# Supplementary material for: Modulating electrospun polycaprolactone scaffold morphology and composition to alter endothelial cell proliferation and angiogenic gene response
Source: PLoS One. 2020 Oct 8;15(10):e0240332. doi: 10.1371/journal.pone.0240332 (PMC7544109; doi:10.1371/journal.pone.0240332)
Supplement: S1 Data — (ZIP) [file pone.0240332.s002.zip]

Archive with 14 entries (14 files):
- 12Pct samples.xlsx
- 14Pct samples.xlsx
- 19Pct samples.xlsx
- 8Pct samples.xlsx
- Cell TB graph.xlsx
- cell viability data.xlsx
- Correlation between pore width and fibre diameter.xlsx
- Fibre orientation.xlsx
- JR-PG-hypox_PicoGreen_4-13-2018_2-44-40 PM v2.xlsx
- PCR calcs.xlsx
- Pore diameters.xlsx
- scaffold porosity.xlsx
- thicknesses.xlsx
- Youngs Mod analysis.xlsx
