# Supplementary material for: Modulating electrospun polycaprolactone scaffold morphology and composition to alter endothelial cell proliferation and angiogenic gene response
Source: PLoS One. 2020 Oct 8;15(10):e0240332. doi: 10.1371/journal.pone.0240332 (PMC7544109; doi:10.1371/journal.pone.0240332)
Supplement: S1 Data — (ZIP) [file pone.0240332.s002.zip › 12Pct samples.xlsx]

## Sheet: Sheet1
	Thickness	0.336		Area	1.68			Length	20
	width	5
Extension	Load			Extension	Load			Extension	Load			Extension	Load			Extension	Load
(mm)	(N)	Strain	Stress	(mm)	(N)	Strain		(mm)	(N)	Strain		(mm)	(N)	Strain		(mm)	(N)	Strain
0.09461	0.02033	0	0	0.06643	0.02073	0	0	0.05577	0.02087	0	0	0.15402	0.02062	0	0	0.02496	0.02141	0	0
0.11116	0.02469	0.08275	0.00259524	0.0832	0.04419	0.08385	0.0139643	0.07264	0.0427	0.08435	0.012994	0.17062	0.02939	0.083	0.00522024	0.04382	0.03307	0.0943	0.00694048
0.12723	0.03002	0.1631	0.00576786	0.09927	0.05115	0.1642	0.0181071	0.08877	0.05874	0.165	0.0225417	0.1867	0.03837	0.1634	0.0105655	0.06016	0.04159	0.176	0.0120119
0.14389	0.03698	0.2464	0.00991071	0.11582	0.05439	0.24695	0.0200357	0.10532	0.07117	0.24775	0.0299405	0.20336	0.0486	0.2467	0.0166548	0.07687	0.05218	0.25955	0.0183155
0.16055	0.04613	0.3297	0.0153571	0.13248	0.05529	0.33025	0.0205714	0.12198	0.0874	0.33105	0.0396012	0.22002	0.05919	0.33	0.0229583	0.09359	0.06344	0.34315	0.0250179
0.17711	0.05623	0.4125	0.021369	0.1492	0.0551	0.41385	0.0204583	0.1387	0.10083	0.41465	0.0475952	0.23662	0.07109	0.413	0.0300417	0.1102	0.07443	0.4262	0.0315595
0.19382	0.06717	0.49605	0.027881	0.1658	0.0562	0.49685	0.0211131	0.1553	0.11619	0.49765	0.0567381	0.25334	0.08158	0.4966	0.0362857	0.1268	0.0866	0.5092	0.0388036
0.21054	0.07907	0.57965	0.0349643	0.18241	0.05662	0.5799	0.0213631	0.17196	0.12696	0.58095	0.0631488	0.27005	0.09295	0.58015	0.0430536	0.14352	0.09893	0.5928	0.0461429
0.22709	0.09064	0.6624	0.0418512	0.19918	0.05768	0.66375	0.021994	0.18862	0.13646	0.66425	0.0688036	0.28666	0.10444	0.6632	0.0498929	0.16018	0.11053	0.6761	0.0530476
0.2438	0.10253	0.74595	0.0489286	0.21584	0.05835	0.74705	0.0223929	0.20534	0.14719	0.74785	0.0751905	0.30343	0.116	0.74705	0.0567738	0.17679	0.12237	0.75915	0.0600952
0.26052	0.11488	0.82955	0.0562798	0.23239	0.05911	0.8298	0.0228452	0.222	0.15705	0.83115	0.0810595	0.32004	0.12664	0.8301	0.0631071	0.1935	0.13437	0.8427	0.0672381
0.27718	0.12703	0.91285	0.0635119	0.24916	0.06123	0.91365	0.0241071	0.23861	0.16774	0.9142	0.0874226	0.33664	0.13839	0.9131	0.0701012	0.21021	0.14606	0.92625	0.0741964
0.29384	0.13845	0.99615	0.0703095	0.26587	0.06269	0.9972	0.0249762	0.25537	0.17755	0.998	0.0932619	0.35336	0.14975	0.9967	0.0768631	0.22677	0.15791	1.00905	0.08125
0.3105	0.15014	1.07945	0.0772679	0.28248	0.06501	1.08025	0.0263571	0.27204	0.18835	1.08135	0.0996905	0.37002	0.16084	1.08	0.0834643	0.24348	0.16957	1.0926	0.0881905
0.32716	0.16208	1.16275	0.084375	0.29925	0.06844	1.1641	0.0283988	0.28864	0.19761	1.16435	0.105202	0.38668	0.17212	1.1633	0.0901786	0.2602	0.181	1.1762	0.094994
0.34387	0.17406	1.2463	0.091506	0.31586	0.07104	1.24715	0.0299464	0.30536	0.20799	1.24795	0.111381	0.40334	0.18325	1.2466	0.0968036	0.27686	0.1931	1.2595	0.102196
0.36054	0.18537	1.32965	0.0982381	0.33252	0.07508	1.33045	0.0323512	0.32202	0.2182	1.33125	0.117458	0.42	0.19456	1.3299	0.103536	0.29352	0.20443	1.3428	0.10894
0.3772	0.19671	1.41295	0.104988	0.34918	0.07837	1.41375	0.0343095	0.33862	0.22816	1.41425	0.123387	0.43661	0.2057	1.41295	0.110167	0.31018	0.21563	1.4261	0.115607
0.39386	0.20878	1.49625	0.112173	0.36584	0.08247	1.49705	0.03675	0.35534	0.23799	1.49785	0.129238	0.45327	0.21647	1.49625	0.116577	0.32684	0.22713	1.5094	0.122452
0.41052	0.21978	1.57955	0.11872	0.3825	0.0879	1.58035	0.0399821	0.372	0.24787	1.58115	0.135119	0.46998	0.22756	1.5798	0.123179	0.3435	0.23836	1.5927	0.129137
0.42712	0.23119	1.66255	0.125512	0.39911	0.0945	1.6634	0.0439107	0.38866	0.25764	1.66445	0.140935	0.4867	0.23855	1.6634	0.12972	0.36021	0.24905	1.67625	0.1355
0.44384	0.24278	1.74615	0.132411	0.41582	0.09974	1.74695	0.0470298	0.40532	0.26729	1.74775	0.146679	0.50336	0.24891	1.7467	0.135887	0.37682	0.26062	1.7593	0.142387
0.4605	0.25421	1.82945	0.139214	0.43248	0.10692	1.83025	0.0513036	0.42193	0.27731	1.8308	0.152643	0.52007	0.2598	1.83025	0.142369	0.39348	0.27135	1.8426	0.148774
0.47716	0.26493	1.91275	0.145595	0.44914	0.11456	1.91355	0.0558512	0.43864	0.28687	1.91435	0.158333	0.53673	0.27056	1.91355	0.148774	0.41014	0.28193	1.9259	0.155071
0.49382	0.27629	1.99605	0.152357	0.46586	0.12147	1.99715	0.0599643	0.4553	0.29579	1.99765	0.163643	0.55329	0.28089	1.99635	0.154923	0.4268	0.29269	2.0092	0.161476
0.51054	0.2875	2.07965	0.15903	0.48252	0.12886	2.08045	0.0643631	0.47202	0.30518	2.08125	0.169232	0.57	0.29117	2.0799	0.161042	0.44346	0.30308	2.0925	0.167661
0.5272	0.29884	2.16295	0.16578	0.49912	0.1368	2.16345	0.0690893	0.48868	0.31466	2.16455	0.174875	0.58666	0.30156	2.1632	0.167226	0.46018	0.31356	2.1761	0.173899
0.54386	0.30907	2.24625	0.171869	0.51589	0.14433	2.2473	0.0735714	0.50534	0.32403	2.24785	0.180452	0.60327	0.31198	2.24625	0.173429	0.47684	0.32411	2.2594	0.180179
0.56046	0.32008	2.32925	0.178423	0.53255	0.15377	2.3306	0.0791905	0.52205	0.33298	2.3314	0.18578	0.62004	0.32217	2.3301	0.179494	0.4935	0.33434	2.3427	0.186268
0.57723	0.33138	2.4131	0.185149	0.54916	0.16305	2.41365	0.0847143	0.53871	0.34192	2.4147	0.191101	0.63664	0.33152	2.4131	0.18506	0.51016	0.34478	2.426	0.192482
0.59384	0.34169	2.49615	0.191286	0.56582	0.17346	2.49695	0.0909107	0.55532	0.35124	2.49775	0.196649	0.6533	0.34226	2.4964	0.191452	0.52687	0.35507	2.50955	0.198607
0.61045	0.352	2.5792	0.197423	0.58254	0.18397	2.58055	0.0971667	0.57204	0.35998	2.58135	0.201851	0.67002	0.35201	2.58	0.197256	0.54348	0.36471	2.5926	0.204345
0.62721	0.3627	2.663	0.203792	0.59914	0.19485	2.66355	0.103643	0.5887	0.36888	2.66465	0.207149	0.68668	0.36137	2.6633	0.202827	0.56014	0.37465	2.6759	0.210262
0.64382	0.37313	2.74605	0.21	0.6158	0.20545	2.74685	0.109952	0.60525	0.37743	2.7474	0.212238	0.70334	0.37108	2.7466	0.208607	0.57686	0.38504	2.7595	0.216446
0.66048	0.38357	2.82935	0.216214	0.63252	0.21568	2.83045	0.116042	0.62202	0.38639	2.83125	0.217571	0.72005	0.38128	2.83015	0.214679	0.59346	0.3943	2.8425	0.221958
0.6772	0.39351	2.91295	0.222131	0.64912	0.22653	2.91345	0.1225	0.63868	0.39505	2.91455	0.222726	0.73671	0.39018	2.91345	0.219976	0.61012	0.40316	2.9258	0.227232
0.6938	0.40332	2.99595	0.22797	0.66579	0.23702	2.9968	0.128744	0.65529	0.40331	2.9976	0.227643	0.75337	0.39938	2.99675	0.225452	0.62684	0.41315	3.0094	0.233179
0.71052	0.41425	3.07955	0.234476	0.6825	0.24688	3.08035	0.134613	0.672	0.41176	3.08115	0.232673	0.76998	0.40844	3.0798	0.230845	0.6435	0.42288	3.0927	0.23897
0.72723	0.42362	3.1631	0.240054	0.69921	0.25674	3.1639	0.140482	0.68866	0.42031	3.16445	0.237762	0.7867	0.41765	3.1634	0.236327	0.66016	0.43169	3.176	0.244214
0.74384	0.43328	3.24615	0.245804	0.71587	0.2675	3.2472	0.146887	0.70532	0.42862	3.24775	0.242708	0.80336	0.42648	3.2467	0.241583	0.67687	0.44066	3.25955	0.249554
0.76055	0.44309	3.3297	0.251643	0.73254	0.27762	3.33055	0.152911	0.72204	0.43624	3.33135	0.247244	0.81991	0.43517	3.32945	0.246756	0.69348	0.45023	3.3426	0.25525
0.77716	0.45265	3.41275	0.257333	0.7492	0.28719	3.41385	0.158607	0.7387	0.44418	3.41465	0.25197	0.83668	0.44391	3.4133	0.251958	0.7102	0.45904	3.4262	0.260494
0.79382	0.46164	3.49605	0.262685	0.7658	0.29608	3.49685	0.163899	0.75536	0.4524	3.49795	0.256863	0.85334	0.45276	3.4966	0.257226	0.72691	0.46788	3.50975	0.265756
0.81037	0.47097	3.5788	0.268238	0.78246	0.30622	3.58015	0.169935	0.77196	0.45996	3.58095	0.261363	0.86995	0.46095	3.57965	0.262101	0.74352	0.47624	3.5928	0.270732
0.82709	0.4804	3.6624	0.273851	0.79918	0.31605	3.66375	0.175786	0.78868	0.46743	3.66455	0.26581	0.88671	0.46938	3.66345	0.267119	0.76018	0.48394	3.6761	0.275315
0.84391	0.48924	3.7465	0.279113	0.81573	0.32586	3.7465	0.181625	0.80529	0.47458	3.7476	0.270065	0.90337	0.47752	3.74675	0.271964	0.77679	0.49233	3.75915	0.28031
0.86052	0.49783	3.82955	0.284226	0.8325	0.3356	3.83035	0.187423	0.82195	0.48222	3.8309	0.274613	0.92004	0.48579	3.8301	0.276887	0.7935	0.50066	3.8427	0.285268
0.87718	0.5062	3.91285	0.289208	0.84921	0.34534	3.9139	0.19322	0.83871	0.48934	3.9147	0.278851	0.9367	0.49349	3.9134	0.28147	0.81011	0.50862	3.92575	0.290006
0.89389	0.51521	3.9964	0.294571	0.86582	0.35488	3.99695	0.198899	0.85532	0.49647	3.99775	0.283095	0.95336	0.50118	3.9967	0.286048	0.82677	0.51702	4.00905	0.295006
0.9105	0.52349	4.07945	0.2995	0.88248	0.36385	4.08025	0.204238	0.87193	0.50373	4.0808	0.287417	0.97002	0.50929	4.08	0.290875	0.84354	0.52507	4.0929	0.299798
0.92716	0.53137	4.16275	0.30419	0.8992	0.37326	4.16385	0.209839	0.8887	0.51098	4.16465	0.291732	0.98668	0.51655	4.1633	0.295196	0.86014	0.53189	4.1759	0.303857
0.94387	0.5401	4.2463	0.309387	0.91586	0.3829	4.24715	0.215577	0.90536	0.51769	4.24795	0.295726	1.00334	0.52391	4.2466	0.299577	0.87686	0.53974	4.2595	0.30853
0.96054	0.54841	4.32965	0.314333	0.93252	0.39148	4.33045	0.220685	0.92202	0.52414	4.33125	0.299565	1.02	0.53101	4.3299	0.303804	0.89357	0.54745	4.34305	0.313119
0.9772	0.55619	4.41295	0.318964	0.94918	0.40025	4.41375	0.225905	0.93873	0.53136	4.4148	0.303863	1.03666	0.53877	4.4132	0.308423	0.91018	0.55458	4.4261	0.317363
0.9938	0.56384	4.49595	0.323518	0.96589	0.40968	4.4973	0.231518	0.95539	0.53773	4.4981	0.307655	1.05332	0.54538	4.4965	0.312357	0.92684	0.56125	4.5094	0.321333
1.01046	0.5721	4.57925	0.328435	0.9825	0.4185	4.58035	0.236768	0.972	0.54398	4.58115	0.311375	1.06998	0.55233	4.5798	0.316494	0.94355	0.5686	4.59295	0.325708
1.02712	0.57945	4.66255	0.33281	0.99911	0.42685	4.6634	0.241738	0.98861	0.55027	4.6642	0.315119	1.08659	0.55902	4.66285	0.320476	0.96016	0.57588	4.676	0.330042
1.04379	0.58681	4.7459	0.33719	1.01582	0.43563	4.74695	0.246964	1.00532	0.55662	4.74775	0.318899	1.10336	0.56569	4.7467	0.324446	0.97682	0.58219	4.7593	0.333798
1.06055	0.59412	4.8297	0.341542	1.03243	0.4441	4.83	0.252006	1.02204	0.56278	4.83135	0.322565	1.12002	0.57239	4.83	0.328435	0.99348	0.58916	4.8426	0.337946
1.07716	0.60167	4.91275	0.346036	1.04914	0.45251	4.91355	0.257012	1.03864	0.56864	4.91435	0.326054	1.13668	0.57843	4.9133	0.33203	1.0102	0.59575	4.9262	0.341869
1.09382	0.60875	4.99605	0.35025	1.06586	0.46042	4.99715	0.26172	1.05536	0.57499	4.99795	0.329833	1.15339	0.58461	4.99685	0.335708	1.02686	0.60221	5.0095	0.345714
1.11059	0.61537	5.0799	0.35419	1.08252	0.46896	5.08045	0.266804	1.07202	0.5804	5.08125	0.333054	1.17005	0.59045	5.08015	0.339185	1.04341	0.60857	5.09225	0.3495
1.1272	0.62255	5.16295	0.358464	1.09918	0.47538	5.16375	0.270625	1.08862	0.58632	5.16425	0.336577	1.18666	0.59584	5.1632	0.342393	1.06018	0.61519	5.1761	0.35344
1.14386	0.62923	5.24625	0.36244	1.11589	0.48358	5.2473	0.275506	1.10534	0.59183	5.24785	0.339857	1.20327	0.60191	5.24625	0.346006	1.07684	0.62152	5.2594	0.357208
1.16057	0.63603	5.3298	0.366488	1.1325	0.49113	5.33035	0.28	1.122	0.59762	5.33115	0.343304	1.22004	0.60824	5.3301	0.349774	1.09345	0.62726	5.34245	0.360625
1.17718	0.64221	5.41285	0.370167	1.14921	0.49931	5.4139	0.284869	1.13866	0.603	5.41445	0.346506	1.23664	0.61432	5.4131	0.353393	1.11021	0.63205	5.42625	0.363476
1.19379	0.64865	5.4959	0.374	1.16587	0.50691	5.4972	0.289393	1.15543	0.6084	5.4983	0.34972	1.2533	0.61932	5.4964	0.356369	1.12687	0.63833	5.50955	0.367214
1.2105	0.6548	5.57945	0.377661	1.18248	0.51417	5.58025	0.293714	1.17198	0.61325	5.58105	0.352607	1.27002	0.62585	5.58	0.360256	1.14354	0.64434	5.5929	0.370792
1.22716	0.66056	5.66275	0.381089	1.1992	0.52171	5.66385	0.298202	1.18864	0.61838	5.66435	0.355661	1.28673	0.63093	5.66355	0.36328	1.16025	0.64984	5.67645	0.374065
1.24382	0.66653	5.74605	0.384643	1.21586	0.52918	5.74715	0.302649	1.2053	0.62321	5.74765	0.358536	1.30329	0.63641	5.74635	0.366542	1.1768	0.65508	5.7592	0.377185
1.26048	0.67237	5.82935	0.388119	1.23252	0.53649	5.83045	0.307	1.22202	0.62813	5.83125	0.361464	1.32	0.64149	5.8299	0.369565	1.19346	0.66084	5.8425	0.380613
1.2772	0.67888	5.91295	0.391994	1.24912	0.54323	5.91345	0.311012	1.23862	0.63304	5.91425	0.364387	1.33671	0.64729	5.91345	0.373018	1.21018	0.6662	5.9261	0.383804
1.2938	0.68418	5.99595	0.395149	1.26584	0.55025	5.99705	0.31519	1.25529	0.63796	5.9976	0.367315	1.35332	0.65211	5.9965	0.375887	1.22684	0.67119	6.0094	0.386774
1.31041	0.69009	6.079	0.398667	1.2825	0.55737	6.08035	0.319429	1.272	0.64246	6.08115	0.369994	1.37009	0.6565	6.08035	0.3785	1.2435	0.67633	6.0927	0.389833
1.32723	0.69617	6.1631	0.402286	1.29911	0.56406	6.1634	0.323411	1.28871	0.64686	6.1647	0.372613	1.3867	0.66134	6.1634	0.381381	1.26016	0.68077	6.176	0.392476
1.34384	0.70147	6.24615	0.40544	1.31582	0.57045	6.24695	0.327214	1.30527	0.65153	6.2475	0.375393	1.4033	0.66643	6.2464	0.384411	1.27682	0.68572	6.2593	0.395423
1.3605	0.70626	6.32945	0.408292	1.33259	0.57709	6.3308	0.331167	1.32209	0.65621	6.3316	0.378179	1.42002	0.67105	6.33	0.387161	1.29348	0.69048	6.3426	0.398256
1.37721	0.71216	6.413	0.411804	1.3492	0.58407	6.41385	0.335321	1.3387	0.6603	6.41465	0.380613	1.43668	0.67513	6.4133	0.389589	1.31009	0.69547	6.42565	0.401226
1.39387	0.71748	6.4963	0.41497	1.36586	0.5896	6.49715	0.338613	1.3553	0.66473	6.49765	0.38325	1.45329	0.67973	6.49635	0.392327	1.32686	0.70026	6.5095	0.404077
1.41048	0.72243	6.57935	0.417917	1.38252	0.59598	6.58045	0.342411	1.37207	0.66886	6.5815	0.385708	1.46995	0.68456	6.57965	0.395202	1.34352	0.7046	6.5928	0.406661
1.4272	0.7272	6.66295	0.420756	1.39912	0.60216	6.66345	0.346089	1.38868	0.67321	6.66455	0.388298	1.48666	0.68895	6.6632	0.397815	1.36018	0.70909	6.6761	0.409333
1.4438	0.73178	6.74595	0.423482	1.41579	0.60835	6.7468	0.349774	1.40529	0.67674	6.7476	0.390399	1.50332	0.693	6.7465	0.400226	1.37689	0.71374	6.75965	0.412101
1.46046	0.73722	6.82925	0.42672	1.4325	0.61406	6.83035	0.353173	1.422	0.68083	6.83115	0.392833	1.51998	0.69695	6.8298	0.402577	1.39355	0.71832	6.84295	0.414827
1.47718	0.74192	6.91285	0.429518	1.44911	0.61771	6.9134	0.355345	1.43866	0.68519	6.91445	0.395429	1.5367	0.70147	6.9134	0.405268	1.41011	0.72124	6.92575	0.416565
1.49379	0.7466	6.9959	0.432304	1.46582	0.62391	6.99695	0.359036	1.45532	0.68875	6.99775	0.397548	1.55341	0.70569	6.99695	0.40778	1.42687	0.72546	7.00955	0.419077
1.51055	0.75146	7.0797	0.435196	1.48248	0.62971	7.08025	0.362488	1.47198	0.69235	7.08105	0.39969	1.56996	0.70939	7.0797	0.409982	1.44348	0.72998	7.0926	0.421768
1.52716	0.75575	7.16275	0.43775	1.49914	0.63422	7.16355	0.365173	1.48864	0.69649	7.16435	0.402155	1.58679	0.71381	7.16385	0.412613	1.46009	0.73394	7.17565	0.424125
1.54387	0.75987	7.2463	0.440202	1.5158	0.64105	7.24685	0.369238	1.5053	0.70028	7.24765	0.404411	1.60334	0.71756	7.2466	0.414845	1.4768	0.73766	7.2592	0.426339
1.56048	0.76425	7.32935	0.44281	1.53252	0.64647	7.33045	0.372464	1.52196	0.70375	7.33095	0.406476	1.61989	0.72125	7.32935	0.417042	1.49341	0.74168	7.34225	0.428732
1.57714	0.76844	7.41265	0.445304	1.54923	0.65109	7.414	0.375214	1.53873	0.70683	7.4148	0.40831	1.63666	0.72496	7.4132	0.41925	1.51018	0.74597	7.4261	0.431286
1.5938	0.7727	7.49595	0.447839	1.56584	0.6565	7.49705	0.378435	1.55539	0.71092	7.4981	0.410744	1.65337	0.7289	7.49675	0.421595	1.52684	0.74961	7.5094	0.433452
1.61046	0.77653	7.57925	0.450119	1.58261	0.66085	7.5809	0.381024	1.572	0.71417	7.58115	0.412679	1.66998	0.73236	7.5798	0.423655	1.54355	0.75241	7.59295	0.435119
1.62712	0.78093	7.66255	0.452738	1.59916	0.666	7.66365	0.384089	1.58877	0.71763	7.665	0.414738	1.68664	0.73592	7.6631	0.425774	1.56016	0.75607	7.676	0.437298
1.64389	0.78502	7.7464	0.455173	1.61577	0.67095	7.7467	0.387036	1.60532	0.72027	7.74775	0.41631	1.70336	0.73939	7.7467	0.427839	1.57682	0.75994	7.7593	0.439601
1.66055	0.78844	7.8297	0.457208	1.63248	0.67583	7.83025	0.38994	1.62187	0.72414	7.8305	0.418613	1.72002	0.74288	7.83	0.429917	1.59354	0.76356	7.8429	0.441756
1.67711	0.79239	7.9125	0.45956	1.64925	0.68112	7.9141	0.393089	1.6387	0.72767	7.91465	0.420714	1.73668	0.7461	7.9133	0.431833	1.61014	0.76671	7.9259	0.443631
1.69387	0.79609	7.9963	0.461762	1.66586	0.68607	7.99715	0.396036	1.65536	0.7303	7.99795	0.42228	1.75334	0.74935	7.9966	0.433768	1.6268	0.77038	8.0092	0.445815
1.71048	0.80054	8.07935	0.464411	1.68246	0.69026	8.08015	0.39853	1.67196	0.73351	8.08095	0.42419	1.77005	0.75284	8.08015	0.435845	1.64352	0.77379	8.0928	0.447845
1.72714	0.80371	8.16265	0.466298	1.69923	0.69445	8.164	0.401024	1.68868	0.73668	8.16455	0.426077	1.78671	0.75652	8.16345	0.438036	1.66023	0.77646	8.17635	0.449435
1.7438	0.80716	8.24595	0.468351	1.71584	0.69919	8.24705	0.403845	1.70534	0.73947	8.24785	0.427738	1.80337	0.75946	8.24675	0.439786	1.67679	0.77938	8.25915	0.451173
1.76052	0.81074	8.32955	0.470482	1.73245	0.70339	8.3301	0.406345	1.72195	0.74225	8.3309	0.429393	1.82004	0.76189	8.3301	0.441232	1.6935	0.78285	8.3427	0.453238
1.77718	0.81469	8.41285	0.472833	1.74916	0.70728	8.41365	0.408661	1.73861	0.74544	8.4142	0.431292	1.83659	0.76471	8.41285	0.442911	1.71016	0.78606	8.426	0.455149
1.79389	0.81825	8.4964	0.474952	1.76587	0.71187	8.4972	0.411393	1.75537	0.74853	8.498	0.433131	1.85336	0.76775	8.4967	0.44472	1.72682	0.7887	8.5093	0.45672
1.8105	0.82157	8.57945	0.476929	1.78254	0.71478	8.58055	0.413125	1.77204	0.751	8.58135	0.434601	1.87002	0.77066	8.58	0.446452	1.74348	0.7917	8.5926	0.458506
1.82721	0.825	8.663	0.47897	1.79925	0.71894	8.6641	0.415601	1.78875	0.75327	8.6649	0.435952	1.88662	0.77349	8.663	0.448137	1.7602	0.79505	8.6762	0.4605
1.84382	0.82818	8.74605	0.480863	1.81586	0.72268	8.74715	0.417827	1.80536	0.75641	8.74795	0.437821	1.90334	0.77603	8.7466	0.449649	1.77691	0.79736	8.75975	0.461875
1.86054	0.83123	8.82965	0.482679	1.83252	0.72671	8.83045	0.420226	1.82207	0.75931	8.8315	0.439548	1.92005	0.77891	8.83015	0.451363	1.79357	0.80001	8.84305	0.463452
1.8772	0.83433	8.91295	0.484524	1.84918	0.73077	8.91375	0.422643	1.83862	0.76123	8.91425	0.44069	1.93661	0.78131	8.91295	0.452792	1.81018	0.80263	8.9261	0.465012
1.8938	0.83777	8.99595	0.486571	1.86589	0.73414	8.9973	0.424649	1.85534	0.76397	8.99785	0.442321	1.95327	0.78433	8.99625	0.454589	1.82679	0.80578	9.00915	0.466887
1.91057	0.8407	9.0798	0.488315	1.88245	0.73831	9.0801	0.427131	1.87205	0.76665	9.0814	0.443917	1.97004	0.78716	9.0801	0.456274	1.84345	0.80861	9.09245	0.468571
1.92718	0.84356	9.16285	0.490018	1.89911	0.74196	9.1634	0.429304	1.88861	0.76916	9.1642	0.445411	1.9867	0.79005	9.1634	0.457994	1.86021	0.81089	9.17625	0.469929
1.94373	0.84632	9.2456	0.491661	1.91593	0.74585	9.2475	0.431619	1.90537	0.77133	9.248	0.446702	2.00336	0.79269	9.2467	0.459565	1.87687	0.81316	9.25955	0.47128
1.96055	0.84939	9.3297	0.493488	1.93248	0.74885	9.33025	0.433405	1.92204	0.7738	9.33135	0.448173	2.02002	0.79512	9.33	0.461012	1.89343	0.81618	9.34235	0.473077
1.97721	0.8523	9.413	0.49522	1.94914	0.75273	9.41355	0.435714	1.93864	0.77634	9.41435	0.449685	2.03673	0.79811	9.41355	0.462792	1.9102	0.81858	9.4262	0.474506
1.99382	0.85514	9.49605	0.496911	1.96591	0.7564	9.4974	0.437899	1.95536	0.77885	9.49795	0.451179	2.05329	0.80047	9.49635	0.464196	1.92686	0.82094	9.5095	0.475911
2.01054	0.85835	9.57965	0.498821	1.98252	0.75961	9.58045	0.43981	1.97202	0.78057	9.58125	0.452202	2.06995	0.80278	9.57965	0.465571	1.94341	0.82327	9.59225	0.477298
2.0272	0.86136	9.66295	0.500613	1.99912	0.76251	9.66345	0.441536	1.98868	0.78307	9.66455	0.45369	2.08666	0.80526	9.6632	0.467048	1.96023	0.8263	9.67635	0.479101
2.04386	0.86371	9.74625	0.502012	2.01589	0.76587	9.7473	0.443536	2.00534	0.78555	9.74785	0.455167	2.10327	0.80813	9.74625	0.468756	1.97689	0.82818	9.75965	0.48022
2.06046	0.86615	9.82925	0.503464	2.03255	0.76923	9.8306	0.445536	2.02205	0.78779	9.8314	0.4565	2.11998	0.81019	9.8298	0.469982	1.9935	0.83012	9.8427	0.481375
2.07718	0.86891	9.91285	0.505107	2.04916	0.77227	9.91365	0.447345	2.03871	0.78977	9.9147	0.457679	2.1367	0.81255	9.9134	0.471387	2.01021	0.83272	9.92625	0.482923
2.09384	0.87062	9.99615	0.506125	2.06577	0.77494	9.9967	0.448935	2.05532	0.7923	9.99775	0.459185	2.1533	0.81475	9.9964	0.472696	2.02687	0.83513	10.0096	0.484357
2.11045	0.87331	10.0792	0.507726	2.08254	0.77838	10.0805	0.450982	2.07198	0.79366	10.081	0.459994	2.17002	0.8169	10.08	0.473976	2.04348	0.83695	10.0926	0.48544
2.12721	0.87572	10.163	0.509161	2.0992	0.78136	10.1639	0.452756	2.0887	0.79564	10.1646	0.461173	2.18668	0.81864	10.1633	0.475012	2.06009	0.83904	10.1756	0.486685
2.14387	0.87861	10.2463	0.510881	2.1158	0.78135	10.2469	0.45275	2.10525	0.79766	10.2474	0.462375	2.20334	0.82083	10.2466	0.476315	2.0768	0.8415	10.2592	0.488149
2.16043	0.88067	10.3291	0.512107	2.13252	0.78349	10.3304	0.454024	2.12196	0.80009	10.331	0.463821	2.22	0.82325	10.3299	0.477756	2.09352	0.84361	10.3428	0.489405
2.1772	0.88299	10.413	0.513488	2.14918	0.78693	10.4138	0.456071	2.13873	0.80212	10.4148	0.46503	2.23671	0.82504	10.4134	0.478821	2.11012	0.84544	10.4258	0.490494
2.19386	0.88538	10.4962	0.514911	2.16579	0.78962	10.4968	0.457673	2.15529	0.8036	10.4976	0.465911	2.25332	0.82657	10.4965	0.479732	2.12684	0.84664	10.5094	0.491208
2.21046	0.88807	10.5793	0.516512	2.18255	0.79217	10.5806	0.45919	2.172	0.80591	10.5812	0.467286	2.26998	0.82848	10.5798	0.480869	2.14355	0.84861	10.5929	0.492381
2.22718	0.89008	10.6629	0.517708	2.19921	0.79493	10.6639	0.460833	2.18871	0.80762	10.6647	0.468304	2.2867	0.83106	10.6634	0.482405	2.16011	0.85062	10.6757	0.493577
2.24384	0.89229	10.7462	0.519024	2.21582	0.79775	10.747	0.462512	2.20532	0.80895	10.7477	0.469095	2.30336	0.83264	10.7467	0.483345	2.17687	0.85237	10.7595	0.494619
2.26055	0.89473	10.8297	0.520476	2.23254	0.80031	10.8306	0.464036	2.22198	0.81069	10.8311	0.470131	2.31996	0.8345	10.8297	0.484452	2.19348	0.85435	10.8426	0.495798
2.27716	0.89727	10.9128	0.521988	2.2492	0.80272	10.9139	0.46547	2.23864	0.8127	10.9144	0.471327	2.33662	0.83662	10.913	0.485714	2.21014	0.8564	10.9259	0.497018
2.29382	0.89902	10.9961	0.52303	2.2658	0.80507	10.9969	0.466869	2.2553	0.81479	10.9977	0.472571	2.35334	0.83887	10.9966	0.487054	2.22686	0.85799	11.0095	0.497964
2.31048	0.90108	11.0794	0.524256	2.28252	0.80788	11.0805	0.468542	2.27196	0.81646	11.081	0.473565	2.36995	0.83962	11.0796	0.4875	2.24352	0.85947	11.0928	0.498845
2.32714	0.90351	11.1627	0.525702	2.29912	0.81019	11.1634	0.469917	2.28868	0.81803	11.1646	0.4745	2.38666	0.84148	11.1632	0.488607	2.26018	0.86121	11.1761	0.499881
2.34386	0.90528	11.2462	0.526756	2.31584	0.81251	11.247	0.471298	2.30539	0.81967	11.2481	0.475476	2.40337	0.84339	11.2467	0.489744	2.27679	0.86234	11.2591	0.500554
2.36052	0.90728	11.3296	0.527946	2.3325	0.81509	11.3303	0.472833	2.322	0.82111	11.3312	0.476333	2.41998	0.84511	11.3298	0.490768	2.2935	0.86398	11.3427	0.50153
2.37712	0.90956	11.4126	0.529304	2.34916	0.81724	11.4137	0.474113	2.33866	0.82246	11.4145	0.477137	2.43664	0.84624	11.4131	0.49144	2.31016	0.86581	11.426	0.502619
2.39389	0.9119	11.4964	0.530696	2.36582	0.81944	11.4969	0.475423	2.35532	0.82448	11.4977	0.478339	2.45336	0.84823	11.4967	0.492625	2.32682	0.86792	11.5093	0.503875
2.41055	0.91349	11.5797	0.531643	2.38243	0.82188	11.58	0.476875	2.37193	0.82584	11.5808	0.479149	2.47002	0.85015	11.58	0.493768	2.34354	0.86949	11.5929	0.50481
2.42711	0.91543	11.6625	0.532798	2.3992	0.82398	11.6639	0.478125	2.38864	0.82771	11.6644	0.480262	2.48668	0.85164	11.6633	0.494655	2.36014	0.87084	11.6759	0.505613
2.44387	0.9177	11.7463	0.534149	2.4158	0.82629	11.7469	0.4795	2.40536	0.82924	11.7479	0.481173	2.50334	0.85315	11.7466	0.495554	2.3768	0.87259	11.7592	0.506655
2.46054	0.91959	11.8296	0.535274	2.43246	0.82834	11.8301	0.48072	2.42196	0.82985	11.8309	0.481536	2.52	0.85498	11.8299	0.496643	2.39352	0.87383	11.8428	0.507393
2.47714	0.92156	11.9126	0.536446	2.44923	0.83026	11.914	0.481863	2.43868	0.83194	11.9146	0.48278	2.53666	0.85696	11.9132	0.497821	2.41018	0.87499	11.9261	0.508083
2.49386	0.92315	11.9963	0.537393	2.46589	0.83255	11.9973	0.483226	2.45539	0.83326	11.9981	0.483565	2.55332	0.85806	11.9965	0.498476	2.42679	0.87656	12.0091	0.509018
2.51052	0.92511	12.0796	0.53856	2.48245	0.83389	12.0801	0.484024	2.472	0.83488	12.0812	0.48453	2.57003	0.85957	12.08	0.499375	2.44355	0.87813	12.093	0.509952
2.52718	0.92711	12.1629	0.53975	2.49916	0.83806	12.1636	0.486506	2.48866	0.83616	12.1645	0.485292	2.58664	0.86131	12.1631	0.500411	2.46016	0.87958	12.176	0.510815
2.54379	0.92839	12.2459	0.540512	2.51587	0.83823	12.2472	0.486607	2.50537	0.83793	12.248	0.486345	2.60336	0.86222	12.2467	0.500952	2.47682	0.88104	12.2593	0.511685
2.5605	0.93022	12.3295	0.541601	2.53248	0.84043	12.3303	0.487917	2.52198	0.83918	12.3311	0.487089	2.62007	0.86349	12.3303	0.501708	2.49354	0.88179	12.3429	0.512131
2.57716	0.93243	12.4128	0.542917	2.54914	0.8436	12.4135	0.489804	2.53864	0.8399	12.4144	0.487518	2.63668	0.86501	12.4133	0.502613	2.5102	0.88366	12.4262	0.513244
2.59377	0.93423	12.4958	0.543988	2.5658	0.84079	12.4969	0.488131	2.55536	0.8414	12.4979	0.488411	2.65339	0.8665	12.4969	0.5035	2.52686	0.88491	12.5095	0.513988
2.61054	0.93531	12.5797	0.544631	2.58252	0.8435	12.5805	0.489744	2.57202	0.84295	12.5813	0.489333	2.67005	0.86802	12.5801	0.504405	2.54346	0.88617	12.5925	0.514738
2.62725	0.93734	12.6632	0.545839	2.59912	0.84521	12.6635	0.490762	2.58862	0.84405	12.6643	0.489988	2.68666	0.86904	12.6632	0.505012	2.56018	0.88772	12.6761	0.515661
2.64386	0.93895	12.7462	0.546798	2.61589	0.84721	12.7473	0.491952	2.60534	0.84509	12.7478	0.490607	2.70327	0.8705	12.7462	0.505881	2.57684	0.88872	12.7594	0.516256
2.66057	0.94043	12.8298	0.547679	2.6325	0.84845	12.8303	0.49269	2.62205	0.84674	12.8314	0.491589	2.72009	0.87197	12.8303	0.506756	2.59345	0.88979	12.8424	0.516893
2.67723	0.94195	12.9131	0.548583	2.64921	0.85111	12.9139	0.494274	2.63871	0.84829	12.9147	0.492512	2.73664	0.87303	12.9131	0.507387	2.61021	0.89112	12.9262	0.517685
2.69373	0.94368	12.9956	0.549613	2.66587	0.85334	12.9972	0.495601	2.65537	0.84862	12.998	0.492708	2.7533	0.87387	12.9964	0.507887	2.62687	0.89238	13.0095	0.518435
2.71055	0.94557	13.0797	0.550738	2.68254	0.85415	13.0805	0.496083	2.67204	0.84998	13.0814	0.493518	2.77002	0.8754	13.08	0.508798	2.64353	0.89424	13.0929	0.519542
2.72716	0.94681	13.1628	0.551476	2.69914	0.85605	13.1635	0.497214	2.68864	0.85189	13.1643	0.494655	2.78668	0.8772	13.1633	0.509869	2.6602	0.89493	13.1762	0.519952
2.74382	0.94808	13.2461	0.552232	2.71591	0.8589	13.2474	0.498911	2.70536	0.85276	13.248	0.495173	2.80334	0.87831	13.2466	0.51053	2.67686	0.89577	13.2595	0.520452
2.76054	0.9499	13.3297	0.553315	2.73252	0.85884	13.3304	0.498875	2.72207	0.85391	13.3315	0.495857	2.82	0.87936	13.3299	0.511155	2.69341	0.89665	13.3422	0.520976
2.7772	0.95206	13.413	0.554601	2.74912	0.86153	13.4134	0.500476	2.73862	0.85467	13.4142	0.49631	2.83666	0.88084	13.4132	0.512036	2.71023	0.89811	13.4264	0.521845
2.7938	0.95265	13.496	0.554952	2.76589	0.8618	13.4973	0.500637	2.75529	0.85582	13.4976	0.496994	2.85332	0.88137	13.4965	0.512351	2.72684	0.89912	13.5094	0.522446
2.81046	0.95377	13.5793	0.555619	2.7825	0.86457	13.5804	0.502286	2.77205	0.85661	13.5814	0.497464	2.87004	0.88297	13.5801	0.513304	2.74345	0.90029	13.5924	0.523143
2.82718	0.95516	13.6628	0.556446	2.79911	0.86491	13.6634	0.502488	2.78866	0.85786	13.6645	0.498208	2.8867	0.88367	13.6634	0.51372	2.76021	0.9019	13.6762	0.524101
2.84384	0.95694	13.7462	0.557506	2.81582	0.86682	13.747	0.503625	2.80532	0.85902	13.7477	0.498899	2.90336	0.88541	13.7467	0.514756	2.77687	0.90272	13.7596	0.524589
2.8605	0.9587	13.8295	0.558554	2.83254	0.86832	13.8306	0.504518	2.82204	0.8605	13.8314	0.49978	2.91996	0.8865	13.8297	0.515405	2.79348	0.90266	13.8426	0.524554
2.87721	0.96009	13.913	0.559381	2.8492	0.87064	13.9139	0.505899	2.8387	0.86147	13.9146	0.500357	2.93668	0.88779	13.9133	0.516173	2.81014	0.90413	13.9259	0.525429
2.89387	0.96196	13.9963	0.560494	2.86586	0.87185	13.9971	0.506619	2.85536	0.86201	13.998	0.500679	2.95329	0.88867	13.9963	0.516696	2.82686	0.90553	14.0095	0.526262
2.91043	0.96232	14.0791	0.560708	2.88252	0.8732	14.0804	0.507423	2.87207	0.86373	14.0815	0.501702	2.96995	0.88984	14.0796	0.517393	2.84352	0.90648	14.0928	0.526827
2.92714	0.96349	14.1627	0.561405	2.89918	0.87455	14.1638	0.508226	2.88868	0.8638	14.1646	0.501744	2.98671	0.89085	14.1634	0.517994	2.86018	0.90755	14.1761	0.527464
2.94386	0.96435	14.2462	0.561917	2.91578	0.87644	14.2468	0.509351	2.90529	0.86518	14.2476	0.502565	3.00332	0.8916	14.2465	0.51844	2.87689	0.9088	14.2596	0.528208
2.96046	0.96624	14.3292	0.563042	2.9325	0.8771	14.3303	0.509744	2.922	0.86616	14.3312	0.503149	3.01993	0.89229	14.3295	0.518851	2.89355	0.90955	14.3429	0.528655
2.97718	0.96684	14.4129	0.563399	2.94916	0.8791	14.4137	0.510935	2.93866	0.86789	14.4145	0.504179	3.03675	0.89424	14.4137	0.520012	2.91011	0.91031	14.4257	0.529107
2.99384	0.96844	14.4962	0.564351	2.96582	0.88037	14.497	0.51169	2.95532	0.86838	14.4978	0.50447	3.05336	0.89498	14.4967	0.520452	2.92682	0.91101	14.5093	0.529524
3.0105	0.9698	14.5794	0.565161	2.98253	0.88263	14.5805	0.513036	2.97193	0.86907	14.5808	0.504881	3.07002	0.89548	14.58	0.52075	2.94354	0.91243	14.5929	0.530369
3.02716	0.97227	14.6627	0.566631	2.99914	0.88197	14.6636	0.512643	2.9887	0.87028	14.6647	0.505601	3.08673	0.89721	14.6636	0.52178	2.96014	0.91352	14.6759	0.531018
3.04382	0.97235	14.7461	0.566679	3.01575	0.88506	14.7466	0.514482	3.0053	0.87133	14.7477	0.506226	3.10334	0.89817	14.7466	0.522351	2.97686	0.91435	14.7595	0.531512
3.06048	0.97373	14.8294	0.5675	3.03252	0.88526	14.8305	0.514601	3.02196	0.87157	14.831	0.506369	3.12	0.89872	14.8299	0.522679	2.99346	0.91546	14.8425	0.532173
3.0772	0.9754	14.913	0.568494	3.04918	0.88711	14.9137	0.515702	3.03873	0.87233	14.9148	0.506821	3.13666	0.89988	14.9132	0.523369	3.01018	0.91583	14.9261	0.532393
3.09386	0.97583	14.9962	0.56875	3.06584	0.88768	14.9971	0.516042	3.05534	0.87382	14.9979	0.507708	3.15337	0.90103	14.9967	0.524054	3.02684	0.91677	15.0094	0.532952
3.11057	0.9765	15.0798	0.569149	3.08255	0.889	15.0806	0.516827	3.07205	0.87503	15.0814	0.508429	3.16998	0.90141	15.0798	0.52428	3.0435	0.91751	15.0927	0.533393
3.12718	0.97822	15.1629	0.570173	3.09921	0.89086	15.1639	0.517935	3.08871	0.87516	15.1647	0.508506	3.18659	0.90196	15.1629	0.524607	3.06016	0.9189	15.176	0.53422
3.14384	0.9796	15.2462	0.570994	3.11582	0.89161	15.2469	0.518381	3.10537	0.87599	15.248	0.509	3.2033	0.9025	15.2464	0.524929	3.07687	0.91991	15.2595	0.534821
3.16055	0.98078	15.3297	0.571696	3.13248	0.88914	15.3303	0.516911	3.12198	0.87712	15.3311	0.509673	3.21996	0.9042	15.3297	0.52594	3.09354	0.92081	15.3429	0.535357
3.17711	0.98154	15.4125	0.572149	3.14914	0.89162	15.4136	0.518387	3.1387	0.87836	15.4147	0.510411	3.23662	0.90486	15.413	0.526333	3.1102	0.92127	15.4262	0.535631
3.19377	0.98328	15.4958	0.573185	3.1658	0.89177	15.4969	0.518476	3.15536	0.87837	15.4979	0.510417	3.25345	0.90559	15.4971	0.526768	3.1268	0.9226	15.5092	0.536423
3.21048	0.98457	15.5793	0.573952	3.18246	0.89381	15.5801	0.51969	3.17202	0.87962	15.5812	0.511161	3.27	0.9066	15.5799	0.527369	3.14346	0.92338	15.5925	0.536887
3.22709	0.98317	15.6624	0.573119	3.19918	0.89434	15.6638	0.520006	3.18862	0.88033	15.6642	0.511583	3.28666	0.90794	15.6632	0.528167	3.16023	0.92353	15.6763	0.536976
3.24386	0.98575	15.7462	0.574655	3.21584	0.89598	15.7471	0.520982	3.20534	0.88153	15.7479	0.512298	3.30343	0.9085	15.7471	0.5285	3.17679	0.92426	15.7591	0.537411
3.26057	0.98689	15.8298	0.575333	3.23245	0.89684	15.8301	0.521494	3.22195	0.88175	15.8309	0.512429	3.31998	0.90914	15.8298	0.528881	3.1935	0.92543	15.8427	0.538107
3.27718	0.9887	15.9129	0.576411	3.24921	0.89782	15.9139	0.522077	3.23861	0.88258	15.9142	0.512923	3.33659	0.90989	15.9129	0.529327	3.21016	0.92627	15.926	0.538607
3.29389	0.98931	15.9964	0.576774	3.26582	0.89852	15.997	0.522494	3.25543	0.88397	15.9983	0.51375	3.35336	0.9109	15.9967	0.529929	3.22677	0.92713	16.009	0.539119
3.3105	0.98925	16.0795	0.576738	3.28248	0.89982	16.0803	0.523268	3.27204	0.88486	16.0814	0.51428	3.36996	0.91159	16.0797	0.530339	3.24354	0.92786	16.0929	0.539554
3.32716	0.9912	16.1627	0.577899	3.29925	0.90153	16.1641	0.524286	3.2887	0.88479	16.1646	0.514238	3.38668	0.91263	16.1633	0.530958	3.2602	0.92923	16.1762	0.540369
3.34382	0.99171	16.2461	0.578202	3.31586	0.90171	16.2471	0.524393	3.30541	0.88534	16.2482	0.514565	3.40334	0.91365	16.2466	0.531565	3.27686	0.92976	16.2595	0.540685
3.36048	0.9936	16.3294	0.579327	3.33252	0.90326	16.3305	0.525315	3.32202	0.88675	16.3313	0.515405	3.42	0.9141	16.3299	0.531833	3.29352	0.93026	16.3428	0.540982
3.3772	0.99445	16.413	0.579833	3.34912	0.90391	16.4135	0.525702	3.33862	0.88726	16.4143	0.515708	3.43666	0.91468	16.4132	0.532179	3.31018	0.93029	16.4261	0.541
3.3938	0.99556	16.496	0.580494	3.36578	0.90439	16.4967	0.525988	3.35529	0.88785	16.4976	0.51606	3.45327	0.91582	16.4962	0.532857	3.32684	0.93169	16.5094	0.541833
3.41046	0.99569	16.5793	0.580571	3.38255	0.90558	16.5806	0.526696	3.372	0.88887	16.5812	0.516667	3.47004	0.91679	16.5801	0.533435	3.3435	0.93217	16.5927	0.542119
3.42718	0.99702	16.6629	0.581363	3.39911	0.90729	16.6634	0.527714	3.38866	0.88986	16.6644	0.517256	3.4867	0.91731	16.6634	0.533744	3.36011	0.9331	16.6758	0.542673
3.44379	0.99859	16.7459	0.582298	3.41582	0.90768	16.7469	0.527946	3.40532	0.88997	16.7477	0.517321	3.50336	0.91758	16.7467	0.533905	3.37682	0.93379	16.7593	0.543083
3.46055	1.00001	16.8297	0.583143	3.43248	0.90898	16.8302	0.52872	3.42198	0.89076	16.8311	0.517792	3.52007	0.91859	16.8302	0.534506	3.39354	0.93475	16.8429	0.543655
3.47721	0.99995	16.913	0.583107	3.44914	0.908	16.9136	0.528137	3.4387	0.89133	16.9147	0.518131	3.53668	0.9194	16.9133	0.534988	3.41014	0.93547	16.9259	0.544083
3.49382	1.00062	16.9961	0.583506	3.46591	0.91182	16.9974	0.530411	3.4553	0.89222	16.9977	0.518661	3.55329	0.92016	16.9963	0.53544	3.4268	0.9362	17.0092	0.544518
3.51059	1.00142	17.0799	0.583982	3.48252	0.91171	17.0804	0.530345	3.47207	0.89266	17.0815	0.518923	3.57005	0.92081	17.0801	0.535827	3.44346	0.93631	17.0925	0.544583
3.5272	1.00307	17.163	0.584964	3.49918	0.91289	17.1638	0.531048	3.48868	0.89306	17.1646	0.519161	3.58666	0.92136	17.1632	0.536155	3.46018	0.93687	17.1761	0.544917
3.5438	1.00331	17.246	0.585107	3.51595	0.91338	17.2476	0.531339	3.50534	0.89372	17.2478	0.519554	3.60327	0.92208	17.2463	0.536583	3.47689	0.93771	17.2596	0.545417
3.56046	1.00514	17.3293	0.586196	3.5325	0.91511	17.3303	0.532369	3.52205	0.89472	17.3314	0.520149	3.62003	0.92201	17.33	0.536542	3.4935	0.93855	17.3427	0.545917
3.57718	1.00592	17.4128	0.586661	3.54911	0.91527	17.4134	0.532464	3.53866	0.89507	17.4145	0.520357	3.63664	0.92346	17.4131	0.537405	3.51027	0.93943	17.4265	0.54644
3.59379	1.00641	17.4959	0.586952	3.56582	0.91628	17.4969	0.533065	3.55532	0.8961	17.4977	0.52097	3.6533	0.92447	17.4964	0.538006	3.52687	0.94013	17.5096	0.546857
3.61045	1.00641	17.5792	0.586952	3.58248	0.9168	17.5802	0.533375	3.57204	0.89655	17.5814	0.521238	3.66996	0.92437	17.5797	0.537946	3.54348	0.94041	17.5926	0.547024
3.62721	1.00838	17.663	0.588125	3.59914	0.91866	17.6636	0.534482	3.58864	0.89716	17.6644	0.521601	3.68668	0.92522	17.6633	0.538452	3.56014	0.94135	17.6759	0.547583
3.64382	1.00923	17.7461	0.588631	3.6158	0.9189	17.7468	0.534625	3.60525	0.89709	17.7474	0.52156	3.70334	0.92543	17.7466	0.538577	3.57686	0.94175	17.7595	0.547821
3.66043	1.01057	17.8291	0.589429	3.63246	0.91998	17.8301	0.535268	3.62202	0.89829	17.8313	0.522274	3.72	0.92661	17.8299	0.53928	3.59346	0.94185	17.8425	0.547881
3.67714	1.01064	17.9127	0.58947	3.64912	0.92087	17.9135	0.535798	3.63868	0.89881	17.9146	0.522583	3.73671	0.92732	17.9135	0.539702	3.61012	0.94253	17.9258	0.548286
3.69386	1.01163	17.9962	0.59006	3.66579	0.92193	17.9968	0.536429	3.65529	0.8992	17.9976	0.522815	3.75337	0.92773	17.9967	0.539946	3.62684	0.94363	18.0094	0.54894
3.71052	1.01256	18.0796	0.590613	3.6825	0.92167	18.0803	0.536274	3.672	0.89985	18.0812	0.523202	3.76993	0.92835	18.0796	0.540315	3.6435	0.94405	18.0927	0.54919
3.72723	1.01362	18.1631	0.591244	3.69921	0.92353	18.1639	0.537381	3.68871	0.89974	18.1647	0.523137	3.7867	0.92921	18.1634	0.540827	3.66016	0.94469	18.176	0.549571
3.74389	1.01436	18.2464	0.591685	3.71587	0.92401	18.2472	0.537667	3.70537	0.9003	18.248	0.52347	3.80336	0.92948	18.2467	0.540988	3.67682	0.94543	18.2593	0.550012
3.7605	1.01545	18.3295	0.592333	3.73259	0.92448	18.3308	0.537946	3.72198	0.90139	18.331	0.524119	3.81991	0.93035	18.3295	0.541506	3.69348	0.94624	18.3426	0.550494
3.77716	1.01607	18.4127	0.592702	3.7492	0.92222	18.4139	0.536601	3.7387	0.90149	18.4147	0.524179	3.83668	0.93114	18.4133	0.541976	3.7102	0.94698	18.4262	0.550935
3.79382	1.0164	18.4961	0.592899	3.76575	0.92224	18.4966	0.536613	3.75536	0.90322	18.498	0.525208	3.85334	0.9315	18.4966	0.54219	3.72686	0.94747	18.5095	0.551226
3.81037	1.0167	18.5788	0.593077	3.78252	0.92339	18.5804	0.537298	3.77196	0.90284	18.581	0.524982	3.87	0.93167	18.5799	0.542292	3.74357	0.94827	18.593	0.551702
3.82714	1.01852	18.6626	0.594161	3.79918	0.92435	18.6637	0.537869	3.78868	0.90387	18.6645	0.525595	3.88666	0.93238	18.6632	0.542714	3.76018	0.94862	18.6761	0.551911
3.84391	1.01932	18.7465	0.594637	3.81578	0.92471	18.7468	0.538083	3.80528	0.90412	18.7476	0.525744	3.90337	0.93345	18.7467	0.543351	3.77684	0.94838	18.7594	0.551768
3.86046	1.01978	18.8293	0.594911	3.83255	0.92654	18.8306	0.539173	3.82195	0.90461	18.8309	0.526036	3.92003	0.93407	18.83	0.54372	3.7935	0.94922	18.8427	0.552268
3.87712	1.02059	18.9125	0.595393	3.84916	0.92629	18.9136	0.539024	3.83871	0.90449	18.9147	0.525964	3.93664	0.93428	18.9131	0.543845	3.81011	0.94992	18.9258	0.552685
3.89395	1.02132	18.9967	0.595827	3.86577	0.92763	18.9967	0.539821	3.85532	0.90528	18.9977	0.526435	3.9533	0.93498	18.9964	0.544262	3.82682	0.95073	19.0093	0.553167
3.9105	1.02191	19.0795	0.596179	3.88243	0.92761	19.08	0.53981	3.87193	0.90596	19.0808	0.526839	3.97002	0.93616	19.08	0.544964	3.84354	0.95112	19.0929	0.553399
3.92711	1.02251	19.1625	0.596536	3.8992	0.92883	19.1639	0.540536	3.8887	0.90704	19.1646	0.527482	3.98662	0.93614	19.163	0.544952	3.86014	0.95176	19.1759	0.55378
3.94387	1.02366	19.2463	0.59722	3.91586	0.93011	19.2471	0.541298	3.90536	0.90748	19.2479	0.527744	4.00334	0.93678	19.2466	0.545333	3.8768	0.95264	19.2592	0.554304
3.96054	1.02472	19.3297	0.597851	3.93252	0.93071	19.3304	0.541655	3.92202	0.90789	19.3313	0.527988	4.02	0.93707	19.3299	0.545506	3.89357	0.95323	19.3431	0.554655
3.97714	1.02472	19.4126	0.597851	3.94918	0.93104	19.4138	0.541851	3.93868	0.90849	19.4146	0.528345	4.03661	0.9383	19.4129	0.546238	3.91018	0.95382	19.4261	0.555006
3.9938	1.02521	19.496	0.598143	3.96589	0.93175	19.4973	0.542274	3.95534	0.90833	19.4978	0.52825	4.05337	0.93854	19.4968	0.546381	3.92678	0.95314	19.5091	0.554601
4.01052	1.02604	19.5795	0.598637	3.98245	0.93288	19.5801	0.542946	3.972	0.90862	19.5812	0.528423	4.07003	0.93897	19.58	0.546637	3.94355	0.95434	19.593	0.555315
4.02718	1.02716	19.6629	0.599304	3.99916	0.93281	19.6637	0.542905	3.98861	0.9092	19.6642	0.528768	4.08659	0.93976	19.6629	0.547107	3.96016	0.95487	19.676	0.555631
4.04379	1.02762	19.7459	0.599577	4.01587	0.9349	19.7472	0.544149	4.00532	0.91007	19.7478	0.529286	4.10341	0.94091	19.747	0.547792	3.97677	0.95536	19.7591	0.555923
4.0605	1.02829	19.8295	0.599976	4.03243	0.93489	19.83	0.544143	4.02198	0.91073	19.8311	0.529679	4.12002	0.94073	19.83	0.547685	3.99343	0.95582	19.8423	0.556196
4.07716	1.02896	19.9128	0.600375	4.04914	0.93529	19.9136	0.544381	4.03859	0.91108	19.9141	0.529887	4.13668	0.94144	19.9133	0.548107	4.0102	0.95684	19.9262	0.556804
4.09377	1.02957	19.9958	0.600738	4.06586	0.93586	19.9972	0.54472	4.05536	0.91173	19.998	0.530274	4.15339	0.94228	19.9968	0.548607	4.02686	0.95731	20.0095	0.557083
4.11053	1.03006	20.0796	0.60103	4.08246	0.93621	20.0801	0.544929	4.07202	0.91235	20.0813	0.530643	4.17005	0.94311	20.0801	0.549101	4.04346	0.95704	20.0925	0.556923
4.12714	1.03093	20.1626	0.601548	4.09918	0.93709	20.1637	0.545452	4.08862	0.91284	20.1642	0.530935	4.18666	0.94307	20.1632	0.549077	4.06023	0.95776	20.1763	0.557351
4.14386	1.03183	20.2462	0.602083	4.11584	0.9384	20.2471	0.546232	4.10539	0.91293	20.2481	0.530988	4.20332	0.94294	20.2465	0.549	4.07684	0.95863	20.2594	0.557869
4.16057	1.03241	20.3298	0.602429	4.13245	0.93809	20.3301	0.546048	4.12195	0.91283	20.3309	0.530929	4.21998	0.94439	20.3298	0.549863	4.09345	0.95882	20.3424	0.557982
4.17718	1.03273	20.4128	0.602619	4.14921	0.9397	20.4139	0.547006	4.13866	0.9135	20.4145	0.531327	4.23664	0.94482	20.4131	0.550119	4.11021	0.95934	20.4263	0.558292
4.19378	1.03366	20.4958	0.603173	4.16582	0.94167	20.4969	0.548179	4.15543	0.91393	20.4983	0.531583	4.2533	0.9448	20.4964	0.550107	4.12682	0.96029	20.5093	0.558857
4.2105	1.03457	20.5794	0.603714	4.18248	0.94017	20.5802	0.547286	4.17198	0.91454	20.581	0.531946	4.27002	0.94545	20.58	0.550494	4.14353	0.9604	20.5929	0.558923
4.22716	1.03491	20.6627	0.603917	4.1992	0.94115	20.6639	0.547869	4.1887	0.91531	20.6647	0.532405	4.28673	0.94618	20.6636	0.550929	4.16025	0.96106	20.6764	0.559315
4.24382	1.03554	20.7461	0.604292	4.21586	0.94177	20.7471	0.548238	4.20536	0.91561	20.7479	0.532583	4.30329	0.94669	20.7463	0.551232	4.17686	0.96121	20.7595	0.559405
4.26053	1.03623	20.8296	0.604702	4.23257	0.94256	20.8307	0.548708	4.22202	0.91595	20.8312	0.532786	4.32005	0.94673	20.8301	0.551256	4.19346	0.96189	20.8425	0.55981
4.2772	1.03717	20.9129	0.605262	4.24912	0.94245	20.9134	0.548643	4.23862	0.91668	20.9143	0.53322	4.33666	0.94751	20.9132	0.55172	4.21018	0.96292	20.9261	0.560423
4.29386	1.03748	20.9962	0.605446	4.26584	0.94402	20.997	0.549577	4.25528	0.9169	20.9976	0.533351	4.35332	0.94804	20.9965	0.552036	4.22678	0.96309	21.0091	0.560524
4.31046	1.03797	21.0792	0.605738	4.2825	0.94418	21.0803	0.549673	4.27205	0.91692	21.0814	0.533363	4.37009	0.94843	21.0803	0.552268	4.2435	0.96378	21.0927	0.560935
4.32718	1.03919	21.1628	0.606464	4.29911	0.94531	21.1634	0.550345	4.28871	0.91737	21.1647	0.533631	4.38664	0.94883	21.1631	0.552506	4.26016	0.96384	21.176	0.56097
4.34384	1.03918	21.2462	0.606458	4.31582	0.94459	21.247	0.549917	4.30527	0.91809	21.2475	0.53406	4.40336	0.94922	21.2467	0.552738	4.27687	0.96428	21.2596	0.561232
4.3605	1.03964	21.3295	0.606732	4.33253	0.94628	21.3305	0.550923	4.32209	0.91881	21.3316	0.534488	4.42002	0.94942	21.33	0.552857	4.29348	0.9643	21.3426	0.561244
4.37721	1.04026	21.413	0.607101	4.3492	0.94548	21.4138	0.550446	4.3387	0.91912	21.4147	0.534673	4.43668	0.95124	21.4133	0.55394	4.31014	0.96519	21.4259	0.561774
4.39387	1.04109	21.4963	0.607595	4.36586	0.94386	21.4971	0.549482	4.3553	0.91942	21.4977	0.534851	4.45334	0.95045	21.4966	0.55347	4.32686	0.96626	21.5095	0.562411
4.41048	1.0412	21.5793	0.607661	4.38252	0.94399	21.5805	0.54956	4.37207	0.92017	21.5815	0.535298	4.46995	0.95143	21.5797	0.554054	4.34352	0.96649	21.5928	0.562548
4.42714	1.04175	21.6626	0.607988	4.39912	0.94539	21.6634	0.550393	4.38868	0.91998	21.6645	0.535185	4.48666	0.95193	21.6632	0.554351	4.36018	0.96646	21.6761	0.56253
4.4438	1.04258	21.746	0.608482	4.41584	0.94573	21.747	0.550595	4.40534	0.92029	21.7478	0.535369	4.50337	0.95171	21.7468	0.55422	4.37689	0.96722	21.7597	0.562982
4.46046	1.0433	21.8293	0.608911	4.4325	0.94609	21.8303	0.55081	4.422	0.92093	21.8312	0.53575	4.51993	0.95244	21.8295	0.554655	4.3935	0.96791	21.8427	0.563393
4.47718	1.04381	21.9128	0.609214	4.44916	0.9467	21.9136	0.551173	4.43866	0.92172	21.9144	0.53622	4.5367	0.95275	21.9134	0.554839	4.41011	0.96825	21.9258	0.563595
4.49384	1.04398	21.9961	0.609315	4.46582	0.94812	21.9969	0.552018	4.45537	0.92236	21.998	0.536601	4.55341	0.95292	21.997	0.55494	4.42682	0.96869	22.0093	0.563857
4.51055	1.04523	22.0797	0.61006	4.48248	0.94836	22.0802	0.552161	4.47193	0.92237	22.0808	0.536607	4.56996	0.95295	22.0797	0.554958	4.44348	0.96913	22.0926	0.564119
4.52716	1.04548	22.1627	0.610208	4.4992	0.9487	22.1639	0.552363	4.48864	0.92299	22.1644	0.536976	4.58673	0.95239	22.1636	0.554625	4.46014	0.97005	22.1759	0.564667
4.54387	1.046	22.2463	0.610518	4.5158	0.94892	22.2468	0.552494	4.50536	0.92294	22.2479	0.536946	4.60339	0.95499	22.2469	0.556173	4.4768	0.96964	22.2592	0.564423
4.56048	1.04633	22.3293	0.610714	4.53252	0.94976	22.3304	0.552994	4.52196	0.92308	22.3309	0.53703	4.61995	0.95519	22.3297	0.556292	4.49352	0.97015	22.3428	0.564726
4.57714	1.04707	22.4126	0.611155	4.54923	0.9503	22.414	0.553315	4.53873	0.92356	22.4148	0.537315	4.63666	0.95589	22.4132	0.556708	4.51018	0.97102	22.4261	0.565244
4.59386	1.04797	22.4962	0.61169	4.56584	0.95095	22.497	0.553702	4.55539	0.92438	22.4981	0.537804	4.65337	0.95672	22.4967	0.557202	4.52678	0.9715	22.5091	0.56553
4.61052	1.04825	22.5795	0.611857	4.58255	0.95148	22.5806	0.554018	4.572	0.92484	22.5812	0.538077	4.66998	0.95671	22.5798	0.557196	4.54355	0.97198	22.5929	0.565815
4.62712	1.04876	22.6625	0.612161	4.59921	0.95243	22.6639	0.554583	4.58877	0.92514	22.665	0.538256	4.68664	0.95678	22.6631	0.557238	4.56016	0.97242	22.676	0.566077
4.64389	1.04947	22.7464	0.612583	4.61582	0.95262	22.7469	0.554696	4.60532	0.92535	22.7477	0.538381	4.7033	0.95729	22.7464	0.557542	4.57682	0.97338	22.7593	0.566649
4.6605	1.04994	22.8294	0.612863	4.63248	0.95281	22.8302	0.55481	4.62187	0.92589	22.8305	0.538702	4.72002	0.95751	22.83	0.557673	4.59353	0.9738	22.8429	0.566899
4.67711	1.05029	22.9125	0.613071	4.6492	0.95373	22.9139	0.555357	4.6387	0.92663	22.9147	0.539143	4.73662	0.95806	22.913	0.558	4.6102	0.97326	22.9262	0.566577
4.69387	1.05124	22.9963	0.613637	4.66575	0.95451	22.9966	0.555821	4.65536	0.92591	22.9979	0.538714	4.75334	0.95781	22.9966	0.557851	4.6268	0.97402	23.0092	0.56703
4.71048	1.05188	23.0793	0.614018	4.68246	0.95446	23.0801	0.555792	4.67196	0.92634	23.081	0.53897	4.77005	0.9584	23.0802	0.558202	4.64352	0.97473	23.0928	0.567452
4.72714	1.05205	23.1627	0.614119	4.69923	0.95504	23.164	0.556137	4.68868	0.92723	23.1646	0.5395	4.78666	0.95929	23.1632	0.558732	4.66018	0.975	23.1761	0.567613
4.7438	1.05285	23.2459	0.614595	4.71584	0.95565	23.247	0.5565	4.70534	0.92739	23.2478	0.539595	4.80337	0.95914	23.2467	0.558643	4.67673	0.97533	23.2588	0.56781
4.76057	1.0535	23.3298	0.614982	4.7325	0.95615	23.3303	0.556798	4.722	0.92762	23.3312	0.539732	4.82003	0.95977	23.33	0.559018	4.6935	0.97635	23.3427	0.568417
4.77712	1.05388	23.4125	0.615208	4.74916	0.95619	23.4136	0.556821	4.73861	0.92816	23.4142	0.540054	4.83659	0.96026	23.4129	0.55931	4.71016	0.97669	23.426	0.568619
4.79379	1.0541	23.4959	0.615339	4.76587	0.95734	23.4972	0.557506	4.75537	0.92891	23.498	0.5405	4.85336	0.96119	23.4967	0.559863	4.72682	0.97673	23.5093	0.568643
4.8105	1.05498	23.5794	0.615863	4.78243	0.95773	23.58	0.557738	4.77204	0.9293	23.5813	0.540732	4.86996	0.96146	23.5797	0.560024	4.74348	0.97692	23.5926	0.568756
4.82716	1.05553	23.6627	0.61619	4.79914	0.95859	23.6636	0.55825	4.78859	0.92881	23.6641	0.54044	4.88662	0.96157	23.663	0.560089	4.7602	0.9776	23.6762	0.569161
4.84382	1.05589	23.7461	0.616405	4.81586	0.9588	23.7471	0.558375	4.80536	0.92942	23.7479	0.540804	4.90339	0.96231	23.7468	0.56053	4.7768	0.9781	23.7592	0.569458
4.86053	1.0562	23.8296	0.616589	4.83252	0.95962	23.8304	0.558863	4.82207	0.92997	23.8315	0.541131	4.92005	0.96266	23.8301	0.560738	4.79346	0.97836	23.8425	0.569613
4.8772	1.0569	23.9129	0.617006	4.84918	0.95984	23.9137	0.558994	4.83862	0.93042	23.9142	0.541399	4.93661	0.96267	23.9129	0.560744	4.81018	0.97877	23.9261	0.569857
4.8938	1.05782	23.9959	0.617554	4.86584	0.96019	23.9971	0.559202	4.85534	0.93054	23.9978	0.54147	4.95327	0.96322	23.9962	0.561071	4.82684	0.97955	24.0094	0.570321
4.91052	1.05805	24.0796	0.61769	4.88245	0.96044	24.0801	0.559351	4.87195	0.93148	24.0809	0.54203	4.97003	0.96361	24.0801	0.561304	4.8435	0.97973	24.0927	0.570429
4.92712	1.05822	24.1625	0.617792	4.89916	0.96136	24.1636	0.559899	4.88861	0.9317	24.1642	0.542161	4.98669	0.96413	24.1634	0.561613	4.86021	0.98026	24.1763	0.570744
4.94378	1.05873	24.2459	0.618095	4.91587	0.96227	24.2472	0.56044	4.90537	0.93195	24.248	0.54231	5.00336	0.96414	24.2467	0.561619	4.87682	0.9808	24.2593	0.571065
4.9605	1.05919	24.3294	0.618369	4.93248	0.9621	24.3302	0.560339	4.92198	0.93167	24.331	0.542143	5.02002	0.96498	24.33	0.562119	4.89348	0.98064	24.3426	0.57097
4.97721	1.0599	24.413	0.618792	4.94914	0.96271	24.4135	0.560702	4.93864	0.93234	24.4144	0.542542	5.03678	0.96549	24.4138	0.562423	4.9102	0.98107	24.4262	0.571226
4.99387	1.06016	24.4963	0.618946	4.96591	0.96348	24.4974	0.561161	4.9553	0.93277	24.4977	0.542798	5.05334	0.96571	24.4966	0.562554	4.9268	0.98145	24.5092	0.571452
5.01053	1.06107	24.5796	0.619488	4.98252	0.964	24.5804	0.56147	4.97207	0.93301	24.5815	0.54294	5.06995	0.96602	24.5797	0.562738	4.94346	0.98194	24.5925	0.571744
5.02725	1.06099	24.6632	0.61944	4.99918	0.96453	24.6637	0.561786	4.98868	0.93338	24.6645	0.543161	5.08671	0.9663	24.6635	0.562905	4.96018	0.98248	24.6761	0.572065
5.04386	1.06092	24.7462	0.619399	5.01584	0.96493	24.747	0.562024	5.00534	0.934	24.7479	0.54353	5.10332	0.96667	24.7465	0.563125	4.97689	0.98323	24.7597	0.572512
5.06046	1.0615	24.8292	0.619744	5.03255	0.96203	24.8306	0.560298	5.022	0.93427	24.8312	0.54369	5.12003	0.96707	24.83	0.563363	4.99355	0.98339	24.8429	0.572607
5.07718	1.06228	24.9128	0.620208	5.04916	0.96225	24.9136	0.560429	5.03871	0.93433	24.9147	0.543726	5.1367	0.96735	24.9134	0.56353	5.01016	0.98412	24.926	0.573042
5.09384	1.06251	24.9962	0.620345	5.06582	0.96269	24.997	0.56069	5.05532	0.93427	24.9978	0.54369	5.1533	0.96801	24.9964	0.563923	5.02687	0.9846	25.0095	0.573327
5.11045	1.063	25.0792	0.620637	5.08253	0.96338	25.0805	0.561101	5.07203	0.93516	25.0813	0.54422	5.17002	0.96856	25.08	0.56425	5.04354	0.98373	25.0929	0.57281
5.12721	1.06359	25.163	0.620988	5.0992	0.96414	25.1639	0.561554	5.08875	0.93537	25.1649	0.544345	5.18668	0.96846	25.1633	0.56419	5.06014	0.98421	25.1759	0.573095
5.14387	1.06416	25.2463	0.621327	5.1158	0.96397	25.2468	0.561452	5.10525	0.93557	25.2474	0.544464	5.20334	0.96846	25.2466	0.56419	5.07686	0.98506	25.2595	0.573601
5.16048	1.0647	25.3293	0.621649	5.13252	0.96496	25.3304	0.562042	5.12196	0.93618	25.3309	0.544827	5.22	0.96957	25.3299	0.564851	5.09352	0.98561	25.3428	0.573929
5.1772	1.06488	25.413	0.621756	5.14912	0.96555	25.4134	0.562393	5.13868	0.93659	25.4146	0.545071	5.23671	0.96947	25.4135	0.564792	5.11012	0.98613	25.4258	0.574238
5.1938	1.06583	25.496	0.622321	5.16578	0.96601	25.4967	0.562667	5.15528	0.93647	25.4976	0.545	5.25337	0.96983	25.4968	0.565006	5.12689	0.98636	25.5097	0.574375
5.21052	1.06634	25.5795	0.622625	5.1825	0.96524	25.5803	0.562208	5.172	0.93681	25.5811	0.545202	5.26998	0.97032	25.5798	0.565298	5.14355	0.98722	25.593	0.574887
5.22718	1.06656	25.6628	0.622756	5.19916	0.96666	25.6637	0.563054	5.18871	0.93759	25.6647	0.545667	5.28664	0.97091	25.6631	0.565649	5.16011	0.98725	25.6758	0.574905
5.24384	1.06678	25.7461	0.622887	5.21587	0.96635	25.7472	0.562869	5.20537	0.94029	25.748	0.547274	5.30336	0.97138	25.7467	0.565929	5.17682	0.98743	25.7593	0.575012
5.26055	1.06768	25.8297	0.623423	5.23253	0.96644	25.8305	0.562923	5.22203	0.93906	25.8313	0.546542	5.31991	0.97129	25.8294	0.565875	5.19343	0.98718	25.8424	0.574863
5.27721	1.06842	25.913	0.623863	5.2492	0.96841	25.9139	0.564095	5.2387	0.93757	25.9147	0.545655	5.33668	0.97173	25.9133	0.566137	5.2102	0.98805	25.9262	0.575381
5.29387	1.06857	25.9963	0.623952	5.2658	0.96752	25.9968	0.563565	5.25536	0.93932	25.9979	0.546696	5.35339	0.97236	25.9968	0.566512	5.22686	0.98828	26.0095	0.575518
5.31048	1.06885	26.0794	0.624119	5.28252	0.96853	26.0804	0.564167	5.27196	0.93912	26.081	0.546577	5.36995	0.97227	26.0796	0.566458	5.24346	0.98836	26.0925	0.575565
5.32714	1.06947	26.1626	0.624488	5.29918	0.96862	26.1637	0.56422	5.28868	0.93915	26.1646	0.546595	5.38666	0.97245	26.1632	0.566565	5.26018	0.98921	26.1761	0.576071
5.34386	1.07009	26.2462	0.624857	5.31578	0.96871	26.2467	0.564274	5.30539	0.94022	26.2481	0.547232	5.40337	0.97339	26.2467	0.567125	5.27678	0.98989	26.2591	0.576476
5.36052	1.06979	26.3296	0.624679	5.3325	0.96948	26.3303	0.564732	5.322	0.93952	26.3312	0.546815	5.42003	0.97394	26.33	0.567452	5.29355	0.98982	26.3429	0.576435
5.37712	1.07076	26.4125	0.625256	5.34921	0.97022	26.4139	0.565173	5.33866	0.93991	26.4145	0.547048	5.4367	0.97385	26.4134	0.567399	5.31016	0.99045	26.426	0.57681
5.39389	1.07155	26.4964	0.625726	5.36582	0.97044	26.4969	0.565304	5.35532	0.94014	26.4977	0.547185	5.4533	0.97405	26.4964	0.567518	5.32677	0.99035	26.5091	0.57675
5.4105	1.07153	26.5794	0.625714	5.38248	0.97071	26.5802	0.565464	5.37193	0.94085	26.5808	0.547607	5.47002	0.97492	26.58	0.568036	5.34353	0.99072	26.5929	0.57697
5.42716	1.07163	26.6627	0.625774	5.3992	0.9714	26.6639	0.565875	5.3887	0.9412	26.6647	0.547815	5.48668	0.9751	26.6633	0.568143	5.3602	0.99095	26.6762	0.577107
5.44393	1.07237	26.7466	0.626214	5.41586	0.97161	26.7471	0.566	5.40536	0.94139	26.7479	0.547929	5.50334	0.97509	26.7466	0.568137	5.3768	0.99161	26.7592	0.5775
5.46053	1.07189	26.8296	0.625929	5.43252	0.97206	26.8304	0.566268	5.42202	0.94213	26.8313	0.548369	5.52	0.97583	26.8299	0.568577	5.39357	0.99256	26.8431	0.578065
5.47714	1.07276	26.9126	0.626446	5.44923	0.97217	26.914	0.566333	5.43873	0.9423	26.9148	0.54847	5.53666	0.97638	26.9132	0.568905	5.41018	0.99261	26.9261	0.578095
5.49386	1.0732	26.9962	0.626708	5.46589	0.97323	26.9973	0.566964	5.45534	0.9425	26.9978	0.548589	5.55332	0.97634	26.9965	0.568881	5.42678	0.99276	27.0091	0.578185
5.51046	1.07406	27.0792	0.62722	5.4825	0.97317	27.0803	0.566929	5.47195	0.94253	27.0809	0.548607	5.56998	0.97668	27.0798	0.569083	5.44355	0.99342	27.0929	0.578577
5.52718	1.07397	27.1628	0.627167	5.49916	0.97354	27.1636	0.567149	5.48866	0.9429	27.1645	0.548827	5.58659	0.97694	27.1628	0.569238	5.46016	0.99328	27.176	0.578494
5.54378	1.07411	27.2459	0.62725	5.51582	0.97371	27.2469	0.56725	5.50537	0.94375	27.248	0.549333	5.60336	0.97735	27.2467	0.569482	5.47682	0.99324	27.2593	0.57847
5.5605	1.07468	27.3295	0.627589	5.53248	0.97452	27.3302	0.567732	5.52198	0.94303	27.3311	0.548905	5.62002	0.97795	27.33	0.569839	5.49348	0.99358	27.3426	0.578673
5.57716	1.07566	27.4127	0.628173	5.54914	0.97441	27.4135	0.567667	5.53864	0.9428	27.4143	0.548768	5.63668	0.97804	27.4133	0.569893	5.51014	0.99426	27.4259	0.579077
5.59377	1.07608	27.4958	0.628423	5.5658	0.97477	27.4969	0.567881	5.55536	0.94431	27.498	0.549667	5.65339	0.97869	27.4969	0.57028	5.52686	0.99476	27.5095	0.579375
5.61053	1.07631	27.5796	0.62856	5.58246	0.97535	27.5801	0.568226	5.57202	0.94414	27.5813	0.549565	5.67005	0.97905	27.5801	0.570494	5.54341	0.99482	27.5922	0.579411
5.6272	1.07706	27.6629	0.629006	5.59912	0.97592	27.6635	0.568565	5.58862	0.94475	27.6643	0.549929	5.68666	0.97947	27.6632	0.570744	5.56018	0.99544	27.6761	0.57978
5.64386	1.07723	27.7462	0.629107	5.61589	0.97608	27.7473	0.568661	5.60534	0.94414	27.7479	0.549565	5.70332	0.9793	27.7465	0.570643	5.57678	0.99608	27.7591	0.580161
5.66057	1.07783	27.8298	0.629464	5.6325	0.97617	27.8303	0.568714	5.62205	0.94524	27.8314	0.55022	5.72003	0.98025	27.83	0.571208	5.59345	0.99578	27.8424	0.579982
5.67718	1.07785	27.9128	0.629476	5.64916	0.97661	27.9137	0.568976	5.63866	0.94497	27.9145	0.55006	5.73664	0.98029	27.9131	0.571232	5.61021	0.99592	27.9263	0.580065
5.69378	1.07883	27.9959	0.63006	5.66587	0.97725	27.9972	0.569357	5.65537	0.94502	27.998	0.550089	5.7533	0.98059	27.9964	0.571411	5.62687	0.99672	28.0096	0.580542
5.7105	1.07931	28.0794	0.630345	5.68248	0.97737	28.0802	0.569429	5.67203	0.94587	28.0813	0.550595	5.77002	0.98129	28.08	0.571827	5.64348	0.99719	28.0926	0.580821
5.72711	1.0792	28.1625	0.63028	5.69914	0.97791	28.1635	0.56975	5.6887	0.9465	28.1647	0.55097	5.78668	0.98137	28.1633	0.571875	5.66025	0.99745	28.1764	0.580976
5.74382	1.07989	28.2461	0.63069	5.71586	0.97841	28.2471	0.570048	5.70536	0.94625	28.2479	0.550821	5.80328	0.98193	28.2463	0.572208	5.67686	0.99759	28.2595	0.58106
5.76048	1.08056	28.3293	0.631089	5.73252	0.97895	28.3304	0.570369	5.72202	0.94611	28.3312	0.550738	5.82	0.98244	28.3299	0.572512	5.69341	0.99838	28.3423	0.58153
5.77714	1.08108	28.4126	0.631399	5.74912	0.9789	28.4134	0.570339	5.73862	0.94686	28.4143	0.551185	5.83666	0.98235	28.4132	0.572458	5.71018	0.99857	28.4261	0.581643
5.7938	1.08114	28.4959	0.631435	5.76584	0.97928	28.497	0.570565	5.75528	0.94664	28.4976	0.551054	5.85332	0.98326	28.4965	0.573	5.72678	0.99775	28.5091	0.581155
5.81041	1.08153	28.579	0.631667	5.78244	0.97991	28.58	0.57094	5.772	0.94754	28.5812	0.551589	5.87003	0.98344	28.58	0.573107	5.74345	0.99842	28.5925	0.581554
5.82718	1.08222	28.6629	0.632077	5.79911	0.98019	28.6634	0.571107	5.78866	0.94716	28.6645	0.551363	5.88669	0.98355	28.6633	0.573173	5.76016	0.99912	28.676	0.58197
5.84389	1.08235	28.7464	0.632155	5.81582	0.98009	28.7469	0.571048	5.80527	0.94829	28.7475	0.552036	5.90336	0.9838	28.7467	0.573321	5.77682	0.99943	28.7593	0.582155
5.8605	1.08277	28.8295	0.632405	5.83253	0.9811	28.8305	0.571649	5.82203	0.94844	28.8313	0.552125	5.91996	0.98431	28.8297	0.573625	5.79348	0.99973	28.8426	0.582333
5.87721	1.08296	28.913	0.632518	5.8492	0.98147	28.9138	0.571869	5.8387	0.94906	28.9147	0.552494	5.93668	0.98432	28.9133	0.573631	5.81009	1.00003	28.9256	0.582512
5.89393	1.08399	28.9966	0.633131	5.86586	0.98141	28.9971	0.571833	5.8553	0.94832	28.9976	0.552054	5.95328	0.98519	28.9963	0.574149	5.82686	1.00092	29.0095	0.583042
5.91043	1.08406	29.0791	0.633173	5.88257	0.98198	29.0807	0.572173	5.87202	0.94908	29.0813	0.552506	5.96995	0.98528	29.0797	0.574202	5.84357	1.00032	29.093	0.582685
5.9272	1.084	29.1629	0.633137	5.89918	0.98226	29.1638	0.572339	5.88868	0.9494	29.1645	0.552696	5.98671	0.98562	29.1635	0.574405	5.86018	1.0005	29.1761	0.582792
5.94386	1.08446	29.2462	0.633411	5.91578	0.98295	29.2467	0.57275	5.90528	0.94995	29.2476	0.553024	6.00332	0.98548	29.2465	0.574321	5.87689	1.00099	29.2597	0.583083
5.96046	1.08543	29.3293	0.633988	5.9325	0.98305	29.3303	0.57281	5.922	0.94944	29.3312	0.55272	6.01998	0.98611	29.3298	0.574696	5.89361	1.00166	29.3432	0.583482
5.97718	1.08565	29.4128	0.634119	5.94916	0.98323	29.4136	0.572917	5.93871	0.95145	29.4147	0.553917	6.0367	0.9862	29.4134	0.57475	5.91011	1.0018	29.4258	0.583565
5.99384	1.08581	29.4962	0.634214	5.96582	0.98405	29.4969	0.573405	5.95537	0.94874	29.498	0.552304	6.05341	0.98663	29.4969	0.575006	5.92682	1.0021	29.5093	0.583744
6.0105	1.08659	29.5795	0.634679	5.98253	0.98412	29.5805	0.573446	5.97198	0.95222	29.5811	0.554375	6.07002	0.98709	29.58	0.57528	5.94353	1.00258	29.5928	0.58403
6.02716	1.08697	29.6627	0.634905	5.99914	0.98446	29.6635	0.573649	5.9887	0.95041	29.6646	0.553298	6.08673	0.98723	29.6636	0.575363	5.96014	1.00293	29.6759	0.584238
6.04387	1.08714	29.7463	0.635006	6.0158	0.9846	29.7468	0.573732	6.0053	0.95119	29.7477	0.553762	6.10339	0.98807	29.7469	0.575863	5.97686	1.00263	29.7595	0.58406
6.06048	1.08757	29.8293	0.635262	6.03252	0.98531	29.8304	0.574155	6.02196	0.95202	29.831	0.554256	6.12	0.98801	29.8299	0.575827	5.99346	1.00311	29.8425	0.584345
6.0772	1.088	29.9129	0.635518	6.04918	0.98573	29.9137	0.574405	6.03868	0.9526	29.9146	0.554601	6.13666	0.98849	29.9132	0.576113	6.01018	1.00376	29.9261	0.584732
6.09386	1.08877	29.9963	0.635976	6.06584	0.98599	29.997	0.57456	6.05539	0.95119	29.9981	0.553762	6.15337	0.98898	29.9967	0.576405	6.02684	1.00429	30.0094	0.585048
6.11052	1.08855	30.0795	0.635845	6.08255	0.98647	30.0806	0.574845	6.07205	0.95246	30.0814	0.554518	6.16998	0.98896	30.0798	0.576393	6.0435	1.00432	30.0927	0.585065
6.12712	1.08925	30.1625	0.636262	6.09921	0.98669	30.1639	0.574976	6.08871	0.95322	30.1647	0.55497	6.18664	0.98924	30.1631	0.57656	6.06016	1.00469	30.176	0.585286
6.14389	1.08966	30.2464	0.636506	6.11582	0.98684	30.247	0.575065	6.10537	0.9532	30.248	0.554958	6.20336	0.98962	30.2467	0.576786	6.07687	1.00543	30.2596	0.585726
6.16055	1.09002	30.3297	0.63672	6.13243	0.9871	30.33	0.57522	6.12193	0.95378	30.3308	0.555304	6.21996	0.98996	30.3297	0.576988	6.09353	1.00509	30.3428	0.585524
6.17705	1.09008	30.4122	0.636756	6.1492	0.98781	30.4138	0.575643	6.1387	0.95305	30.4146	0.554869	6.23662	0.99019	30.413	0.577125	6.1102	1.00527	30.4262	0.585631
6.19387	1.09067	30.4963	0.637107	6.1658	0.98827	30.4968	0.575917	6.15536	0.95531	30.498	0.556214	6.25339	0.99028	30.4968	0.577179	6.1268	1.00596	30.5092	0.586042
6.21053	1.09125	30.5796	0.637452	6.18246	0.9882	30.5801	0.575875	6.17196	0.95445	30.581	0.555702	6.27	0.99081	30.5799	0.577494	6.14357	1.00621	30.593	0.58619
6.22709	1.09112	30.6624	0.637375	6.19923	0.9887	30.664	0.576173	6.18868	0.95596	30.6646	0.556601	6.28671	0.99107	30.6635	0.577649	6.16023	1.0068	30.6764	0.586542
6.24386	1.09165	30.7462	0.63769	6.21584	0.98926	30.747	0.576506	6.20539	0.95443	30.7481	0.55569	6.30337	0.99107	30.7467	0.577649	6.17673	1.00632	30.7588	0.586256
6.26052	1.09263	30.8295	0.638274	6.23245	0.9897	30.8301	0.576768	6.22194	0.955	30.8308	0.55603	6.32003	0.99145	30.83	0.577875	6.19355	1.00697	30.843	0.586643
6.27723	1.09276	30.9131	0.638351	6.24921	0.98972	30.9139	0.57678	6.23866	0.95547	30.9145	0.55631	6.33664	0.99186	30.9131	0.578119	6.21016	1.00764	30.926	0.587042
6.29389	1.09277	30.9964	0.638357	6.26582	0.99039	30.9969	0.577179	6.25537	0.95658	30.998	0.55697	6.35336	0.99239	30.9967	0.578435	6.22677	1.00764	31.009	0.587042
6.3105	1.09355	31.0794	0.638821	6.28253	0.99039	31.0805	0.577179	6.27203	0.95623	31.0813	0.556762	6.36996	0.99238	31.0797	0.578429	6.24354	1.00817	31.0929	0.587357
6.32721	1.09416	31.163	0.639185	6.29925	0.99084	31.1641	0.577446	6.28875	0.95581	31.1649	0.556512	6.38662	0.99246	31.163	0.578476	6.26019	1.00793	31.1761	0.587214
6.34382	1.09458	31.246	0.639435	6.31586	0.99094	31.2471	0.577506	6.30536	0.95668	31.248	0.55703	6.40334	0.99333	31.2466	0.578994	6.27686	1.00794	31.2595	0.58722
6.36048	1.09459	31.3294	0.63944	6.33252	0.99108	31.3304	0.577589	6.32207	0.95766	31.3315	0.557613	6.42005	0.99399	31.3301	0.579387	6.29352	1.00832	31.3428	0.587446
6.37714	1.09513	31.4126	0.639762	6.34912	0.99234	31.4134	0.578339	6.33862	0.95651	31.4142	0.556929	6.43666	0.99383	31.4132	0.579292	6.31018	1.00897	31.4261	0.587833
6.39375	1.09559	31.4957	0.640036	6.36579	0.99229	31.4968	0.57831	6.35534	0.95718	31.4978	0.557327	6.45327	0.99413	31.4962	0.57947	6.32684	1.00931	31.5094	0.588036
6.41052	1.09595	31.5796	0.64025	6.38244	0.99222	31.58	0.578268	6.372	0.95671	31.5812	0.557048	6.47003	0.99517	31.5801	0.580089	6.3435	1.00969	31.5927	0.588262
6.42718	1.0961	31.6628	0.640339	6.39911	0.99271	31.6634	0.57856	6.38861	0.95823	31.6642	0.557952	6.48669	0.99511	31.6634	0.580054	6.36016	1.00969	31.676	0.588262
6.44378	1.09653	31.7458	0.640595	6.41587	0.99282	31.7472	0.578625	6.40532	0.95727	31.7477	0.557381	6.50336	0.9952	31.7467	0.580107	6.37682	1.00983	31.7593	0.588345
6.46055	1.0971	31.8297	0.640935	6.43253	0.99353	31.8305	0.579048	6.42203	0.95907	31.8313	0.558452	6.52002	0.99565	31.83	0.580375	6.39343	1.01066	31.8424	0.588839
6.47721	1.09752	31.913	0.641185	6.44914	0.99342	31.9135	0.578982	6.43864	0.95893	31.9144	0.558369	6.53668	0.99629	31.9133	0.580756	6.4102	1.01056	31.9262	0.58878
6.49382	1.09775	31.996	0.641321	6.46591	0.99421	31.9974	0.579452	6.45536	0.96028	31.9979	0.559173	6.55328	0.99635	31.9963	0.580792	6.42686	1.01079	32.0095	0.588917
6.51053	1.0985	32.0796	0.641768	6.48252	0.99421	32.0804	0.579452	6.47207	0.95888	32.0815	0.558339	6.57	0.99675	32.0799	0.58103	6.44341	1.01112	32.0922	0.589113
6.52714	1.09871	32.1626	0.641893	6.49918	0.9945	32.1637	0.579625	6.48862	0.95918	32.1643	0.558518	6.58666	0.99728	32.1632	0.581345	6.46018	1.01173	32.1761	0.589476
6.54375	1.09866	32.2457	0.641863	6.51589	0.99475	32.2473	0.579774	6.50534	0.9595	32.2478	0.558708	6.60327	0.99728	32.2462	0.581345	6.47684	1.01164	32.2594	0.589423
6.56052	1.09927	32.3296	0.642226	6.5325	0.9955	32.3303	0.58022	6.522	0.96038	32.3312	0.559232	6.61998	0.998	32.3298	0.581774	6.4935	1.01205	32.3427	0.589667
6.57718	1.09992	32.4128	0.642613	6.54911	0.99525	32.4134	0.580071	6.53866	0.96007	32.4145	0.559048	6.6367	0.99816	32.4134	0.581869	6.51021	1.0127	32.4263	0.590054
6.59384	1.10063	32.4962	0.643036	6.56582	0.99558	32.497	0.580268	6.55532	0.96023	32.4978	0.559143	6.65336	0.99858	32.4967	0.582119	6.52682	1.01288	32.5093	0.590161
6.61045	1.1006	32.5792	0.643018	6.58248	0.99607	32.5802	0.58056	6.57198	0.96143	32.581	0.559857	6.66996	0.99892	32.5797	0.582321	6.54348	1.01317	32.5926	0.590333
6.62716	1.10077	32.6627	0.643119	6.5992	0.99663	32.6638	0.580893	6.58864	0.96129	32.6643	0.559774	6.68673	0.99932	32.6635	0.58256	6.56014	1.01328	32.6759	0.590399
6.64387	1.10167	32.7463	0.643655	6.6158	0.99641	32.7469	0.580762	6.60525	0.96178	32.7474	0.560065	6.70334	0.99958	32.7466	0.582714	6.57686	1.01376	32.7595	0.590685
6.66043	1.10166	32.8291	0.643649	6.63252	0.9966	32.8304	0.580875	6.62196	0.9624	32.8309	0.560435	6.72	1.00004	32.8299	0.582988	6.59346	1.01411	32.8425	0.590893
6.6772	1.10208	32.9129	0.643899	6.64918	0.99707	32.9138	0.581155	6.63873	0.9625	32.9148	0.560494	6.73671	1.00034	32.9134	0.583167	6.61012	1.01422	32.9258	0.590958
6.69386	1.10276	32.9962	0.644304	6.66578	0.99729	32.9967	0.581286	6.65528	0.9624	32.9976	0.560435	6.75332	1.00089	32.9965	0.583494	6.62684	1.01489	33.0094	0.591357
6.71046	1.10315	33.0793	0.644536	6.68255	0.99742	33.0806	0.581363	6.672	0.96146	33.0812	0.559875	6.76998	1.00118	33.0798	0.583667	6.64355	1.01493	33.093	0.591381
6.72723	1.10335	33.1631	0.644655	6.69921	0.99799	33.1639	0.581702	6.68877	0.96287	33.165	0.560714	6.7867	1.00174	33.1634	0.584	6.66011	1.01532	33.1758	0.591613
6.74384	1.10338	33.2462	0.644673	6.71582	0.99801	33.2469	0.581714	6.70537	0.96272	33.248	0.560625	6.80336	1.00172	33.2467	0.583988	6.67682	1.01559	33.2593	0.591774
6.7605	1.10428	33.3295	0.645208	6.73253	0.99841	33.3305	0.581952	6.72203	0.96279	33.3313	0.560667	6.81996	1.00201	33.3297	0.584161	6.69353	1.01604	33.3428	0.592042
6.77716	1.10507	33.4128	0.645679	6.7492	0.99845	33.4139	0.581976	6.7387	0.96436	33.4147	0.561601	6.83662	1.00231	33.413	0.584339	6.71014	1.01683	33.4259	0.592512
6.79382	1.1049	33.496	0.645577	6.76575	0.99855	33.4966	0.582036	6.7553	0.96446	33.4977	0.561661	6.85334	1.0032	33.4966	0.584869	6.72691	1.01665	33.5097	0.592405
6.81043	1.10494	33.5791	0.645601	6.78252	0.99948	33.5804	0.582589	6.77196	0.96456	33.581	0.56172	6.86995	1.00286	33.5797	0.584667	6.74352	1.01659	33.5928	0.592369
6.82714	1.10565	33.6626	0.646024	6.79918	0.99969	33.6638	0.582714	6.78868	0.96457	33.6646	0.561726	6.88666	1.00336	33.6632	0.584964	6.76012	1.01717	33.6758	0.592714
6.84386	1.10595	33.7463	0.646202	6.81578	0.99914	33.7467	0.582387	6.80534	0.96353	33.7478	0.561107	6.90343	1.00371	33.7471	0.585173	6.77678	1.01758	33.7591	0.592958
6.86052	1.10608	33.8295	0.64628	6.8325	0.99968	33.8303	0.582708	6.822	0.9662	33.8312	0.562696	6.92003	1.00467	33.83	0.585744	6.7935	1.01787	33.8427	0.593131
6.87712	1.10674	33.9125	0.646673	6.84916	1.00032	33.9137	0.583089	6.83866	0.96407	33.9145	0.561429	6.9367	1.00372	33.9134	0.585179	6.81011	1.01823	33.9258	0.593345
6.89389	1.10775	33.9964	0.647274	6.86582	1	33.9969	0.582899	6.85532	0.9649	33.9977	0.561923	6.95336	1.00443	33.9967	0.585601	6.82682	1.01873	34.0093	0.593643
6.91055	1.10779	34.0797	0.647298	6.88243	1.00028	34.08	0.583065	6.87193	0.96542	34.0808	0.562232	6.97002	1.00509	34.08	0.585994	6.84353	1.01929	34.0929	0.593976
6.92716	1.10758	34.1627	0.647173	6.8992	1.00057	34.1639	0.583238	6.88864	0.96585	34.1643	0.562488	6.98662	1.00538	34.163	0.586167	6.8602	1.01848	34.1762	0.593494
6.94387	1.10788	34.2463	0.647351	6.91591	1.00138	34.2474	0.58372	6.90536	0.96669	34.2479	0.562988	7.00334	1.00545	34.2466	0.586208	6.8768	1.01929	34.2592	0.593976
6.96054	1.10872	34.3297	0.647851	6.93252	1.00065	34.3304	0.583286	6.92202	0.96691	34.3313	0.563119	7.02	1.00613	34.3299	0.586613	6.89357	1.01998	34.3431	0.594387
6.97709	1.10906	34.4124	0.648054	6.94923	1.00123	34.414	0.583631	6.93868	0.96646	34.4145	0.562851	7.03666	1.00628	34.4132	0.586702	6.91023	1.01995	34.4263	0.594369
6.9938	1.10916	34.496	0.648113	6.96589	1.00167	34.4973	0.583893	6.95539	0.96749	34.4981	0.563464	7.05337	1.00683	34.4967	0.58703	6.92684	1.01995	34.5094	0.594369
7.01052	1.10975	34.5795	0.648464	6.98244	1.00164	34.58	0.583875	6.972	0.96787	34.5812	0.56369	7.07003	1.00666	34.58	0.586929	6.94355	1.02041	34.593	0.594643
7.02718	1.10976	34.6628	0.64847	6.99916	1.00195	34.6636	0.58406	6.98861	0.96718	34.6642	0.56328	7.08664	1.00767	34.6631	0.58753	6.96021	1.02127	34.6762	0.595155
7.04378	1.10988	34.7458	0.648542	7.01587	1.0018	34.7472	0.58397	7.00537	0.96858	34.748	0.564113	7.10336	1.00739	34.7467	0.587363	6.97682	1.0207	34.7593	0.594815
7.0605	1.11041	34.8295	0.648857	7.03248	1.00302	34.8302	0.584696	7.02198	0.9696	34.8311	0.56472	7.12007	1.00753	34.8302	0.587446	6.99348	1.02119	34.8426	0.595107
7.07721	1.11138	34.913	0.649435	7.04919	1.00272	34.9138	0.584518	7.03864	0.96793	34.9143	0.563726	7.13668	1.00795	34.9133	0.587696	7.0102	1.02205	34.9262	0.595619
7.09382	1.11147	34.9961	0.649488	7.06586	1.00278	34.9971	0.584554	7.05536	0.96832	34.998	0.563958	7.15334	1.00864	34.9966	0.588107	7.02686	1.02215	35.0095	0.595679
7.11053	1.11148	35.0796	0.649494	7.08252	1.00367	35.0804	0.585083	7.07207	0.9698	35.0815	0.564839	7.17005	1.00927	35.0801	0.588482	7.04346	1.02223	35.0925	0.595726
7.1272	1.11191	35.1629	0.64975	7.09918	1.00332	35.1637	0.584875	7.08862	0.96912	35.1642	0.564435	7.18666	1.00927	35.1632	0.588482	7.06018	1.02255	35.1761	0.595917
7.14386	1.11254	35.2463	0.650125	7.11589	1.00378	35.2473	0.585149	7.10534	0.97029	35.2478	0.565131	7.20327	1.00906	35.2463	0.588357	7.07689	1.02301	35.2597	0.59619
7.16052	1.11256	35.3295	0.650137	7.1325	1.00392	35.3303	0.585232	7.122	0.97022	35.3312	0.565089	7.22003	1.00964	35.33	0.588702	7.09345	1.02318	35.3424	0.596292
7.17718	1.11297	35.4128	0.650381	7.14921	1.00387	35.4139	0.585202	7.13866	0.97054	35.4144	0.56528	7.2367	1.00996	35.4134	0.588893	7.11021	1.02351	35.4263	0.596488
7.19378	1.11343	35.4959	0.650655	7.16582	1.00446	35.4969	0.585554	7.15537	0.97087	35.498	0.565476	7.2533	1.0102	35.4964	0.589036	7.12687	1.02381	35.5096	0.596667
7.2105	1.11421	35.5794	0.651119	7.18248	1.00424	35.5802	0.585423	7.17203	0.97009	35.5813	0.565012	7.27002	1.01058	35.58	0.589262	7.14353	1.02469	35.5928	0.59719
7.22716	1.11396	35.6627	0.65097	7.19914	1.00445	35.6636	0.585548	7.18869	0.97168	35.6646	0.565958	7.28668	1.01097	35.6633	0.589494	7.1602	1.02458	35.6762	0.597125
7.24377	1.1143	35.7458	0.651173	7.21586	1.00516	35.7471	0.58597	7.2053	0.97226	35.7477	0.566304	7.30329	1.01111	35.7463	0.589577	7.17686	1.02483	35.7595	0.597274
7.26053	1.11472	35.8296	0.651423	7.23257	1.00518	35.8307	0.585982	7.22202	0.97249	35.8312	0.56644	7.32	1.01115	35.8299	0.589601	7.19341	1.02503	35.8422	0.597393
7.2772	1.11548	35.913	0.651875	7.24907	1.00511	35.9132	0.58594	7.23862	0.97225	35.9143	0.566298	7.33661	1.01175	35.913	0.589958	7.21018	1.02571	35.9261	0.597798
7.29375	1.11533	35.9957	0.651786	7.26584	1.00585	35.997	0.586381	7.25528	0.97275	35.9976	0.566595	7.35337	1.01214	35.9967	0.59019	7.22684	1.02583	36.0094	0.597869
7.31046	1.11569	36.0792	0.652	7.2825	1.00598	36.0803	0.586458	7.27205	0.97312	36.0814	0.566815	7.37003	1.01235	36.08	0.590315	7.2435	1.02577	36.0927	0.597833
7.32723	1.11622	36.1631	0.652315	7.29911	1.00573	36.1634	0.58631	7.28866	0.97243	36.1645	0.566405	7.38664	1.01194	36.1631	0.590071	7.26016	1.02622	36.176	0.598101
7.34389	1.11643	36.2464	0.65244	7.31587	1.00594	36.2472	0.586435	7.30527	0.97336	36.2475	0.566958	7.40336	1.01288	36.2467	0.590631	7.27687	1.02665	36.2595	0.598357
7.36055	1.11657	36.3297	0.652524	7.33253	1.00722	36.3305	0.587196	7.32209	0.97442	36.3316	0.567589	7.41996	1.01289	36.3297	0.590637	7.29348	1.02671	36.3426	0.598393
7.37721	1.11713	36.413	0.652857	7.34925	1.00695	36.4141	0.587036	7.3387	0.97378	36.4147	0.567208	7.43668	1.01301	36.4133	0.590708	7.31009	1.02742	36.4256	0.598815
7.39393	1.11799	36.4966	0.653369	7.36586	1.00766	36.4971	0.587458	7.3553	0.97394	36.4977	0.567304	7.45334	1.01372	36.4966	0.591131	7.32686	1.02749	36.5095	0.598857
7.41048	1.11798	36.5793	0.653363	7.38252	1.00695	36.5804	0.587036	7.37207	0.97504	36.5815	0.567958	7.46994	1.01429	36.5796	0.59147	7.34352	1.02761	36.5928	0.598929
7.42709	1.11782	36.6624	0.653268	7.39918	1.00775	36.6638	0.587512	7.38868	0.97417	36.6645	0.56744	7.48671	1.01452	36.6635	0.591607	7.36023	1.02798	36.6763	0.599149
7.44386	1.11817	36.7462	0.653476	7.41578	1.00801	36.7467	0.587667	7.40534	0.97635	36.7478	0.568738	7.50332	1.01436	36.7465	0.591512	7.37689	1.02845	36.7597	0.599429
7.46046	1.11895	36.8293	0.65394	7.4325	1.0085	36.8304	0.587958	7.42194	0.9746	36.8309	0.567696	7.51993	1.01478	36.8295	0.591762	7.39361	1.02896	36.8432	0.599732
7.47718	1.11913	36.9128	0.654048	7.44921	1.00797	36.9139	0.587643	7.43871	0.9752	36.9147	0.568054	7.53675	1.01506	36.9136	0.591929	7.41016	1.0287	36.926	0.599577
7.49384	1.1194	36.9961	0.654208	7.46582	1.00915	36.9969	0.588345	7.45532	0.97552	36.9978	0.568244	7.55336	1.01514	36.9967	0.591976	7.42677	1.02869	37.0091	0.599571
7.5105	1.12008	37.0795	0.654613	7.48253	1.00879	37.0805	0.588131	7.47193	0.97615	37.0808	0.568619	7.56996	1.01534	37.0797	0.592095	7.44353	1.02965	37.0928	0.600143
7.52716	1.12028	37.1628	0.654732	7.4992	1.00933	37.1638	0.588452	7.4887	0.9754	37.1647	0.568173	7.58673	1.0157	37.1636	0.59231	7.46009	1.0299	37.1756	0.600292
7.54387	1.12018	37.2463	0.654673	7.51575	1.00968	37.2466	0.588661	7.5053	0.97673	37.2477	0.568964	7.60334	1.01609	37.2466	0.592542	7.47686	1.03038	37.2595	0.600577
7.56048	1.12071	37.3293	0.654988	7.53257	1.01047	37.3307	0.589131	7.52196	0.97585	37.331	0.56844	7.61995	1.01636	37.3297	0.592702	7.49352	1.03065	37.3428	0.600738
7.57719	1.12125	37.4129	0.65531	7.54918	1.01061	37.4137	0.589214	7.53873	0.97729	37.4148	0.569298	7.63666	1.01622	37.4132	0.592619	7.51012	1.03041	37.4258	0.600595
7.59386	1.12142	37.4962	0.655411	7.56578	1.01076	37.4967	0.589304	7.55534	0.97641	37.4978	0.568774	7.65332	1.0172	37.4965	0.593202	7.52684	1.0308	37.5094	0.600827
7.61046	1.12145	37.5792	0.655429	7.58255	1.0112	37.5806	0.589565	7.572	0.97778	37.5812	0.569589	7.67003	1.01737	37.58	0.593304	7.54355	1.03134	37.5929	0.601149
7.62712	1.12198	37.6625	0.655744	7.59921	1.01172	37.6639	0.589875	7.58871	0.97747	37.6647	0.569405	7.68664	1.01744	37.6631	0.593345	7.56016	1.03156	37.676	0.60128
7.64384	1.12239	37.7462	0.655988	7.61582	1.01182	37.7469	0.589935	7.60532	0.97837	37.7478	0.56994	7.7033	1.01756	37.7464	0.593417	7.57687	1.03197	37.7596	0.601524
7.6605	1.12282	37.8294	0.656244	7.63248	1.01217	37.8302	0.590143	7.62193	0.97842	37.8308	0.56997	7.72002	1.01828	37.83	0.593845	7.59353	1.03226	37.8428	0.601696
7.67711	1.12273	37.9125	0.65619	7.64914	1.01258	37.9135	0.590387	7.6387	0.98017	37.9147	0.571012	7.73662	1.01869	37.913	0.594089	7.61014	1.03249	37.9259	0.601833
7.69382	1.1232	37.996	0.65647	7.6658	1.01334	37.9969	0.590839	7.6553	0.97734	37.9977	0.569327	7.75339	1.01866	37.9969	0.594071	7.6268	1.03286	38.0092	0.602054
7.71053	1.12399	38.0796	0.65694	7.68246	1.01349	38.0801	0.590929	7.67202	0.9797	38.0812	0.570732	7.77005	1.01879	38.0802	0.594149	7.64352	1.03361	38.0928	0.6025
7.72714	1.1238	38.1626	0.656827	7.69918	1.0137	38.1637	0.591054	7.68868	0.97834	38.1645	0.569923	7.78671	1.01958	38.1634	0.594619	7.66018	1.03374	38.1761	0.602577
7.7438	1.12395	38.246	0.656917	7.71589	1.01421	38.2473	0.591357	7.70534	0.98013	38.2478	0.570988	7.80343	1.01973	38.2471	0.594708	7.67684	1.03375	38.2594	0.602583
7.76057	1.1246	38.3298	0.657304	7.73245	1.01446	38.3301	0.591506	7.722	0.97978	38.3312	0.57078	7.82003	1.01958	38.33	0.594619	7.6935	1.03376	38.3427	0.602589
7.77723	1.12475	38.4131	0.657393	7.74921	1.01458	38.4139	0.591577	7.73855	0.98056	38.4139	0.571244	7.83659	1.02003	38.4128	0.594887	7.71021	1.03457	38.4263	0.603071
7.79384	1.12521	38.4962	0.657667	7.76587	1.01492	38.4972	0.59178	7.75537	0.9811	38.498	0.571565	7.85336	1.0207	38.4967	0.595286	7.72682	1.03472	38.5093	0.603161
7.8105	1.12531	38.5795	0.657726	7.78253	1.0155	38.5805	0.592125	7.77203	0.98066	38.5813	0.571304	7.86996	1.02067	38.5797	0.595268	7.74348	1.03515	38.5926	0.603417
7.82716	1.12574	38.6628	0.657982	7.79925	1.01598	38.6641	0.592411	7.78869	0.98013	38.6646	0.570988	7.88662	1.02072	38.663	0.595298	7.7602	1.03584	38.6762	0.603827
7.84382	1.12617	38.746	0.658238	7.81586	1.01603	38.7471	0.59244	7.80541	0.98201	38.7482	0.572107	7.90339	1.02174	38.7469	0.595905	7.77686	1.03625	38.7595	0.604071
7.86053	1.1264	38.8296	0.658375	7.83252	1.01628	38.8304	0.592589	7.82207	0.98117	38.8315	0.571607	7.92	1.02187	38.8299	0.595982	7.79352	1.03606	38.8428	0.603958
7.87719	1.12665	38.9129	0.658524	7.84918	1.01669	38.9138	0.592833	7.83862	0.98138	38.9143	0.571732	7.93666	1.02155	38.9132	0.595792	7.81018	1.03598	38.9261	0.603911
7.89386	1.12627	38.9962	0.658298	7.86584	1.01682	38.9971	0.592911	7.85534	0.98117	38.9978	0.571607	7.95327	1.0219	38.9962	0.596	7.82678	1.03655	39.0091	0.60425
7.91052	1.1274	39.0795	0.65897	7.8825	1.01689	39.0803	0.592952	7.872	0.98312	39.0812	0.572768	7.96998	1.02238	39.0798	0.596286	7.8435	1.0372	39.0927	0.604637
7.92718	1.12783	39.1628	0.659226	7.89916	1.01753	39.1636	0.593333	7.88866	0.98199	39.1645	0.572095	7.98669	1.0227	39.1634	0.596476	7.86016	1.03744	39.176	0.60478
7.94384	1.12756	39.2461	0.659065	7.91582	1.01776	39.2469	0.59347	7.90537	0.98304	39.248	0.57272	8.00336	1.02296	39.2467	0.596631	7.87682	1.03792	39.2593	0.605065
7.96044	1.12906	39.3291	0.659958	7.93248	1.01779	39.3302	0.593488	7.92198	0.98223	39.331	0.572238	8.02007	1.02287	39.3302	0.596577	7.89353	1.03868	39.3428	0.605518
7.97716	1.12836	39.4127	0.659542	7.94914	1.01843	39.4136	0.593869	7.93864	0.98351	39.4144	0.573	8.03673	1.02338	39.4136	0.596881	7.91019	1.03875	39.4261	0.60556
7.99382	1.12936	39.496	0.660137	7.96586	1.01905	39.4971	0.594238	7.9553	0.98195	39.4977	0.572071	8.05328	1.02372	39.4963	0.597083	7.92686	1.03846	39.5095	0.605387
8.01053	1.1292	39.5796	0.660042	7.98252	1.01852	39.5804	0.593923	7.97196	0.98447	39.581	0.573571	8.07	1.0239	39.5799	0.59719	7.94352	1.03911	39.5928	0.605774
8.02725	1.12979	39.6632	0.660393	7.99912	1.01916	39.6634	0.594304	7.98868	0.98384	39.6645	0.573196	8.08671	1.02424	39.6634	0.597393	7.96018	1.03944	39.6761	0.60597
8.0438	1.1295	39.7459	0.66022	8.01589	1.01931	39.7473	0.594393	8.00534	0.98307	39.7478	0.572738	8.10327	1.02447	39.7462	0.59753	7.97684	1.03971	39.7594	0.606131
8.06046	1.13044	39.8293	0.66078	8.03255	1.01974	39.8306	0.594649	8.02211	0.98481	39.8317	0.573774	8.11998	1.02439	39.8298	0.597482	7.99355	1.04002	39.843	0.606315
8.07723	1.13064	39.9131	0.660899	8.04911	1.01988	39.9134	0.594732	8.03871	0.98373	39.9147	0.573131	8.13664	1.02457	39.9131	0.597589	8.01016	1.0408	39.926	0.60678
8.09384	1.13131	39.9962	0.661298	8.06582	1.01993	39.9969	0.594762	8.05527	0.98536	39.9975	0.574101	8.15336	1.02524	39.9967	0.597988	8.02693	1.04074	40.0099	0.606744
8.11045	1.13092	40.0792	0.661065	8.08259	1.02052	40.0808	0.595113	8.07203	0.98494	40.0813	0.573851	8.16996	1.02573	40.0797	0.59828	8.04348	1.04093	40.0926	0.606857
8.12721	1.13235	40.163	0.661917	8.09914	1.02118	40.1636	0.595506	8.08869	0.98529	40.1646	0.57406	8.18668	1.0258	40.1633	0.598321	8.06009	1.04107	40.1757	0.60694
8.14387	1.13176	40.2463	0.661565	8.1158	1.02088	40.2469	0.595327	8.10525	0.98523	40.2474	0.574024	8.20334	1.02614	40.2466	0.598524	8.07691	1.04201	40.2597	0.6075
8.16048	1.13262	40.3294	0.662077	8.13252	1.02119	40.3304	0.595512	8.12202	0.9866	40.3312	0.574839	8.22005	1.02645	40.3302	0.598708	8.09352	1.04226	40.3428	0.607649
8.17719	1.1327	40.4129	0.662125	8.14918	1.02147	40.4137	0.595679	8.13868	0.98528	40.4145	0.574054	8.23671	1.02694	40.4135	0.599	8.11012	1.04229	40.4258	0.607667
8.1938	1.13292	40.496	0.662256	8.16578	1.02212	40.4967	0.596065	8.15534	0.98663	40.4978	0.574857	8.25337	1.02696	40.4968	0.599012	8.12684	1.04308	40.5094	0.608137
8.21052	1.13301	40.5796	0.66231	8.1825	1.02258	40.5803	0.596339	8.172	0.98604	40.5812	0.574506	8.26998	1.02736	40.5798	0.59925	8.1435	1.04268	40.5927	0.607899
8.22723	1.13343	40.6631	0.66256	8.19921	1.02272	40.6639	0.596423	8.18871	0.98757	40.6647	0.575417	8.28669	1.02761	40.6634	0.599399	8.16016	1.04303	40.676	0.608107
8.24384	1.13367	40.7462	0.662702	8.21587	1.02284	40.7472	0.596494	8.20537	0.98721	40.748	0.575202	8.30336	1.02787	40.7467	0.599554	8.17682	1.0436	40.7593	0.608446
8.2605	1.13462	40.8295	0.663268	8.23253	1.02324	40.8305	0.596732	8.22203	0.9881	40.8313	0.575732	8.31991	1.02791	40.8295	0.599577	8.19348	1.04397	40.8426	0.608667
8.27716	1.13474	40.9128	0.663339	8.24919	1.02306	40.9138	0.596625	8.23864	0.98795	40.9143	0.575643	8.33668	1.02864	40.9133	0.600012	8.21019	1.04438	40.9262	0.608911
8.29387	1.135	40.9963	0.663494	8.2658	1.02402	40.9969	0.597196	8.25535	0.98899	40.9979	0.576262	8.35334	1.02877	40.9966	0.600089	8.22691	1.04432	41.0097	0.608875
8.31048	1.13498	41.0794	0.663482	8.28252	1.02401	41.0804	0.59719	8.27202	0.98879	41.0812	0.576143	8.36989	1.02865	41.0794	0.600018	8.24352	1.04455	41.0928	0.609012
8.32714	1.1355	41.1626	0.663792	8.29918	1.02341	41.1638	0.596833	8.28868	0.9886	41.1645	0.57603	8.38671	1.02907	41.1635	0.600268	8.26018	1.04532	41.1761	0.60947
8.34386	1.13555	41.2463	0.663821	8.31578	1.0239	41.2467	0.597125	8.30534	0.98822	41.2478	0.575804	8.40337	1.0298	41.2468	0.600702	8.27678	1.04539	41.2591	0.609512
8.36046	1.1361	41.3293	0.664149	8.33255	1.02385	41.3306	0.597095	8.32194	0.98898	41.3308	0.576256	8.42003	1.02991	41.3301	0.600768	8.2935	1.04567	41.3427	0.609679
8.37712	1.13671	41.4126	0.664512	8.34916	1.025	41.4136	0.59778	8.33871	0.98833	41.4147	0.575869	8.4367	1.03001	41.4134	0.600827	8.31011	1.04602	41.4258	0.609887
8.39394	1.13681	41.4967	0.664571	8.36577	1.02465	41.4967	0.597571	8.35532	0.98855	41.4977	0.576	8.45335	1.03036	41.4967	0.601036	8.32677	1.0459	41.509	0.609815
8.4105	1.13712	41.5795	0.664756	8.38248	1.02527	41.5802	0.59794	8.37187	0.99002	41.5805	0.576875	8.47002	1.03087	41.58	0.601339	8.34353	1.04641	41.5928	0.610119
8.42716	1.13719	41.6628	0.664798	8.39919	1.02544	41.6638	0.598042	8.38875	0.9902	41.6649	0.576982	8.48662	1.0311	41.663	0.601476	8.36014	1.04656	41.6759	0.610208
8.44393	1.13797	41.7466	0.665262	8.41586	1.02622	41.7471	0.598506	8.40536	0.9891	41.7479	0.576327	8.50334	1.03119	41.7466	0.60153	8.3768	1.04711	41.7592	0.610536
8.46053	1.13851	41.8296	0.665583	8.43252	1.02667	41.8304	0.598774	8.42202	0.99006	41.8312	0.576899	8.52	1.03165	41.8299	0.601804	8.39362	1.04764	41.8433	0.610851
8.47714	1.13864	41.9127	0.665661	8.44923	1.02605	41.914	0.598405	8.43873	0.99021	41.9148	0.576988	8.5366	1.03221	41.9129	0.602137	8.41018	1.04782	41.9261	0.610958
8.4938	1.13854	41.996	0.665601	8.46589	1.02675	41.9973	0.598821	8.45534	0.99146	41.9978	0.577732	8.55332	1.03245	41.9965	0.60228	8.42678	1.04718	42.0091	0.610577
8.51052	1.1392	42.0795	0.665994	8.48244	1.02655	42.08	0.598702	8.472	0.99077	42.0811	0.577321	8.56998	1.03246	42.0798	0.602286	8.44355	1.04795	42.093	0.611036
8.52712	1.13928	42.1626	0.666042	8.49911	1.02624	42.1634	0.598518	8.48861	0.99153	42.1642	0.577774	8.58659	1.03295	42.1628	0.602577	8.46016	1.04842	42.176	0.611315
8.54378	1.13947	42.2459	0.666155	8.51582	1.02668	42.2469	0.59878	8.50532	0.99176	42.2477	0.577911	8.60341	1.03317	42.247	0.602708	8.47682	1.04821	42.2593	0.61119
8.5605	1.14001	42.3295	0.666476	8.53243	1.02714	42.33	0.599054	8.52198	0.99225	42.331	0.578202	8.62007	1.03338	42.3302	0.602833	8.49348	1.04856	42.3426	0.611399
8.57716	1.14055	42.4128	0.666798	8.54914	1.02809	42.4135	0.599619	8.53859	0.99161	42.4141	0.577821	8.63662	1.03364	42.413	0.602988	8.51019	1.04939	42.4261	0.611893
8.59377	1.14065	42.4958	0.666857	8.56586	1.02754	42.4971	0.599292	8.55536	0.99282	42.4979	0.578542	8.65339	1.034	42.4969	0.603202	8.52686	1.04945	42.5095	0.611929
8.61059	1.14063	42.5799	0.666845	8.58246	1.02893	42.5801	0.600119	8.57202	0.99198	42.5812	0.578042	8.67005	1.03433	42.5802	0.603399	8.54346	1.04952	42.5925	0.61197
8.6272	1.14093	42.663	0.667024	8.59918	1.02863	42.6638	0.59994	8.58857	0.99243	42.664	0.57831	8.68666	1.03445	42.6632	0.60347	8.56018	1.04908	42.6761	0.611708
8.64386	1.14155	42.7463	0.667393	8.61589	1.02921	42.7473	0.600286	8.60539	0.99214	42.7481	0.578137	8.70327	1.03477	42.7463	0.603661	8.57678	1.04971	42.7591	0.612083
8.66057	1.14176	42.8298	0.667518	8.63244	1.02718	42.83	0.599077	8.622	0.99334	42.8311	0.578851	8.71998	1.03535	42.8298	0.604006	8.59344	1.05	42.8424	0.612256
8.67718	1.14212	42.9129	0.667732	8.64916	1.02866	42.9136	0.599958	8.63866	0.99341	42.9144	0.578893	8.73664	1.03529	42.9131	0.60397	8.61027	1.04992	42.9265	0.612208
8.69378	1.14224	42.9959	0.667804	8.66587	1.02934	42.9972	0.600363	8.65543	0.99345	42.9983	0.578917	8.75325	1.03532	42.9962	0.603988	8.62682	1.05065	43.0093	0.612643
8.7105	1.14281	43.0795	0.668143	8.68248	1.03016	43.0802	0.600851	8.67198	0.99381	43.081	0.579131	8.77002	1.03582	43.08	0.604286	8.64353	1.05129	43.0928	0.613024
8.72711	1.1426	43.1625	0.668018	8.69919	1.02977	43.1638	0.600619	8.68864	0.99459	43.1643	0.579595	8.78673	1.03639	43.1636	0.604625	8.6603	1.0506	43.1767	0.612613
8.74382	1.14328	43.2461	0.668423	8.71585	1.03046	43.2471	0.60103	8.70536	0.9946	43.248	0.579601	8.80328	1.03637	43.2463	0.604613	8.67686	1.05095	43.2595	0.612821
8.76048	1.14371	43.3293	0.668679	8.73252	1.02982	43.3304	0.600649	8.72196	0.99424	43.3309	0.579387	8.82005	1.0366	43.3302	0.60475	8.69341	1.05155	43.3422	0.613179
8.77719	1.14434	43.4129	0.669054	8.74912	1.03051	43.4134	0.60106	8.73862	0.99437	43.4142	0.579464	8.83671	1.03695	43.4135	0.604958	8.71018	1.05193	43.4261	0.613405
8.7938	1.1443	43.496	0.66903	8.76578	1.03032	43.4967	0.600946	8.75523	0.99495	43.4973	0.57981	8.85332	1.03753	43.4965	0.605304	8.72678	1.05192	43.5091	0.613399
8.81041	1.14419	43.579	0.668964	8.7825	1.03102	43.5804	0.601363	8.772	0.99505	43.5811	0.579869	8.87009	1.03774	43.5804	0.605429	8.7435	1.05193	43.5927	0.613405
8.82723	1.14434	43.6631	0.669054	8.7991	1.03119	43.6633	0.601464	8.78866	0.99521	43.6645	0.579964	8.88664	1.03766	43.6631	0.605381	8.76011	1.05277	43.6757	0.613905
8.84389	1.14475	43.7464	0.669298	8.81582	1.03114	43.7469	0.601435	8.80527	0.99573	43.7475	0.580274	8.9033	1.03839	43.7464	0.605815	8.77687	1.0529	43.7596	0.613982
8.8605	1.14506	43.8295	0.669482	8.83259	1.03143	43.8308	0.601607	8.82209	0.99629	43.8316	0.580607	8.92002	1.03877	43.83	0.606042	8.79348	1.05306	43.8426	0.614077
8.87727	1.14566	43.9133	0.669839	8.84919	1.03253	43.9138	0.602262	8.83869	0.99566	43.9146	0.580232	8.93668	1.03837	43.9133	0.605804	8.81009	1.05308	43.9257	0.614089
8.89387	1.14605	43.9963	0.670071	8.86586	1.0323	43.9971	0.602125	8.8553	0.99621	43.9976	0.58056	8.95334	1.03884	43.9966	0.606083	8.82691	1.05391	44.0097	0.614583
8.91048	1.1463	44.0793	0.67022	8.88257	1.03246	44.0807	0.60222	8.87212	0.99648	44.0817	0.58072	8.97	1.03954	44.0799	0.6065	8.84352	1.05349	44.0928	0.614333
8.92719	1.14628	44.1629	0.670208	8.89912	1.03298	44.1634	0.60253	8.88868	0.99712	44.1646	0.581101	8.98666	1.03979	44.1632	0.606649	8.86018	1.05363	44.1761	0.614417
8.94386	1.14703	44.2463	0.670655	8.91584	1.03278	44.247	0.602411	8.90528	0.99677	44.2475	0.580893	9.00332	1.03979	44.2465	0.606649	8.87689	1.05435	44.2596	0.614845
8.96046	1.14748	44.3292	0.670923	8.93255	1.03262	44.3306	0.602315	8.922	0.99736	44.3311	0.581244	9.01998	1.03986	44.3298	0.60669	8.89355	1.05463	44.3429	0.615012
8.97718	1.14779	44.4129	0.671107	8.94916	1.03299	44.4136	0.602536	8.93871	0.99757	44.4147	0.581369	9.03669	1.04052	44.4134	0.607083	8.91016	1.05492	44.426	0.615185
8.99384	1.14783	44.4962	0.671131	8.96582	1.03356	44.4969	0.602875	8.95532	0.99773	44.4977	0.581464	9.05336	1.04076	44.4967	0.607226	8.92687	1.05516	44.5095	0.615327
9.0105	1.14812	44.5795	0.671304	8.98253	1.03376	44.5805	0.602994	8.97193	0.99786	44.5808	0.581542	9.06996	1.04066	44.5797	0.607167	8.94348	1.05579	44.5926	0.615702
9.02716	1.14843	44.6628	0.671488	8.99914	1.03364	44.6636	0.602923	8.98864	0.99839	44.6643	0.581857	9.08668	1.04105	44.6633	0.607399	8.96014	1.05645	44.6759	0.616095
9.04387	1.14875	44.7463	0.671679	9.0158	1.03393	44.7469	0.603095	9.0053	0.99882	44.7476	0.582113	9.10334	1.04158	44.7466	0.607714	8.97686	1.05641	44.7595	0.616071
9.06048	1.14876	44.8293	0.671685	9.03252	1.03454	44.8304	0.603458	9.02196	0.99891	44.8309	0.582167	9.11994	1.04141	44.8296	0.607613	8.99346	1.05606	44.8425	0.615863
9.0772	1.14943	44.913	0.672083	9.04918	1.03446	44.9137	0.603411	9.03868	0.99921	44.9145	0.582345	9.13666	1.04169	44.9132	0.60778	9.01018	1.05684	44.9261	0.616327
9.09386	1.14976	44.9962	0.67228	9.06584	1.03463	44.997	0.603512	9.05539	0.99944	44.9981	0.582482	9.15337	1.04229	44.9968	0.608137	9.02684	1.05717	45.0094	0.616524
9.11052	1.14997	45.0796	0.672405	9.08255	1.03492	45.0806	0.603685	9.072	0.99937	45.0811	0.58244	9.17003	1.04245	45.0801	0.608232	9.0435	1.0572	45.0927	0.616542
9.12712	1.15026	45.1626	0.672577	9.09921	1.03487	45.1639	0.603655	9.08871	0.99954	45.1647	0.582542	9.18664	1.04258	45.1631	0.60831	9.06016	1.05775	45.176	0.616869
9.14389	1.1509	45.2464	0.672958	9.11582	1.03503	45.2469	0.60375	9.10532	1.00009	45.2477	0.582869	9.20336	1.04259	45.2467	0.608315	9.07682	1.05835	45.2593	0.617226
9.16055	1.15108	45.3297	0.673065	9.13248	1.0354	45.3302	0.60397	9.12193	1.00045	45.3308	0.583083	9.21996	1.04317	45.3297	0.608661	9.09353	1.05889	45.3428	0.617548
9.17711	1.15087	45.4125	0.67294	9.14919	1.03581	45.4138	0.604214	9.13869	1.00104	45.4146	0.583435	9.23662	1.04346	45.413	0.608833	9.11019	1.0593	45.4261	0.617792
9.19382	1.15148	45.4961	0.673304	9.1658	1.03652	45.4969	0.604637	9.15536	1.0003	45.4979	0.582994	9.25339	1.04337	45.4969	0.60878	9.1268	1.05987	45.5092	0.618131
9.21053	1.15212	45.5796	0.673685	9.18246	1.03619	45.5802	0.60444	9.17196	1.00124	45.581	0.583554	9.27005	1.04344	45.5802	0.608821	9.14357	1.05966	45.5931	0.618006
9.22714	1.15156	45.6627	0.673351	9.19923	1.03615	45.664	0.604417	9.18868	1.00151	45.6645	0.583714	9.28671	1.04413	45.6634	0.609232	9.16018	1.06007	45.6761	0.61825
9.24386	1.15225	45.7462	0.673762	9.21584	1.03651	45.7471	0.604631	9.20534	1.00194	45.7478	0.58397	9.30337	1.04442	45.7468	0.609405	9.17678	1.06039	45.7591	0.61844
9.26052	1.15244	45.8296	0.673875	9.2325	1.03701	45.8303	0.604929	9.22194	1.00196	45.8308	0.583982	9.32009	1.0443	45.8304	0.609333	9.1935	1.06104	45.8427	0.618827
9.27723	1.15322	45.9131	0.674339	9.24916	1.03718	45.9136	0.60503	9.23861	1.00246	45.9142	0.58428	9.33659	1.04448	45.9128	0.60944	9.21021	1.06161	45.9263	0.619167
9.29378	1.1532	45.9959	0.674327	9.26582	1.03799	45.9969	0.605512	9.25532	1.00329	45.9977	0.584774	9.3533	1.0451	45.9964	0.60981	9.22682	1.06181	46.0093	0.619286
9.3105	1.15345	46.0795	0.674476	9.28248	1.03751	46.0802	0.605226	9.27203	1.0035	46.0813	0.584899	9.37002	1.04511	46.08	0.609815	9.24348	1.06231	46.0926	0.619583
9.32716	1.15385	46.1627	0.674714	9.29919	1.03839	46.1638	0.60575	9.28864	1.00348	46.1643	0.584887	9.38662	1.04532	46.163	0.60994	9.26019	1.06311	46.1761	0.62006
9.34377	1.15422	46.2458	0.674935	9.31586	1.03778	46.2472	0.605387	9.30536	1.00411	46.2479	0.585262	9.40334	1.04566	46.2466	0.610143	9.27686	1.06356	46.2595	0.620327
9.36048	1.1542	46.3294	0.674923	9.33252	1.03862	46.3304	0.605887	9.32212	1.00413	46.3317	0.585274	9.42	1.04639	46.3299	0.610577	9.29346	1.06287	46.3425	0.619917
9.37719	1.15429	46.4129	0.674976	9.34912	1.03828	46.4134	0.605685	9.33862	1.00357	46.4143	0.58494	9.43661	1.04589	46.413	0.61028	9.31018	1.06362	46.4261	0.620363
9.3938	1.15492	46.496	0.675351	9.36584	1.03953	46.4971	0.606429	9.35528	1.00384	46.4975	0.585101	9.45327	1.0464	46.4963	0.610583	9.32684	1.06429	46.5094	0.620762
9.41057	1.15509	46.5798	0.675452	9.38244	1.0386	46.58	0.605875	9.37205	1.00491	46.5814	0.585738	9.47003	1.04716	46.58	0.611036	9.34344	1.06473	46.5924	0.621024
9.42718	1.15519	46.6628	0.675512	9.39911	1.03994	46.6634	0.606673	9.38861	1.00481	46.6642	0.585679	9.4867	1.0474	46.6634	0.611179	9.36016	1.06497	46.676	0.621167
9.44373	1.15548	46.7456	0.675685	9.41587	1.0391	46.7472	0.606173	9.40537	1.0052	46.748	0.585911	9.50336	1.04733	46.7467	0.611137	9.37682	1.06565	46.7593	0.621571
9.46055	1.15588	46.8297	0.675923	9.43248	1.03984	46.8302	0.606613	9.42198	1.00541	46.831	0.586036	9.52007	1.04767	46.8303	0.611339	9.39348	1.06634	46.8426	0.621982
9.47716	1.15616	46.9128	0.676089	9.44914	1.03928	46.9136	0.60628	9.43859	1.00574	46.9141	0.586232	9.53678	1.0483	46.9138	0.611714	9.4102	1.06577	46.9262	0.621643
9.49387	1.1562	46.9963	0.676113	9.46591	1.04098	46.9974	0.607292	9.45536	1.00583	46.998	0.586286	9.55328	1.04834	46.9963	0.611738	9.4268	1.06623	47.0092	0.621917
9.51053	1.15675	47.0796	0.67644	9.48252	1.04021	47.0804	0.606833	9.47202	1.00623	47.0812	0.586524	9.56994	1.04847	47.0796	0.611815	9.44341	1.06685	47.0922	0.622286
9.52719	1.15705	47.1629	0.676619	9.49918	1.04112	47.1638	0.607375	9.48868	1.00667	47.1645	0.586786	9.58671	1.04877	47.1635	0.611994	9.46023	1.06771	47.1763	0.622798
9.5438	1.15759	47.246	0.67694	9.51589	1.04045	47.2473	0.606976	9.50534	1.00753	47.2478	0.587298	9.60332	1.04895	47.2465	0.612101	9.47684	1.06779	47.2594	0.622845
9.56041	1.15681	47.329	0.676476	9.53255	1.04169	47.3306	0.607714	9.52205	1.00753	47.3314	0.587298	9.62003	1.04893	47.33	0.612089	9.49355	1.06831	47.343	0.623155
9.57718	1.15803	47.4129	0.677202	9.54911	1.04089	47.4134	0.607238	9.53871	1.00769	47.4147	0.587393	9.63669	1.04909	47.4134	0.612185	9.51021	1.06909	47.4263	0.623619
9.59384	1.15796	47.4962	0.677161	9.56577	1.04172	47.4967	0.607732	9.55527	1.0076	47.4975	0.587339	9.6533	1.04991	47.4964	0.612673	9.52687	1.06874	47.5095	0.623411
9.61044	1.15823	47.5792	0.677321	9.58253	1.04115	47.5805	0.607393	9.57198	1.00838	47.581	0.587804	9.67002	1.05027	47.58	0.612887	9.54348	1.06866	47.5926	0.623363
9.62721	1.15811	47.663	0.67725	9.59919	1.04239	47.6638	0.608131	9.58869	1.00875	47.6646	0.588024	9.68673	1.05031	47.6636	0.612911	9.56009	1.06936	47.6757	0.62378
9.64387	1.15933	47.7463	0.677976	9.6158	1.04199	47.7468	0.607893	9.6053	1.00902	47.7477	0.588185	9.70334	1.05022	47.7466	0.612857	9.57686	1.06992	47.7595	0.624113
9.66048	1.15915	47.8294	0.677869	9.63252	1.04266	47.8304	0.608292	9.62196	1.00945	47.8309	0.58844	9.72	1.05096	47.8299	0.613298	9.59352	1.07015	47.8428	0.62425
9.67719	1.15937	47.9129	0.678	9.64918	1.04272	47.9137	0.608327	9.63868	1.01025	47.9145	0.588917	9.73671	1.05091	47.9135	0.613268	9.61012	1.07045	47.9258	0.624429
9.69386	1.16013	47.9963	0.678452	9.66578	1.04328	47.9967	0.608661	9.65528	1.0099	47.9975	0.588708	9.75337	1.0511	47.9968	0.613381	9.62689	1.071	48.0097	0.624756
9.71046	1.1602	48.0793	0.678494	9.68255	1.04307	48.0806	0.608536	9.67205	1.01019	48.0814	0.588881	9.77003	1.05157	48.0801	0.613661	9.64355	1.07149	48.0929	0.625048
9.72723	1.16057	48.1631	0.678714	9.69921	1.04367	48.1639	0.608893	9.68871	1.01091	48.1647	0.58931	9.78664	1.05179	48.1631	0.613792	9.6601	1.07131	48.1757	0.62494
9.74384	1.16079	48.2462	0.678845	9.71582	1.04384	48.2469	0.608994	9.70532	1.01141	48.2478	0.589607	9.80335	1.05203	48.2467	0.613935	9.67687	1.07067	48.2595	0.62456
9.76055	1.1599	48.3297	0.678315	9.73259	1.04432	48.3308	0.60928	9.72203	1.01128	48.3313	0.58953	9.81996	1.05253	48.3297	0.614232	9.69348	1.07134	48.3426	0.624958
9.77716	1.16261	48.4128	0.679929	9.74919	1.04381	48.4138	0.608976	9.7387	1.01206	48.4146	0.589994	9.83662	1.05284	48.413	0.614417	9.71014	1.07163	48.4259	0.625131
9.79382	1.16146	48.4961	0.679244	9.7658	1.04414	48.4969	0.609173	9.7553	1.01251	48.4977	0.590262	9.85339	1.05293	48.4969	0.61447	9.72691	1.07218	48.5098	0.625458
9.81048	1.16209	48.5794	0.679619	9.78252	1.04478	48.5804	0.609554	9.77201	1.0132	48.5812	0.590673	9.87	1.05276	48.5799	0.614369	9.74352	1.07239	48.5928	0.625583
9.82714	1.16292	48.6626	0.680113	9.79918	1.04513	48.6637	0.609762	9.78862	1.01229	48.6642	0.590131	9.88666	1.05308	48.6632	0.61456	9.76018	1.0728	48.6761	0.625827
9.84385	1.16231	48.7462	0.67975	9.81584	1.04516	48.747	0.60978	9.80534	1.0131	48.7478	0.590613	9.90343	1.05382	48.7471	0.615	9.77684	1.07294	48.7594	0.625911
9.86052	1.16312	48.8295	0.680232	9.8325	1.04576	48.8303	0.610137	9.822	1.01351	48.8311	0.590857	9.92003	1.05433	48.8301	0.615304	9.7935	1.07339	48.8427	0.626179
9.87712	1.1631	48.9125	0.68022	9.84916	1.04548	48.9136	0.60997	9.83866	1.01399	48.9144	0.591143	9.93664	1.05369	48.9131	0.614923	9.81016	1.07363	48.926	0.626321
9.89389	1.16417	48.9964	0.680857	9.86582	1.04565	48.9969	0.610071	9.85537	1.01426	48.998	0.591304	9.95336	1.05468	48.9967	0.615512	9.82677	1.07312	49.0091	0.626018
9.91055	1.1637	49.0797	0.680577	9.88243	1.04555	49.08	0.610012	9.87198	1.01483	49.081	0.591643	9.96996	1.05492	49.0797	0.615655	9.84353	1.07367	49.0928	0.626345
9.9271	1.16393	49.1624	0.680714	9.89925	1.04642	49.1641	0.61053	9.88869	1.01516	49.1646	0.591839	9.98668	1.05552	49.1633	0.616012	9.86019	1.07375	49.1761	0.626393
9.94387	1.16428	49.2463	0.680923	9.91586	1.04692	49.2471	0.610827	9.90541	1.0151	49.2482	0.591804	10.0033	1.05544	49.2466	0.615964	9.8768	1.07428	49.2592	0.626708
9.96048	1.16529	49.3294	0.681524	9.93246	1.04677	49.3302	0.610738	9.92202	1.01577	49.3312	0.592202	10.02	1.05594	49.3299	0.616262	9.89357	1.07462	49.343	0.626911
9.97714	1.16505	49.4126	0.681381	9.94923	1.04664	49.414	0.610661	9.93873	1.0161	49.4148	0.592399	10.0367	1.05642	49.4132	0.616548	9.91018	1.07463	49.4261	0.626917
9.9938	1.16552	49.496	0.681661	9.96584	1.04712	49.4971	0.610946	9.95534	1.01632	49.4978	0.59253	10.0533	1.05543	49.4965	0.615958	9.92678	1.07484	49.5091	0.627042
10.0105	1.16536	49.5793	0.681565	9.98244	1.04739	49.58	0.611107	9.97194	1.0166	49.5808	0.592696	10.07	1.05564	49.5798	0.616083	9.94355	1.07476	49.593	0.626994
10.0272	1.16621	49.6629	0.682071	9.99916	1.04735	49.6636	0.611083	9.9886	1.01671	49.6641	0.592762	10.0866	1.05666	49.6631	0.61669	9.96016	1.07494	49.676	0.627101
10.0438	1.16573	49.7459	0.681786	10.0158	1.04777	49.7469	0.611333	10.0053	1.01756	49.7477	0.593268	10.1033	1.05715	49.7464	0.616982	9.97682	1.07524	49.7593	0.62728
10.0605	1.16654	49.8294	0.682268	10.0324	1.04842	49.83	0.61172	10.022	1.01775	49.831	0.593381	10.12	1.05589	49.83	0.616232	9.99348	1.07537	49.8426	0.627357
10.0772	1.16685	49.9128	0.682452	10.0491	1.04806	49.9135	0.611506	10.0386	1.01813	49.9143	0.593607	10.1367	1.05773	49.9133	0.617327	10.0101	1.07597	49.9259	0.627714
10.0938	1.16736	49.996	0.682756	10.0658	1.04818	49.9968	0.611577	10.0553	1.01875	49.9977	0.593976	10.1533	1.05737	49.9966	0.617113	10.0268	1.07617	50.0092	0.627833
10.1105	1.16694	50.0794	0.682506	10.0825	1.04894	50.0804	0.61203	10.0721	1.0194	50.0815	0.594363	10.17	1.0579	50.0802	0.617429	10.0435	1.07624	50.0925	0.627875
10.1272	1.16805	50.1629	0.683167	10.0991	1.04882	50.1634	0.611958	10.0886	1.01866	50.1642	0.593923	10.1867	1.05775	50.1632	0.617339	10.0601	1.07658	50.1758	0.628077
10.1438	1.16783	50.246	0.683036	10.1159	1.04906	50.2473	0.612101	10.1053	1.01912	50.2478	0.594196	10.2033	1.05786	50.2465	0.617405	10.0768	1.07615	50.2594	0.627821
10.1605	1.16867	50.3295	0.683536	10.1325	1.04933	50.3304	0.612262	10.122	1.01984	50.3311	0.594625	10.22	1.05832	50.3301	0.617679	10.0934	1.07637	50.3424	0.627952
10.1772	1.16836	50.4128	0.683351	10.1492	1.05007	50.4136	0.612702	10.1387	1.01976	50.4145	0.594577	10.2366	1.05923	50.4131	0.61822	10.1102	1.07657	50.4263	0.628071
10.1937	1.16896	50.4956	0.683708	10.1658	1.05003	50.4969	0.612679	10.1553	1.02044	50.4977	0.594982	10.2533	1.05742	50.4964	0.617143	10.1269	1.07708	50.5096	0.628375
10.2105	1.16938	50.5797	0.683958	10.1825	1.04962	50.5802	0.612435	10.172	1.02077	50.581	0.595179	10.2701	1.05985	50.5803	0.618589	10.1435	1.07759	50.5926	0.628679
10.2272	1.1695	50.6628	0.68403	10.1991	1.05006	50.6636	0.612696	10.1886	1.02139	50.6643	0.595548	10.2867	1.06059	50.6633	0.61903	10.1602	1.07741	50.6761	0.628571
10.2438	1.16977	50.7458	0.68419	10.2159	1.05083	50.7471	0.613155	10.2053	1.02156	50.7479	0.595649	10.3033	1.06002	50.7466	0.61869	10.1769	1.07769	50.7595	0.628738
10.2605	1.17093	50.8296	0.684881	10.2325	1.05107	50.8304	0.613298	10.222	1.02082	50.8312	0.595208	10.32	1.06129	50.8299	0.619446	10.1934	1.07795	50.8422	0.628893
10.2772	1.17036	50.9129	0.684542	10.2491	1.05102	50.9134	0.613268	10.2386	1.02128	50.9142	0.595482	10.3367	1.05925	50.9132	0.618232	10.2102	1.07772	50.9263	0.628756
10.2938	1.17103	50.996	0.68494	10.2658	1.05114	50.9971	0.613339	10.2553	1.02229	50.9978	0.596083	10.3533	1.06066	50.9965	0.619071	10.2268	1.07763	51.0094	0.628702
10.3104	1.1708	51.079	0.684804	10.2825	1.05187	51.0803	0.613774	10.2721	1.02224	51.0814	0.596054	10.37	1.06096	51.0798	0.61925	10.2434	1.07805	51.0924	0.628952
10.3272	1.1716	51.1629	0.68528	10.2991	1.0522	51.1634	0.61397	10.2887	1.02259	51.1644	0.596262	10.3867	1.05926	51.1634	0.618238	10.2602	1.07848	51.1763	0.629208
10.3438	1.17183	51.2462	0.685417	10.3158	1.05221	51.247	0.613976	10.3053	1.02313	51.2475	0.596583	10.4034	1.06265	51.2467	0.620256	10.2769	1.07868	51.2595	0.629327
10.3604	1.17232	51.3291	0.685708	10.3325	1.05278	51.3305	0.614315	10.322	1.02371	51.3313	0.596929	10.42	1.06247	51.3297	0.620149	10.2935	1.07821	51.3426	0.629048
10.3772	1.17255	51.413	0.685845	10.3492	1.0535	51.4138	0.614744	10.3387	1.02374	51.4146	0.596946	10.4367	1.0624	51.4133	0.620107	10.3101	1.07908	51.4256	0.629565
10.3939	1.17358	51.4966	0.686458	10.3658	1.0539	51.4968	0.614982	10.3553	1.0234	51.4976	0.596744	10.4533	1.06262	51.4963	0.620238	10.3269	1.0795	51.5095	0.629815
10.4105	1.17273	51.5794	0.685952	10.3825	1.05341	51.5804	0.61469	10.372	1.02353	51.5812	0.596821	10.4699	1.06262	51.5796	0.620238	10.3435	1.07892	51.5928	0.62947
10.4271	1.17378	51.6626	0.686577	10.3992	1.05387	51.6638	0.614964	10.3887	1.02408	51.6648	0.597149	10.4867	1.06432	51.6635	0.62125	10.3601	1.07899	51.6758	0.629512
10.4439	1.17323	51.7463	0.68625	10.4158	1.0546	51.7467	0.615399	10.4053	1.02425	51.7478	0.59725	10.5033	1.06208	51.7465	0.619917	10.3768	1.0795	51.7594	0.629815
10.4605	1.17438	51.8293	0.686935	10.4325	1.05456	51.8303	0.615375	10.4219	1.02442	51.8308	0.597351	10.52	1.06323	51.8298	0.620601	10.3935	1.08021	51.843	0.630238
10.4772	1.1737	51.9129	0.68653	10.4492	1.05505	51.9139	0.615667	10.4387	1.02518	51.9147	0.597804	10.5367	1.06519	51.9136	0.621768	10.4101	1.08013	51.9257	0.63019
10.4938	1.17433	51.9962	0.686905	10.4658	1.05573	51.9969	0.616071	10.4553	1.02544	51.9977	0.597958	10.5534	1.06264	51.9967	0.62025	10.4268	1.08031	52.0093	0.630298
10.5105	1.17484	52.0795	0.687208	10.4825	1.05571	52.0805	0.61606	10.472	1.02504	52.081	0.59772	10.57	1.06528	52.08	0.621821	10.4435	1.0811	52.0928	0.630768
10.5272	1.17535	52.163	0.687512	10.4991	1.05587	52.1636	0.616155	10.4887	1.02573	52.1646	0.598131	10.5867	1.06462	52.1636	0.621429	10.4601	1.08146	52.1759	0.630982
10.5438	1.17486	52.246	0.68722	10.5158	1.05614	52.2469	0.616315	10.5053	1.02647	52.2477	0.598571	10.6033	1.06434	52.2466	0.621262	10.4769	1.08152	52.2595	0.631018
10.5605	1.17564	52.3294	0.687685	10.5325	1.05684	52.3304	0.616732	10.522	1.02674	52.331	0.598732	10.62	1.06554	52.3299	0.621976	10.4935	1.08125	52.3428	0.630857
10.5772	1.1757	52.4129	0.68772	10.5492	1.05718	52.4137	0.616935	10.5387	1.02674	52.4148	0.598732	10.6367	1.06519	52.4132	0.621768	10.5102	1.08197	52.4261	0.631286
10.5939	1.17665	52.4963	0.688286	10.5658	1.05748	52.4971	0.617113	10.5554	1.02739	52.4981	0.599119	10.6534	1.06588	52.4968	0.622179	10.5268	1.08211	52.5094	0.631369
10.6105	1.17606	52.5795	0.687935	10.5825	1.05769	52.5806	0.617238	10.5721	1.02747	52.5814	0.599167	10.67	1.06634	52.5801	0.622452	10.5435	1.08232	52.5927	0.631494
10.6272	1.17708	52.6628	0.688542	10.5992	1.05788	52.6636	0.617351	10.5888	1.02762	52.665	0.599256	10.6866	1.06532	52.6629	0.621845	10.5602	1.08232	52.676	0.631494
10.6438	1.17681	52.7462	0.688381	10.6159	1.05815	52.7472	0.617512	10.6053	1.02784	52.7478	0.599387	10.7034	1.06694	52.7467	0.62281	10.5769	1.08318	52.7595	0.632006
10.6606	1.17786	52.8297	0.689006	10.6325	1.05837	52.8302	0.617643	10.622	1.02885	52.8311	0.599988	10.72	1.06735	52.83	0.623054	10.5935	1.08339	52.8426	0.632131
10.6771	1.17729	52.9125	0.688667	10.6492	1.05897	52.9138	0.618	10.6386	1.02916	52.9143	0.600173	10.7366	1.0672	52.913	0.622964	10.6102	1.08357	52.9262	0.632238
10.6938	1.17794	52.9961	0.689054	10.6659	1.05892	52.9972	0.61797	10.6554	1.02961	52.9979	0.60044	10.7534	1.06661	52.9969	0.622613	10.6268	1.08332	53.0094	0.632089
10.7105	1.17863	53.0796	0.689464	10.6824	1.05909	53.0799	0.618071	10.672	1.02981	53.0809	0.60056	10.77	1.06754	53.0799	0.623167	10.6435	1.08375	53.0928	0.632345
10.7271	1.17836	53.1626	0.689304	10.6992	1.05914	53.1638	0.618101	10.6887	1.03043	53.1645	0.600929	10.7867	1.06885	53.1632	0.623946	10.6602	1.08409	53.1764	0.632548
10.7439	1.17855	53.2462	0.689417	10.7159	1.05978	53.2473	0.618482	10.7054	1.03043	53.2481	0.600929	10.8034	1.06767	53.2471	0.623244	10.6768	1.08422	53.2591	0.632625
10.7606	1.17978	53.3298	0.690149	10.7324	1.05972	53.33	0.618446	10.722	1.03077	53.3311	0.601131	10.82	1.06857	53.33	0.62378	10.6935	1.08454	53.3427	0.632815
10.7772	1.17946	53.4128	0.689958	10.7492	1.05984	53.4139	0.618518	10.7386	1.03126	53.4142	0.601423	10.8366	1.06853	53.4131	0.623756	10.7102	1.08498	53.4262	0.633077
10.7938	1.17988	53.4962	0.690208	10.7659	1.06009	53.4972	0.618667	10.7554	1.03222	53.498	0.601994	10.8534	1.06874	53.4967	0.623881	10.7268	1.08493	53.509	0.633048
10.8105	1.17969	53.5794	0.690095	10.7825	1.06086	53.5802	0.619125	10.772	1.0324	53.5813	0.602101	10.87	1.06886	53.58	0.623952	10.7435	1.08488	53.5926	0.633018
10.8272	1.18065	53.6628	0.690667	10.7992	1.06126	53.6638	0.619363	10.7886	1.03305	53.6643	0.602488	10.8866	1.06923	53.663	0.624173	10.7602	1.08546	53.6764	0.633363
10.8438	1.18046	53.7461	0.690554	10.8159	1.06105	53.7471	0.619238	10.8054	1.03297	53.7482	0.60244	10.9033	1.06946	53.7466	0.62431	10.7769	1.08556	53.7595	0.633423
10.8605	1.18108	53.8294	0.690923	10.8325	1.06134	53.8304	0.619411	10.8221	1.03385	53.8315	0.602964	10.92	1.07036	53.8299	0.624845	10.7935	1.08556	53.8428	0.633423
10.8771	1.18125	53.9127	0.691024	10.8492	1.06158	53.9138	0.619554	10.8386	1.03302	53.9142	0.60247	10.9366	1.07084	53.913	0.625131	10.8102	1.086	53.9261	0.633685
10.8938	1.18213	53.996	0.691548	10.8658	1.06167	53.9971	0.619607	10.8553	1.03369	53.9978	0.602869	10.9533	1.07039	53.9963	0.624863	10.8268	1.08597	54.0091	0.633667
10.9105	1.18158	54.0795	0.69122	10.8825	1.06213	54.0803	0.619881	10.872	1.03406	54.0812	0.603089	10.97	1.07112	54.08	0.625298	10.8435	1.08636	54.0927	0.633899
10.9272	1.18216	54.1629	0.691565	10.8991	1.06243	54.1634	0.62006	10.8887	1.03449	54.1644	0.603345	10.9867	1.07158	54.1634	0.625571	10.8602	1.08646	54.1763	0.633958
10.9438	1.18236	54.2459	0.691685	10.9159	1.06312	54.2472	0.62047	10.9053	1.03481	54.2477	0.603536	11.0033	1.07131	54.2464	0.625411	10.8768	1.08717	54.2593	0.634381
10.9605	1.1831	54.3297	0.692125	10.9325	1.0624	54.3305	0.620042	10.922	1.03507	54.331	0.60369	11.0201	1.07171	54.3302	0.625649	10.8935	1.08678	54.3426	0.634149
10.9772	1.18291	54.413	0.692012	10.9491	1.06261	54.4136	0.620167	10.9386	1.03545	54.4143	0.603917	11.0367	1.07206	54.4136	0.625857	10.9102	1.08715	54.4261	0.634369
10.9938	1.18338	54.496	0.692292	10.9659	1.06325	54.4974	0.620548	10.9553	1.03527	54.4977	0.60381	11.0533	1.07192	54.4963	0.625774	10.9269	1.08731	54.5095	0.634464
11.0105	1.18381	54.5796	0.692548	10.9826	1.0636	54.5807	0.620756	10.9721	1.03532	54.5815	0.603839	11.07	1.07215	54.5799	0.625911	10.9434	1.08752	54.5922	0.634589
11.0272	1.18411	54.6629	0.692726	10.9991	1.06382	54.6634	0.620887	10.9886	1.03562	54.6642	0.604018	11.0867	1.07321	54.6632	0.626542	10.9602	1.08776	54.6761	0.634732
11.0438	1.18421	54.746	0.692786	11.0159	1.06389	54.7473	0.620929	11.0053	1.03611	54.7478	0.60431	11.1033	1.07296	54.7463	0.626393	10.9769	1.08801	54.7596	0.634881
11.0605	1.18447	54.8293	0.69294	11.0325	1.06439	54.8304	0.621226	11.0221	1.03634	54.8314	0.604446	11.12	1.07256	54.8301	0.626155	10.9935	1.0882	54.8427	0.634994
11.0772	1.18498	54.9131	0.693244	11.0491	1.06444	54.9133	0.621256	11.0387	1.03643	54.9144	0.6045	11.1366	1.07334	54.9131	0.626619	11.0102	1.08876	54.9262	0.635327
11.0938	1.18541	54.9959	0.6935	11.0658	1.06456	54.9969	0.621327	11.0553	1.03707	54.9978	0.604881	11.1533	1.07406	54.9964	0.627048	11.0269	1.0883	55.0096	0.635054
11.1105	1.18527	55.0792	0.693417	11.0825	1.06505	55.0802	0.621619	11.072	1.03648	55.0813	0.60453	11.17	1.0744	55.0799	0.62725	11.0434	1.08842	55.0924	0.635125
11.1272	1.18579	55.163	0.693726	11.0991	1.06531	55.1635	0.621774	11.0887	1.03649	55.1646	0.604536	11.1867	1.07447	55.1636	0.627292	11.0601	1.08865	55.1759	0.635262
11.1438	1.18551	55.2458	0.69356	11.1158	1.06553	55.2466	0.621905	11.1053	1.03634	55.2476	0.604446	11.2033	1.07425	55.2466	0.627161	11.0769	1.08946	55.2595	0.635744
11.1604	1.18657	55.3291	0.69419	11.1325	1.06619	55.3302	0.622298	11.122	1.03689	55.3312	0.604774	11.22	1.0752	55.3299	0.627726	11.0935	1.08932	55.3425	0.635661
11.1771	1.18708	55.4126	0.694494	11.1491	1.06572	55.4134	0.622018	11.1386	1.03733	55.4142	0.605036	11.2367	1.0755	55.4135	0.627905	11.1101	1.08982	55.4258	0.635958
11.1939	1.18721	55.4965	0.694571	11.1658	1.06586	55.4967	0.622101	11.1553	1.037	55.4975	0.604839	11.2534	1.0742	55.4968	0.627131	11.1269	1.09036	55.5097	0.63628
11.2105	1.18825	55.5793	0.69519	11.1826	1.06602	55.5806	0.622196	11.172	1.03702	55.5812	0.604851	11.27	1.07625	55.5798	0.628351	11.1434	1.09063	55.5924	0.63644
11.2272	1.18711	55.6631	0.694512	11.1993	1.06636	55.6642	0.622399	11.1887	1.03786	55.6647	0.605351	11.2867	1.07623	55.6634	0.628339	11.1601	1.09071	55.6757	0.636488
11.2439	1.18857	55.7464	0.695381	11.2159	1.06699	55.7472	0.622774	11.2054	1.03781	55.748	0.605321	11.3034	1.07625	55.7467	0.628351	11.1768	1.09109	55.7593	0.636714
11.2606	1.18884	55.8297	0.695542	11.2325	1.06734	55.8305	0.622982	11.222	1.03763	55.831	0.605214	11.32	1.07626	55.8297	0.628357	11.1935	1.09154	55.8428	0.636982
11.2772	1.18902	55.9128	0.695649	11.2492	1.06713	55.9138	0.622857	11.2387	1.03773	55.9146	0.605274	11.3367	1.07759	55.9133	0.629149	11.2101	1.09076	55.9259	0.636518
11.2939	1.18919	55.9963	0.69575	11.2658	1.06723	55.9968	0.622917	11.2554	1.03796	55.9979	0.605411	11.3533	1.07763	55.9966	0.629173	11.2269	1.09094	56.0095	0.636625
11.3104	1.18974	56.0791	0.696077	11.2825	1.06775	56.0804	0.623226	11.272	1.03861	56.0809	0.605798	11.3699	1.07718	56.0796	0.628905	11.2435	1.09153	56.0928	0.636976
11.3271	1.18893	56.1626	0.695595	11.2992	1.06789	56.1638	0.62331	11.2887	1.03864	56.1645	0.605815	11.3867	1.07797	56.1632	0.629375	11.2602	1.09178	56.1761	0.637125
11.3438	1.19101	56.2462	0.696833	11.3158	1.06787	56.2467	0.623298	11.3053	1.03852	56.2478	0.605744	11.4034	1.07773	56.2471	0.629232	11.2768	1.09242	56.2594	0.637506
11.3605	1.1893	56.3292	0.695815	11.3325	1.06852	56.3306	0.623685	11.322	1.0387	56.3311	0.605851	11.42	1.07885	56.3301	0.629899	11.2935	1.09232	56.343	0.637446
11.3771	1.19093	56.4126	0.696786	11.3492	1.06893	56.4136	0.623929	11.3387	1.03889	56.4147	0.605964	11.4366	1.07842	56.4131	0.629643	11.3101	1.09284	56.4257	0.637756
11.3939	1.19017	56.4964	0.696333	11.3658	1.06903	56.4969	0.623988	11.3553	1.03908	56.4978	0.606077	11.4534	1.07886	56.4967	0.629905	11.3268	1.0931	56.5093	0.637911
11.4106	1.19114	56.5797	0.696911	11.3824	1.06855	56.58	0.623702	11.3719	1.03934	56.5808	0.606232	11.47	1.07954	56.5797	0.63031	11.3435	1.09359	56.5928	0.638202
11.4272	1.19052	56.6628	0.696542	11.3992	1.06902	56.6638	0.623982	11.3887	1.03955	56.6646	0.606357	11.4866	1.07897	56.663	0.62997	11.3601	1.09308	56.6759	0.637899
11.4439	1.19172	56.7463	0.697256	11.4159	1.07025	56.7472	0.624714	11.4054	1.03993	56.7482	0.606583	11.5033	1.07907	56.7466	0.63003	11.3768	1.09376	56.7592	0.638304
11.4606	1.19233	56.8299	0.697619	11.4325	1.06984	56.8304	0.62447	11.422	1.04015	56.8312	0.606714	11.52	1.0797	56.8302	0.630405	11.3935	1.09437	56.8428	0.638667
11.4771	1.19304	56.9127	0.698042	11.4492	1.07025	56.914	0.624714	11.4387	1.04067	56.9145	0.607024	11.5366	1.08069	56.913	0.630994	11.4102	1.09465	56.9264	0.638833
11.4938	1.19256	56.996	0.697756	11.4659	1.07053	56.9975	0.624881	11.4554	1.04087	56.9981	0.607143	11.5534	1.08139	56.9967	0.631411	11.4268	1.09514	57.0091	0.639125
11.5106	1.19265	57.0798	0.69781	11.4824	1.0702	57.0801	0.624685	11.472	1.04122	57.0811	0.607351	11.57	1.07963	57.0801	0.630363	11.4436	1.09577	57.0929	0.6395
11.5271	1.1928	57.1626	0.697899	11.4992	1.07047	57.1636	0.624845	11.4886	1.04108	57.1642	0.607268	11.5866	1.08095	57.1628	0.631149	11.4602	1.09609	57.1762	0.63969
11.5438	1.1932	57.2458	0.698137	11.5159	1.07043	57.2472	0.624821	11.5054	1.04103	57.248	0.607238	11.6034	1.08137	57.2467	0.631399	11.4768	1.09611	57.2593	0.639702
11.5605	1.19351	57.3297	0.698321	11.5324	1.07098	57.33	0.625149	11.522	1.04063	57.331	0.607	11.62	1.08138	57.33	0.631405	11.4935	1.09678	57.3426	0.640101
11.5772	1.19464	57.4128	0.698994	11.5492	1.07156	57.4138	0.625494	11.5386	1.04125	57.4141	0.607369	11.6367	1.08185	57.4133	0.631685	11.5102	1.09769	57.4261	0.640643
11.5938	1.19412	57.496	0.698685	11.5659	1.07123	57.4971	0.625298	11.5554	1.04161	57.4979	0.607583	11.6534	1.08192	57.4969	0.631726	11.5268	1.09786	57.5094	0.640744
11.6105	1.19466	57.5796	0.699006	11.5825	1.0722	57.5801	0.625875	11.5721	1.04192	57.5815	0.607768	11.67	1.0831	57.5799	0.632429	11.5435	1.098	57.5925	0.640827
11.6272	1.19453	57.6629	0.698929	11.5992	1.07178	57.6638	0.625625	11.5886	1.04161	57.6642	0.607583	11.6867	1.08123	57.6632	0.631315	11.5602	1.09851	57.6761	0.641131
11.6439	1.19547	57.7465	0.699488	11.6158	1.07192	57.7471	0.625708	11.6053	1.04176	57.7478	0.607673	11.7033	1.08266	57.7465	0.632167	11.5768	1.09917	57.7591	0.641524
11.6606	1.19587	57.8298	0.699726	11.6325	1.07182	57.8303	0.625649	11.622	1.04237	57.8312	0.608036	11.72	1.08294	57.83	0.632333	11.5934	1.09937	57.8424	0.641643
11.6772	1.19653	57.9129	0.700119	11.6492	1.07299	57.9139	0.626345	11.6387	1.04274	57.9147	0.608256	11.7367	1.08352	57.9133	0.632679	11.6102	1.09944	57.9263	0.641685
11.6938	1.19586	57.9959	0.69972	11.6659	1.07319	57.9972	0.626464	11.6554	1.04258	57.9983	0.608161	11.7532	1.08371	57.9962	0.632792	11.6268	1.10042	58.0093	0.642268
11.7105	1.19639	58.0795	0.700036	11.6825	1.07303	58.0805	0.626369	11.672	1.04295	58.081	0.608381	11.7701	1.08434	58.0803	0.633167	11.6435	1.10066	58.0928	0.642411
11.7272	1.19642	58.1627	0.700054	11.6992	1.07325	58.1638	0.6265	11.6887	1.04361	58.1646	0.608774	11.7867	1.08528	58.1636	0.633726	11.6602	1.10087	58.1765	0.642536
11.7438	1.19697	58.2461	0.700381	11.7158	1.07388	58.2468	0.626875	11.7053	1.04312	58.2476	0.608482	11.8033	1.08497	58.2463	0.633542	11.6769	1.10118	58.2595	0.64272
11.7605	1.19715	58.3294	0.700488	11.7325	1.07341	58.3304	0.626595	11.722	1.04293	58.3313	0.608369	11.8201	1.08511	58.3302	0.633625	11.6935	1.10186	58.3425	0.643125
11.7773	1.19867	58.4132	0.701393	11.7491	1.07357	58.4132	0.62669	11.7386	1.04343	58.4142	0.608667	11.8367	1.08537	58.4134	0.63378	11.7102	1.1023	58.4261	0.643387
11.7938	1.19749	58.4959	0.70069	11.7658	1.07311	58.4971	0.626417	11.7553	1.04384	58.4975	0.608911	11.8533	1.08576	58.4965	0.634012	11.7269	1.10232	58.5096	0.643399
11.8104	1.19808	58.579	0.701042	11.7826	1.07518	58.5806	0.627649	11.7721	1.044	58.5814	0.609006	11.87	1.08546	58.5801	0.633833	11.7435	1.10274	58.5927	0.643649
11.8272	1.19824	58.6631	0.701137	11.7991	1.07469	58.6633	0.627357	11.7887	1.04411	58.6645	0.609071	11.8867	1.0859	58.6634	0.634095	11.7602	1.10343	58.676	0.64406
11.8439	1.19924	58.7464	0.701732	11.8158	1.07526	58.7469	0.627696	11.8053	1.04478	58.7475	0.60947	11.9033	1.08673	58.7467	0.634589	11.7769	1.10381	58.7599	0.644286
11.8605	1.19926	58.8295	0.701744	11.8325	1.07518	58.8305	0.627649	11.8221	1.04526	58.8316	0.609756	11.92	1.08716	58.8297	0.634845	11.7935	1.1042	58.8426	0.644518
11.8772	1.19975	58.913	0.702036	11.8492	1.07587	58.9138	0.62806	11.8387	1.04533	58.9146	0.609798	11.9366	1.08733	58.913	0.634946	11.8101	1.10438	58.9257	0.644625
11.8939	1.20003	58.9963	0.702202	11.8659	1.07464	58.9971	0.627327	11.8553	1.04552	58.9976	0.609911	11.9533	1.08734	58.9963	0.634952	11.8269	1.10483	59.0094	0.644893
11.9105	1.19988	59.0793	0.702113	11.8825	1.07625	59.0804	0.628286	11.8721	1.04495	59.0815	0.609571	11.9699	1.08766	59.0796	0.635143	11.8436	1.10455	59.0931	0.644726
11.9271	1.19949	59.1627	0.701881	11.8991	1.07616	59.1634	0.628232	11.8887	1.04538	59.1646	0.609827	11.9867	1.08833	59.1632	0.635542	11.8602	1.10506	59.1761	0.64503
11.9438	1.19972	59.246	0.702018	11.9158	1.07714	59.247	0.628815	11.9053	1.04584	59.2478	0.610101	12.0033	1.0881	59.2465	0.635405	11.8769	1.10543	59.2596	0.64525
11.9605	1.20143	59.3293	0.703036	11.9324	1.07553	59.33	0.627857	11.922	1.04583	59.3312	0.610095	12.0199	1.08858	59.3296	0.63569	11.8935	1.10594	59.3429	0.645554
11.9772	1.2012	59.4129	0.702899	11.9492	1.07642	59.4136	0.628387	11.9387	1.04648	59.4144	0.610482	12.0367	1.08931	59.4137	0.636125	11.9101	1.10614	59.4257	0.645673
11.9938	1.20097	59.4962	0.702762	11.9658	1.07637	59.497	0.628357	11.9553	1.04689	59.4977	0.610726	12.0534	1.08942	59.497	0.63619	11.9268	1.10632	59.509	0.64578
12.0105	1.20212	59.5795	0.703446	11.9825	1.07734	59.5802	0.628935	11.9719	1.04698	59.5808	0.61078	12.07	1.08915	59.5797	0.63603	11.9434	1.10707	59.5923	0.646226
12.0272	1.202	59.6628	0.703375	11.9992	1.07666	59.6638	0.62853	11.9886	1.04734	59.6643	0.610994	12.0867	1.08995	59.6636	0.636506	11.9601	1.10749	59.6759	0.646476
12.0439	1.20218	59.7463	0.703482	12.0158	1.07781	59.7468	0.629214	12.0053	1.0477	59.7479	0.611208	12.1033	1.09059	59.7466	0.636887	11.9768	1.10766	59.7592	0.646577
12.0605	1.20263	59.8294	0.70375	12.0325	1.07778	59.8304	0.629196	12.0219	1.04725	59.8307	0.61094	12.1199	1.08966	59.8296	0.636333	11.9935	1.10701	59.8425	0.64619
12.0771	1.20302	59.9126	0.703982	12.0492	1.07841	59.9138	0.629571	12.0387	1.04795	59.9148	0.611357	12.1367	1.08997	59.9132	0.636518	12.0102	1.10766	59.9261	0.646577
12.0939	1.20313	59.9965	0.704048	12.0658	1.07787	59.997	0.62925	12.0554	1.04814	59.9981	0.61147	12.1533	1.09132	59.9965	0.637321	12.0268	1.10825	60.0094	0.646929
12.1105	1.20299	60.0796	0.703964	12.0825	1.07864	60.0806	0.629708	12.072	1.04867	60.0811	0.611786	12.17	1.09106	60.0798	0.637167	12.0435	1.10827	60.093	0.64694
12.1271	1.20351	60.1626	0.704274	12.0992	1.07792	60.1639	0.62928	12.0887	1.04862	60.1647	0.611756	12.1866	1.09175	60.1631	0.637577	12.0602	1.1088	60.176	0.647256
12.1438	1.20418	60.2462	0.704673	12.1158	1.07866	60.2469	0.62972	12.1054	1.04913	60.248	0.61206	12.2033	1.09169	60.2464	0.637542	12.0769	1.10948	60.2595	0.647661
12.1605	1.20474	60.3295	0.705006	12.1325	1.07814	60.3302	0.629411	12.1219	1.04963	60.3308	0.612357	12.22	1.09249	60.3297	0.638018	12.0935	1.10972	60.3428	0.647804
12.1771	1.20436	60.4124	0.70478	12.1492	1.07887	60.4138	0.629845	12.1387	1.05024	60.4146	0.61272	12.2366	1.09291	60.413	0.638268	12.1102	1.10983	60.4261	0.647869
12.1938	1.2051	60.4961	0.70522	12.1658	1.07897	60.4969	0.629905	12.1553	1.04927	60.4977	0.612143	12.2533	1.09211	60.4966	0.637792	12.1268	1.11007	60.5092	0.648012
12.2105	1.20535	60.5794	0.705369	12.1825	1.07932	60.5801	0.630113	12.172	1.04964	60.581	0.612363	12.27	1.09273	60.5801	0.638161	12.1435	1.11027	60.5927	0.648131
12.2271	1.20547	60.6627	0.70544	12.1992	1.07941	60.6637	0.630167	12.1887	1.05016	60.6645	0.612673	12.2867	1.09319	60.6632	0.638435	12.1602	1.11047	60.6761	0.64825
12.2439	1.20596	60.7462	0.705732	12.2158	1.08016	60.7471	0.630613	12.2053	1.05054	60.7478	0.612899	12.3034	1.09355	60.7468	0.638649	12.1768	1.11055	60.7591	0.648298
12.2606	1.20654	60.8298	0.706077	12.2325	1.08038	60.8304	0.630744	12.2219	1.05062	60.8308	0.612946	12.32	1.09367	60.83	0.63872	12.1935	1.11104	60.8427	0.648589
12.2772	1.207	60.9128	0.706351	12.2492	1.08025	60.9136	0.630667	12.2386	1.05123	60.9141	0.61331	12.3366	1.09374	60.9128	0.638762	12.2102	1.11151	60.926	0.648869
12.2938	1.20676	60.9962	0.706208	12.2659	1.08008	60.9972	0.630565	12.2553	1.05213	60.9977	0.613845	12.3534	1.09471	60.9967	0.639339	12.2268	1.11145	61.009	0.648833
12.3105	1.2073	61.0797	0.70653	12.2825	1.0805	61.0802	0.630815	12.272	1.05163	61.0813	0.613548	12.37	1.09397	61.08	0.638899	12.2435	1.11152	61.0926	0.648875
12.3272	1.20731	61.1628	0.706536	12.2992	1.08073	61.1638	0.630952	12.2886	1.05198	61.1643	0.613756	12.3866	1.09441	61.163	0.639161	12.2602	1.11203	61.1761	0.649179
12.3438	1.20826	61.246	0.707101	12.3159	1.08073	61.2472	0.630952	12.3054	1.05303	61.2482	0.614381	12.4034	1.09509	61.2469	0.639565	12.2769	1.11216	61.2598	0.649256
12.3605	1.208	61.3296	0.706946	12.3325	1.08117	61.3301	0.631214	12.3221	1.05365	61.3317	0.61475	12.42	1.09532	61.3299	0.639702	12.2935	1.11208	61.3428	0.649208
12.3772	1.20809	61.4129	0.707	12.3492	1.08186	61.4138	0.631625	12.3386	1.05407	61.4143	0.615	12.4367	1.09561	61.4132	0.639875	12.3102	1.11243	61.4264	0.649417
12.3938	1.20853	61.496	0.707262	12.3659	1.08194	61.4973	0.631673	12.3553	1.0546	61.4978	0.615315	12.4533	1.09588	61.4965	0.640036	12.3268	1.11273	61.5094	0.649595
12.4106	1.20924	61.5798	0.707685	12.3825	1.08182	61.5801	0.631601	12.372	1.05453	61.5811	0.615274	12.47	1.09654	61.58	0.640429	12.3435	1.11299	61.5927	0.64975
12.4271	1.20906	61.6626	0.707577	12.3992	1.08221	61.6637	0.631833	12.3886	1.05529	61.6642	0.615726	12.4867	1.09587	61.6634	0.64003	12.3602	1.11294	61.6762	0.64972
12.4438	1.20898	61.7459	0.70753	12.4159	1.08269	61.7472	0.632119	12.4054	1.0555	61.748	0.615851	12.5034	1.09614	61.747	0.64019	12.3768	1.11277	61.7593	0.649619
12.4605	1.21033	61.8297	0.708333	12.4324	1.08196	61.83	0.631685	12.422	1.05617	61.831	0.61625	12.52	1.09684	61.83	0.640607	12.3935	1.11327	61.8426	0.649917
12.4772	1.21035	61.9128	0.708345	12.4491	1.08107	61.9135	0.631155	12.4386	1.05686	61.9143	0.616661	12.5367	1.09726	61.9136	0.640857	12.4102	1.11347	61.9261	0.650036
12.4939	1.21016	61.9963	0.708232	12.4659	1.07995	61.9974	0.630488	12.4553	1.05735	61.9979	0.616952	12.5533	1.09785	61.9966	0.641208	12.4268	1.11352	62.0092	0.650065
12.5105	1.21081	62.0796	0.708619	12.4825	1.08213	62.0804	0.631786	12.472	1.05764	62.0812	0.617125	12.5699	1.09771	62.0796	0.641125	12.4435	1.11398	62.0925	0.650339
12.5272	1.21081	62.1629	0.708619	12.4992	1.08097	62.164	0.631095	12.4887	1.05826	62.1645	0.617494	12.5867	1.0983	62.1632	0.641476	12.4602	1.11442	62.1761	0.650601
12.5439	1.21125	62.2462	0.708881	12.5159	1.0841	62.2473	0.632958	12.5054	1.0586	62.2481	0.617696	12.6033	1.09863	62.2463	0.641673	12.4768	1.11437	62.2594	0.650571
12.5604	1.21134	62.329	0.708935	12.5326	1.08344	62.3306	0.632565	12.5221	1.05812	62.3314	0.617411	12.62	1.09814	62.33	0.641381	12.4936	1.11431	62.343	0.650536
12.5772	1.21222	62.4129	0.709458	12.5492	1.08431	62.4136	0.633083	12.5387	1.05818	62.4147	0.617446	12.6367	1.09844	62.4134	0.64156	12.5102	1.11503	62.4263	0.650964
12.5938	1.21267	62.4962	0.709726	12.5658	1.08441	62.4967	0.633143	12.5553	1.05918	62.4977	0.618042	12.6533	1.09933	62.4964	0.642089	12.5269	1.11523	62.5096	0.651083
12.6104	1.21227	62.5792	0.709488	12.5825	1.08613	62.5805	0.634167	12.572	1.05957	62.581	0.618274	12.67	1.09922	62.58	0.642024	12.5435	1.1155	62.5926	0.651244
12.6272	1.21276	62.663	0.70978	12.5991	1.08414	62.6636	0.632982	12.5887	1.05994	62.6646	0.618494	12.6867	1.09912	62.6633	0.641964	12.5601	1.11571	62.6757	0.651369
12.6439	1.21344	62.7463	0.710185	12.6158	1.08642	62.7468	0.634339	12.6052	1.0602	62.7474	0.618649	12.7033	1.09965	62.7463	0.64228	12.5769	1.1163	62.7595	0.65172
12.6604	1.21314	62.8291	0.710006	12.6325	1.08391	62.8304	0.632845	12.622	1.06079	62.8312	0.619	12.72	1.09965	62.8299	0.64228	12.5935	1.1165	62.8428	0.651839
12.6772	1.21376	62.9129	0.710375	12.6491	1.08564	62.9134	0.633875	12.6387	1.0612	62.9148	0.619244	12.7367	1.09999	62.9132	0.642482	12.6101	1.11661	62.9255	0.651905
12.6938	1.21407	62.996	0.71056	12.6658	1.08445	62.9967	0.633167	12.6553	1.06126	62.9975	0.61928	12.7533	1.10006	62.9965	0.642524	12.6269	1.11716	63.0096	0.652232
12.7105	1.2139	63.0796	0.710458	12.6826	1.08669	63.0806	0.6345	12.6721	1.06178	63.0814	0.619589	12.77	1.10021	63.0798	0.642613	12.6435	1.11687	63.0929	0.65206
12.7272	1.21452	63.1629	0.710827	12.6992	1.0858	63.1636	0.63397	12.6887	1.06212	63.1647	0.619792	12.7867	1.10132	63.1634	0.643274	12.6601	1.1169	63.1757	0.652077
12.7438	1.21448	63.2459	0.710804	12.7159	1.08748	63.2472	0.63497	12.7053	1.0615	63.2478	0.619423	12.8034	1.10084	63.2469	0.642988	12.6768	1.11742	63.2593	0.652387
12.7605	1.2153	63.3295	0.711292	12.7325	1.08619	63.3305	0.634202	12.722	1.06163	63.331	0.6195	12.8199	1.10071	63.3295	0.642911	12.6935	1.11781	63.3426	0.652619
12.7772	1.21572	63.4128	0.711542	12.7491	1.08695	63.4135	0.634655	12.7386	1.06201	63.4143	0.619726	12.8366	1.10119	63.413	0.643196	12.7102	1.1181	63.4262	0.652792
12.7938	1.21498	63.4961	0.711101	12.7658	1.08615	63.4969	0.634179	12.7553	1.0625	63.4976	0.620018	12.8534	1.102	63.4969	0.643679	12.7269	1.11833	63.5095	0.652929
12.8105	1.2154	63.5793	0.711351	12.7825	1.08768	63.5804	0.635089	12.772	1.06273	63.5812	0.620155	12.8699	1.10206	63.5796	0.643714	12.7435	1.11862	63.5925	0.653101
12.8271	1.21588	63.6624	0.711637	12.7991	1.08683	63.6634	0.634583	12.7887	1.06284	63.6645	0.62022	12.8867	1.10184	63.6632	0.643583	12.7602	1.11919	63.6761	0.65344
12.8439	1.21642	63.7463	0.711958	12.8158	1.08812	63.7467	0.635351	12.8054	1.06328	63.7481	0.620482	12.9034	1.10206	63.7468	0.643714	12.7768	1.11942	63.7594	0.653577
12.8605	1.21637	63.8296	0.711929	12.8325	1.08763	63.8303	0.63506	12.8219	1.06298	63.8308	0.620304	12.92	1.10242	63.8301	0.643929	12.7935	1.11857	63.8427	0.653071
12.8771	1.21702	63.9126	0.712315	12.8492	1.08872	63.9139	0.635708	12.8387	1.06292	63.9145	0.620268	12.9367	1.10279	63.9134	0.644149	12.8102	1.11895	63.926	0.653298
12.8939	1.21749	63.9964	0.712595	12.8658	1.08816	63.9969	0.635375	12.8553	1.06308	63.9977	0.620363	12.9534	1.10288	63.9967	0.644202	12.8268	1.11958	64.0091	0.653673
12.9106	1.21734	64.0797	0.712506	12.8824	1.08905	64.08	0.635905	12.8719	1.06333	64.0805	0.620512	12.97	1.10339	64.0797	0.644506	12.8435	1.11964	64.0928	0.653708
12.9271	1.21747	64.1625	0.712583	12.8992	1.08821	64.1638	0.635405	12.8887	1.06383	64.1646	0.62081	12.9867	1.1029	64.1633	0.644214	12.8602	1.12022	64.1762	0.654054
12.9439	1.21799	64.2463	0.712893	12.9159	1.08897	64.2471	0.635857	12.9054	1.06416	64.2482	0.621006	13.0033	1.10314	64.2466	0.644357	12.8767	1.12048	64.2589	0.654208
12.9605	1.21858	64.3294	0.713244	12.9325	1.08876	64.3304	0.635732	12.922	1.06447	64.3312	0.62119	13.02	1.10331	64.3299	0.644458	12.8936	1.121	64.3431	0.654518
12.9771	1.21863	64.4126	0.713274	12.9492	1.08948	64.414	0.636161	12.9387	1.0649	64.4148	0.621446	13.0367	1.10416	64.4132	0.644964	12.9102	1.12058	64.4263	0.654268
12.9939	1.21861	64.4962	0.713262	12.9658	1.08939	64.4971	0.636107	12.9554	1.06493	64.4981	0.621464	13.0533	1.10476	64.4965	0.645321	12.9268	1.12069	64.5091	0.654333
13.0105	1.21899	64.5793	0.713488	12.9825	1.08983	64.5803	0.636369	12.972	1.06519	64.5811	0.621619	13.07	1.10466	64.5798	0.645262	12.9436	1.12133	64.593	0.654714
13.0271	1.21939	64.6626	0.713726	12.9992	1.08999	64.6636	0.636464	12.9887	1.06523	64.6645	0.621643	13.0866	1.10523	64.6629	0.645601	12.9602	1.12178	64.676	0.654982
13.0438	1.21947	64.7459	0.713774	13.0159	1.09053	64.7472	0.636786	13.0053	1.06586	64.7477	0.622018	13.1034	1.10508	64.7467	0.645512	12.9768	1.12181	64.7593	0.655
13.0605	1.2199	64.8294	0.71403	13.0325	1.08989	64.8303	0.636405	13.022	1.06525	64.831	0.621655	13.12	1.10524	64.83	0.645607	12.9935	1.12199	64.8426	0.655107
13.0772	1.22097	64.9128	0.714667	13.0492	1.0906	64.9138	0.636827	13.0386	1.06517	64.9143	0.621607	13.1367	1.10546	64.9133	0.645738	13.0101	1.12232	64.9259	0.655304
13.0938	1.2202	64.9958	0.714208	13.0659	1.09024	64.9972	0.636613	13.0554	1.06548	64.9979	0.621792	13.1534	1.10654	64.9969	0.646381	13.0268	1.12262	65.0095	0.655482
13.1105	1.22072	65.0796	0.714518	13.0825	1.09096	65.0804	0.637042	13.072	1.06616	65.0812	0.622196	13.17	1.10607	65.0802	0.646101	13.0435	1.12252	65.0925	0.655423
13.1272	1.22116	65.1629	0.71478	13.0992	1.09117	65.1637	0.637167	13.0886	1.06619	65.1642	0.622214	13.1866	1.10671	65.163	0.646482	13.0602	1.12293	65.1761	0.655667
13.1438	1.22144	65.246	0.714946	13.1159	1.09154	65.2473	0.637387	13.1053	1.0664	65.2478	0.622339	13.2033	1.10578	65.2465	0.645929	13.0768	1.1227	65.2594	0.65553
13.1606	1.22115	65.33	0.714774	13.1325	1.09185	65.3304	0.637571	13.122	1.06677	65.3311	0.62256	13.22	1.1067	65.33	0.646476	13.0934	1.12292	65.3424	0.655661
13.1772	1.22187	65.4129	0.715202	13.1492	1.09245	65.4137	0.637929	13.1387	1.06754	65.4144	0.623018	13.2366	1.10666	65.4131	0.646452	13.1102	1.12329	65.4262	0.655881
13.1937	1.22217	65.4956	0.715381	13.1659	1.09279	65.4972	0.638131	13.1554	1.06748	65.4983	0.622982	13.2533	1.10679	65.4964	0.64653	13.1269	1.12367	65.5096	0.656107
13.2105	1.22288	65.5795	0.715804	13.1825	1.09176	65.5802	0.637518	13.172	1.06778	65.581	0.623161	13.27	1.10734	65.5799	0.646857	13.1435	1.12383	65.5926	0.656202
13.2272	1.22285	65.6628	0.715786	13.1991	1.09184	65.6635	0.637565	13.1886	1.06835	65.6643	0.6235	13.2867	1.10826	65.6633	0.647405	13.1602	1.12402	65.6765	0.656315
13.2438	1.22266	65.746	0.715673	13.2159	1.09249	65.7474	0.637952	13.2053	1.06792	65.7479	0.623244	13.3033	1.10917	65.7466	0.647946	13.1769	1.1242	65.7595	0.656423
13.2605	1.22338	65.8296	0.716101	13.2325	1.09301	65.8304	0.638262	13.222	1.06811	65.8312	0.623357	13.3199	1.10846	65.8296	0.647524	13.1934	1.12428	65.8423	0.65647
13.2772	1.22381	65.9129	0.716357	13.2492	1.09307	65.9138	0.638298	13.2386	1.06838	65.9142	0.623518	13.3367	1.10902	65.9132	0.647857	13.2102	1.12493	65.9263	0.656857
13.2939	1.22387	65.9962	0.716393	13.2658	1.09331	65.9971	0.63844	13.2553	1.06936	65.9976	0.624101	13.3533	1.10923	65.9965	0.647982	13.2268	1.12394	66.0094	0.656268
13.3105	1.22407	66.0793	0.716512	13.2825	1.09417	66.0803	0.638952	13.2721	1.06948	66.0814	0.624173	13.37	1.10914	66.08	0.647929	13.2435	1.12456	66.0927	0.656637
13.3272	1.22435	66.1629	0.716679	13.2992	1.09422	66.1636	0.638982	13.2887	1.06945	66.1645	0.624155	13.3867	1.10973	66.1636	0.64828	13.2602	1.12489	66.1763	0.656833
13.3438	1.22456	66.2462	0.716804	13.3158	1.09414	66.2469	0.638935	13.3053	1.07014	66.2477	0.624565	13.4033	1.1105	66.2464	0.648738	13.2769	1.12487	66.2596	0.656821
13.3605	1.22476	66.3294	0.716923	13.3325	1.09377	66.3305	0.638714	13.322	1.07067	66.3313	0.624881	13.42	1.11043	66.33	0.648696	13.2935	1.12489	66.3426	0.656833
13.3772	1.22543	66.413	0.717321	13.3492	1.09425	66.4138	0.639	13.3387	1.07062	66.4146	0.624851	13.4367	1.1101	66.4136	0.6485	13.3101	1.12519	66.4257	0.657012
13.3939	1.2264	66.4966	0.717899	13.3659	1.09456	66.4971	0.639185	13.3553	1.07034	66.4976	0.624685	13.4533	1.10997	66.4963	0.648423	13.3269	1.12568	66.5095	0.657304
13.4104	1.22559	66.5791	0.717417	13.3825	1.09449	66.5804	0.639143	13.372	1.0707	66.5812	0.624899	13.47	1.11047	66.5799	0.64872	13.3435	1.12569	66.5927	0.65731
13.4272	1.22603	66.6629	0.717679	13.3991	1.09524	66.6634	0.639589	13.3887	1.07136	66.6648	0.625292	13.4867	1.11072	66.6634	0.648869	13.3602	1.12589	66.6761	0.657429
13.4439	1.22605	66.7463	0.71769	13.4158	1.09565	66.7468	0.639833	13.4053	1.07104	66.7475	0.625101	13.5033	1.11029	66.7465	0.648613	13.3769	1.12536	66.7599	0.657113
13.4605	1.22674	66.8293	0.718101	13.4326	1.09551	66.8306	0.63975	13.422	1.07143	66.8311	0.625333	13.52	1.11077	66.8298	0.648899	13.3935	1.12573	66.843	0.657333
13.4772	1.22695	66.9129	0.718226	13.4492	1.0957	66.9136	0.639863	13.4387	1.07189	66.9147	0.625607	13.5367	1.11168	66.9134	0.64944	13.4101	1.12562	66.9257	0.657268
13.4938	1.22734	66.9959	0.718458	13.4658	1.09657	66.9969	0.640381	13.4553	1.07215	66.9977	0.625762	13.5534	1.11221	66.9967	0.649756	13.4269	1.12577	67.0095	0.657357
13.5105	1.2279	67.0795	0.718792	13.4825	1.09662	67.0805	0.640411	13.472	1.07214	67.0811	0.625756	13.57	1.11212	67.08	0.649702	13.4435	1.12629	67.0926	0.657667
13.5272	1.22812	67.1628	0.718923	13.4991	1.09629	67.1636	0.640214	13.4886	1.07251	67.1643	0.625976	13.5867	1.11256	67.1636	0.649964	13.4601	1.12661	67.1757	0.657857
13.5438	1.22822	67.246	0.718982	13.5158	1.09631	67.2469	0.640226	13.5053	1.07292	67.2476	0.62622	13.6034	1.11176	67.2469	0.649488	13.4769	1.12634	67.2595	0.657696
13.5605	1.22842	67.3294	0.719101	13.5325	1.09695	67.3304	0.640607	13.522	1.07175	67.331	0.625524	13.62	1.11182	67.3299	0.649524	13.4935	1.12685	67.3425	0.658
13.5772	1.22917	67.4129	0.719548	13.5492	1.09716	67.4137	0.640732	13.5387	1.071	67.4145	0.625077	13.6367	1.11175	67.4132	0.649482	13.5101	1.12701	67.4258	0.658095
13.5938	1.22981	67.4962	0.719929	13.5658	1.09739	67.497	0.640869	13.5554	1.07099	67.4981	0.625071	13.6534	1.11257	67.4968	0.64997	13.5268	1.12636	67.5091	0.657708
13.6105	1.22928	67.5795	0.719613	13.5825	1.09763	67.5806	0.641012	13.5721	1.07112	67.5814	0.625149	13.67	1.11316	67.5798	0.650321	13.5435	1.12639	67.5927	0.657726
13.6272	1.22972	67.6628	0.719875	13.5992	1.09761	67.6639	0.641	13.5887	1.07223	67.6647	0.62581	13.6866	1.11331	67.6631	0.650411	13.5602	1.12691	67.676	0.658036
13.6439	1.22959	67.7464	0.719798	13.6158	1.09826	67.7469	0.641387	13.6054	1.0721	67.748	0.625732	13.7034	1.11392	67.7467	0.650774	13.5769	1.1273	67.7596	0.658268
13.6605	1.23025	67.8295	0.72019	13.6325	1.09936	67.8302	0.642042	13.6219	1.07279	67.8308	0.626143	13.72	1.11344	67.8297	0.650488	13.5935	1.12753	67.8428	0.658405
13.677	1.23046	67.9122	0.720315	13.6492	1.09952	67.9138	0.642137	13.6386	1.07302	67.9143	0.62628	13.7366	1.11356	67.913	0.65056	13.6102	1.1274	67.9261	0.658327
13.6939	1.23113	67.9963	0.720714	13.6657	1.09845	67.9966	0.6415	13.6554	1.07282	67.9979	0.626161	13.7533	1.11368	67.9966	0.650631	13.6268	1.12811	68.0092	0.65875
13.7105	1.23154	68.0796	0.720958	13.6824	1.09943	68.0799	0.642083	13.672	1.07333	68.081	0.626464	13.77	1.11419	68.0799	0.650935	13.6435	1.12834	68.0928	0.658887
13.7271	1.23147	68.1624	0.720917	13.6992	1.09877	68.164	0.64169	13.6887	1.07376	68.1645	0.62672	13.7867	1.11481	68.1634	0.651304	13.6602	1.1278	68.1761	0.658565
13.7439	1.23143	68.2462	0.720893	13.7159	1.09952	68.2473	0.642137	13.7054	1.07435	68.2481	0.627071	13.8034	1.11513	68.247	0.651494	13.6767	1.12748	68.2588	0.658375
13.7605	1.2323	68.3295	0.721411	13.7325	1.09945	68.3303	0.642095	13.7219	1.07488	68.3308	0.627387	13.82	1.11463	68.3298	0.651196	13.6935	1.12826	68.3427	0.658839
13.7772	1.23288	68.4131	0.721756	13.7492	1.09858	68.4139	0.641577	13.7386	1.07516	68.4142	0.627554	13.8366	1.11558	68.4129	0.651762	13.7102	1.12857	68.4262	0.659024
13.7938	1.23318	68.4962	0.721935	13.7658	1.09868	68.4969	0.641637	13.7554	1.07545	68.498	0.627726	13.8533	1.11531	68.4964	0.651601	13.7268	1.12859	68.5091	0.659036
13.8105	1.23359	68.5794	0.722179	13.7825	1.1005	68.5802	0.64272	13.772	1.07482	68.5813	0.627351	13.87	1.11507	68.5797	0.651458	13.7435	1.12875	68.5926	0.659131
13.8272	1.23368	68.663	0.722232	13.7992	1.09962	68.6638	0.642196	13.7887	1.07507	68.6646	0.6275	13.8866	1.11538	68.663	0.651643	13.7602	1.12939	68.6762	0.659512
13.8438	1.23399	68.746	0.722417	13.8158	1.10033	68.7468	0.642619	13.8054	1.07603	68.7482	0.628071	13.9033	1.11585	68.7466	0.651923	13.7768	1.12936	68.7595	0.659494
13.8605	1.23386	68.8294	0.722339	13.8325	1.10084	68.8304	0.642923	13.8221	1.07675	68.8315	0.6285	13.92	1.11607	68.8302	0.652054	13.7935	1.12867	68.8428	0.659083
13.8771	1.23461	68.9127	0.722786	13.8492	1.10125	68.9137	0.643167	13.8386	1.0768	68.9142	0.62853	13.9367	1.11594	68.9132	0.651976	13.8102	1.12906	68.9261	0.659315
13.8938	1.23534	68.996	0.72322	13.8658	1.10039	68.9968	0.642655	13.8553	1.07704	68.9975	0.628673	13.9533	1.11668	68.9963	0.652417	13.8268	1.12957	69.0094	0.659619
13.9105	1.23566	69.0795	0.723411	13.8824	1.10072	69.08	0.642851	13.872	1.07717	69.0811	0.62875	13.97	1.11687	69.08	0.65253	13.8435	1.12983	69.0927	0.659774
13.9272	1.23581	69.1628	0.7235	13.8991	1.10046	69.1634	0.642696	13.8886	1.07791	69.1642	0.62919	13.9867	1.11644	69.1634	0.652274	13.8602	1.12957	69.176	0.659619
13.9437	1.23644	69.2456	0.723875	13.9159	1.1026	69.2472	0.64397	13.9053	1.07814	69.2477	0.629327	14.0034	1.1167	69.2467	0.652429	13.8768	1.13013	69.2593	0.659952
13.9605	1.23676	69.3297	0.724065	13.9325	1.10325	69.3302	0.644357	13.922	1.07848	69.331	0.62953	14.0201	1.11695	69.3303	0.652577	13.8935	1.13057	69.3426	0.660214
13.9772	1.23675	69.4128	0.72406	13.9491	1.10438	69.4136	0.64503	13.9386	1.07876	69.4143	0.629696	14.0367	1.11789	69.4136	0.653137	13.9102	1.13061	69.4261	0.660238
13.9938	1.23701	69.496	0.724214	13.9659	1.10477	69.4974	0.645262	13.9554	1.07937	69.498	0.63006	14.0533	1.11711	69.4966	0.652673	13.9268	1.13082	69.5095	0.660363
14.0105	1.23745	69.5796	0.724476	13.9825	1.10562	69.5804	0.645768	13.972	1.0794	69.5812	0.630077	14.07	1.11728	69.5799	0.652774	13.9434	1.13091	69.5923	0.660417
14.0272	1.2376	69.6629	0.724565	13.9992	1.10633	69.6638	0.64619	13.9886	1.08013	69.6642	0.630512	14.0867	1.11638	69.6635	0.652238	13.9602	1.13078	69.6761	0.660339
14.0439	1.238	69.7463	0.724804	14.0159	1.10621	69.7473	0.646119	14.0053	1.08028	69.7478	0.630601	14.1033	1.11801	69.7465	0.653208	13.9769	1.13054	69.7596	0.660196
14.0605	1.23789	69.8293	0.724738	14.0325	1.10629	69.8303	0.646167	14.0221	1.08114	69.8314	0.631113	14.12	1.11755	69.8298	0.652935	13.9935	1.1311	69.8427	0.66053
14.0772	1.23887	69.9129	0.725321	14.0492	1.10796	69.9137	0.647161	14.0387	1.08126	69.9144	0.631185	14.1367	1.11824	69.9134	0.653345	14.0102	1.13152	69.9262	0.66078
14.0938	1.23886	69.9962	0.725315	14.0658	1.10844	69.9969	0.647446	14.0553	1.08211	69.9977	0.63169	14.1533	1.1184	69.9964	0.65344	14.0269	1.13181	70.0096	0.660952
14.1105	1.2392	70.0794	0.725518	14.0825	1.10875	70.0805	0.647631	14.072	1.08215	70.0813	0.631714	14.17	1.1184	70.08	0.65344	14.0435	1.13179	70.0929	0.66094
14.1272	1.2395	70.1628	0.725696	14.0992	1.10929	70.1638	0.647952	14.0887	1.08274	70.1649	0.632065	14.1867	1.11857	70.1636	0.653542	14.0601	1.13155	70.1759	0.660798
14.1439	1.24016	70.2466	0.726089	14.1158	1.11019	70.2468	0.648488	14.1053	1.08319	70.2476	0.632333	14.2033	1.11906	70.2466	0.653833	14.0769	1.13212	70.2595	0.661137
14.1604	1.24037	70.3291	0.726214	14.1325	1.11062	70.3304	0.648744	14.122	1.08414	70.3309	0.632899	14.22	1.11967	70.3299	0.654196	14.0935	1.13194	70.3427	0.66103
14.1772	1.24007	70.4129	0.726036	14.1492	1.11183	70.4137	0.649464	14.1387	1.08414	70.4145	0.632899	14.2367	1.11947	70.4135	0.654077	14.1101	1.13212	70.4258	0.661137
14.1938	1.24073	70.4959	0.726429	14.1657	1.11182	70.4965	0.649458	14.1553	1.08465	70.4976	0.633202	14.2533	1.11926	70.4965	0.653952	14.1268	1.13295	70.5094	0.661631
14.2105	1.24104	70.5793	0.726613	14.1826	1.11138	70.5806	0.649196	14.172	1.08507	70.5812	0.633452	14.27	1.12013	70.5798	0.65447	14.1435	1.13321	70.593	0.661786
14.2273	1.24124	70.6634	0.726732	14.1992	1.11184	70.6639	0.64947	14.1887	1.08535	70.6647	0.633619	14.2867	1.11976	70.6634	0.65425	14.1601	1.13316	70.6757	0.661756
14.2438	1.24119	70.7462	0.726702	14.2158	1.11256	70.7469	0.649899	14.2053	1.08574	70.7477	0.633851	14.3034	1.12022	70.7469	0.654524	14.1769	1.13337	70.7595	0.661881
14.2605	1.242	70.8295	0.727185	14.2326	1.11275	70.8308	0.650012	14.222	1.0862	70.831	0.634125	14.3199	1.12029	70.8295	0.654565	14.1935	1.13385	70.8426	0.662167
14.2772	1.24236	70.9128	0.727399	14.2492	1.11319	70.9138	0.650274	14.2387	1.08671	70.9146	0.634429	14.3366	1.12035	70.913	0.654601	14.2101	1.13393	70.9259	0.662214
14.2938	1.24212	70.996	0.727256	14.2658	1.11361	70.9968	0.650524	14.2553	1.08723	70.9977	0.634738	14.3533	1.12126	70.9966	0.655143	14.2269	1.13323	71.0098	0.661798
14.3104	1.24239	71.0791	0.727417	14.2825	1.11363	71.0804	0.650536	14.272	1.08701	71.081	0.634607	14.37	1.12063	71.0799	0.654768	14.2435	1.13372	71.0928	0.662089
14.3271	1.24287	71.1624	0.727702	14.2992	1.11422	71.1637	0.650887	14.2887	1.08744	71.1645	0.634863	14.3867	1.12056	71.1632	0.654726	14.2602	1.13452	71.1761	0.662565
14.3438	1.24317	71.2462	0.727881	14.3158	1.11424	71.2468	0.650899	14.3053	1.08832	71.2478	0.635387	14.4034	1.12193	71.2468	0.655542	14.2768	1.1345	71.2594	0.662554
14.3605	1.24311	71.3295	0.727845	14.3325	1.11511	71.3303	0.651417	14.3219	1.08886	71.3308	0.635708	14.42	1.12141	71.3301	0.655232	14.2935	1.13467	71.3427	0.662655
14.3772	1.244	71.4128	0.728375	14.3492	1.1153	71.4136	0.65153	14.3387	1.08891	71.4145	0.635738	14.4367	1.12175	71.4134	0.655435	14.3101	1.13509	71.4257	0.662905
14.3939	1.24419	71.4964	0.728488	14.3658	1.11556	71.4969	0.651685	14.3553	1.08868	71.4978	0.635601	14.4534	1.12202	71.4967	0.655595	14.3268	1.13568	71.5091	0.663256
14.4106	1.24439	71.5797	0.728607	14.3825	1.11603	71.5802	0.651964	14.372	1.08898	71.5811	0.63578	14.47	1.12326	71.5797	0.656333	14.3435	1.13592	71.5928	0.663399
14.4271	1.24414	71.6625	0.728458	14.3992	1.11728	71.6638	0.652708	14.3886	1.08969	71.6643	0.636202	14.4866	1.12293	71.663	0.656137	14.3602	1.13591	71.6761	0.663393
14.4439	1.24466	71.7463	0.728768	14.4159	1.11755	71.7471	0.652869	14.4054	1.08995	71.7479	0.636357	14.5034	1.12301	71.7469	0.656185	14.3768	1.13544	71.7594	0.663113
14.4605	1.24539	71.8296	0.729202	14.4325	1.11811	71.8302	0.653202	14.422	1.09052	71.8312	0.636696	14.52	1.123	71.8299	0.656179	14.3935	1.13571	71.8428	0.663274
14.4771	1.24523	71.9124	0.729107	14.4492	1.11831	71.914	0.653321	14.4387	1.09056	71.9146	0.63672	14.5367	1.12299	71.9132	0.656173	14.4102	1.13612	71.9263	0.663518
14.4939	1.24568	71.9962	0.729375	14.4659	1.1188	71.9973	0.653613	14.4554	1.09093	71.9981	0.63694	14.5533	1.12258	71.9965	0.655929	14.4268	1.13631	72.0091	0.663631
14.5106	1.24601	72.0798	0.729571	14.4824	1.11966	72.08	0.654125	14.472	1.09115	72.0811	0.637071	14.57	1.12219	72.0798	0.655696	14.4436	1.13655	72.093	0.663774
14.5271	1.24631	72.1626	0.72975	14.4992	1.1197	72.1639	0.654149	14.4886	1.09143	72.1641	0.637238	14.5866	1.12292	72.1631	0.656131	14.4602	1.13721	72.1762	0.664167
14.5438	1.24652	72.2459	0.729875	14.5159	1.12042	72.2472	0.654577	14.5054	1.09174	72.2483	0.637423	14.6033	1.12343	72.2464	0.656435	14.4768	1.13673	72.2591	0.663881
14.5605	1.24682	72.3294	0.730054	14.5324	1.12074	72.33	0.654768	14.522	1.09185	72.331	0.637488	14.62	1.12423	72.33	0.656911	14.4935	1.13716	72.3426	0.664137
14.5772	1.24706	72.4128	0.730196	14.5492	1.12133	72.4138	0.655119	14.5386	1.09221	72.4143	0.637702	14.6367	1.12416	72.4136	0.656869	14.5102	1.13763	72.4262	0.664417
14.5938	1.24751	72.496	0.730464	14.5658	1.12113	72.4968	0.655	14.5554	1.09255	72.498	0.637905	14.6534	1.12499	72.4968	0.657363	14.5268	1.13786	72.5092	0.664554
14.6105	1.24735	72.5794	0.730369	14.5825	1.12148	72.5804	0.655208	14.572	1.09267	72.5812	0.637976	14.67	1.12465	72.5802	0.657161	14.5435	1.13812	72.5925	0.664708
14.6272	1.2478	72.6629	0.730637	14.5991	1.12223	72.6634	0.655655	14.5887	1.09297	72.6645	0.638155	14.6867	1.125	72.6632	0.657369	14.5602	1.13859	72.6761	0.664988
14.6439	1.24822	72.7463	0.730887	14.6158	1.12215	72.7468	0.655607	14.6053	1.09323	72.7478	0.63831	14.7033	1.12507	72.7463	0.657411	14.5768	1.13918	72.7594	0.665339
14.6605	1.24861	72.8295	0.731119	14.6325	1.12214	72.8303	0.655601	14.622	1.09339	72.8311	0.638405	14.72	1.12564	72.83	0.65775	14.5935	1.13927	72.8427	0.665393
14.6772	1.24871	72.9131	0.731179	14.6492	1.12287	72.9139	0.656036	14.6387	1.09364	72.9147	0.638554	14.7366	1.12622	72.9131	0.658095	14.6102	1.1387	72.926	0.665054
14.6938	1.24906	72.9959	0.731387	14.6659	1.12344	72.9972	0.656375	14.6554	1.09362	72.998	0.638542	14.7532	1.12599	72.9962	0.657958	14.6269	1.13907	73.0096	0.665274
14.7105	1.24957	73.0795	0.73169	14.6825	1.12318	73.0805	0.65622	14.672	1.09429	73.0813	0.63894	14.77	1.12551	73.08	0.657673	14.6435	1.13972	73.0928	0.665661
14.7272	1.24934	73.1628	0.731554	14.6991	1.12288	73.1636	0.656042	14.6887	1.0943	73.1646	0.638946	14.7867	1.12594	73.1633	0.657929	14.6602	1.14004	73.1761	0.665851
14.7438	1.24951	73.2458	0.731655	14.7158	1.12424	73.2471	0.656851	14.7053	1.09481	73.2476	0.63925	14.8033	1.12625	73.2463	0.658113	14.6768	1.14004	73.2595	0.665851
14.7605	1.2501	73.3294	0.732006	14.7325	1.12407	73.3304	0.65675	14.722	1.09479	73.3312	0.639238	14.82	1.12642	73.3299	0.658214	14.6934	1.14052	73.3422	0.666137
14.7772	1.25063	73.4129	0.732321	14.7491	1.12428	73.4134	0.656875	14.7386	1.09481	73.4142	0.63925	14.8367	1.12706	73.4132	0.658595	14.7102	1.14115	73.4261	0.666512
14.7938	1.25035	73.4959	0.732155	14.7658	1.12546	73.4971	0.657577	14.7553	1.0956	73.4976	0.63972	14.8533	1.12786	73.4965	0.659071	14.7268	1.14109	73.5094	0.666476
14.8105	1.25064	73.5793	0.732327	14.7825	1.12632	73.5804	0.658089	14.7721	1.09564	73.5814	0.639744	14.87	1.12766	73.5801	0.658952	14.7434	1.14164	73.5924	0.666804
14.8272	1.25135	73.6629	0.73275	14.7991	1.12646	73.6633	0.658173	14.7887	1.0954	73.6644	0.639601	14.8866	1.12795	73.6631	0.659125	14.7602	1.14115	73.676	0.666512
14.8438	1.25113	73.7462	0.732619	14.8159	1.1265	73.7472	0.658196	14.8053	1.09624	73.7475	0.640101	14.9034	1.12736	73.7469	0.658774	14.7769	1.14165	73.7596	0.66681
14.8605	1.25146	73.8297	0.732815	14.8325	1.12709	73.8305	0.658548	14.8221	1.09675	73.8316	0.640405	14.92	1.12807	73.83	0.659196	14.7934	1.14168	73.8423	0.666827
14.8772	1.25154	73.913	0.732863	14.8492	1.12657	73.9138	0.658238	14.8387	1.09663	73.9146	0.640333	14.9367	1.12817	73.9133	0.659256	14.8101	1.14229	73.9257	0.66719
14.8939	1.2523	73.9966	0.733315	14.8659	1.12718	73.9972	0.658601	14.8553	1.09638	73.9976	0.640185	14.9533	1.12797	73.9966	0.659137	14.8269	1.14302	74.0095	0.667625
14.9105	1.25228	74.0794	0.733304	14.8825	1.12738	74.0804	0.65872	14.8721	1.09702	74.0815	0.640565	14.9699	1.12878	74.0796	0.659619	14.8435	1.14315	74.0928	0.667702
14.9271	1.25187	74.1626	0.73306	14.8992	1.12862	74.1637	0.659458	14.8886	1.09718	74.1642	0.640661	14.9867	1.12895	74.1635	0.65972	14.8602	1.14318	74.1763	0.66772
14.9438	1.25283	74.246	0.733631	14.9158	1.1286	74.247	0.659446	14.9053	1.09725	74.2478	0.640702	15.0034	1.12886	74.2468	0.659667	14.8769	1.14357	74.2596	0.667952
14.9605	1.25344	74.3293	0.733994	14.9324	1.12909	74.33	0.659738	14.9219	1.09726	74.3308	0.640708	15.02	1.12996	74.3298	0.660321	14.8935	1.14414	74.343	0.668292
14.9772	1.25285	74.4129	0.733643	14.9492	1.12908	74.4137	0.659732	14.9387	1.09775	74.4145	0.641	15.0367	1.13097	74.4137	0.660923	14.9102	1.14444	74.426	0.66847
14.9938	1.25321	74.4962	0.733857	14.9658	1.1295	74.497	0.659982	14.9553	1.09806	74.4977	0.641185	15.0534	1.13018	74.4967	0.660452	14.9268	1.14455	74.5091	0.668536
15.0105	1.254	74.5795	0.734327	14.9825	1.12975	74.5805	0.660131	14.9719	1.09804	74.5808	0.641173	15.07	1.13034	74.5797	0.660548	14.9435	1.14522	74.5926	0.668935
15.0272	1.25525	74.663	0.735071	14.9992	1.12912	74.6638	0.659756	14.9887	1.09842	74.6646	0.641399	15.0867	1.13017	74.6636	0.660446	14.9601	1.1456	74.6759	0.669161
15.0439	1.25449	74.7463	0.734619	15.0158	1.12976	74.7468	0.660137	15.0053	1.09867	74.7476	0.641548	15.1033	1.1305	74.7463	0.660643	14.9769	1.14585	74.7595	0.66931
15.0604	1.25408	74.8291	0.734375	15.0326	1.13026	74.8307	0.660435	15.022	1.09883	74.831	0.641643	15.1199	1.13034	74.8296	0.660548	14.9935	1.14571	74.8428	0.669226
15.0771	1.25518	74.9126	0.73503	15.0492	1.13126	74.9138	0.66103	15.0387	1.09871	74.9148	0.641571	15.1367	1.13047	74.9132	0.660625	15.0101	1.14637	74.9258	0.669619
15.0939	1.25496	74.9963	0.734899	15.0658	1.13134	74.9971	0.661077	15.0553	1.09942	74.9978	0.641994	15.1533	1.13094	74.9965	0.660905	15.0269	1.14667	75.0096	0.669798
15.1105	1.25485	75.0793	0.734833	15.0825	1.13113	75.0806	0.660952	15.072	1.09974	75.0811	0.642185	15.17	1.1317	75.0801	0.661357	15.0435	1.14703	75.093	0.670012
15.1272	1.2555	75.1629	0.73522	15.0992	1.1319	75.1636	0.661411	15.0888	1.09963	75.165	0.642119	15.1866	1.13177	75.1631	0.661399	15.0602	1.14738	75.176	0.67022
15.1438	1.25605	75.2462	0.735548	15.1158	1.13152	75.2469	0.661185	15.1053	1.09973	75.2477	0.642179	15.2034	1.13136	75.2467	0.661155	15.0768	1.14806	75.2593	0.670625
15.1606	1.25604	75.3297	0.735542	15.1325	1.13175	75.3302	0.661321	15.1219	1.10001	75.3308	0.642345	15.22	1.13163	75.33	0.661315	15.0935	1.14837	75.3428	0.67081
15.1772	1.25633	75.4128	0.735714	15.1492	1.13207	75.4138	0.661512	15.1387	1.10004	75.4146	0.642363	15.2366	1.13314	75.413	0.662214	15.1101	1.14833	75.4259	0.670786
15.1938	1.25642	75.496	0.735768	15.1658	1.13246	75.4969	0.661744	15.1553	1.09995	75.4976	0.64231	15.2534	1.13282	75.4969	0.662024	15.1268	1.14925	75.5092	0.671333
15.2105	1.25734	75.5796	0.736315	15.1825	1.13233	75.5802	0.661667	15.172	1.10004	75.581	0.642363	15.27	1.13376	75.5802	0.662583	15.1435	1.14901	75.5927	0.67119
15.2271	1.25696	75.6627	0.736089	15.1992	1.13237	75.6637	0.66169	15.1887	1.10078	75.6645	0.642804	15.2867	1.13379	75.6632	0.662601	15.1602	1.14882	75.6761	0.671077
15.2438	1.25748	75.746	0.736399	15.2158	1.13279	75.747	0.66194	15.2053	1.10062	75.7478	0.642708	15.3034	1.13308	75.7471	0.662179	15.1768	1.14935	75.7591	0.671393
15.2606	1.25789	75.8298	0.736643	15.2324	1.1332	75.83	0.662185	15.222	1.10069	75.8311	0.64275	15.32	1.13281	75.8298	0.662018	15.1934	1.14968	75.8424	0.671589
15.2772	1.25827	75.9128	0.736869	15.2492	1.13308	75.9137	0.662113	15.2386	1.10076	75.9142	0.642792	15.3366	1.13354	75.9128	0.662452	15.2102	1.15035	75.926	0.671988
15.2938	1.25809	75.9962	0.736762	15.2659	1.13339	75.9972	0.662298	15.2554	1.10135	75.998	0.643143	15.3534	1.13417	75.9967	0.662827	15.2268	1.15026	76.0093	0.671935
15.3105	1.25827	76.0795	0.736869	15.2825	1.13418	76.0802	0.662768	15.272	1.10096	76.0813	0.642911	15.37	1.13418	76.0797	0.662833	15.2435	1.15099	76.0926	0.672369
15.3272	1.25866	76.1628	0.737101	15.2993	1.13392	76.1641	0.662613	15.2886	1.10129	76.1643	0.643107	15.3866	1.13422	76.163	0.662857	15.2602	1.15173	76.1764	0.67281
15.3438	1.259	76.246	0.737304	15.3158	1.13293	76.2468	0.662024	15.3054	1.10121	76.2482	0.64306	15.4033	1.13484	76.2466	0.663226	15.2768	1.15135	76.2595	0.672583
15.3605	1.25899	76.3296	0.737298	15.3325	1.13324	76.3304	0.662208	15.3221	1.10169	76.3315	0.643345	15.42	1.13486	76.3299	0.663238	15.2935	1.15159	76.3428	0.672726
15.3771	1.25983	76.4126	0.737798	15.3492	1.13359	76.4138	0.662417	15.3386	1.10135	76.4142	0.643143	15.4367	1.13434	76.4132	0.662929	15.3102	1.15228	76.4261	0.673137
15.3938	1.25946	76.496	0.737577	15.3658	1.13379	76.4971	0.662536	15.3553	1.10171	76.4978	0.643357	15.4533	1.13469	76.4963	0.663137	15.3268	1.15265	76.5094	0.673357
15.4105	1.25973	76.5796	0.737738	15.3824	1.13482	76.58	0.663149	15.372	1.10213	76.5811	0.643607	15.47	1.13525	76.58	0.66347	15.3435	1.15326	76.5927	0.67372
15.4272	1.25945	76.6629	0.737571	15.3991	1.13456	76.6633	0.662994	15.3886	1.10216	76.6642	0.643625	15.4867	1.13619	76.6633	0.66403	15.3602	1.1531	76.676	0.673625
15.4438	1.26019	76.7459	0.738012	15.4158	1.13475	76.7469	0.663107	15.4053	1.10175	76.7477	0.643381	15.5033	1.13626	76.7467	0.664071	15.3768	1.15342	76.7593	0.673815
15.4605	1.26023	76.8294	0.738036	15.4325	1.13411	76.8303	0.662726	15.422	1.10212	76.831	0.643601	15.52	1.1361	76.83	0.663976	15.3935	1.15381	76.8426	0.674048
15.4772	1.2608	76.913	0.738375	15.4491	1.13376	76.9133	0.662518	15.4386	1.10234	76.9143	0.643732	15.5367	1.13633	76.9136	0.664113	15.4101	1.15413	76.9259	0.674238
15.4938	1.26027	76.9961	0.73806	15.4658	1.13455	76.9971	0.662988	15.4553	1.10263	76.9976	0.643905	15.5533	1.13704	76.9963	0.664536	15.4268	1.15447	77.0092	0.67444
15.5105	1.26143	77.0796	0.73875	15.4826	1.13506	77.0807	0.663292	15.472	1.10201	77.0812	0.643536	15.57	1.13719	77.0799	0.664625	15.4435	1.15467	77.0925	0.67456
15.5272	1.26116	77.1629	0.738589	15.4992	1.13499	77.1637	0.66325	15.4887	1.1028	77.1645	0.644006	15.5867	1.13714	77.1634	0.664595	15.4602	1.15497	77.1761	0.674738
15.5438	1.26141	77.2459	0.738738	15.5159	1.13476	77.2473	0.663113	15.5053	1.10289	77.2478	0.64406	15.6033	1.13779	77.2463	0.664982	15.4769	1.15526	77.2596	0.674911
15.5605	1.26123	77.3293	0.738631	15.5325	1.13543	77.3304	0.663512	15.5221	1.10304	77.3314	0.644149	15.62	1.13733	77.33	0.664708	15.4935	1.15566	77.3427	0.675149
15.5772	1.26222	77.4129	0.73922	15.5491	1.13633	77.4133	0.664048	15.5387	1.1029	77.4147	0.644065	15.6366	1.1375	77.4131	0.66481	15.5102	1.15644	77.4263	0.675613
15.5938	1.26198	77.4962	0.739077	15.5658	1.13548	77.4969	0.663542	15.5553	1.10323	77.4977	0.644262	15.6533	1.13875	77.4964	0.665554	15.5269	1.15672	77.5096	0.67578
15.6104	1.26242	77.5792	0.739339	15.5825	1.13405	77.5805	0.66269	15.572	1.10353	77.5813	0.64444	15.67	1.13865	77.5799	0.665494	15.5435	1.15665	77.5926	0.675738
15.6272	1.26214	77.663	0.739173	15.5991	1.13604	77.6636	0.663875	15.5887	1.10353	77.6649	0.64444	15.6867	1.13902	77.6633	0.665714	15.5601	1.15632	77.6757	0.675542
15.6439	1.26296	77.7463	0.739661	15.6158	1.13465	77.7468	0.663048	15.6052	1.10334	77.7474	0.644327	15.7033	1.13928	77.7466	0.665869	15.5769	1.15689	77.7595	0.675881
15.6605	1.26285	77.8293	0.739595	15.6325	1.13603	77.8304	0.663869	15.622	1.10407	77.8312	0.644762	15.72	1.13967	77.8299	0.666101	15.5935	1.15731	77.8425	0.676131
15.6772	1.26326	77.9129	0.739839	15.6491	1.13681	77.9134	0.664333	15.6387	1.10436	77.9146	0.644935	15.7367	1.14015	77.9135	0.666387	15.6101	1.15752	77.9258	0.676256
15.6938	1.26344	77.9962	0.739946	15.6658	1.13649	77.9967	0.664143	15.6553	1.10398	77.9975	0.644708	15.7534	1.13943	77.9968	0.665958	15.6269	1.15815	78.0096	0.676631
15.7105	1.26399	78.0795	0.740274	15.6826	1.13658	78.0806	0.664196	15.672	1.10436	78.0811	0.644935	15.77	1.13985	78.0798	0.666208	15.6435	1.15845	78.0927	0.67681
15.7272	1.26384	78.1631	0.740185	15.6992	1.13539	78.1639	0.663488	15.6887	1.10476	78.1647	0.645173	15.7866	1.13991	78.1631	0.666244	15.6602	1.15897	78.176	0.677119
15.7438	1.26418	78.2462	0.740387	15.7159	1.13667	78.2472	0.66425	15.7054	1.10466	78.248	0.645113	15.8034	1.14025	78.2467	0.666446	15.6769	1.15918	78.2596	0.677244
15.7605	1.2647	78.3294	0.740696	15.7325	1.13528	78.3305	0.663423	15.722	1.1046	78.3311	0.645077	15.8199	1.14042	78.3294	0.666548	15.6935	1.1599	78.3429	0.677673
15.7771	1.2651	78.4125	0.740935	15.7492	1.13698	78.4138	0.664435	15.7387	1.10496	78.4146	0.645292	15.8367	1.141	78.4133	0.666893	15.7102	1.15926	78.4262	0.677292
15.7939	1.26509	78.4963	0.740929	15.7658	1.13595	78.4968	0.663821	15.7553	1.1054	78.4976	0.645554	15.8533	1.14198	78.4966	0.667476	15.7269	1.15944	78.5095	0.677399
15.8105	1.26512	78.5794	0.740946	15.7825	1.13779	78.5802	0.664917	15.772	1.10566	78.5809	0.645708	15.8699	1.14158	78.5796	0.667238	15.7435	1.15969	78.5927	0.677548
15.8271	1.26535	78.6626	0.741083	15.7992	1.13728	78.6637	0.664613	15.7887	1.10589	78.6645	0.645845	15.8867	1.14215	78.6635	0.667577	15.7602	1.16076	78.6761	0.678185
15.8439	1.26587	78.7465	0.741393	15.8158	1.13716	78.7467	0.664542	15.8053	1.10537	78.7478	0.645536	15.9033	1.14166	78.7465	0.667286	15.7768	1.16081	78.7594	0.678214
15.8605	1.26582	78.8293	0.741363	15.8325	1.13652	78.8306	0.664161	15.8219	1.10628	78.8308	0.646077	15.92	1.14214	78.8298	0.667571	15.7935	1.16098	78.8427	0.678315
15.8771	1.26652	78.9126	0.74178	15.8492	1.13772	78.9139	0.664875	15.8387	1.1062	78.9147	0.64603	15.9367	1.14223	78.9134	0.667625	15.8101	1.16135	78.9257	0.678536
15.8939	1.26689	78.9967	0.742	15.8658	1.13685	78.9969	0.664357	15.8553	1.10664	78.9977	0.646292	15.9534	1.14249	78.9967	0.66778	15.8268	1.16134	79.009	0.67853
15.9104	1.26702	79.0791	0.742077	15.8824	1.13761	79.08	0.66481	15.8719	1.10687	79.0808	0.646429	15.9701	1.1438	79.0803	0.66856	15.8436	1.16175	79.0931	0.678774
15.9271	1.26695	79.1624	0.742036	15.8991	1.1374	79.1635	0.664685	15.8887	1.10731	79.1649	0.64669	15.9867	1.14418	79.1633	0.668786	15.8601	1.16194	79.1759	0.678887
15.9439	1.26743	79.2463	0.742321	15.9158	1.1385	79.2468	0.665339	15.9053	1.10658	79.2477	0.646256	16.0033	1.14455	79.2466	0.669006	15.8768	1.16242	79.2592	0.679173
15.9605	1.26777	79.3296	0.742524	15.9325	1.13722	79.3302	0.664577	15.922	1.10696	79.331	0.646482	16.0201	1.14408	79.3302	0.668726	15.8936	1.16296	79.3431	0.679494
15.9771	1.26807	79.4127	0.742702	15.9492	1.13807	79.4137	0.665083	15.9387	1.10775	79.4145	0.646952	16.0367	1.1442	79.4132	0.668798	15.9101	1.16298	79.4258	0.679506
15.9938	1.26846	79.496	0.742935	15.9659	1.13814	79.4975	0.665125	15.9554	1.10803	79.4981	0.647119	16.0533	1.14448	79.4965	0.668964	15.9268	1.16351	79.5091	0.679821
16.0105	1.26864	79.5795	0.743042	15.9825	1.13846	79.5803	0.665315	15.972	1.10768	79.5811	0.646911	16.07	1.14435	79.58	0.668887	15.9436	1.16379	79.593	0.679988
16.0272	1.26918	79.6628	0.743363	15.9991	1.13766	79.6633	0.664839	15.9887	1.1079	79.6645	0.647042	16.0866	1.14493	79.6629	0.669232	15.9602	1.16422	79.6763	0.680244
16.0438	1.26909	79.7459	0.74331	16.0159	1.13879	79.7472	0.665512	16.0054	1.10868	79.748	0.647506	16.1034	1.14568	79.7469	0.669679	15.9768	1.16365	79.7593	0.679905
16.0605	1.26941	79.8295	0.7435	16.0325	1.13809	79.8302	0.665095	16.022	1.10855	79.8313	0.647429	16.12	1.14581	79.83	0.669756	15.9935	1.16417	79.8426	0.680214
16.0772	1.27017	79.9128	0.743952	16.0491	1.13834	79.9136	0.665244	16.0386	1.10836	79.9143	0.647315	16.1367	1.14644	79.9133	0.670131	16.0102	1.16448	79.9262	0.680399
16.0938	1.27038	79.9961	0.744077	16.0659	1.13852	79.9972	0.665351	16.0554	1.10904	79.9979	0.64772	16.1534	1.14594	79.9969	0.669833	16.0269	1.16485	80.0095	0.680619
16.1106	1.27058	80.0799	0.744196	16.0825	1.13889	80.0802	0.665571	16.0721	1.10949	80.0815	0.647988	16.17	1.1466	80.0802	0.670226	16.0435	1.16468	80.0925	0.680518
16.1272	1.27067	80.1629	0.74425	16.0992	1.13884	80.164	0.665542	16.0886	1.10931	80.1643	0.647881	16.1867	1.14628	80.1632	0.670036	16.0602	1.16545	80.1761	0.680976
16.1439	1.27111	80.2462	0.744512	16.1159	1.13917	80.2473	0.665738	16.1054	1.10965	80.2481	0.648083	16.2033	1.14646	80.2465	0.670143	16.0768	1.16513	80.2594	0.680786
16.1606	1.27126	80.3298	0.744601	16.1325	1.13829	80.3303	0.665214	16.122	1.10985	80.3312	0.648202	16.22	1.14711	80.3301	0.67053	16.0935	1.16586	80.3427	0.68122
16.1772	1.27172	80.4129	0.744875	16.1492	1.13941	80.4136	0.665881	16.1387	1.11029	80.4145	0.648464	16.2367	1.14755	80.4134	0.670792	16.1102	1.16594	80.4262	0.681268
16.1938	1.27213	80.4959	0.745119	16.1659	1.13921	80.4972	0.665762	16.1554	1.10993	80.4983	0.64825	16.2533	1.14785	80.4964	0.67097	16.1269	1.1663	80.5095	0.681482
16.2105	1.2725	80.5794	0.745339	16.1825	1.13921	80.5803	0.665762	16.172	1.11016	80.5813	0.648387	16.27	1.14792	80.5799	0.671012	16.1435	1.16681	80.5926	0.681786
16.2272	1.27266	80.663	0.745435	16.1992	1.13913	80.6638	0.665714	16.1886	1.1107	80.6644	0.648708	16.2867	1.14788	80.6636	0.670988	16.1603	1.16683	80.6765	0.681798
16.2438	1.27282	80.746	0.74553	16.2158	1.13984	80.7471	0.666137	16.2053	1.11086	80.7477	0.648804	16.3033	1.1482	80.7463	0.671179	16.1769	1.16663	80.7595	0.681679
16.2605	1.27327	80.8296	0.745798	16.2325	1.13954	80.8304	0.665958	16.222	1.11056	80.8313	0.648625	16.32	1.14838	80.8299	0.671286	16.1934	1.16707	80.8423	0.68194
16.2772	1.27356	80.9129	0.74597	16.2491	1.14048	80.9132	0.666518	16.2386	1.11097	80.9143	0.648869	16.3367	1.14918	80.9135	0.671762	16.2102	1.16772	80.9261	0.682327
16.2938	1.27363	80.996	0.746012	16.2658	1.1393	80.997	0.665815	16.2553	1.11125	80.9978	0.649036	16.3533	1.1495	80.9962	0.671952	16.2268	1.16776	81.0094	0.682351
16.3104	1.27417	81.079	0.746333	16.2826	1.13988	81.0806	0.666161	16.2721	1.11168	81.0814	0.649292	16.37	1.14968	81.08	0.67206	16.2435	1.1678	81.0927	0.682375
16.3272	1.27448	81.1628	0.746518	16.2991	1.13995	81.1633	0.666202	16.2887	1.11113	81.1647	0.648964	16.3867	1.14993	81.1634	0.672208	16.2602	1.16829	81.176	0.682667
16.3438	1.27468	81.2462	0.746637	16.3158	1.13988	81.2469	0.666161	16.3053	1.1116	81.2475	0.649244	16.4033	1.14983	81.2464	0.672149	16.2769	1.16852	81.2595	0.682804
16.3605	1.27481	81.3294	0.746714	16.3326	1.14028	81.3308	0.666399	16.322	1.11176	81.3313	0.649339	16.42	1.15028	81.3297	0.672417	16.2935	1.16874	81.3426	0.682935
16.3772	1.27543	81.413	0.747083	16.3491	1.14097	81.4135	0.66681	16.3388	1.11162	81.4149	0.649256	16.4367	1.15002	81.4133	0.672262	16.3101	1.16906	81.4256	0.683125
16.3939	1.27594	81.4963	0.747387	16.3658	1.14047	81.4968	0.666512	16.3553	1.11202	81.4974	0.649494	16.4533	1.1509	81.4966	0.672786	16.3269	1.16988	81.5095	0.683613
16.4104	1.27511	81.5791	0.746893	16.3825	1.14072	81.5804	0.666661	16.372	1.11276	81.5812	0.649935	16.47	1.15089	81.5799	0.67278	16.3435	1.1693	81.5927	0.683268
16.4272	1.27569	81.6629	0.747238	16.3991	1.1407	81.6634	0.666649	16.3887	1.11266	81.6646	0.649875	16.4867	1.1518	81.6634	0.673321	16.3601	1.16975	81.6758	0.683536
16.4439	1.27639	81.7462	0.747655	16.4158	1.14101	81.7468	0.666833	16.4053	1.11242	81.7476	0.649732	16.5033	1.15154	81.7465	0.673167	16.3768	1.1701	81.7594	0.683744
16.4605	1.27625	81.8293	0.747571	16.4325	1.14094	81.8304	0.666792	16.422	1.11282	81.8312	0.64997	16.5199	1.15161	81.8295	0.673208	16.3936	1.17087	81.843	0.684202
16.4772	1.27692	81.9128	0.74797	16.4492	1.14118	81.9136	0.666935	16.4387	1.1134	81.9144	0.650315	16.5367	1.15082	81.9134	0.672738	16.4101	1.17074	81.9257	0.684125
16.4938	1.27675	81.9959	0.747869	16.4658	1.14168	81.9969	0.667232	16.4553	1.11337	81.9977	0.650298	16.5534	1.15154	81.9969	0.673167	16.4269	1.171	82.0096	0.68428
16.5105	1.27786	82.0795	0.74853	16.4825	1.14169	82.0802	0.667238	16.472	1.11343	82.0811	0.650333	16.57	1.15157	82.0799	0.673185	16.4435	1.17166	82.0928	0.684673
16.5271	1.27757	82.1625	0.748357	16.4991	1.14146	82.1636	0.667101	16.4886	1.11408	82.1644	0.65072	16.5867	1.15222	82.1636	0.673571	16.4601	1.17196	82.1759	0.684851
16.5439	1.27806	82.2463	0.748649	16.5158	1.14165	82.2466	0.667214	16.5053	1.11433	82.2476	0.650869	16.6034	1.15298	82.2469	0.674024	16.4768	1.17181	82.2594	0.684762
16.5605	1.2781	82.3293	0.748673	16.5325	1.14264	82.3302	0.667804	16.522	1.11398	82.331	0.650661	16.62	1.15329	82.3299	0.674208	16.4935	1.17137	82.3425	0.6845
16.5771	1.27892	82.4126	0.749161	16.5492	1.14169	82.4137	0.667238	16.5387	1.11464	82.4145	0.651054	16.6367	1.15356	82.4132	0.674369	16.5101	1.17244	82.4258	0.685137
16.5938	1.27916	82.4962	0.749304	16.5659	1.14224	82.4973	0.667565	16.5554	1.11509	82.4981	0.651321	16.6534	1.15435	82.4967	0.674839	16.5268	1.17274	82.5091	0.685315
16.6106	1.27906	82.5798	0.749244	16.5825	1.14255	82.5803	0.66775	16.572	1.11544	82.5812	0.65153	16.67	1.15443	82.5798	0.674887	16.5435	1.1728	82.593	0.685351
16.6271	1.28011	82.6626	0.749869	16.5992	1.14294	82.6639	0.667982	16.5887	1.11554	82.6647	0.651589	16.6866	1.15405	82.6631	0.674661	16.5602	1.17338	82.676	0.685696
16.6439	1.28	82.7464	0.749804	16.6159	1.14251	82.7472	0.667726	16.6054	1.11505	82.748	0.651298	16.7033	1.15409	82.7464	0.674685	16.5768	1.17412	82.7593	0.686137
16.6606	1.28044	82.8297	0.750065	16.6324	1.1431	82.83	0.668077	16.6219	1.11528	82.8308	0.651435	16.72	1.15498	82.8297	0.675214	16.5935	1.17434	82.8428	0.686268
16.6771	1.28047	82.9125	0.750083	16.6492	1.14324	82.9138	0.668161	16.6387	1.11599	82.9146	0.651857	16.7366	1.15535	82.913	0.675435	16.6102	1.17347	82.9261	0.68575
16.6938	1.28058	82.996	0.750149	16.6658	1.14347	82.9968	0.668298	16.6553	1.11595	82.9979	0.651833	16.7534	1.15545	82.9968	0.675494	16.6268	1.17447	83.0092	0.686345
16.7105	1.28099	83.0794	0.750393	16.6825	1.1433	83.0802	0.668196	16.672	1.11649	83.081	0.652155	16.7701	1.15596	83.0802	0.675798	16.6435	1.17489	83.0927	0.686595
16.7271	1.28081	83.1624	0.750286	16.6992	1.14358	83.1637	0.668363	16.6887	1.11672	83.1645	0.652292	16.7867	1.15669	83.1635	0.676232	16.6602	1.17506	83.1763	0.686696
16.7438	1.28138	83.246	0.750625	16.7158	1.1441	83.2471	0.668673	16.7053	1.11616	83.2478	0.651958	16.8034	1.15596	83.2468	0.675798	16.6768	1.17525	83.2591	0.68681
16.7605	1.28168	83.3295	0.750804	16.7324	1.14462	83.33	0.668982	16.7219	1.11615	83.3308	0.651952	16.82	1.15605	83.33	0.675851	16.6935	1.17577	83.3427	0.687119
16.7772	1.28242	83.4131	0.751244	16.7492	1.14412	83.4139	0.668685	16.7386	1.11655	83.4142	0.65219	16.8366	1.15604	83.4129	0.675845	16.7102	1.17634	83.426	0.687458
16.7938	1.28216	83.4962	0.751089	16.7658	1.14386	83.4969	0.66853	16.7554	1.11698	83.498	0.652446	16.8533	1.15737	83.4964	0.676637	16.7268	1.17642	83.509	0.687506
16.8105	1.28252	83.5795	0.751304	16.7825	1.14411	83.5805	0.668679	16.7721	1.11697	83.5816	0.65244	16.87	1.15728	83.5799	0.676583	16.7435	1.17611	83.5926	0.687321
16.8272	1.28265	83.6628	0.751381	16.7993	1.14511	83.6641	0.669274	16.7887	1.1168	83.6646	0.652339	16.8866	1.15783	83.663	0.676911	16.7602	1.17651	83.6762	0.68756
16.8438	1.28325	83.7461	0.751738	16.8159	1.14237	83.7472	0.667643	16.8054	1.1174	83.748	0.652696	16.9033	1.15815	83.7466	0.677101	16.7768	1.17719	83.7595	0.687964
16.8605	1.28305	83.8296	0.751619	16.8325	1.14568	83.8304	0.669613	16.8221	1.11762	83.8315	0.652827	16.92	1.1583	83.8302	0.67719	16.7935	1.17691	83.8428	0.687798
16.8772	1.28381	83.9129	0.752071	16.8491	1.14448	83.9134	0.668899	16.8386	1.11751	83.9142	0.652762	16.9366	1.15835	83.9129	0.67722	16.8102	1.17736	83.9261	0.688065
16.8938	1.28353	83.9959	0.751905	16.8658	1.14508	83.9971	0.669256	16.8553	1.11764	83.9976	0.652839	16.9533	1.15835	83.9965	0.67722	16.8268	1.17845	84.0094	0.688714
16.9105	1.28558	84.0795	0.753125	16.8825	1.14547	84.0804	0.669488	16.872	1.11809	84.0812	0.653107	16.97	1.15893	84.08	0.677565	16.8435	1.17854	84.0927	0.688768
16.9272	1.28423	84.1629	0.752321	16.8991	1.14593	84.1634	0.669762	16.8886	1.11738	84.1642	0.652685	16.9867	1.15934	84.1634	0.67781	16.8602	1.17851	84.176	0.68875
16.9438	1.28471	84.2459	0.752607	16.9159	1.1461	84.2472	0.669863	16.9053	1.11728	84.2477	0.652625	17.0034	1.15838	84.2467	0.677238	16.8769	1.17857	84.2596	0.688786
16.9605	1.28569	84.3295	0.75319	16.9325	1.14635	84.3303	0.670012	16.922	1.11759	84.3313	0.65281	17.02	1.15907	84.33	0.677649	16.8935	1.17887	84.3426	0.688964
16.9772	1.28536	84.4128	0.752994	16.9491	1.14497	84.4135	0.66919	16.9386	1.1181	84.4143	0.653113	17.0367	1.15985	84.4135	0.678113	16.9102	1.17913	84.4262	0.689119
16.9938	1.28579	84.496	0.75325	16.9659	1.14558	84.4974	0.669554	16.9553	1.11827	84.4979	0.653214	17.0533	1.15989	84.4963	0.678137	16.9269	1.17934	84.5095	0.689244
17.0105	1.28623	84.5796	0.753512	16.9825	1.14618	84.5805	0.669911	16.972	1.11756	84.5813	0.652792	17.07	1.15985	84.5799	0.678113	16.9435	1.18	84.5925	0.689637
17.0272	1.28645	84.6629	0.753643	16.9991	1.14626	84.6635	0.669958	16.9886	1.11781	84.6643	0.65294	17.0867	1.16043	84.6635	0.678458	16.9602	1.18007	84.6761	0.689679
17.0438	1.28638	84.7462	0.753601	17.0159	1.14664	84.7473	0.670185	17.0053	1.11811	84.7478	0.653119	17.1033	1.16074	84.7465	0.678643	16.9768	1.18004	84.7594	0.689661
17.0605	1.2868	84.8293	0.753851	17.0325	1.14707	84.8303	0.67044	17.022	1.11812	84.8311	0.653125	17.12	1.16066	84.8298	0.678595	16.9935	1.18053	84.8427	0.689952
17.0772	1.28745	84.9128	0.754238	17.0492	1.14732	84.9136	0.670589	17.0387	1.11806	84.9147	0.653089	17.1366	1.16079	84.9131	0.678673	17.0102	1.18126	84.9263	0.690387
17.0938	1.28743	84.9962	0.754226	17.0658	1.14695	84.9969	0.670369	17.0553	1.11843	84.9977	0.65331	17.1533	1.16183	84.9964	0.679292	17.0269	1.18134	85.0095	0.690435
17.1104	1.2872	85.0791	0.754089	17.0825	1.14767	85.0805	0.670798	17.072	1.11845	85.0811	0.653321	17.17	1.16132	85.08	0.678988	17.0435	1.18143	85.0926	0.690488
17.1272	1.28791	85.163	0.754512	17.0992	1.14738	85.1638	0.670625	17.0888	1.11857	85.1649	0.653393	17.1867	1.16118	85.1633	0.678905	17.0601	1.18187	85.1759	0.69075
17.1439	1.28838	85.2463	0.754792	17.1158	1.147	85.2468	0.670399	17.1053	1.11858	85.2474	0.653399	17.2033	1.16151	85.2463	0.679101	17.0768	1.18173	85.2592	0.690667
17.1604	1.28846	85.3291	0.754839	17.1325	1.14706	85.3304	0.670435	17.122	1.11892	85.331	0.653601	17.2201	1.16152	85.3302	0.679107	17.0935	1.1816	85.3428	0.690589
17.1773	1.28836	85.4132	0.75478	17.1492	1.14778	85.4137	0.670863	17.1387	1.11866	85.4146	0.653446	17.2367	1.16169	85.4134	0.679208	17.1101	1.18193	85.4258	0.690786
17.1938	1.28871	85.4959	0.754988	17.1658	1.14759	85.4968	0.67075	17.1553	1.11855	85.4976	0.653381	17.2533	1.16148	85.4965	0.679083	17.1268	1.1823	85.5094	0.691006
17.2105	1.28951	85.5795	0.755464	17.1825	1.14796	85.5806	0.67097	17.172	1.11877	85.5812	0.653512	17.27	1.16192	85.5798	0.679345	17.1436	1.18288	85.593	0.691351
17.2272	1.28919	85.6631	0.755274	17.1992	1.14802	85.6636	0.671006	17.1887	1.11948	85.6647	0.653935	17.2866	1.16224	85.6631	0.679536	17.1601	1.18293	85.6757	0.691381
17.2438	1.28961	85.7462	0.755524	17.2159	1.14865	85.7472	0.671381	17.2054	1.11941	85.748	0.653893	17.3033	1.16258	85.7466	0.679738	17.1769	1.18348	85.7596	0.691708
17.2605	1.28998	85.8297	0.755744	17.2325	1.14882	85.8305	0.671482	17.222	1.11976	85.8313	0.654101	17.32	1.1626	85.8297	0.67975	17.1935	1.18361	85.8426	0.691786
17.2772	1.29052	85.9127	0.756065	17.2491	1.149	85.9136	0.671589	17.2386	1.11932	85.9144	0.653839	17.3366	1.16183	85.913	0.679292	17.2101	1.18349	85.9259	0.691714
17.2938	1.29039	85.996	0.755988	17.2658	1.14922	85.9968	0.67172	17.2553	1.11994	85.9976	0.654208	17.3533	1.16262	85.9966	0.679762	17.2269	1.18376	86.0097	0.691875
17.3105	1.29076	86.0794	0.756208	17.2825	1.14983	86.0804	0.672083	17.272	1.12019	86.0812	0.654357	17.3699	1.16267	86.0796	0.679792	17.2435	1.18381	86.0925	0.691905
17.3271	1.29133	86.1624	0.756548	17.2991	1.14981	86.1634	0.672071	17.2887	1.1205	86.1646	0.654542	17.3867	1.1628	86.1632	0.679869	17.2602	1.18418	86.1761	0.692125
17.3438	1.2914	86.2462	0.756589	17.3158	1.14973	86.2471	0.672024	17.3053	1.12073	86.2478	0.654679	17.4034	1.16332	86.2471	0.680179	17.2768	1.18453	86.2594	0.692333
17.3605	1.29152	86.3295	0.756661	17.3325	1.15011	86.3303	0.67225	17.322	1.12112	86.3312	0.654911	17.42	1.16378	86.33	0.680452	17.2935	1.18471	86.3427	0.69244
17.3771	1.2921	86.4126	0.757006	17.3492	1.15121	86.4137	0.672905	17.3387	1.12062	86.4145	0.654613	17.4367	1.16387	86.4133	0.680506	17.3101	1.18496	86.4257	0.692589
17.3939	1.29241	86.4964	0.75719	17.3658	1.15089	86.4969	0.672714	17.3553	1.12108	86.4977	0.654887	17.4534	1.1639	86.4967	0.680524	17.3268	1.18538	86.5091	0.692839
17.4106	1.29261	86.5797	0.75731	17.3824	1.15157	86.5799	0.673119	17.3719	1.1215	86.5808	0.655137	17.47	1.16413	86.5797	0.680661	17.3435	1.18575	86.5929	0.69306
17.4271	1.29248	86.6625	0.757232	17.3992	1.15163	86.6638	0.673155	17.3887	1.1221	86.6646	0.655494	17.4866	1.16431	86.663	0.680768	17.3602	1.18585	86.6761	0.693119
17.4439	1.29269	86.7463	0.757357	17.4158	1.15303	86.7471	0.673988	17.4054	1.12211	86.7482	0.6555	17.5033	1.16383	86.7466	0.680482	17.3768	1.186	86.7589	0.693208
17.4605	1.29285	86.8296	0.757452	17.4325	1.15232	86.8304	0.673565	17.422	1.12235	86.8312	0.655643	17.5199	1.16391	86.8296	0.68053	17.3936	1.18619	86.8431	0.693321
17.4771	1.29306	86.9126	0.757577	17.4492	1.15191	86.914	0.673321	17.4387	1.12234	86.9145	0.655637	17.5367	1.16446	86.9132	0.680857	17.4102	1.18627	86.9263	0.693369
17.4937	1.29316	86.9957	0.757637	17.4659	1.15139	86.9973	0.673012	17.4554	1.12274	86.9981	0.655875	17.5534	1.16455	86.9968	0.680911	17.4268	1.18634	87.0091	0.693411
17.5105	1.29358	87.0793	0.757887	17.4825	1.15122	87.0804	0.672911	17.4719	1.12294	87.0809	0.655994	17.57	1.16457	87.0798	0.680923	17.4435	1.18698	87.0929	0.693792
17.5271	1.29421	87.1626	0.758262	17.4991	1.15229	87.1633	0.673548	17.4886	1.12338	87.1642	0.656256	17.5866	1.16515	87.1631	0.681268	17.4602	1.18726	87.1762	0.693958
17.5438	1.29395	87.2459	0.758107	17.5158	1.15171	87.2469	0.673202	17.5053	1.12366	87.2478	0.656423	17.6034	1.16535	87.2467	0.681387	17.4768	1.18751	87.2593	0.694107
17.5605	1.29418	87.3295	0.758244	17.5324	1.1532	87.3299	0.674089	17.5219	1.12404	87.3308	0.656649	17.6201	1.16545	87.3302	0.681446	17.4935	1.18778	87.3426	0.694268
17.5772	1.29465	87.4127	0.758524	17.5492	1.15263	87.4138	0.67375	17.5386	1.12357	87.4144	0.656369	17.6367	1.16548	87.4133	0.681464	17.5101	1.18837	87.4259	0.694619
17.5938	1.29514	87.496	0.758815	17.5659	1.15345	87.4971	0.674238	17.5554	1.12393	87.4982	0.656583	17.6533	1.16619	87.4966	0.681887	17.5268	1.18859	87.5092	0.69475
17.6105	1.29505	87.5796	0.758762	17.5825	1.15372	87.5804	0.674399	17.572	1.1243	87.5812	0.656804	17.67	1.16569	87.5802	0.681589	17.5435	1.18785	87.5928	0.69431
17.6272	1.29619	87.6629	0.75944	17.5991	1.15403	87.6634	0.674583	17.5886	1.1247	87.6642	0.657042	17.6867	1.1657	87.6632	0.681595	17.5602	1.18826	87.676	0.694554
17.6439	1.29631	87.7462	0.759512	17.6159	1.15394	87.7473	0.67453	17.6053	1.12487	87.7479	0.657143	17.7033	1.16598	87.7465	0.681762	17.5768	1.18851	87.7594	0.694702
17.6606	1.29606	87.8298	0.759363	17.6325	1.15393	87.8303	0.674524	17.6221	1.12508	87.8314	0.657268	17.72	1.16646	87.8301	0.682048	17.5934	1.18887	87.8424	0.694917
17.6772	1.29631	87.9131	0.759512	17.6492	1.15439	87.9136	0.674798	17.6387	1.12527	87.9145	0.657381	17.7366	1.16663	87.9131	0.682149	17.6102	1.18884	87.9262	0.694899
17.6938	1.29631	87.9959	0.759512	17.6659	1.15512	87.9972	0.675232	17.6554	1.12524	87.998	0.657363	17.7533	1.16679	87.9964	0.682244	17.6269	1.18944	88.0096	0.695256
17.7106	1.29701	88.0797	0.759929	17.6825	1.15478	88.0805	0.67503	17.672	1.12595	88.0813	0.657786	17.77	1.16719	88.0799	0.682482	17.6435	1.18987	88.0928	0.695512
17.7272	1.29684	88.1628	0.759827	17.6991	1.15572	88.1636	0.675589	17.6887	1.12612	88.1646	0.657887	17.7866	1.16766	88.163	0.682762	17.6603	1.19016	88.1765	0.695685
17.7438	1.29705	88.2458	0.759952	17.7158	1.15584	88.2471	0.675661	17.7053	1.12614	88.2479	0.657899	17.8033	1.1679	88.2463	0.682905	17.6769	1.19024	88.2597	0.695732
17.7605	1.29671	88.3296	0.75975	17.7325	1.15627	88.3304	0.675917	17.722	1.12605	88.3312	0.657845	17.82	1.16781	88.3299	0.682851	17.6935	1.19054	88.3425	0.695911
17.7771	1.29865	88.4126	0.760905	17.7491	1.15536	88.4135	0.675375	17.7386	1.12644	88.414	0.658077	17.8367	1.16841	88.4132	0.683208	17.7102	1.19018	88.4261	0.695696
17.7937	1.29789	88.4957	0.760452	17.7659	1.15581	88.4973	0.675643	17.7553	1.12694	88.4976	0.658375	17.8534	1.1689	88.4968	0.6835	17.7268	1.19009	88.5094	0.695643
17.8105	1.29861	88.5793	0.760881	17.7825	1.15608	88.5803	0.675804	17.7721	1.12723	88.5814	0.658548	17.87	1.16892	88.58	0.683512	17.7434	1.19063	88.5924	0.695964
17.8272	1.29919	88.6628	0.761226	17.7991	1.1566	88.6633	0.676113	17.7886	1.12674	88.6641	0.658256	17.8867	1.16931	88.6634	0.683744	17.7602	1.19112	88.6762	0.696256
17.8439	1.29831	88.7464	0.760702	17.8159	1.15675	88.7472	0.676202	17.8053	1.12719	88.7477	0.658524	17.9033	1.16899	88.7467	0.683554	17.7768	1.19105	88.7593	0.696214
17.8605	1.29915	88.8297	0.761202	17.8325	1.1571	88.8305	0.676411	17.8221	1.12753	88.8316	0.658726	17.92	1.16863	88.8297	0.683339	17.7934	1.19149	88.8423	0.696476
17.8772	1.29973	88.913	0.761548	17.8492	1.15739	88.9138	0.676583	17.8387	1.1276	88.9146	0.658768	17.9367	1.16852	88.9133	0.683274	17.8101	1.19183	88.9259	0.696679
17.8939	1.3003	88.9966	0.761887	17.8658	1.15739	88.9971	0.676583	17.8553	1.12774	88.9977	0.658851	17.9533	1.16884	88.9963	0.683464	17.8269	1.19229	89.0095	0.696952
17.9104	1.30012	89.0791	0.76178	17.8825	1.15762	89.0804	0.67672	17.872	1.12799	89.0812	0.659	17.9699	1.16926	89.0796	0.683714	17.8436	1.19171	89.093	0.696607
17.9272	1.30016	89.1629	0.761804	17.8992	1.15784	89.1637	0.676851	17.8887	1.1284	89.1648	0.659244	17.9867	1.16977	89.1634	0.684018	17.8602	1.19189	89.1763	0.696714
17.9439	1.30002	89.2462	0.76172	17.9158	1.15743	89.2468	0.676607	17.9053	1.12837	89.2478	0.659226	18.0033	1.16946	89.2465	0.683833	17.8769	1.19246	89.2597	0.697054
17.9605	1.30067	89.3293	0.762107	17.9325	1.15765	89.3306	0.676738	17.922	1.12823	89.3312	0.659143	18.02	1.17034	89.3298	0.684357	17.8936	1.19274	89.3432	0.69722
17.9772	1.30053	89.4128	0.762024	17.9492	1.15761	89.4136	0.676714	17.9387	1.12884	89.4147	0.659506	18.0368	1.17104	89.4137	0.684774	17.9101	1.19303	89.4257	0.697393
17.9938	1.30112	89.4962	0.762375	17.9658	1.15852	89.4969	0.677256	17.9553	1.12884	89.4978	0.659506	18.0533	1.17079	89.4967	0.684625	17.9268	1.19296	89.5093	0.697351
18.0105	1.30115	89.5795	0.762393	17.9825	1.15861	89.5805	0.67731	17.972	1.12895	89.581	0.659571	18.07	1.17004	89.5797	0.684179	17.9435	1.19333	89.5926	0.697571
18.0272	1.30058	89.6627	0.762054	17.9992	1.15847	89.6638	0.677226	17.9887	1.12858	89.6646	0.659351	18.0867	1.17085	89.6636	0.684661	17.9601	1.19397	89.6757	0.697952
18.0439	1.30068	89.7463	0.762113	18.0158	1.15863	89.7468	0.677321	18.0053	1.12943	89.7477	0.659857	18.1033	1.17117	89.7465	0.684851	17.9769	1.19383	89.7598	0.697869
18.0605	1.30109	89.8293	0.762357	18.0325	1.15939	89.8304	0.677774	18.022	1.12928	89.831	0.659768	18.12	1.17144	89.8299	0.685012	17.9935	1.19336	89.8428	0.697589
18.0772	1.30256	89.9129	0.763232	18.0492	1.15911	89.9137	0.677607	18.0387	1.12969	89.9148	0.660012	18.1367	1.17145	89.9132	0.685018	18.0101	1.19364	89.9258	0.697756
18.0938	1.30326	89.9962	0.763649	18.0658	1.15943	89.9971	0.677798	18.0553	1.13017	89.9979	0.660298	18.1534	1.17204	89.9968	0.685369	18.0268	1.19406	90.0094	0.698006
18.1105	1.30358	90.0795	0.763839	18.0826	1.15925	90.0806	0.67769	18.0721	1.12989	90.0814	0.660131	18.17	1.17214	90.0798	0.685429	18.0435	1.19399	90.0929	0.697964
18.1272	1.30357	90.1628	0.763833	18.0992	1.15964	90.1637	0.677923	18.0887	1.1296	90.1647	0.659958	18.1866	1.17222	90.1628	0.685476	18.0602	1.1943	90.176	0.698149
18.1438	1.30378	90.2462	0.763958	18.1158	1.15971	90.2469	0.677964	18.1053	1.12967	90.2478	0.66	18.2034	1.17262	90.2467	0.685714	18.0769	1.19517	90.2596	0.698667
18.1606	1.30306	90.3297	0.76353	18.1325	1.15941	90.3303	0.677786	18.1219	1.13028	90.3308	0.660363	18.22	1.17235	90.3299	0.685554	18.0935	1.19496	90.3429	0.698542
18.1771	1.30312	90.4125	0.763565	18.1492	1.16012	90.4138	0.678208	18.1387	1.13053	90.4146	0.660512	18.2366	1.17251	90.413	0.685649	18.1102	1.19505	90.4261	0.698595
18.1939	1.30399	90.4963	0.764083	18.1658	1.16018	90.4969	0.678244	18.1553	1.13026	90.4979	0.660351	18.2534	1.17269	90.4969	0.685756	18.1269	1.19544	90.5095	0.698827
18.2105	1.30427	90.5796	0.76425	18.1824	1.16026	90.5799	0.678292	18.172	1.13029	90.5809	0.660369	18.2701	1.17299	90.5802	0.685935	18.1435	1.19586	90.5927	0.699077
18.2271	1.304	90.6624	0.764089	18.1992	1.16059	90.664	0.678488	18.1886	1.13056	90.6642	0.66053	18.2867	1.17359	90.6632	0.686292	18.1602	1.19611	90.6763	0.699226
18.2438	1.30457	90.7462	0.764429	18.2158	1.16128	90.7471	0.678899	18.2054	1.13097	90.7481	0.660774	18.3034	1.17381	90.7468	0.686423	18.1768	1.19572	90.7591	0.698994
18.2606	1.30512	90.8298	0.764756	18.2324	1.16173	90.83	0.679167	18.2219	1.1308	90.8309	0.660673	18.32	1.17376	90.8298	0.686393	18.1935	1.19568	90.8427	0.69897
18.2772	1.30521	90.9129	0.76481	18.2492	1.16127	90.9139	0.678893	18.2386	1.13063	90.9142	0.660571	18.3366	1.17415	90.9129	0.686625	18.2102	1.1961	90.9262	0.69922
18.2938	1.30547	90.9961	0.764964	18.2658	1.16084	90.997	0.678637	18.2554	1.13107	90.998	0.660833	18.3533	1.17476	90.9964	0.686988	18.2268	1.1961	91.009	0.69922
18.3105	1.30572	91.0795	0.765113	18.2825	1.16174	91.0802	0.679173	18.272	1.13147	91.0813	0.661071	18.37	1.1739	91.0797	0.686476	18.2435	1.19613	91.0928	0.699238
18.3272	1.30584	91.1628	0.765185	18.2992	1.16193	91.1638	0.679286	18.2886	1.13157	91.1643	0.661131	18.3866	1.17419	91.163	0.686649	18.2602	1.19686	91.1762	0.699673
18.3438	1.30623	91.2461	0.765417	18.3158	1.16204	91.2468	0.679351	18.3054	1.13139	91.2479	0.661024	18.4033	1.17473	91.2466	0.68697	18.2768	1.19717	91.2592	0.699857
18.3605	1.30576	91.3294	0.765137	18.3325	1.16268	91.3304	0.679732	18.322	1.13208	91.3312	0.661435	18.42	1.17506	91.3299	0.687167	18.2935	1.19724	91.3425	0.699899
18.3772	1.30593	91.4129	0.765238	18.3491	1.16332	91.4134	0.680113	18.3387	1.13212	91.4145	0.661458	18.4367	1.17476	91.4132	0.686988	18.3101	1.19756	91.4258	0.700089
18.3938	1.30656	91.4959	0.765613	18.3658	1.16292	91.497	0.679875	18.3553	1.1323	91.4979	0.661565	18.4533	1.17506	91.4962	0.687167	18.3268	1.19795	91.5091	0.700321
18.4105	1.30535	91.5793	0.764893	18.3825	1.16328	91.5803	0.680089	18.372	1.13219	91.5811	0.6615	18.47	1.17588	91.5801	0.687655	18.3435	1.19844	91.5927	0.700613
18.4272	1.30543	91.6628	0.76494	18.3991	1.16359	91.6634	0.680274	18.3887	1.13272	91.6645	0.661815	18.4867	1.17615	91.6633	0.687815	18.3602	1.19846	91.676	0.700625
18.4437	1.30703	91.7456	0.765893	18.4159	1.16416	91.7472	0.680613	18.4053	1.13268	91.7478	0.661792	18.5034	1.17574	91.7467	0.687571	18.3769	1.19881	91.7596	0.700833
18.4605	1.30679	91.8295	0.76575	18.4325	1.16408	91.8303	0.680565	18.422	1.13286	91.8311	0.661899	18.5201	1.17548	91.8303	0.687417	18.3935	1.19952	91.8426	0.701256
18.4772	1.30865	91.913	0.766857	18.4491	1.16353	91.9136	0.680238	18.4386	1.13325	91.9143	0.662131	18.5367	1.17621	91.9136	0.687851	18.4101	1.19802	91.9259	0.700363
18.4938	1.30782	91.996	0.766363	18.4659	1.16351	91.9974	0.680226	18.4553	1.1335	91.9977	0.66228	18.5533	1.17636	91.9963	0.68794	18.4268	1.19862	92.0092	0.70072
18.5105	1.31056	92.0796	0.767994	18.4826	1.16409	92.0807	0.680571	18.4721	1.1337	92.0815	0.662399	18.57	1.1766	92.0801	0.688083	18.4434	1.19899	92.0922	0.70094
18.5272	1.3077	92.1629	0.766292	18.4991	1.16358	92.1634	0.680268	18.4886	1.13405	92.1643	0.662607	18.5867	1.17699	92.1632	0.688315	18.4602	1.19937	92.1761	0.701167
18.5438	1.3102	92.246	0.76778	18.5159	1.16406	92.2473	0.680554	18.5053	1.13424	92.2478	0.66272	18.6033	1.17734	92.2465	0.688524	18.4769	1.1995	92.2597	0.701244
18.5605	1.30878	92.3293	0.766935	18.5325	1.16498	92.3303	0.681101	18.5221	1.1347	92.3314	0.662994	18.62	1.1778	92.3298	0.688798	18.4935	1.2	92.3427	0.701542
18.5772	1.30927	92.4128	0.767226	18.5491	1.16543	92.4133	0.681369	18.5387	1.1347	92.4145	0.662994	18.6366	1.17771	92.4131	0.688744	18.5102	1.20024	92.4262	0.701685
18.5938	1.30826	92.4962	0.766625	18.5659	1.16505	92.4972	0.681143	18.5553	1.13481	92.4977	0.66306	18.6533	1.17855	92.4967	0.689244	18.5269	1.20086	92.5095	0.702054
18.6104	1.30974	92.5792	0.767506	18.5825	1.16626	92.5802	0.681863	18.572	1.13529	92.5813	0.663345	18.67	1.17768	92.5797	0.688726	18.5435	1.20076	92.5926	0.701994
18.6272	1.30848	92.663	0.766756	18.5992	1.16626	92.6638	0.681863	18.5887	1.13568	92.6646	0.663577	18.6867	1.17764	92.6632	0.688702	18.5601	1.2012	92.6759	0.702256
18.6439	1.30812	92.7463	0.766542	18.6158	1.16642	92.7469	0.681958	18.6053	1.13551	92.7477	0.663476	18.7033	1.17799	92.7466	0.688911	18.5769	1.20141	92.7595	0.702381
18.6605	1.31042	92.8294	0.767911	18.6325	1.16532	92.8301	0.681304	18.622	1.13634	92.8312	0.66397	18.72	1.17854	92.8299	0.689238	18.5935	1.2019	92.8425	0.702673
18.6771	1.31176	92.9127	0.768708	18.6492	1.1661	92.9138	0.681768	18.6387	1.13678	92.9145	0.664232	18.7367	1.1788	92.9134	0.689393	18.6101	1.20185	92.9258	0.702643
18.6939	1.30864	92.9962	0.766851	18.6658	1.1662	92.9968	0.681827	18.6553	1.1369	92.9978	0.664304	18.7534	1.17873	92.9968	0.689351	18.6268	1.20253	93.0094	0.703048
18.7105	1.31211	93.0795	0.768917	18.6825	1.16685	93.0803	0.682214	18.672	1.13727	93.0812	0.664524	18.77	1.17918	93.0798	0.689619	18.6436	1.20264	93.093	0.703113
18.7272	1.31002	93.1631	0.767673	18.6992	1.16627	93.1639	0.681869	18.6887	1.1375	93.1647	0.664661	18.7867	1.17966	93.1633	0.689905	18.6602	1.20146	93.176	0.702411
18.7439	1.31193	93.2464	0.76881	18.7159	1.16715	93.2472	0.682393	18.7054	1.13783	93.248	0.664857	18.8033	1.17906	93.2467	0.689548	18.6768	1.20161	93.2593	0.7025
18.7605	1.31106	93.3295	0.768292	18.7325	1.16708	93.3305	0.682351	18.722	1.13808	93.331	0.665006	18.82	1.17909	93.3297	0.689565	18.6935	1.20233	93.3428	0.702929
18.7772	1.31281	93.4128	0.769333	18.7492	1.16748	93.4141	0.682589	18.7387	1.13863	93.4146	0.665333	18.8367	1.17957	93.4133	0.689851	18.7102	1.20279	93.4262	0.703202
18.7939	1.31166	93.4963	0.768649	18.7658	1.16774	93.4968	0.682744	18.7553	1.13871	93.4979	0.665381	18.8534	1.17999	93.4969	0.690101	18.7268	1.20275	93.5094	0.703179
18.8105	1.3121	93.5793	0.768911	18.7825	1.16812	93.5804	0.68297	18.772	1.13937	93.581	0.665774	18.87	1.18032	93.5799	0.690298	18.7435	1.20313	93.5928	0.703405
18.8271	1.31216	93.6626	0.768946	18.7992	1.16874	93.6638	0.683339	18.7887	1.13956	93.6646	0.665887	18.8867	1.18016	93.6632	0.690202	18.7602	1.20358	93.676	0.703673
18.8438	1.314	93.7462	0.770042	18.8158	1.16872	93.7468	0.683327	18.8053	1.14038	93.7479	0.666375	18.9034	1.18087	93.7468	0.690625	18.7768	1.20379	93.7594	0.703798
18.8605	1.31262	93.8296	0.76922	18.8325	1.16796	93.8303	0.682875	18.822	1.14022	93.8311	0.66628	18.92	1.18102	93.8301	0.690714	18.7935	1.20397	93.843	0.703905
18.8772	1.31312	93.9128	0.769518	18.8492	1.16827	93.9137	0.68306	18.8387	1.14058	93.9147	0.666494	18.9366	1.18125	93.9131	0.690851	18.8102	1.2043	93.926	0.704101
18.8939	1.3126	93.9964	0.769208	18.8658	1.16637	93.9969	0.681929	18.8553	1.14103	93.9977	0.666762	18.9534	1.18157	93.9967	0.691042	18.8268	1.20464	94.009	0.704304
18.9106	1.31324	94.0797	0.769589	18.8825	1.16802	94.0802	0.682911	18.872	1.1415	94.0811	0.667042	18.97	1.18195	94.0799	0.691268	18.8435	1.20501	94.0928	0.704524
18.9272	1.31253	94.1628	0.769167	18.8992	1.16897	94.1638	0.683476	18.8887	1.14173	94.1646	0.667179	18.9866	1.18132	94.163	0.690893	18.8601	1.20509	94.1759	0.704571
18.9439	1.31443	94.2463	0.770298	18.9158	1.16883	94.2471	0.683393	18.9053	1.14178	94.2479	0.667208	19.0034	1.18117	94.2469	0.690804	18.8768	1.20565	94.2592	0.704905
18.9605	1.31406	94.3296	0.770077	18.9325	1.16913	94.3304	0.683571	18.922	1.14215	94.3312	0.667429	19.02	1.18192	94.3299	0.69125	18.8935	1.20599	94.3427	0.705107
18.9771	1.31438	94.4126	0.770268	18.9492	1.16977	94.414	0.683952	18.9387	1.14259	94.4145	0.66769	19.0366	1.18228	94.4129	0.691464	18.9102	1.20551	94.4261	0.704821
18.9938	1.31325	94.4962	0.769595	18.9659	1.17022	94.4973	0.68422	18.9554	1.14282	94.4981	0.667827	19.0534	1.18265	94.4968	0.691685	18.9268	1.2046	94.5091	0.70428
19.0106	1.31456	94.5798	0.770375	18.9824	1.16891	94.58	0.68344	18.972	1.14305	94.5812	0.667964	19.07	1.18263	94.58	0.691673	18.9435	1.20532	94.5927	0.704708
19.0272	1.31467	94.6629	0.77044	18.9992	1.16904	94.6637	0.683518	18.9886	1.14342	94.6642	0.668185	19.0866	1.18328	94.6629	0.69206	18.9602	1.206	94.6762	0.705113
19.0438	1.31517	94.7459	0.770738	19.0159	1.16947	94.7472	0.683774	19.0054	1.14424	94.748	0.668673	19.1033	1.18391	94.7467	0.692435	18.9768	1.20575	94.7593	0.704964
19.0605	1.31491	94.8295	0.770583	19.0324	1.17048	94.8299	0.684375	19.022	1.14389	94.8313	0.668464	19.12	1.18379	94.83	0.692363	18.9935	1.20622	94.8426	0.705244
19.0771	1.31579	94.9125	0.771107	19.0492	1.17024	94.9138	0.684232	19.0386	1.14431	94.9141	0.668714	19.1367	1.18351	94.9136	0.692196	19.0102	1.20673	94.9262	0.705548
19.0938	1.31511	94.9958	0.770702	19.0659	1.17057	94.9971	0.684429	19.0554	1.14502	94.9982	0.669137	19.1534	1.18409	94.9969	0.692542	19.0268	1.20684	95.0092	0.705613
19.1105	1.31519	95.0796	0.77075	19.0824	1.17009	95.0799	0.684143	19.0721	1.14534	95.0815	0.669327	19.17	1.18463	95.0802	0.692863	19.0435	1.20686	95.0925	0.705625
19.1272	1.31556	95.1629	0.77097	19.0992	1.16971	95.1638	0.683917	19.0886	1.14528	95.1642	0.669292	19.1867	1.18525	95.1632	0.693232	19.0602	1.20745	95.1761	0.705976
19.1439	1.31646	95.2465	0.771506	19.1158	1.17005	95.247	0.684119	19.1053	1.14588	95.2479	0.669649	19.2033	1.18508	95.2462	0.693131	19.0768	1.20793	95.2591	0.706262
19.1605	1.31623	95.3295	0.771369	19.1325	1.17117	95.3303	0.684786	19.1219	1.14627	95.3308	0.669881	19.22	1.18574	95.3298	0.693524	19.0934	1.20787	95.3424	0.706226
19.1772	1.31675	95.4128	0.771679	19.1492	1.17108	95.4139	0.684732	19.1387	1.14646	95.4147	0.669994	19.2366	1.18652	95.4131	0.693988	19.1102	1.2082	95.4262	0.706423
19.1938	1.31653	95.4959	0.771548	19.1659	1.17117	95.4972	0.684786	19.1554	1.1466	95.498	0.670077	19.2533	1.18641	95.4962	0.693923	19.1269	1.20793	95.5096	0.706262
19.2105	1.31701	95.5794	0.771833	19.1825	1.1707	95.5805	0.684506	19.172	1.14738	95.5813	0.670542	19.2701	1.18703	95.5803	0.694292	19.1436	1.20761	95.5931	0.706071
19.2272	1.31722	95.663	0.771958	19.1992	1.1711	95.6638	0.684744	19.1887	1.14768	95.6646	0.67072	19.2867	1.18676	95.6636	0.694131	19.1602	1.20831	95.6762	0.706488
19.2438	1.31743	95.7461	0.772083	19.2158	1.17203	95.7471	0.685298	19.2053	1.14757	95.7479	0.670655	19.3033	1.18713	95.7463	0.694351	19.1768	1.2081	95.7592	0.706363
19.2605	1.31738	95.8294	0.772054	19.2325	1.17271	95.8304	0.685702	19.222	1.14785	95.8312	0.670821	19.32	1.1874	95.8301	0.694512	19.1935	1.20871	95.8425	0.706726
19.2772	1.3182	95.9132	0.772542	19.2491	1.17198	95.9132	0.685268	19.2386	1.14842	95.9143	0.671161	19.3367	1.18802	95.9132	0.694881	19.2102	1.20929	95.9261	0.707071
19.2938	1.31767	95.996	0.772226	19.2658	1.17234	95.9971	0.685482	19.2553	1.14924	95.9976	0.671649	19.3534	1.18885	95.9968	0.695375	19.2268	1.20916	96.0094	0.706994
19.3105	1.31789	96.0792	0.772357	19.2826	1.173	96.0806	0.685875	19.2721	1.14927	96.0814	0.671667	19.37	1.18895	96.08	0.695435	19.2435	1.20988	96.0927	0.707423
19.3272	1.31809	96.1631	0.772476	19.2991	1.17295	96.1633	0.685845	19.2887	1.14936	96.1645	0.67172	19.3867	1.18866	96.1634	0.695262	19.2602	1.21017	96.176	0.707595
19.3438	1.31839	96.2462	0.772655	19.3158	1.17331	96.2469	0.68606	19.3053	1.14991	96.2475	0.672048	19.4033	1.18945	96.2467	0.695732	19.2769	1.21064	96.2595	0.707875
19.3605	1.31839	96.3294	0.772655	19.3326	1.17332	96.3308	0.686065	19.322	1.15013	96.3313	0.672179	19.42	1.18976	96.33	0.695917	19.2935	1.21061	96.3426	0.707857
19.3772	1.31881	96.413	0.772905	19.3492	1.17429	96.4138	0.686643	19.3387	1.15017	96.4146	0.672202	19.4367	1.18986	96.4133	0.695976	19.3101	1.21079	96.4259	0.707964
19.3939	1.31853	96.4963	0.772738	19.3658	1.17394	96.4971	0.686435	19.3554	1.15029	96.4979	0.672274	19.4533	1.19007	96.4966	0.696101	19.3269	1.21135	96.5095	0.708298
19.4105	1.31847	96.5793	0.772702	19.3825	1.17444	96.5804	0.686732	19.3721	1.15125	96.5815	0.672845	19.4699	1.19048	96.5796	0.696345	19.3435	1.21177	96.5927	0.708548
19.4271	1.31839	96.6626	0.772655	19.3992	1.17449	96.6638	0.686762	19.3887	1.15114	96.6646	0.67278	19.4867	1.19083	96.6632	0.696554	19.3602	1.21199	96.6761	0.708679
19.4439	1.31922	96.7462	0.773149	19.4158	1.17518	96.747	0.687173	19.4053	1.15104	96.7478	0.67272	19.5033	1.19075	96.7465	0.696506	19.3768	1.2114	96.7594	0.708327
19.4605	1.31995	96.8295	0.773583	19.4325	1.17466	96.8303	0.686863	19.422	1.15121	96.8312	0.672821	19.5199	1.19171	96.8295	0.697077	19.3936	1.21156	96.843	0.708423
19.4771	1.31973	96.9125	0.773452	19.4492	1.17534	96.9139	0.687268	19.4387	1.152	96.9145	0.673292	19.5367	1.19211	96.9134	0.697315	19.4102	1.21171	96.926	0.708512
19.4938	1.31992	96.9961	0.773565	19.4658	1.17595	96.9969	0.687631	19.4554	1.15205	96.998	0.673321	19.5533	1.19259	96.9966	0.697601	19.4268	1.21213	97.0093	0.708762
19.5105	1.32007	97.0794	0.773655	19.4825	1.17631	97.0802	0.687845	19.4719	1.15175	97.0808	0.673143	19.57	1.19232	97.0797	0.69744	19.4435	1.21273	97.0928	0.709119
19.5272	1.32002	97.1628	0.773625	19.4991	1.17627	97.1636	0.687821	19.4886	1.15209	97.1644	0.673345	19.5867	1.19306	97.1636	0.697881	19.4601	1.21313	97.1759	0.709357
19.5439	1.32011	97.2463	0.773679	19.5158	1.17632	97.2468	0.687851	19.5053	1.15278	97.2476	0.673756	19.6033	1.1932	97.2466	0.697964	19.4768	1.21305	97.2592	0.70931
19.5605	1.32043	97.3293	0.773869	19.5325	1.17694	97.3302	0.68822	19.5219	1.15213	97.3307	0.673369	19.62	1.19268	97.3299	0.697655	19.4935	1.21337	97.3425	0.7095
19.5772	1.32135	97.4129	0.774417	19.5492	1.17742	97.4137	0.688506	19.5387	1.15223	97.4148	0.673429	19.6367	1.19341	97.4135	0.698089	19.5102	1.21433	97.4261	0.710071
19.5938	1.32103	97.4962	0.774226	19.5658	1.1774	97.4971	0.688494	19.5554	1.15297	97.4981	0.673869	19.6534	1.1937	97.4967	0.698262	19.5268	1.21448	97.5091	0.710161
19.6105	1.32072	97.5795	0.774042	19.5826	1.17874	97.5806	0.689292	19.572	1.15309	97.5812	0.67394	19.67	1.19398	97.58	0.698429	19.5435	1.21465	97.593	0.710262
19.6272	1.32147	97.6628	0.774488	19.5992	1.17864	97.6637	0.689232	19.5888	1.15283	97.665	0.673786	19.6866	1.19455	97.6631	0.698768	19.5602	1.21515	97.676	0.71056
19.6439	1.32185	97.7464	0.774714	19.6158	1.17824	97.7469	0.688994	19.6053	1.15305	97.7477	0.673917	19.7033	1.19406	97.7464	0.698476	19.5768	1.21456	97.7593	0.710208
19.6606	1.32212	97.8297	0.774875	19.6325	1.17809	97.8303	0.688905	19.6219	1.15338	97.8308	0.674113	19.72	1.19484	97.8299	0.69894	19.5935	1.21462	97.8428	0.710244
19.6771	1.32197	97.9124	0.774786	19.6492	1.17931	97.9138	0.689631	19.6387	1.15354	97.9146	0.674208	19.7366	1.1955	97.913	0.699333	19.6102	1.2151	97.9262	0.71053
19.6938	1.32219	97.996	0.774917	19.6658	1.18015	97.9968	0.690131	19.6553	1.15326	97.9979	0.674042	19.7533	1.19458	97.9966	0.698786	19.6269	1.21563	98.0095	0.710845
19.7105	1.3224	98.0794	0.775042	19.6825	1.17982	98.0801	0.689935	19.672	1.15348	98.081	0.674173	19.7701	1.19507	98.0802	0.699077	19.6435	1.21629	98.0927	0.711238
19.7271	1.32215	98.1626	0.774893	19.6992	1.18055	98.1637	0.690369	19.6887	1.15389	98.1645	0.674417	19.7867	1.19535	98.1634	0.699244	19.6602	1.21617	98.1761	0.711167
19.7438	1.3226	98.246	0.775161	19.7158	1.17993	98.2471	0.69	19.7053	1.15397	98.2478	0.674464	19.8034	1.19597	98.2468	0.699613	19.6768	1.21661	98.2591	0.711429
19.7606	1.3234	98.3298	0.775637	19.7325	1.18082	98.3303	0.69053	19.722	1.15383	98.3312	0.674381	19.82	1.19625	98.33	0.69978	19.6935	1.21697	98.3426	0.711643
19.7772	1.32345	98.4129	0.775667	19.7492	1.17996	98.4136	0.690018	19.7386	1.15416	98.4142	0.674577	19.8366	1.19664	98.4129	0.700012	19.7102	1.21755	98.426	0.711988
19.7938	1.32318	98.4962	0.775506	19.7659	1.18097	98.4972	0.690619	19.7553	1.15449	98.4978	0.674774	19.8533	1.19696	98.4967	0.700202	19.7268	1.21684	98.5093	0.711565
19.8105	1.32332	98.5795	0.775589	19.7825	1.18107	98.5802	0.690679	19.772	1.15464	98.5813	0.674863	19.87	1.19719	98.5797	0.700339	19.7435	1.21733	98.5928	0.711857
19.8272	1.32345	98.6628	0.775667	19.7992	1.1819	98.6638	0.691173	19.7887	1.15476	98.6646	0.674935	19.8866	1.19643	98.663	0.699887	19.7602	1.21834	98.6762	0.712458
19.8438	1.32401	98.7461	0.776	19.8159	1.18141	98.7471	0.690881	19.8054	1.15497	98.7481	0.67506	19.9033	1.19709	98.7466	0.70028	19.7768	1.21829	98.7594	0.712429
19.8605	1.32385	98.8296	0.775905	19.8325	1.18237	98.8304	0.691452	19.8221	1.15522	98.8315	0.675208	19.92	1.19544	98.8298	0.699298	19.7935	1.21827	98.8427	0.712417
19.8771	1.32435	98.9126	0.776202	19.8491	1.18213	98.9134	0.69131	19.8386	1.15553	98.9143	0.675393	19.9366	1.19534	98.9129	0.699238	19.8102	1.21859	98.9261	0.712607
19.8938	1.32462	98.9959	0.776363	19.8658	1.18244	98.997	0.691494	19.8553	1.1549	98.9978	0.675018	19.9533	1.19488	98.9962	0.698964	19.8268	1.21896	99.0094	0.712827
19.9105	1.32473	99.0795	0.776429	19.8824	1.182	99.0798	0.691232	19.872	1.15547	99.0811	0.675357	19.97	1.19661	99.0798	0.699994	19.8434	1.21919	99.0924	0.712964
19.9271	1.32432	99.1625	0.776185	19.8991	1.18261	99.1634	0.691595	19.8886	1.15571	99.1642	0.6755	19.9867	1.19604	99.1634	0.699655	19.8602	1.21875	99.1762	0.712702
19.9438	1.32497	99.2459	0.776571	19.9159	1.18316	99.2472	0.691923	19.9054	1.15557	99.248	0.675417	20.0034	1.19694	99.2467	0.70019	19.8768	1.21889	99.2593	0.712786
19.9605	1.32528	99.3294	0.776756	19.9325	1.18356	99.3303	0.692161	19.922	1.15595	99.3311	0.675643	20.02	1.19701	99.3299	0.700232	19.8935	1.2194	99.3426	0.713089
19.9772	1.32546	99.413	0.776863	19.9492	1.18375	99.4138	0.692274	19.9386	1.1564	99.4144	0.675911	20.0367	1.19728	99.4136	0.700393	19.9102	1.21964	99.4262	0.713232
19.9939	1.32528	99.4963	0.776756	19.9659	1.18424	99.4974	0.692565	19.9553	1.15674	99.4979	0.676113	20.0533	1.19672	99.4963	0.70006	19.9268	1.21983	99.5092	0.713345
20.0105	1.32617	99.5796	0.777286	19.9826	1.18431	99.5807	0.692607	19.972	1.1563	99.5813	0.675851	20.07	1.19685	99.5799	0.700137	19.9435	1.22011	99.5925	0.713512
20.0272	1.32604	99.6629	0.777208	19.9992	1.18404	99.6637	0.692446	19.9887	1.15654	99.6645	0.675994	20.0866	1.19805	99.6632	0.700851	19.9602	1.22066	99.6761	0.713839
20.0438	1.32623	99.7462	0.777321	20.0159	1.18423	99.7473	0.69256	20.0053	1.15697	99.7478	0.67625	20.1033	1.19702	99.7462	0.700238	19.9769	1.22069	99.7596	0.713857
20.0605	1.32608	99.8293	0.777232	20.0325	1.185	99.8303	0.693018	20.0221	1.15707	99.8314	0.67631	20.12	1.19633	99.8298	0.699827	19.9935	1.22083	99.8427	0.71394
20.0772	1.32672	99.9128	0.777613	20.0492	1.18548	99.9137	0.693304	20.0387	1.15692	99.9147	0.67622	20.1367	1.19745	99.9134	0.700494	20.0102	1.22164	99.926	0.714423
20.0938	1.32635	99.9958	0.777393	20.0658	1.18537	99.9967	0.693238	20.0553	1.15733	99.9977	0.676464	20.1533	1.19777	99.9964	0.700685	20.0269	1.22168	100.01	0.714446
20.1104	1.32629	100.079	0.777357	20.0825	1.18595	100.081	0.693583	20.072	1.15794	100.081	0.676827	20.17	1.19793	100.08	0.70078	20.0435	1.22179	100.093	0.714512
20.1272	1.32639	100.163	0.777417	20.0991	1.18626	100.164	0.693768	20.0887	1.15776	100.165	0.67672	20.1867	1.19824	100.163	0.700964	20.0601	1.22227	100.176	0.714798
20.1438	1.32699	100.246	0.777774	20.1158	1.18618	100.247	0.69372	20.1052	1.15765	100.247	0.676655	20.2033	1.19832	100.247	0.701012	20.0769	1.22298	100.259	0.71522
20.1605	1.32686	100.329	0.777696	20.1325	1.18641	100.33	0.693857	20.122	1.15824	100.331	0.677006	20.2201	1.19967	100.33	0.701815	20.0935	1.22333	100.343	0.715429
20.1772	1.32717	100.413	0.777881	20.1491	1.18668	100.413	0.694018	20.1387	1.15844	100.415	0.677125	20.2367	1.19958	100.413	0.701762	20.1101	1.2235	100.426	0.71553
20.1938	1.3275	100.496	0.778077	20.1658	1.1873	100.497	0.694387	20.1553	1.15828	100.498	0.67703	20.2534	1.19923	100.497	0.701554	20.1269	1.22357	100.51	0.715571
20.2105	1.32771	100.579	0.778202	20.1825	1.18726	100.581	0.694363	20.172	1.1586	100.581	0.67722	20.27	1.19927	100.58	0.701577	20.1435	1.22443	100.593	0.716083
20.2272	1.32737	100.663	0.778	20.1992	1.18739	100.664	0.69444	20.1887	1.15918	100.665	0.677565	20.2866	1.19929	100.663	0.701589	20.1602	1.22444	100.676	0.716089
20.2438	1.32744	100.746	0.778042	20.2159	1.18801	100.747	0.69481	20.2054	1.1594	100.748	0.677696	20.3034	1.19964	100.747	0.701798	20.1769	1.22478	100.76	0.716292
20.2605	1.32831	100.83	0.77856	20.2325	1.18815	100.831	0.694893	20.222	1.15933	100.831	0.677655	20.3199	1.19944	100.829	0.701679	20.1935	1.22571	100.843	0.716845
20.2772	1.32868	100.913	0.77878	20.2492	1.18818	100.914	0.694911	20.2386	1.1597	100.914	0.677875	20.3367	1.1995	100.913	0.701714	20.2102	1.22629	100.926	0.71719
20.2939	1.32862	100.996	0.778744	20.2658	1.18816	100.997	0.694899	20.2553	1.16014	100.998	0.678137	20.3534	1.2	100.997	0.702012	20.2268	1.22637	101.009	0.717238
20.3105	1.32863	101.079	0.77875	20.2825	1.18898	101.08	0.695387	20.272	1.16007	101.081	0.678095	20.3699	1.19966	101.08	0.70181	20.2435	1.22687	101.093	0.717536
20.3271	1.329	101.162	0.77897	20.2992	1.1891	101.164	0.695458	20.2886	1.16032	101.164	0.678244	20.3867	1.19999	101.163	0.702006	20.2602	1.22751	101.176	0.717917
20.3439	1.32936	101.246	0.779185	20.3158	1.18879	101.247	0.695274	20.3053	1.16065	101.248	0.67844	20.4034	1.20037	101.247	0.702232	20.2768	1.22757	101.259	0.717952
20.3605	1.32896	101.33	0.778946	20.3325	1.18947	101.33	0.695679	20.3219	1.16117	101.331	0.67875	20.42	1.20089	101.33	0.702542	20.2935	1.22679	101.343	0.717488
20.3771	1.32951	101.413	0.779274	20.3492	1.1899	101.414	0.695935	20.3387	1.1609	101.415	0.678589	20.4367	1.20088	101.413	0.702536	20.3102	1.22747	101.426	0.717893
20.3939	1.32989	101.497	0.7795	20.3658	1.19037	101.497	0.696214	20.3554	1.16135	101.498	0.678857	20.4534	1.2001	101.497	0.702071	20.3268	1.22821	101.509	0.718333
20.4105	1.33006	101.579	0.779601	20.3825	1.18979	101.58	0.695869	20.3719	1.16158	101.581	0.678994	20.47	1.20051	101.58	0.702315	20.3435	1.22872	101.593	0.718637
20.4271	1.32975	101.662	0.779417	20.3992	1.19041	101.664	0.696238	20.3887	1.1621	101.665	0.679304	20.4867	1.20074	101.663	0.702452	20.3602	1.22846	101.676	0.718482
20.4439	1.33006	101.747	0.779601	20.4158	1.19123	101.747	0.696726	20.4054	1.16204	101.748	0.679268	20.5033	1.201	101.746	0.702607	20.3768	1.22928	101.759	0.71897
20.4605	1.33034	101.829	0.779768	20.4325	1.18987	101.83	0.695917	20.422	1.1624	101.831	0.679482	20.52	1.20192	101.83	0.703155	20.3936	1.22957	101.843	0.719143
20.4771	1.33038	101.913	0.779792	20.4492	1.1914	101.914	0.696827	20.4387	1.16283	101.915	0.679738	20.5367	1.20196	101.913	0.703179	20.4102	1.23001	101.926	0.719405
20.4938	1.33055	101.996	0.779893	20.4658	1.19091	101.997	0.696536	20.4554	1.16294	101.998	0.679804	20.5533	1.20175	101.996	0.703054	20.4268	1.22999	102.009	0.719393
20.5105	1.33135	102.08	0.780369	20.4824	1.19163	102.08	0.696964	20.4719	1.16277	102.081	0.679702	20.57	1.20161	102.08	0.70297	20.4436	1.2298	102.093	0.71928
20.5272	1.33144	102.163	0.780423	20.4992	1.19147	102.164	0.696869	20.4886	1.16332	102.164	0.68003	20.5866	1.20103	102.163	0.702625	20.4602	1.23013	102.176	0.719476
20.5438	1.33129	102.246	0.780333	20.5158	1.19123	102.247	0.696726	20.5053	1.16381	102.248	0.680321	20.6033	1.20067	102.247	0.702411	20.4768	1.23018	102.259	0.719506
20.5604	1.33159	102.329	0.780512	20.5325	1.19181	102.33	0.697071	20.522	1.16382	102.331	0.680327	20.6201	1.20142	102.33	0.702857	20.4935	1.23058	102.343	0.719744
20.5771	1.3319	102.413	0.780696	20.5491	1.19193	102.414	0.697143	20.5386	1.16431	102.414	0.680619	20.6366	1.20294	102.413	0.703762	20.5101	1.23087	102.426	0.719917
20.5938	1.33208	102.496	0.780804	20.5658	1.192	102.497	0.697185	20.5553	1.16462	102.498	0.680804	20.6534	1.20329	102.497	0.70397	20.5268	1.23091	102.509	0.71994
20.6105	1.33182	102.58	0.780649	20.5825	1.19239	102.58	0.697417	20.572	1.16507	102.581	0.681071	20.67	1.2032	102.58	0.703917	20.5435	1.23095	102.593	0.719964
20.6272	1.33272	102.663	0.781185	20.5991	1.19248	102.663	0.69747	20.5886	1.16518	102.664	0.681137	20.6866	1.20277	102.663	0.703661	20.5601	1.23142	102.676	0.720244
20.6438	1.33266	102.746	0.781149	20.6159	1.19255	102.747	0.697512	20.6053	1.16499	102.748	0.681024	20.7033	1.20241	102.747	0.703446	20.5768	1.23169	102.759	0.720405
20.6606	1.33249	102.83	0.781048	20.6325	1.19236	102.83	0.697399	20.622	1.16563	102.831	0.681405	20.72	1.20235	102.83	0.703411	20.5934	1.23173	102.842	0.720429
20.6771	1.33302	102.912	0.781363	20.6491	1.1928	102.914	0.697661	20.6387	1.16582	102.914	0.681518	20.7367	1.20276	102.913	0.703655	20.6102	1.23197	102.926	0.720571
20.6937	1.33295	102.996	0.781321	20.6658	1.19274	102.997	0.697625	20.6554	1.16609	102.998	0.681679	20.7533	1.20312	102.996	0.703869	20.6269	1.23266	103.01	0.720982
20.7106	1.33339	103.08	0.781583	20.6824	1.19275	103.08	0.697631	20.672	1.16619	103.081	0.681738	20.77	1.20334	103.08	0.704	20.6435	1.23154	103.093	0.720315
20.7272	1.33358	103.163	0.781696	20.6991	1.19332	103.164	0.69797	20.6886	1.16688	103.164	0.682149	20.7867	1.20398	103.163	0.704381	20.6603	1.23157	103.176	0.720333
20.7438	1.33355	103.246	0.781679	20.7159	1.19395	103.247	0.698345	20.7053	1.16653	103.248	0.68194	20.8033	1.20414	103.247	0.704476	20.6768	1.23167	103.259	0.720393
20.7605	1.33398	103.33	0.781935	20.7325	1.19375	103.33	0.698226	20.722	1.16677	103.331	0.682083	20.82	1.20371	103.33	0.70422	20.6933	1.23201	103.342	0.720595
20.7772	1.33398	103.413	0.781935	20.7491	1.1937	103.413	0.698196	20.7386	1.16682	103.414	0.682113	20.8367	1.20441	103.413	0.704637	20.7102	1.23252	103.426	0.720899
20.7938	1.33451	103.496	0.78225	20.7658	1.19357	103.497	0.698119	20.7553	1.1673	103.498	0.682399	20.8534	1.20438	103.497	0.704619	20.7269	1.23242	103.51	0.720839
20.8105	1.33434	103.579	0.782149	20.7825	1.1942	103.58	0.698494	20.7721	1.1673	103.581	0.682399	20.87	1.20431	103.58	0.704577	20.7435	1.23283	103.593	0.721083
20.8272	1.33506	103.663	0.782577	20.7992	1.19399	103.664	0.698369	20.7887	1.16727	103.664	0.682381	20.8867	1.20442	103.663	0.704643	20.7602	1.23324	103.676	0.721327
20.8439	1.33513	103.746	0.782619	20.8158	1.19404	103.747	0.698399	20.8053	1.16764	103.748	0.682601	20.9033	1.2045	103.747	0.70469	20.7769	1.23269	103.76	0.721
20.8605	1.33523	103.829	0.782679	20.8325	1.19454	103.83	0.698696	20.822	1.16796	103.831	0.682792	20.92	1.20468	103.83	0.704798	20.7935	1.23254	103.843	0.720911
20.8772	1.33536	103.913	0.782756	20.8492	1.19453	103.914	0.69869	20.8387	1.16793	103.915	0.682774	20.9367	1.20437	103.914	0.704613	20.8101	1.23292	103.926	0.721137
20.8939	1.33595	103.997	0.783107	20.8658	1.1946	103.997	0.698732	20.8553	1.16785	103.998	0.682726	20.9533	1.20527	103.996	0.705149	20.8269	1.23345	104.009	0.721452
20.9104	1.33595	104.079	0.783107	20.8825	1.19463	104.08	0.69875	20.8721	1.16816	104.082	0.682911	20.9699	1.20524	104.08	0.705131	20.8436	1.23334	104.093	0.721387
20.9271	1.3358	104.163	0.783018	20.8992	1.19516	104.164	0.699065	20.8887	1.16841	104.165	0.68306	20.9868	1.20585	104.164	0.705494	20.8602	1.23386	104.176	0.721696
20.9439	1.33611	104.246	0.783202	20.9158	1.1946	104.247	0.698732	20.9053	1.16863	104.248	0.68319	21.0033	1.20579	104.246	0.705458	20.8769	1.23358	104.26	0.72153
20.9605	1.3366	104.329	0.783494	20.9325	1.19548	104.331	0.699256	20.922	1.16869	104.331	0.683226	21.02	1.20602	104.33	0.705595	20.8936	1.23362	104.343	0.721554
20.9772	1.33665	104.413	0.783524	20.9492	1.19446	104.414	0.698649	20.9387	1.16909	104.415	0.683464	21.0367	1.20611	104.414	0.705649	20.91	1.23378	104.425	0.721649
20.9938	1.33652	104.496	0.783446	20.9658	1.19574	104.497	0.699411	20.9553	1.16932	104.498	0.683601	21.0533	1.20603	104.497	0.705601	20.9268	1.23389	104.509	0.721714
21.0105	1.33648	104.579	0.783423	20.9826	1.19588	104.581	0.699494	20.9719	1.16971	104.581	0.683833	21.07	1.20617	104.58	0.705685	20.9435	1.23424	104.593	0.721923
21.0272	1.33811	104.663	0.784393	20.9991	1.19549	104.664	0.699262	20.9887	1.16993	104.665	0.683964	21.0867	1.20635	104.663	0.705792	20.9601	1.23473	104.676	0.722214
21.0439	1.33749	104.746	0.784024	21.0158	1.19593	104.747	0.699524	21.0053	1.17033	104.748	0.684202	21.1034	1.20678	104.747	0.706048	20.9768	1.23474	104.759	0.72222
21.0605	1.33783	104.829	0.784226	21.0325	1.19649	104.83	0.699857	21.022	1.17062	104.831	0.684375	21.1199	1.20675	104.83	0.70603	20.9935	1.23501	104.843	0.722381
21.0772	1.33822	104.913	0.784458	21.0492	1.19647	104.914	0.699845	21.0387	1.17116	104.915	0.684696	21.1366	1.20634	104.913	0.705786	21.0101	1.23542	104.926	0.722625
21.0938	1.33847	104.996	0.784607	21.0658	1.19649	104.997	0.699857	21.0553	1.17154	104.998	0.684923	21.1534	1.2089	104.997	0.70731	21.0268	1.23547	105.009	0.722655
21.1105	1.3387	105.08	0.784744	21.0825	1.19692	105.08	0.700113	21.072	1.17179	105.081	0.685071	21.17	1.20739	105.08	0.706411	21.0435	1.23552	105.093	0.722685
21.1271	1.3382	105.163	0.784446	21.0992	1.19714	105.164	0.700244	21.0887	1.1719	105.164	0.685137	21.1866	1.2091	105.163	0.707429	21.0602	1.23449	105.176	0.722071
21.1438	1.33983	105.246	0.785417	21.1158	1.19741	105.247	0.700405	21.1054	1.17222	105.248	0.685327	21.2034	1.20957	105.247	0.707708	21.0768	1.23499	105.259	0.722369
21.1606	1.33877	105.33	0.784786	21.1324	1.19716	105.33	0.700256	21.1219	1.17231	105.331	0.685381	21.22	1.20979	105.33	0.707839	21.0935	1.23555	105.343	0.722702
21.1771	1.33934	105.412	0.785125	21.1492	1.1975	105.414	0.700458	21.1386	1.17291	105.414	0.685738	21.2366	1.20979	105.413	0.707839	21.1102	1.23527	105.426	0.722536
21.1939	1.33984	105.496	0.785423	21.1658	1.19794	105.497	0.70072	21.1553	1.17249	105.498	0.685488	21.2534	1.20943	105.497	0.707625	21.1268	1.23572	105.509	0.722804
21.2105	1.33997	105.58	0.7855	21.1824	1.1976	105.58	0.700518	21.172	1.17323	105.581	0.685929	21.27	1.21025	105.58	0.708113	21.1435	1.23644	105.593	0.723232
21.2271	1.34032	105.663	0.785708	21.1992	1.19804	105.664	0.70078	21.1887	1.17371	105.665	0.686214	21.2867	1.21051	105.663	0.708268	21.1602	1.23657	105.676	0.72331
21.2438	1.34031	105.746	0.785702	21.2159	1.1983	105.747	0.700935	21.2054	1.1736	105.748	0.686149	21.3034	1.21057	105.747	0.708304	21.1767	1.23648	105.759	0.723256
21.2606	1.34069	105.83	0.785929	21.2324	1.19842	105.83	0.701006	21.222	1.17387	105.831	0.68631	21.32	1.21043	105.83	0.70822	21.1935	1.23681	105.843	0.723452
21.2772	1.34043	105.913	0.785774	21.2492	1.1985	105.914	0.701054	21.2386	1.1739	105.914	0.686327	21.3366	1.21078	105.913	0.708429	21.2102	1.2367	105.926	0.723387
21.2938	1.34143	105.996	0.786369	21.2658	1.19874	105.997	0.701196	21.2554	1.17477	105.998	0.686845	21.3533	1.2112	105.997	0.708679	21.2268	1.23671	106.009	0.723393
21.3105	1.34174	106.079	0.786554	21.2825	1.19933	106.08	0.701548	21.272	1.17471	106.081	0.68681	21.37	1.21097	106.08	0.708542	21.2435	1.23728	106.093	0.723732
21.3272	1.34142	106.163	0.786363	21.2992	1.19917	106.164	0.701452	21.2887	1.17461	106.165	0.68675	21.3867	1.21105	106.163	0.708589	21.2602	1.23758	106.176	0.723911
21.3438	1.3425	106.246	0.787006	21.3159	1.19895	106.247	0.701321	21.3054	1.17506	106.248	0.687018	21.4033	1.21164	106.247	0.70894	21.2768	1.23779	106.259	0.724036
21.3605	1.34184	106.329	0.786613	21.3326	1.19974	106.331	0.701792	21.3221	1.17551	106.332	0.687286	21.42	1.21221	106.33	0.70928	21.2935	1.23782	106.343	0.724054
21.3772	1.34261	106.413	0.787071	21.3491	1.19981	106.413	0.701833	21.3387	1.17546	106.415	0.687256	21.4367	1.21218	106.413	0.709262	21.3102	1.23772	106.426	0.723994
21.3938	1.34287	106.496	0.787226	21.3658	1.19968	106.497	0.701756	21.3553	1.17557	106.498	0.687321	21.4533	1.21254	106.496	0.709476	21.3268	1.23783	106.509	0.72406
21.4105	1.34299	106.58	0.787298	21.3825	1.19972	106.58	0.70178	21.372	1.17596	106.581	0.687554	21.47	1.21346	106.58	0.710024	21.3435	1.23805	106.593	0.72419
21.4272	1.34308	106.663	0.787351	21.3991	1.19986	106.663	0.701863	21.3887	1.17589	106.664	0.687512	21.4866	1.21337	106.663	0.70997	21.3602	1.23819	106.676	0.724274
21.4437	1.34341	106.746	0.787548	21.4159	1.20058	106.747	0.702292	21.4053	1.17596	106.748	0.687554	21.5033	1.21303	106.746	0.709768	21.3769	1.23883	106.76	0.724655
21.4605	1.34357	106.829	0.787643	21.4325	1.19996	106.83	0.701923	21.422	1.1762	106.831	0.687696	21.5201	1.21308	106.83	0.709798	21.3935	1.23914	106.843	0.724839
21.4772	1.34384	106.913	0.787804	21.4491	1.20016	106.914	0.702042	21.4386	1.17647	106.914	0.687857	21.5367	1.21385	106.913	0.710256	21.4101	1.23919	106.926	0.724869
21.4938	1.34385	106.996	0.78781	21.4659	1.2008	106.997	0.702423	21.4553	1.17684	106.998	0.688077	21.5533	1.21507	106.996	0.710982	21.4269	1.23949	107.009	0.725048
21.5105	1.34465	107.08	0.788286	21.4825	1.20084	107.08	0.702446	21.472	1.17673	107.081	0.688012	21.57	1.21396	107.08	0.710321	21.4434	1.23997	107.092	0.725333
21.5272	1.3448	107.163	0.788375	21.4991	1.20096	107.163	0.702518	21.4886	1.17659	107.164	0.687929	21.5867	1.21504	107.163	0.710964	21.4602	1.24008	107.176	0.725399
21.5438	1.34491	107.246	0.78844	21.5159	1.20061	107.248	0.70231	21.5053	1.17707	107.248	0.688214	21.6033	1.21541	107.246	0.711185	21.4768	1.24017	107.259	0.725452
21.5605	1.34467	107.329	0.788298	21.5325	1.20096	107.33	0.702518	21.5221	1.17707	107.331	0.688214	21.62	1.21507	107.33	0.710982	21.4934	1.23934	107.342	0.724958
21.5772	1.34536	107.413	0.788708	21.5491	1.20278	107.413	0.703601	21.5387	1.17715	107.414	0.688262	21.6367	1.21498	107.413	0.710929	21.5102	1.23972	107.426	0.725185
21.5938	1.34528	107.496	0.788661	21.5658	1.2015	107.497	0.702839	21.5553	1.17778	107.498	0.688637	21.6533	1.21554	107.496	0.711262	21.5269	1.24028	107.51	0.725518
21.6104	1.34554	107.579	0.788815	21.5825	1.20163	107.58	0.702917	21.572	1.17766	107.581	0.688565	21.67	1.21585	107.58	0.711446	21.5435	1.24017	107.593	0.725452
21.6272	1.34581	107.663	0.788976	21.5991	1.20232	107.664	0.703327	21.5887	1.17782	107.665	0.688661	21.6867	1.21523	107.663	0.711077	21.5601	1.24047	107.676	0.725631
21.6439	1.34643	107.746	0.789345	21.6158	1.20206	107.747	0.703173	21.6053	1.17754	107.747	0.688494	21.7033	1.2164	107.747	0.711774	21.5769	1.24094	107.759	0.725911
21.6604	1.34632	107.829	0.78928	21.6325	1.20189	107.83	0.703071	21.622	1.17807	107.831	0.68881	21.7201	1.21637	107.83	0.711756	21.5935	1.24114	107.843	0.72603
21.6772	1.34627	107.913	0.78925	21.6492	1.20233	107.914	0.703333	21.6387	1.17837	107.915	0.688988	21.7367	1.21698	107.913	0.712119	21.6101	1.24108	107.926	0.725994
21.6939	1.34659	107.996	0.78944	21.6657	1.20184	107.997	0.703042	21.6553	1.17815	107.998	0.688857	21.7533	1.21687	107.997	0.712054	21.6268	1.2417	108.009	0.726363
21.7105	1.34697	108.079	0.789667	21.6825	1.20229	108.081	0.70331	21.672	1.17861	108.081	0.689131	21.77	1.21693	108.08	0.712089	21.6436	1.24117	108.093	0.726048
21.7272	1.34716	108.163	0.78978	21.6992	1.20226	108.164	0.703292	21.6887	1.17876	108.165	0.68922	21.7867	1.21745	108.163	0.712399	21.6602	1.24132	108.176	0.726137
21.7438	1.34701	108.246	0.78969	21.7158	1.20294	108.247	0.703696	21.7053	1.17899	108.248	0.689357	21.8033	1.21719	108.247	0.712244	21.6768	1.24135	108.259	0.726155
21.7605	1.34794	108.329	0.790244	21.7325	1.20314	108.331	0.703815	21.722	1.17894	108.331	0.689327	21.82	1.21715	108.33	0.71222	21.6935	1.24185	108.343	0.726452
21.7771	1.34803	108.413	0.790298	21.7492	1.20291	108.414	0.703679	21.7387	1.17907	108.415	0.689405	21.8366	1.21765	108.413	0.712518	21.7101	1.24231	108.426	0.726726
21.7939	1.34783	108.496	0.790179	21.7658	1.20287	108.497	0.703655	21.7553	1.17912	108.498	0.689435	21.8533	1.21799	108.497	0.71272	21.7268	1.24222	108.509	0.726673
21.8105	1.34786	108.579	0.790196	21.7825	1.20335	108.58	0.70394	21.772	1.1792	108.581	0.689482	21.8699	1.21869	108.58	0.713137	21.7435	1.2423	108.593	0.72672
21.8271	1.34853	108.663	0.790595	21.7991	1.20328	108.663	0.703899	21.7887	1.17934	108.665	0.689565	21.8867	1.21838	108.663	0.712952	21.7602	1.24285	108.676	0.727048
21.8438	1.3482	108.746	0.790399	21.8158	1.20336	108.747	0.703946	21.8053	1.17977	108.748	0.689821	21.9034	1.21915	108.747	0.713411	21.7768	1.24294	108.759	0.727101
21.8605	1.34831	108.829	0.790464	21.8325	1.20381	108.83	0.704214	21.822	1.17983	108.831	0.689857	21.92	1.21921	108.83	0.713446	21.7935	1.24196	108.843	0.726518
21.8771	1.34873	108.913	0.790714	21.8492	1.20424	108.914	0.70447	21.8387	1.17961	108.914	0.689726	21.9367	1.21908	108.913	0.713369	21.8101	1.24213	108.926	0.726619
21.8939	1.3494	108.996	0.791113	21.8658	1.20399	108.997	0.704321	21.8553	1.17986	108.998	0.689875	21.9534	1.21918	108.997	0.713429	21.8268	1.24272	109.009	0.72697
21.9106	1.349	109.08	0.790875	21.8824	1.2045	109.08	0.704625	21.8719	1.17998	109.081	0.689946	21.97	1.21937	109.08	0.713542	21.8435	1.24268	109.093	0.726946
21.9272	1.34917	109.163	0.790976	21.8992	1.20458	109.164	0.704673	21.8886	1.18041	109.164	0.690202	21.9867	1.22	109.163	0.713917	21.8601	1.24253	109.176	0.726857
21.9439	1.34945	109.246	0.791143	21.9158	1.2051	109.247	0.704982	21.9053	1.17998	109.248	0.689946	22.0033	1.21974	109.247	0.713762	21.8768	1.24313	109.259	0.727214
21.9605	1.34996	109.33	0.791446	21.9325	1.20467	109.33	0.704726	21.922	1.18008	109.331	0.690006	22.02	1.22042	109.33	0.714167	21.8935	1.24361	109.343	0.7275
21.9771	1.34922	109.413	0.791006	21.9492	1.20451	109.414	0.704631	21.9387	1.18043	109.414	0.690214	22.0367	1.22095	109.413	0.714482	21.9102	1.24351	109.426	0.72744
21.9938	1.34977	109.496	0.791333	21.9659	1.20577	109.497	0.705381	21.9554	1.17992	109.498	0.689911	22.0534	1.22028	109.497	0.714083	21.9268	1.24352	109.509	0.727446
22.0105	1.34962	109.58	0.791244	21.9824	1.20515	109.58	0.705012	21.972	1.17986	109.581	0.689875	22.07	1.22043	109.58	0.714173	21.9435	1.24376	109.593	0.727589
22.0272	1.34998	109.663	0.791458	21.9992	1.20571	109.664	0.705345	21.9886	1.18015	109.664	0.690048	22.0866	1.22091	109.663	0.714458	21.9602	1.24425	109.676	0.727881
22.0438	1.35074	109.746	0.791911	22.0159	1.20567	109.747	0.705321	22.0054	1.18012	109.748	0.69003	22.1033	1.22135	109.746	0.71472	21.9768	1.24413	109.759	0.72781
22.0605	1.35053	109.829	0.791786	22.0325	1.20653	109.83	0.705833	22.022	1.18044	109.831	0.69022	22.12	1.2209	109.83	0.714452	21.9935	1.24276	109.843	0.726994
22.0771	1.35117	109.913	0.792167	22.0492	1.20584	109.914	0.705423	22.0386	1.17996	109.914	0.689935	22.1367	1.221	109.913	0.714512	22.0102	1.24338	109.926	0.727363
22.0938	1.35134	109.996	0.792268	22.0658	1.20631	109.997	0.705702	22.0554	1.18042	109.998	0.690208	22.1533	1.22205	109.997	0.715137	22.0268	1.24376	110.009	0.727589
22.1105	1.35098	110.08	0.792054	22.0825	1.20578	110.08	0.705387	22.072	1.18058	110.081	0.690304	22.17	1.22201	110.08	0.715113	22.0435	1.24372	110.092	0.727565
22.1272	1.35128	110.163	0.792232	22.0991	1.20718	110.163	0.70622	22.0886	1.18061	110.164	0.690321	22.1867	1.2216	110.163	0.714869	22.0602	1.24397	110.176	0.727714
22.1439	1.35166	110.246	0.792458	22.1158	1.20674	110.247	0.705958	22.1053	1.18037	110.248	0.690179	22.2033	1.22192	110.246	0.71506	22.0768	1.24424	110.259	0.727875
22.1605	1.35185	110.329	0.792571	22.1325	1.20656	110.33	0.705851	22.122	1.1804	110.331	0.690196	22.22	1.22232	110.33	0.715298	22.0934	1.24438	110.342	0.727958
22.1772	1.35173	110.413	0.7925	22.1492	1.20649	110.414	0.70581	22.1387	1.18061	110.415	0.690321	22.2366	1.22288	110.413	0.715631	22.1102	1.24446	110.426	0.728006
22.1938	1.352	110.496	0.792661	22.1658	1.20818	110.497	0.706815	22.1553	1.18003	110.498	0.689976	22.2533	1.22212	110.496	0.715179	22.1269	1.24475	110.51	0.728179
22.2105	1.3528	110.579	0.793137	22.1825	1.20681	110.58	0.706	22.172	1.18035	110.581	0.690167	22.27	1.22279	110.58	0.715577	22.1435	1.24505	110.593	0.728357
22.2272	1.35293	110.663	0.793214	22.1991	1.20737	110.664	0.706333	22.1887	1.18063	110.665	0.690333	22.2867	1.22314	110.663	0.715786	22.1602	1.24426	110.676	0.727887
22.2438	1.35278	110.746	0.793125	22.2158	1.20755	110.747	0.70644	22.2053	1.18046	110.748	0.690232	22.3033	1.2233	110.746	0.715881	22.1769	1.24437	110.76	0.727952
22.2605	1.3534	110.829	0.793494	22.2326	1.20846	110.831	0.706982	22.222	1.18032	110.831	0.690149	22.32	1.22281	110.83	0.715589	22.1934	1.24463	110.842	0.728107
22.2771	1.35286	110.913	0.793173	22.2491	1.20796	110.913	0.706685	22.2386	1.18033	110.914	0.690155	22.3367	1.22331	110.913	0.715887	22.2102	1.24513	110.926	0.728405
22.2937	1.35361	110.996	0.793619	22.2658	1.20809	110.997	0.706762	22.2553	1.18071	110.998	0.690381	22.3533	1.22371	110.997	0.716125	22.2268	1.24506	111.009	0.728363
22.3105	1.35343	111.079	0.793512	22.2825	1.2079	111.08	0.706649	22.272	1.18048	111.081	0.690244	22.37	1.22438	111.08	0.716524	22.2435	1.24525	111.093	0.728476
22.3272	1.35411	111.163	0.793917	22.2991	1.20849	111.163	0.707	22.2887	1.18044	111.164	0.69022	22.3867	1.22352	111.163	0.716012	22.2602	1.24579	111.176	0.728798
22.3438	1.35426	111.246	0.794006	22.3159	1.2082	111.247	0.706827	22.3053	1.18097	111.248	0.690536	22.4033	1.22429	111.247	0.71647	22.2768	1.24583	111.259	0.728821
22.3605	1.35418	111.33	0.793958	22.3325	1.20856	111.331	0.707042	22.3221	1.18101	111.332	0.69056	22.42	1.22445	111.33	0.716565	22.2934	1.24591	111.342	0.728869
22.3772	1.35425	111.413	0.794	22.3492	1.20869	111.414	0.707119	22.3387	1.1811	111.415	0.690613	22.4367	1.22468	111.413	0.716702	22.3101	1.24596	111.426	0.728899
22.3939	1.35483	111.497	0.794345	22.3658	1.20903	111.497	0.707321	22.3553	1.18093	111.498	0.690512	22.4533	1.22452	111.497	0.716607	22.3269	1.24631	111.51	0.729107
22.4105	1.35449	111.579	0.794143	22.3825	1.20867	111.58	0.707107	22.3721	1.18108	111.581	0.690601	22.4699	1.22457	111.58	0.716637	22.3435	1.24536	111.593	0.728542
22.4271	1.35483	111.663	0.794345	22.3992	1.20893	111.664	0.707262	22.3887	1.18115	111.665	0.690643	22.4867	1.22473	111.663	0.716732	22.3602	1.24551	111.676	0.728631
22.4439	1.35482	111.746	0.794339	22.4158	1.20941	111.747	0.707548	22.4053	1.18103	111.748	0.690571	22.5033	1.22514	111.746	0.716976	22.3769	1.24578	111.76	0.728792
22.4605	1.35527	111.829	0.794607	22.4325	1.21012	111.83	0.70797	22.4219	1.18122	111.831	0.690685	22.5199	1.22452	111.83	0.716607	22.3936	1.24633	111.843	0.729119
22.4772	1.35534	111.913	0.794649	22.4492	1.21013	111.914	0.707976	22.4386	1.18156	111.914	0.690887	22.5368	1.22563	111.914	0.717268	22.4101	1.246	111.926	0.728923
22.4938	1.35537	111.996	0.794667	22.4658	1.21041	111.997	0.708143	22.4554	1.18153	111.998	0.690869	22.5533	1.226	111.997	0.717488	22.4268	1.24604	112.009	0.728946
22.5105	1.35595	112.079	0.795012	22.4825	1.21029	112.08	0.708071	22.4719	1.18153	112.081	0.690869	22.57	1.22568	112.08	0.717298	22.4435	1.24642	112.093	0.729173
22.5272	1.35634	112.163	0.795244	22.4992	1.21048	112.164	0.708185	22.4887	1.18116	112.165	0.690649	22.5867	1.22566	112.164	0.717286	22.4601	1.24615	112.176	0.729012
22.5439	1.35608	112.246	0.795089	22.5158	1.21058	112.247	0.708244	22.5053	1.18166	112.248	0.690946	22.6033	1.22611	112.247	0.717554	22.4768	1.24615	112.259	0.729012
22.5605	1.3562	112.329	0.795161	22.5326	1.21122	112.331	0.708625	22.522	1.18149	112.331	0.690845	22.6199	1.22573	112.33	0.717327	22.4935	1.24643	112.343	0.729179
22.5772	1.35636	112.413	0.795256	22.5492	1.21191	112.414	0.709036	22.5387	1.18161	112.415	0.690917	22.6367	1.22619	112.413	0.717601	22.5101	1.24681	112.426	0.729405
22.5938	1.35669	112.496	0.795452	22.5658	1.21109	112.497	0.708548	22.5553	1.1817	112.498	0.69097	22.6533	1.22654	112.496	0.71781	22.5268	1.24683	112.509	0.729417
22.6105	1.3566	112.579	0.795399	22.5826	1.20983	112.581	0.707798	22.572	1.18189	112.581	0.691083	22.67	1.22699	112.58	0.718077	22.5435	1.24694	112.593	0.729482
22.6271	1.35706	112.663	0.795673	22.5992	1.21011	112.664	0.707964	22.5887	1.18148	112.665	0.690839	22.6866	1.22701	112.663	0.718089	22.5601	1.24706	112.676	0.729554
22.6438	1.3575	112.746	0.795935	22.6158	1.20961	112.747	0.707667	22.6053	1.18155	112.748	0.690881	22.7033	1.22619	112.746	0.717601	22.5769	1.24729	112.76	0.72969
22.6605	1.35744	112.829	0.795899	22.6325	1.2104	112.83	0.708137	22.6219	1.18163	112.831	0.690929	22.72	1.22706	112.83	0.718119	22.5935	1.24667	112.843	0.729321
22.6771	1.35721	112.912	0.795762	22.6491	1.2113	112.914	0.708673	22.6387	1.18189	112.915	0.691083	22.7366	1.22755	112.913	0.718411	22.6102	1.247	112.926	0.729518
22.6938	1.35741	112.996	0.795881	22.6658	1.2116	112.997	0.708851	22.6553	1.18121	112.998	0.690679	22.7534	1.22714	112.997	0.718167	22.6268	1.24728	113.009	0.729685
22.7105	1.35786	113.08	0.796149	22.6825	1.21156	113.08	0.708827	22.672	1.18173	113.081	0.690988	22.7701	1.22817	113.08	0.71878	22.6435	1.24747	113.093	0.729798
22.7271	1.35813	113.163	0.79631	22.6992	1.21212	113.164	0.709161	22.6887	1.18168	113.165	0.690958	22.7867	1.22853	113.163	0.718994	22.6602	1.2477	113.176	0.729935
22.7438	1.35775	113.246	0.796083	22.7158	1.2128	113.247	0.709565	22.7053	1.18142	113.248	0.690804	22.8034	1.22855	113.247	0.719006	22.6767	1.24753	113.259	0.729833
22.7606	1.35831	113.33	0.796417	22.7324	1.21264	113.33	0.70947	22.722	1.18153	113.331	0.690869	22.82	1.22857	113.33	0.719018	22.6935	1.24803	113.343	0.730131
22.7772	1.35824	113.413	0.796375	22.7492	1.21253	113.414	0.709405	22.7386	1.18132	113.414	0.690744	22.8366	1.2286	113.413	0.719036	22.7102	1.24793	113.426	0.730071
22.7938	1.35816	113.496	0.796327	22.7659	1.2122	113.497	0.709208	22.7554	1.18154	113.498	0.690875	22.8533	1.22881	113.497	0.719161	22.7268	1.24782	113.509	0.730006
22.8105	1.35828	113.579	0.796399	22.7825	1.21382	113.58	0.710173	22.772	1.18146	113.581	0.690827	22.87	1.22909	113.58	0.719327	22.7435	1.24815	113.593	0.730202
22.8272	1.35918	113.663	0.796935	22.7992	1.21187	113.664	0.709012	22.7886	1.18129	113.664	0.690726	22.8866	1.22933	113.663	0.71947	22.7602	1.24873	113.676	0.730548
22.8438	1.35932	113.746	0.797018	22.8159	1.21316	113.747	0.70978	22.8054	1.1814	113.748	0.690792	22.9033	1.22982	113.747	0.719762	22.7768	1.24891	113.759	0.730655
22.8605	1.35911	113.83	0.796893	22.8325	1.21277	113.83	0.709548	22.8221	1.18152	113.831	0.690863	22.92	1.22961	113.83	0.719637	22.7935	1.24891	113.843	0.730655
22.8771	1.35922	113.913	0.796958	22.8492	1.21455	113.914	0.710607	22.8386	1.18141	113.914	0.690798	22.9367	1.2299	113.913	0.71981	22.8102	1.24869	113.926	0.730524
22.8938	1.35968	113.996	0.797232	22.8658	1.21308	113.997	0.709732	22.8553	1.18132	113.998	0.690744	22.9533	1.23026	113.996	0.720024	22.8268	1.24859	114.009	0.730464
22.9105	1.35954	114.079	0.797149	22.8824	1.2133	114.08	0.709863	22.8719	1.18166	114.081	0.690946	22.97	1.23064	114.08	0.72025	22.8435	1.24884	114.093	0.730613
22.9272	1.35983	114.163	0.797321	22.8991	1.21348	114.163	0.70997	22.8886	1.18166	114.164	0.690946	22.9867	1.23088	114.163	0.720393	22.8602	1.24898	114.176	0.730696
22.9438	1.36021	114.246	0.797548	22.9158	1.21451	114.247	0.710583	22.9053	1.18158	114.248	0.690899	23.0034	1.23063	114.247	0.720244	22.8768	1.24951	114.259	0.731012
22.9605	1.36036	114.329	0.797637	22.9325	1.21433	114.33	0.710476	22.922	1.18146	114.331	0.690827	23.02	1.23062	114.33	0.720238	22.8935	1.24989	114.343	0.731238
22.9772	1.36043	114.413	0.797679	22.9491	1.21479	114.414	0.71075	22.9387	1.18185	114.415	0.69106	23.0367	1.23101	114.414	0.72047	22.9101	1.24971	114.426	0.731131
22.9938	1.36049	114.496	0.797714	22.9659	1.21383	114.497	0.710179	22.9553	1.18161	114.498	0.690917	23.0532	1.23116	114.496	0.72056	22.9269	1.24928	114.509	0.730875
23.0105	1.36095	114.58	0.797988	22.9826	1.21526	114.581	0.71103	22.9721	1.18153	114.582	0.690869	23.07	1.23103	114.58	0.720482	22.9435	1.24971	114.593	0.731131
23.0272	1.36124	114.663	0.798161	22.9991	1.21498	114.663	0.710863	22.9887	1.18204	114.665	0.691173	23.0867	1.23169	114.663	0.720875	22.9602	1.25002	114.676	0.731315
23.0438	1.36111	114.746	0.798083	23.0159	1.21472	114.747	0.710708	23.0053	1.18225	114.748	0.691298	23.1033	1.23189	114.746	0.720994	22.9769	1.25028	114.76	0.73147
23.0605	1.36113	114.829	0.798095	23.0326	1.21497	114.831	0.710857	23.0221	1.18222	114.831	0.69128	23.12	1.23223	114.83	0.721196	22.9935	1.25027	114.843	0.731464
23.0772	1.36179	114.913	0.798488	23.0491	1.21625	114.913	0.711619	23.0387	1.18202	114.915	0.691161	23.1366	1.23211	114.913	0.721125	23.0102	1.25065	114.926	0.73169
23.0938	1.36159	114.996	0.798369	23.0658	1.21429	114.997	0.710452	23.0553	1.18231	114.998	0.691333	23.1533	1.23256	114.997	0.721393	23.0269	1.25111	115.01	0.731964
23.1104	1.36148	115.079	0.798304	23.0825	1.21626	115.08	0.711625	23.072	1.1827	115.081	0.691565	23.17	1.23269	115.08	0.72147	23.0435	1.25113	115.093	0.731976
23.1272	1.36189	115.163	0.798548	23.0991	1.21629	115.164	0.711643	23.0887	1.18255	115.165	0.691476	23.1867	1.23273	115.163	0.721494	23.0601	1.25121	115.176	0.732024
23.1439	1.36234	115.246	0.798815	23.1158	1.21489	115.247	0.71081	23.1053	1.18245	115.247	0.691417	23.2033	1.23282	115.247	0.721548	23.0769	1.25069	115.259	0.731714
23.1605	1.36251	115.329	0.798917	23.1325	1.21524	115.33	0.711018	23.122	1.18276	115.331	0.691601	23.22	1.23313	115.33	0.721732	23.0935	1.25085	115.342	0.73181
23.1772	1.36249	115.413	0.798905	23.1491	1.21701	115.413	0.712071	23.1387	1.1831	115.415	0.691804	23.2367	1.23322	115.413	0.721786	23.1101	1.25117	115.426	0.732
23.1938	1.36264	115.496	0.798994	23.1658	1.21575	115.497	0.711321	23.1553	1.18292	115.498	0.691696	23.2534	1.23333	115.497	0.721851	23.1269	1.25154	115.51	0.73222
23.2105	1.36318	115.579	0.799315	23.1825	1.21709	115.58	0.712119	23.172	1.18298	115.581	0.691732	23.27	1.23334	115.58	0.721857	23.1435	1.25196	115.593	0.73247
23.2272	1.36321	115.663	0.799333	23.1992	1.21551	115.664	0.711179	23.1887	1.18364	115.664	0.692125	23.2867	1.23387	115.663	0.722173	23.1602	1.25225	115.676	0.732643
23.2438	1.36306	115.746	0.799244	23.2159	1.2174	115.747	0.712304	23.2054	1.1837	115.748	0.692161	23.3033	1.23397	115.747	0.722232	23.1768	1.25189	115.759	0.732429
23.2605	1.36381	115.83	0.79969	23.2325	1.21703	115.83	0.712083	23.222	1.18347	115.831	0.692024	23.3199	1.23361	115.829	0.722018	23.1935	1.25234	115.843	0.732696
23.2772	1.36383	115.913	0.799702	23.2492	1.21774	115.914	0.712506	23.2387	1.18375	115.915	0.69219	23.3367	1.23435	115.913	0.722458	23.2102	1.25263	115.926	0.732869
23.2939	1.36377	115.996	0.799667	23.2657	1.21797	115.997	0.712643	23.2553	1.18417	115.998	0.69244	23.3533	1.23425	115.997	0.722399	23.2269	1.25266	116.01	0.732887
23.3104	1.36398	116.079	0.799792	23.2825	1.2181	116.08	0.71272	23.272	1.18399	116.081	0.692333	23.3699	1.23428	116.08	0.722417	23.2435	1.25301	116.093	0.733095
23.3271	1.36447	116.163	0.800083	23.2992	1.21766	116.164	0.712458	23.2887	1.18403	116.165	0.692357	23.3867	1.23439	116.163	0.722482	23.2602	1.25352	116.176	0.733399
23.3439	1.36453	116.247	0.800119	23.3158	1.218	116.247	0.712661	23.3053	1.18451	116.248	0.692643	23.4034	1.23451	116.247	0.722554	23.2768	1.25356	116.259	0.733423
23.3605	1.36424	116.329	0.799946	23.3326	1.21623	116.331	0.711607	23.3219	1.18484	116.331	0.692839	23.42	1.23471	116.33	0.722673	23.2935	1.25388	116.343	0.733613
23.3771	1.36463	116.413	0.800179	23.3492	1.21905	116.414	0.713286	23.3387	1.18464	116.415	0.69272	23.4367	1.23457	116.413	0.722589	23.3101	1.254	116.426	0.733685
23.3939	1.36539	116.496	0.800631	23.3658	1.21771	116.497	0.712488	23.3553	1.18495	116.498	0.692905	23.4534	1.23465	116.497	0.722637	23.3268	1.25464	116.509	0.734065
23.4105	1.3647	116.579	0.80022	23.3825	1.21867	116.58	0.71306	23.3719	1.18519	116.581	0.693048	23.47	1.23494	116.58	0.72281	23.3436	1.25374	116.593	0.73353
23.4272	1.36502	116.663	0.800411	23.3992	1.21949	116.664	0.713548	23.3887	1.18547	116.665	0.693214	23.4866	1.2353	116.663	0.723024	23.3602	1.25403	116.676	0.733702
23.4439	1.36507	116.746	0.80044	23.4158	1.21906	116.747	0.713292	23.4053	1.18531	116.748	0.693119	23.5033	1.2348	116.746	0.722726	23.3768	1.25471	116.759	0.734107
23.4605	1.36533	116.829	0.800595	23.4325	1.21902	116.83	0.713268	23.422	1.18578	116.831	0.693399	23.52	1.23516	116.83	0.72294	23.3936	1.25487	116.843	0.734202
23.4771	1.36581	116.913	0.800881	23.4492	1.22018	116.914	0.713958	23.4387	1.18607	116.915	0.693571	23.5366	1.23538	116.913	0.723071	23.4102	1.25497	116.926	0.734262
23.4938	1.36568	116.996	0.800804	23.4659	1.2202	116.997	0.71397	23.4554	1.18618	116.998	0.693637	23.5533	1.23531	116.996	0.72303	23.4268	1.25502	117.009	0.734292
23.5105	1.36625	117.079	0.801143	23.4824	1.22084	117.08	0.714351	23.472	1.18588	117.081	0.693458	23.57	1.23549	117.08	0.723137	23.4435	1.25511	117.093	0.734345
23.5272	1.36636	117.163	0.801208	23.4992	1.22064	117.164	0.714232	23.4886	1.18619	117.164	0.693643	23.5866	1.23528	117.163	0.723012	23.4602	1.25537	117.176	0.7345
23.5438	1.36607	117.246	0.801036	23.5159	1.2208	117.247	0.714327	23.5053	1.18668	117.248	0.693935	23.6033	1.23567	117.247	0.723244	23.4769	1.25537	117.26	0.7345
23.5605	1.36592	117.33	0.800946	23.5324	1.22021	117.33	0.713976	23.522	1.18667	117.331	0.693929	23.62	1.23582	117.33	0.723333	23.4934	1.25546	117.342	0.734554
23.5772	1.36645	117.413	0.801262	23.5491	1.22064	117.414	0.714232	23.5386	1.18642	117.414	0.69378	23.6367	1.23558	117.413	0.72319	23.5102	1.25608	117.426	0.734923
23.5938	1.36651	117.496	0.801298	23.5659	1.22012	117.497	0.713923	23.5554	1.18672	117.498	0.693958	23.6533	1.23614	117.497	0.723524	23.5268	1.25651	117.509	0.735179
23.6105	1.36708	117.58	0.801637	23.5825	1.22134	117.58	0.714649	23.5721	1.18669	117.582	0.69394	23.67	1.23611	117.58	0.723506	23.5434	1.25648	117.592	0.735161
23.6272	1.36734	117.663	0.801792	23.5992	1.22183	117.664	0.71494	23.5886	1.18686	117.664	0.694042	23.6867	1.23635	117.663	0.723649	23.5602	1.25685	117.676	0.735381
23.6439	1.36757	117.746	0.801929	23.6159	1.2224	117.747	0.71528	23.6054	1.18683	117.748	0.694024	23.7033	1.23629	117.747	0.723613	23.5768	1.25685	117.759	0.735381
23.6606	1.36751	117.83	0.801893	23.6325	1.22181	117.83	0.714929	23.622	1.18709	117.831	0.694179	23.72	1.23655	117.83	0.723768	23.5934	1.25681	117.842	0.735357
23.6772	1.36767	117.913	0.801988	23.6492	1.22227	117.914	0.715202	23.6386	1.1872	117.914	0.694244	23.7366	1.23662	117.913	0.72381	23.6102	1.2571	117.926	0.73553
23.6938	1.36755	117.996	0.801917	23.6659	1.22265	117.997	0.715429	23.6554	1.18694	117.998	0.694089	23.7533	1.23625	117.996	0.723589	23.6269	1.25783	118.01	0.735964
23.7105	1.36814	118.079	0.802268	23.6825	1.22247	118.08	0.715321	23.672	1.18708	118.081	0.694173	23.77	1.23648	118.08	0.723726	23.6435	1.25779	118.093	0.73594
23.7271	1.36782	118.162	0.802077	23.6991	1.22306	118.164	0.715673	23.6887	1.18747	118.165	0.694405	23.7867	1.23697	118.164	0.724018	23.6603	1.25757	118.176	0.73581
23.7438	1.36797	118.246	0.802167	23.7158	1.22362	118.247	0.716006	23.7053	1.1877	118.248	0.694542	23.8033	1.23715	118.246	0.724125	23.6769	1.25791	118.259	0.736012
23.7605	1.36877	118.33	0.802643	23.7325	1.22352	118.33	0.715946	23.722	1.18752	118.331	0.694435	23.82	1.23692	118.33	0.723988	23.6934	1.25811	118.342	0.736131
23.7772	1.36865	118.413	0.802571	23.7491	1.22307	118.413	0.715679	23.7386	1.18746	118.414	0.694399	23.8367	1.23752	118.413	0.724345	23.7102	1.25848	118.426	0.736351
23.7938	1.36867	118.496	0.802583	23.7658	1.22305	118.497	0.715667	23.7553	1.18757	118.498	0.694464	23.8533	1.23747	118.496	0.724315	23.7268	1.25858	118.509	0.736411
23.8104	1.369	118.579	0.80278	23.7825	1.2244	118.58	0.71647	23.7721	1.18764	118.581	0.694506	23.87	1.23736	118.58	0.72425	23.7435	1.25888	118.593	0.736589
23.8272	1.36908	118.663	0.802827	23.7991	1.22349	118.663	0.715929	23.7887	1.18761	118.665	0.694488	23.8867	1.23724	118.663	0.724179	23.7601	1.2596	118.676	0.737018
23.8438	1.36945	118.746	0.803048	23.8158	1.224	118.747	0.716232	23.8053	1.18819	118.747	0.694833	23.9033	1.23721	118.747	0.724161	23.7769	1.2589	118.76	0.736601
23.8604	1.36925	118.829	0.802929	23.8326	1.22435	118.831	0.71644	23.8221	1.18819	118.832	0.694833	23.92	1.23778	118.83	0.7245	23.7935	1.25904	118.843	0.736685
23.8772	1.36975	118.913	0.803226	23.8491	1.22417	118.914	0.716333	23.8388	1.18825	118.915	0.694869	23.9367	1.2379	118.913	0.724571	23.8101	1.25947	118.926	0.73694
23.8939	1.3701	118.997	0.803435	23.8658	1.22486	118.997	0.716744	23.8553	1.18823	118.997	0.694857	23.9533	1.23816	118.997	0.724726	23.8269	1.25978	119.009	0.737125
23.9105	1.3701	119.079	0.803435	23.8825	1.22415	119.08	0.716321	23.872	1.18864	119.081	0.695101	23.9699	1.23852	119.08	0.72494	23.8435	1.25969	119.093	0.737071
23.9272	1.37005	119.163	0.803405	23.8992	1.22575	119.164	0.717274	23.8887	1.18887	119.165	0.695238	23.9867	1.23867	119.163	0.72503	23.8601	1.26019	119.176	0.737369
23.9439	1.3704	119.246	0.803613	23.9159	1.22542	119.247	0.717077	23.9053	1.18893	119.248	0.695274	24.0033	1.238	119.246	0.724631	23.8769	1.26047	119.26	0.737536
23.9605	1.3707	119.329	0.803792	23.9325	1.22511	119.331	0.716893	23.922	1.1888	119.331	0.695196	24.02	1.23832	119.33	0.724821	23.8936	1.25994	119.343	0.73722
23.9772	1.37081	119.413	0.803857	23.9492	1.22479	119.414	0.716702	23.9387	1.1894	119.415	0.695554	24.0368	1.23854	119.414	0.724952	23.9102	1.26036	119.426	0.73747
23.9938	1.37067	119.496	0.803774	23.9658	1.22582	119.497	0.717315	23.9554	1.18969	119.498	0.695726	24.0533	1.23859	119.497	0.724982	23.9268	1.2603	119.509	0.737435
24.0105	1.3714	119.579	0.804208	23.9825	1.22517	119.581	0.716929	23.972	1.18976	119.581	0.695768	24.07	1.23857	119.58	0.72497	23.9435	1.26087	119.593	0.737774
24.0271	1.37149	119.663	0.804262	23.9992	1.22545	119.664	0.717095	23.9887	1.19037	119.665	0.696131	24.0867	1.23943	119.663	0.725482	23.9601	1.26079	119.676	0.737726
24.0439	1.37131	119.746	0.804155	24.0158	1.22574	119.747	0.717268	24.0053	1.19035	119.748	0.696119	24.1034	1.23984	119.747	0.725726	23.9768	1.26076	119.759	0.737708
24.0605	1.37157	119.829	0.80431	24.0325	1.22673	119.83	0.717857	24.022	1.19075	119.831	0.696357	24.12	1.23942	119.83	0.725476	23.9935	1.26061	119.843	0.737619
24.0772	1.37173	119.913	0.804405	24.0492	1.22594	119.914	0.717387	24.0387	1.19053	119.915	0.696226	24.1367	1.23964	119.913	0.725607	24.0101	1.26154	119.926	0.738173
24.0938	1.37194	119.996	0.80453	24.0658	1.22652	119.997	0.717732	24.0553	1.1912	119.998	0.696625	24.1534	1.23953	119.997	0.725542	24.0268	1.2613	120.009	0.73803
24.1105	1.37199	120.08	0.80456	24.0826	1.22641	120.081	0.717667	24.072	1.19163	120.081	0.696881	24.17	1.23963	120.08	0.725601	24.0435	1.26149	120.093	0.738143
24.1272	1.37222	120.163	0.804696	24.0992	1.22649	120.164	0.717714	24.0887	1.19161	120.165	0.696869	24.1866	1.23955	120.163	0.725554	24.0602	1.26175	120.176	0.738298
24.1439	1.3724	120.246	0.804804	24.1158	1.22668	120.247	0.717827	24.1054	1.19174	120.248	0.696946	24.2034	1.24069	120.247	0.726232	24.0768	1.26211	120.259	0.738512
24.1606	1.37258	120.33	0.804911	24.1325	1.22729	120.33	0.71819	24.1219	1.19223	120.331	0.697238	24.22	1.24001	120.33	0.725827	24.0935	1.26194	120.343	0.738411
24.1771	1.37257	120.412	0.804905	24.1492	1.22702	120.414	0.71803	24.1387	1.19257	120.415	0.69744	24.2366	1.24096	120.413	0.726393	24.1102	1.26215	120.426	0.738536
24.1938	1.37295	120.496	0.805131	24.1658	1.22688	120.497	0.717946	24.1553	1.19282	120.498	0.697589	24.2533	1.24078	120.497	0.726286	24.1268	1.26247	120.509	0.738726
24.2105	1.37341	120.58	0.805405	24.1825	1.22719	120.58	0.718131	24.172	1.1931	120.581	0.697756	24.27	1.24075	120.58	0.726268	24.1435	1.26249	120.593	0.738738
24.2271	1.37273	120.663	0.805	24.1992	1.22773	120.664	0.718452	24.1887	1.19352	120.665	0.698006	24.2867	1.24104	120.663	0.72644	24.1602	1.26245	120.676	0.738714
24.2438	1.37322	120.746	0.805292	24.2158	1.22756	120.747	0.718351	24.2053	1.19334	120.748	0.697899	24.3034	1.24146	120.747	0.72669	24.1768	1.26276	120.759	0.738899
24.2605	1.3736	120.83	0.805518	24.2324	1.2279	120.83	0.718554	24.222	1.19377	120.831	0.698155	24.32	1.24132	120.83	0.726607	24.1935	1.26314	120.843	0.739125
24.2772	1.37385	120.913	0.805667	24.2492	1.22742	120.914	0.718268	24.2386	1.19384	120.914	0.698196	24.3366	1.24175	120.913	0.726863	24.2102	1.26358	120.926	0.739387
24.2938	1.37357	120.996	0.8055	24.2658	1.22807	120.997	0.718655	24.2553	1.19432	120.998	0.698482	24.3533	1.24179	120.997	0.726887	24.2268	1.2631	121.009	0.739101
24.3105	1.37401	121.079	0.805762	24.2825	1.22783	121.081	0.718512	24.272	1.19427	121.081	0.698452	24.37	1.24189	121.08	0.726946	24.2435	1.26345	121.093	0.73931
24.3272	1.37433	121.163	0.805952	24.2991	1.22879	121.164	0.719083	24.2886	1.19462	121.164	0.698661	24.3866	1.2422	121.163	0.727131	24.2602	1.26357	121.176	0.739381
24.3438	1.37444	121.246	0.806018	24.3159	1.22763	121.247	0.718393	24.3054	1.19505	121.248	0.698917	24.4034	1.24268	121.247	0.727417	24.2768	1.26394	121.259	0.739601
24.3605	1.37411	121.33	0.805821	24.3325	1.22897	121.33	0.71919	24.3221	1.1955	121.332	0.699185	24.42	1.24291	121.33	0.727554	24.2935	1.26375	121.343	0.739488
24.3772	1.37502	121.413	0.806363	24.3491	1.22873	121.413	0.719048	24.3386	1.1951	121.414	0.698946	24.4366	1.24269	121.413	0.727423	24.3102	1.26416	121.426	0.739732
24.3938	1.37517	121.496	0.806452	24.3658	1.22869	121.497	0.719024	24.3553	1.19527	121.498	0.699048	24.4533	1.24302	121.497	0.727619	24.3268	1.26449	121.509	0.739929
24.4106	1.3753	121.58	0.80653	24.3824	1.22867	121.58	0.719012	24.3721	1.19606	121.581	0.699518	24.47	1.24334	121.58	0.72781	24.3434	1.26483	121.592	0.740131
24.4271	1.37494	121.663	0.806315	24.3992	1.22949	121.664	0.7195	24.3886	1.19574	121.664	0.699327	24.4867	1.24331	121.663	0.727792	24.3602	1.26443	121.676	0.739893
24.4437	1.37552	121.746	0.806661	24.4159	1.22932	121.747	0.719399	24.4054	1.19578	121.748	0.699351	24.5034	1.24354	121.747	0.727929	24.3769	1.26502	121.76	0.740244
24.4605	1.37552	121.829	0.806661	24.4325	1.22887	121.83	0.719131	24.422	1.19592	121.831	0.699435	24.52	1.24424	121.83	0.728345	24.3935	1.26537	121.843	0.740452
24.4772	1.37588	121.913	0.806875	24.4491	1.22893	121.914	0.719167	24.4386	1.19667	121.914	0.699881	24.5367	1.24471	121.914	0.728625	24.4102	1.26536	121.926	0.740446
24.4939	1.37619	121.996	0.80706	24.4658	1.2299	121.997	0.719744	24.4553	1.19641	121.998	0.699726	24.5533	1.24473	121.997	0.728637	24.4268	1.26548	122.009	0.740518
24.5106	1.37642	122.08	0.807196	24.4825	1.22916	122.08	0.719304	24.472	1.19639	122.081	0.699714	24.5699	1.24482	122.08	0.72869	24.4434	1.26584	122.092	0.740732
24.5272	1.37705	122.163	0.807571	24.4992	1.2296	122.164	0.719565	24.4887	1.19657	122.165	0.699821	24.5866	1.24459	122.163	0.728554	24.4602	1.26606	122.176	0.740863
24.5438	1.37633	122.246	0.807143	24.5159	1.22955	122.247	0.719536	24.5054	1.197	122.248	0.700077	24.6033	1.2447	122.246	0.728619	24.4768	1.26563	122.259	0.740607
24.5605	1.37627	122.329	0.807107	24.5325	1.22989	122.33	0.719738	24.522	1.19688	122.331	0.700006	24.62	1.24511	122.33	0.728863	24.4935	1.26621	122.343	0.740952
24.5772	1.37751	122.413	0.807845	24.5492	1.23028	122.414	0.71997	24.5387	1.19676	122.415	0.699935	24.6366	1.24533	122.413	0.728994	24.5102	1.26689	122.426	0.741357
24.5938	1.37667	122.496	0.807345	24.5658	1.22978	122.497	0.719673	24.5553	1.19719	122.498	0.70019	24.6533	1.24582	122.496	0.729286	24.5268	1.26695	122.509	0.741393
24.6104	1.37676	122.579	0.807399	24.5825	1.22981	122.58	0.71969	24.572	1.19731	122.581	0.700262	24.67	1.24636	122.58	0.729607	24.5435	1.26683	122.593	0.741321
24.6272	1.3779	122.663	0.808077	24.5991	1.23074	122.664	0.720244	24.5887	1.19726	122.665	0.700232	24.6867	1.24637	122.663	0.729613	24.5601	1.26704	122.676	0.741446
24.6439	1.37767	122.746	0.80794	24.6157	1.22978	122.747	0.719673	24.6052	1.19719	122.747	0.70019	24.7033	1.24619	122.746	0.729506	24.5769	1.26782	122.759	0.741911
24.6604	1.37718	122.829	0.807649	24.6325	1.23033	122.83	0.72	24.622	1.19741	122.831	0.700321	24.72	1.24683	122.83	0.729887	24.5935	1.2675	122.843	0.74172
24.6772	1.37808	122.913	0.808185	24.6491	1.23063	122.913	0.720179	24.6387	1.19784	122.915	0.700577	24.7367	1.24687	122.913	0.729911	24.6101	1.26757	122.926	0.741762
24.6939	1.37869	122.996	0.808548	24.6658	1.23077	122.997	0.720262	24.6553	1.19751	122.998	0.700381	24.7533	1.24707	122.996	0.73003	24.6268	1.26804	123.009	0.742042
24.7105	1.37846	123.079	0.808411	24.6825	1.23068	123.081	0.720208	24.672	1.19757	123.081	0.700417	24.77	1.24726	123.08	0.730143	24.6435	1.26848	123.093	0.742304
24.7272	1.3787	123.163	0.808554	24.6992	1.23024	123.164	0.719946	24.6887	1.19782	123.165	0.700565	24.7867	1.24784	123.163	0.730488	24.6601	1.26848	123.176	0.742304
24.7438	1.37757	123.246	0.807881	24.7159	1.23073	123.247	0.720238	24.7053	1.19811	123.248	0.700738	24.8034	1.24781	123.247	0.73047	24.6769	1.26851	123.26	0.742321
24.7605	1.37846	123.33	0.808411	24.7326	1.23115	123.331	0.720488	24.722	1.19785	123.331	0.700583	24.82	1.24739	123.33	0.73022	24.6935	1.26897	123.343	0.742595
24.7772	1.37876	123.413	0.808589	24.7492	1.23076	123.414	0.720256	24.7386	1.19791	123.414	0.700619	24.8367	1.24816	123.413	0.730679	24.7101	1.26934	123.426	0.742815
24.7938	1.37899	123.496	0.808726	24.7658	1.23135	123.497	0.720607	24.7553	1.19836	123.498	0.700887	24.8533	1.24858	123.497	0.730929	24.7269	1.26949	123.51	0.742905
24.8105	1.37908	123.579	0.80878	24.7825	1.2315	123.58	0.720696	24.772	1.19839	123.581	0.700905	24.8699	1.24827	123.58	0.730744	24.7435	1.26953	123.593	0.742929
24.8271	1.37988	123.663	0.809256	24.7991	1.23185	123.663	0.720905	24.7887	1.19833	123.665	0.700869	24.8866	1.24882	123.663	0.731071	24.7602	1.27022	123.676	0.743339
24.8438	1.3792	123.746	0.808851	24.8158	1.23176	123.747	0.720851	24.8053	1.19853	123.748	0.700988	24.9034	1.24909	123.747	0.731232	24.7769	1.27078	123.76	0.743673
24.8605	1.37957	123.83	0.809071	24.8325	1.23171	123.83	0.720821	24.822	1.19872	123.831	0.701101	24.92	1.24946	123.83	0.731452	24.7935	1.27078	123.843	0.743673
24.8771	1.37943	123.913	0.808988	24.8492	1.23227	123.914	0.721155	24.8387	1.19865	123.914	0.70106	24.9367	1.24892	123.913	0.731131	24.8102	1.2715	123.926	0.744101
24.8939	1.38059	123.996	0.809679	24.8658	1.23266	123.997	0.721387	24.8554	1.19864	123.998	0.701054	24.9534	1.24922	123.997	0.73131	24.8268	1.27164	124.009	0.744185
24.9106	1.38025	124.08	0.809476	24.8824	1.23328	124.08	0.721756	24.8719	1.19884	124.081	0.701173	24.97	1.24987	124.08	0.731696	24.8435	1.27205	124.093	0.744429
24.9272	1.38041	124.163	0.809571	24.8992	1.23201	124.164	0.721	24.8887	1.19908	124.165	0.701315	24.9867	1.24998	124.163	0.731762	24.8602	1.27245	124.176	0.744667
24.9439	1.38	124.247	0.809327	24.9158	1.23394	124.247	0.722149	24.9054	1.19881	124.248	0.701155	25.0033	1.25011	124.247	0.731839	24.8768	1.27295	124.259	0.744964
24.9605	1.38085	124.33	0.809833	24.9325	1.2327	124.33	0.721411	24.922	1.19896	124.331	0.701244	25.02	1.25024	124.33	0.731917	24.8936	1.27347	124.343	0.745274
24.9771	1.38078	124.413	0.809792	24.9492	1.23356	124.414	0.721923	24.9387	1.19937	124.415	0.701488	25.0367	1.2505	124.413	0.732071	24.9102	1.27364	124.426	0.745375
24.9938	1.38053	124.496	0.809643	24.9659	1.2335	124.497	0.721887	24.9554	1.19936	124.498	0.701482	25.0533	1.25062	124.496	0.732143	24.9268	1.27401	124.509	0.745595
25.0105	1.382	124.579	0.810518	24.9824	1.23453	124.58	0.7225	24.972	1.19913	124.581	0.701345	25.07	1.25049	124.58	0.732065	24.9435	1.27455	124.593	0.745917
25.0272	1.3813	124.663	0.810101	24.9992	1.23363	124.664	0.721964	24.9886	1.19921	124.664	0.701393	25.0866	1.25106	124.663	0.732405	24.9602	1.27468	124.676	0.745994
25.0438	1.38174	124.746	0.810363	25.0159	1.23474	124.747	0.722625	25.0054	1.19973	124.748	0.701702	25.1033	1.25171	124.746	0.732792	24.9768	1.27449	124.759	0.745881
25.0605	1.38131	124.829	0.810107	25.0325	1.23387	124.83	0.722107	25.022	1.19942	124.831	0.701518	25.12	1.25127	124.83	0.73253	24.9935	1.27507	124.843	0.746226
25.0771	1.38197	124.913	0.8105	25.0492	1.2349	124.914	0.72272	25.0386	1.19935	124.914	0.701476	25.1367	1.25138	124.913	0.732595	25.0102	1.27577	124.926	0.746643
25.0938	1.38197	124.996	0.8105	25.0658	1.23428	124.997	0.722351	25.0554	1.19981	124.998	0.70175	25.1533	1.252	124.997	0.732964	25.0268	1.27601	125.009	0.746786
25.1105	1.38214	125.08	0.810601	25.0825	1.23565	125.08	0.723167	25.072	1.19958	125.081	0.701613	25.17	1.25232	125.08	0.733155	25.0435	1.27637	125.093	0.747
25.1273	1.38224	125.163	0.810661	25.0991	1.23609	125.163	0.723429	25.0886	1.19979	125.164	0.701738	25.1867	1.25209	125.163	0.733018	25.0602	1.27692	125.176	0.747327
25.1439	1.38274	125.246	0.810958	25.1159	1.23558	125.247	0.723125	25.1053	1.19962	125.248	0.701637	25.2033	1.2521	125.247	0.733024	25.0768	1.27742	125.259	0.747625
25.1606	1.38242	125.33	0.810768	25.1325	1.23462	125.33	0.722554	25.1221	1.1999	125.331	0.701804	25.22	1.25246	125.33	0.733238	25.0934	1.27676	125.342	0.747232
25.1772	1.38279	125.413	0.810988	25.1492	1.23597	125.414	0.723357	25.1387	1.20015	125.414	0.701952	25.2366	1.25258	125.413	0.73331	25.1102	1.27731	125.426	0.74756
25.1937	1.38264	125.496	0.810899	25.1659	1.23506	125.497	0.722815	25.1554	1.1997	125.498	0.701685	25.2533	1.25262	125.496	0.733333	25.1269	1.27775	125.51	0.747821
25.2106	1.38326	125.58	0.811268	25.1825	1.23614	125.58	0.723458	25.172	1.1999	125.581	0.701804	25.27	1.25284	125.58	0.733464	25.1435	1.27809	125.593	0.748024
25.2272	1.38322	125.663	0.811244	25.1991	1.23483	125.664	0.722679	25.1886	1.19992	125.664	0.701815	25.2867	1.25329	125.663	0.733732	25.1603	1.27822	125.676	0.748101
25.2438	1.38338	125.746	0.811339	25.2159	1.23669	125.747	0.723786	25.2053	1.20015	125.748	0.701952	25.3033	1.25299	125.746	0.733554	25.1769	1.27821	125.759	0.748095
25.2605	1.38374	125.83	0.811554	25.2325	1.23603	125.83	0.723393	25.2221	1.20004	125.832	0.701887	25.32	1.25329	125.83	0.733732	25.1934	1.27841	125.842	0.748214
25.2772	1.38365	125.913	0.8115	25.2491	1.23717	125.913	0.724071	25.2386	1.19995	125.914	0.701833	25.3366	1.25365	125.913	0.733946	25.2102	1.27915	125.926	0.748655
25.2938	1.38362	125.996	0.811482	25.2659	1.23637	125.997	0.723595	25.2553	1.20019	125.998	0.701976	25.3534	1.25399	125.997	0.734149	25.2268	1.27904	126.009	0.748589
25.3105	1.38396	126.079	0.811685	25.2825	1.23765	126.08	0.724357	25.272	1.20038	126.081	0.702089	25.37	1.254	126.08	0.734155	25.2435	1.27912	126.093	0.748637
25.3272	1.3843	126.163	0.811887	25.2991	1.2362	126.163	0.723494	25.2886	1.20014	126.164	0.701946	25.3867	1.25407	126.163	0.734196	25.2602	1.2797	126.176	0.748982
25.3438	1.38445	126.246	0.811976	25.3158	1.23835	126.247	0.724774	25.3053	1.20059	126.248	0.702214	25.4033	1.25403	126.247	0.734173	25.2768	1.27979	126.259	0.749036
25.3605	1.38417	126.329	0.81181	25.3325	1.23792	126.33	0.724518	25.322	1.20048	126.331	0.702149	25.42	1.25475	126.33	0.734601	25.2934	1.27975	126.342	0.749012
25.3772	1.38469	126.413	0.812119	25.3492	1.23912	126.414	0.725232	25.3386	1.20042	126.414	0.702113	25.4367	1.25402	126.413	0.734167	25.3101	1.28016	126.426	0.749256
25.3939	1.38481	126.497	0.81219	25.3658	1.23746	126.497	0.724244	25.3553	1.20055	126.498	0.70219	25.4532	1.2542	126.496	0.734274	25.3268	1.28043	126.509	0.749417
25.4105	1.3853	126.579	0.812482	25.3825	1.23866	126.58	0.724958	25.372	1.20104	126.581	0.702482	25.4699	1.25491	126.58	0.734696	25.3435	1.28047	126.593	0.74944
25.4272	1.38518	126.663	0.812411	25.3992	1.2381	126.664	0.724625	25.3887	1.20073	126.665	0.702298	25.4867	1.25502	126.663	0.734762	25.3602	1.28046	126.676	0.749435
25.4437	1.38558	126.746	0.812649	25.4158	1.23933	126.747	0.725357	25.4053	1.20077	126.748	0.702321	25.5033	1.25528	126.747	0.734917	25.3769	1.28085	126.76	0.749667
25.4604	1.38536	126.829	0.812518	25.4325	1.23854	126.83	0.724887	25.422	1.20131	126.831	0.702643	25.52	1.25518	126.83	0.734857	25.3936	1.28148	126.843	0.750042
25.4772	1.38561	126.913	0.812667	25.4492	1.23985	126.914	0.725667	25.4387	1.20123	126.914	0.702595	25.5367	1.25567	126.914	0.735149	25.4102	1.28104	126.926	0.74978
25.4938	1.38559	126.996	0.812655	25.4658	1.23943	126.997	0.725417	25.4553	1.20119	126.997	0.702571	25.5533	1.2553	126.997	0.734929	25.4268	1.28116	127.009	0.749851
25.5105	1.38591	127.079	0.812845	25.4825	1.24019	127.081	0.725869	25.472	1.20127	127.081	0.702619	25.57	1.25514	127.08	0.734833	25.4435	1.28117	127.093	0.749857
25.5272	1.38611	127.163	0.812964	25.4992	1.23977	127.164	0.725619	25.4887	1.20172	127.165	0.702887	25.5867	1.25564	127.164	0.735131	25.4601	1.28135	127.176	0.749964
25.5439	1.38597	127.246	0.812881	25.5158	1.24	127.247	0.725756	25.5053	1.20155	127.248	0.702786	25.6033	1.25623	127.247	0.735482	25.4768	1.28132	127.259	0.749946
25.5605	1.38648	127.329	0.813185	25.5325	1.24004	127.33	0.72578	25.522	1.20164	127.331	0.702839	25.62	1.25619	127.33	0.735458	25.4935	1.28147	127.343	0.750036
25.5772	1.38671	127.413	0.813321	25.5492	1.2407	127.414	0.726173	25.5387	1.20165	127.415	0.702845	25.6367	1.25601	127.413	0.735351	25.5102	1.28171	127.426	0.750179
25.5938	1.3868	127.496	0.813375	25.5659	1.23992	127.497	0.725708	25.5553	1.20215	127.498	0.703143	25.6534	1.25626	127.497	0.7355	25.5268	1.28203	127.509	0.750369
25.6105	1.3863	127.579	0.813077	25.5826	1.24135	127.581	0.72656	25.5721	1.2022	127.581	0.703173	25.67	1.2568	127.58	0.735821	25.5435	1.28152	127.593	0.750065
25.6272	1.38692	127.663	0.813446	25.5992	1.24151	127.664	0.726655	25.5887	1.20202	127.665	0.703065	25.6866	1.25599	127.663	0.735339	25.5602	1.28174	127.676	0.750196
25.6439	1.38715	127.746	0.813583	25.6158	1.24138	127.747	0.726577	25.6053	1.20221	127.748	0.703179	25.7034	1.25683	127.747	0.735839	25.5769	1.28189	127.76	0.750286
25.6606	1.38742	127.83	0.813744	25.6325	1.24132	127.83	0.726542	25.6219	1.20243	127.831	0.70331	25.72	1.25671	127.83	0.735768	25.5935	1.28187	127.843	0.750274
25.6771	1.38716	127.912	0.813589	25.6492	1.24181	127.914	0.726833	25.6387	1.20263	127.915	0.703429	25.7366	1.25697	127.913	0.735923	25.6102	1.28168	127.926	0.750161
25.6939	1.38751	127.996	0.813798	25.6658	1.24174	127.997	0.726792	25.6553	1.20264	127.998	0.703435	25.7534	1.25707	127.997	0.735982	25.6269	1.28199	128.009	0.750345
25.7106	1.38772	128.08	0.813923	25.6824	1.24224	128.08	0.727089	25.672	1.20294	128.081	0.703613	25.77	1.25701	128.08	0.735946	25.6435	1.28222	128.093	0.750482
25.7271	1.3879	128.162	0.81403	25.6992	1.24234	128.164	0.727149	25.6887	1.20317	128.165	0.70375	25.7867	1.2574	128.163	0.736179	25.6602	1.28247	128.176	0.750631
25.7438	1.3878	128.246	0.81397	25.7159	1.24252	128.247	0.727256	25.7054	1.20354	128.248	0.70397	25.8034	1.25747	128.247	0.73622	25.6768	1.28187	128.259	0.750274
25.7606	1.38824	128.33	0.814232	25.7324	1.24281	128.33	0.727429	25.7219	1.20328	128.331	0.703815	25.82	1.25763	128.33	0.736315	25.6935	1.2821	128.343	0.750411
25.7772	1.38828	128.413	0.814256	25.7492	1.24283	128.414	0.72744	25.7386	1.20353	128.414	0.703964	25.8366	1.25782	128.413	0.736429	25.7102	1.28251	128.426	0.750655
25.7938	1.38841	128.496	0.814333	25.7659	1.24297	128.497	0.727524	25.7554	1.2039	128.498	0.704185	25.8533	1.25828	128.497	0.736702	25.7268	1.28219	128.509	0.750464
25.8105	1.38815	128.579	0.814179	25.7825	1.2432	128.58	0.727661	25.772	1.20401	128.581	0.70425	25.87	1.25825	128.58	0.736685	25.7435	1.2823	128.593	0.75053
25.8272	1.38909	128.663	0.814738	25.7993	1.24295	128.664	0.727512	25.7886	1.20421	128.664	0.704369	25.8867	1.25812	128.663	0.736607	25.7602	1.28268	128.676	0.750756
25.8438	1.3887	128.746	0.814506	25.8159	1.24344	128.747	0.727804	25.8054	1.20453	128.748	0.70456	25.9033	1.25859	128.747	0.736887	25.7768	1.28289	128.759	0.750881
25.8605	1.38894	128.829	0.814649	25.8325	1.24375	128.83	0.727988	25.822	1.20469	128.831	0.704655	25.92	1.25871	128.83	0.736958	25.7936	1.28258	128.843	0.750696
25.8772	1.38906	128.913	0.81472	25.8492	1.2444	128.914	0.728375	25.8386	1.20468	128.914	0.704649	25.9367	1.25871	128.913	0.736958	25.8102	1.28261	128.926	0.750714
25.8939	1.38935	128.996	0.814893	25.8658	1.24356	128.997	0.727875	25.8553	1.20457	128.998	0.704583	25.9533	1.25871	128.996	0.736958	25.8268	1.28286	129.009	0.750863
25.9105	1.389	129.079	0.814685	25.8825	1.24383	129.08	0.728036	25.872	1.20539	129.081	0.705071	25.97	1.25915	129.08	0.73722	25.8435	1.28274	129.093	0.750792
25.9272	1.38907	129.163	0.814726	25.8991	1.24408	129.163	0.728185	25.8886	1.2051	129.164	0.704899	25.9868	1.25897	129.164	0.737113	25.8601	1.28251	129.176	0.750655
25.9438	1.38913	129.246	0.814762	25.9158	1.24432	129.247	0.728327	25.9054	1.20536	129.248	0.705054	26.0034	1.25906	129.247	0.737167	25.8769	1.28257	129.26	0.75069
25.9605	1.38993	129.329	0.815238	25.9325	1.24372	129.33	0.72797	25.922	1.2055	129.331	0.705137	26.0201	1.25949	129.33	0.737423	25.8935	1.28287	129.343	0.750869
25.9772	1.38953	129.413	0.815	25.9491	1.24477	129.413	0.728595	25.9387	1.20586	129.415	0.705351	26.0367	1.26005	129.414	0.737756	25.9101	1.28295	129.426	0.750917
25.9938	1.38998	129.496	0.815268	25.9659	1.24557	129.497	0.729071	25.9553	1.2059	129.498	0.705375	26.0533	1.25998	129.496	0.737714	25.9269	1.2828	129.509	0.750827
26.0106	1.39032	129.58	0.81547	25.9826	1.24497	129.581	0.728714	25.972	1.20586	129.581	0.705351	26.07	1.25976	129.58	0.737583	25.9435	1.28298	129.593	0.750935
26.0272	1.39054	129.663	0.815601	25.9991	1.24571	129.663	0.729155	25.9887	1.20591	129.665	0.705381	26.0866	1.25985	129.663	0.737637	25.9602	1.28281	129.676	0.750833
26.0438	1.39004	129.746	0.815304	26.0159	1.2456	129.747	0.729089	26.0053	1.20634	129.748	0.705637	26.1033	1.26037	129.746	0.737946	25.9769	1.2833	129.76	0.751125
26.0605	1.39036	129.829	0.815494	26.0325	1.24549	129.83	0.729024	26.0221	1.2064	129.831	0.705673	26.12	1.26043	129.83	0.737982	25.9935	1.28306	129.843	0.750982
26.0772	1.39095	129.913	0.815845	26.0491	1.24515	129.913	0.728821	26.0387	1.20666	129.915	0.705827	26.1366	1.26047	129.913	0.738006	26.0102	1.28314	129.926	0.75103
26.0938	1.39093	129.996	0.815833	26.0658	1.24521	129.997	0.728857	26.0553	1.20675	129.997	0.705881	26.1533	1.26104	129.997	0.738345	26.0269	1.28317	130.01	0.751048
26.1104	1.39065	130.079	0.815667	26.0825	1.24579	130.081	0.729202	26.072	1.20708	130.081	0.706077	26.17	1.26098	130.08	0.73831	26.0435	1.28288	130.093	0.750875
26.1272	1.3912	130.163	0.815994	26.0992	1.24609	130.164	0.729381	26.0887	1.20714	130.165	0.706113	26.1867	1.26083	130.163	0.73822	26.0601	1.28304	130.176	0.75097
26.1439	1.39151	130.246	0.816179	26.1158	1.24633	130.247	0.729524	26.1053	1.20724	130.248	0.706173	26.2033	1.26137	130.247	0.738542	26.0769	1.28346	130.259	0.75122
26.1605	1.39163	130.329	0.81625	26.1325	1.24644	130.33	0.729589	26.122	1.20767	130.331	0.706429	26.22	1.26153	130.33	0.738637	26.0935	1.28303	130.343	0.750964
26.1771	1.39148	130.413	0.816161	26.1492	1.2463	130.414	0.729506	26.1387	1.20786	130.415	0.706542	26.2367	1.26185	130.413	0.738827	26.1101	1.28334	130.426	0.751149
26.1939	1.39195	130.496	0.81644	26.1658	1.24671	130.497	0.72975	26.1553	1.20743	130.498	0.706286	26.2533	1.26147	130.496	0.738601	26.1268	1.28353	130.509	0.751262
26.2105	1.39186	130.579	0.816387	26.1825	1.24685	130.58	0.729833	26.172	1.20799	130.581	0.706619	26.27	1.26169	130.58	0.738732	26.1435	1.28364	130.593	0.751327
26.2272	1.39203	130.663	0.816488	26.1992	1.24705	130.664	0.729952	26.1887	1.20841	130.665	0.706869	26.2867	1.26203	130.663	0.738935	26.1602	1.28367	130.676	0.751345
26.2438	1.39211	130.746	0.816536	26.2159	1.24707	130.747	0.729964	26.2054	1.20839	130.748	0.706857	26.3033	1.26218	130.747	0.739024	26.1768	1.2836	130.759	0.751304
26.2605	1.39258	130.829	0.816815	26.2325	1.24706	130.831	0.729958	26.222	1.20896	130.831	0.707196	26.3199	1.26194	130.829	0.738881	26.1935	1.28405	130.843	0.751571
26.2771	1.39307	130.913	0.817107	26.2491	1.24641	130.914	0.729571	26.2386	1.20893	130.914	0.707179	26.3367	1.26242	130.913	0.739167	26.2101	1.28393	130.926	0.7515
26.2938	1.39288	130.996	0.816994	26.2658	1.24715	130.997	0.730012	26.2553	1.20913	130.997	0.707298	26.3533	1.26287	130.997	0.739435	26.2268	1.28393	131.009	0.7515
26.3104	1.39281	131.079	0.816952	26.2825	1.24796	131.08	0.730494	26.272	1.20927	131.081	0.707381	26.3699	1.26252	131.08	0.739226	26.2435	1.28378	131.093	0.751411
26.3271	1.39321	131.163	0.81719	26.2992	1.2474	131.164	0.730161	26.2887	1.20923	131.165	0.707357	26.3867	1.26259	131.163	0.739268	26.2601	1.28421	131.176	0.751667
26.3438	1.39363	131.246	0.81744	26.3158	1.24813	131.247	0.730595	26.3053	1.20942	131.248	0.70747	26.4034	1.26288	131.247	0.73944	26.2768	1.28397	131.259	0.751524
26.3605	1.39327	131.329	0.817226	26.3326	1.24766	131.331	0.730315	26.322	1.20972	131.331	0.707649	26.42	1.26334	131.33	0.739714	26.2935	1.28405	131.343	0.751571
26.3771	1.39346	131.413	0.817339	26.3492	1.24897	131.414	0.731095	26.3387	1.20976	131.414	0.707673	26.4366	1.26295	131.413	0.739482	26.3101	1.28408	131.426	0.751589
26.3939	1.39422	131.496	0.817792	26.3658	1.24793	131.497	0.730476	26.3553	1.20952	131.498	0.70753	26.4534	1.26327	131.497	0.739673	26.3268	1.2842	131.509	0.751661
26.4106	1.39404	131.58	0.817685	26.3824	1.24934	131.58	0.731315	26.3719	1.20994	131.581	0.70778	26.47	1.26321	131.58	0.739637	26.3435	1.28438	131.593	0.751768
26.4272	1.39422	131.663	0.817792	26.3991	1.24853	131.664	0.730833	26.3887	1.21025	131.665	0.707964	26.4866	1.26346	131.663	0.739786	26.3601	1.28421	131.676	0.751667
26.4439	1.39442	131.746	0.817911	26.4158	1.24926	131.747	0.731268	26.4053	1.21018	131.748	0.707923	26.5033	1.26332	131.747	0.739702	26.3768	1.28461	131.759	0.751905
26.4605	1.39468	131.83	0.818065	26.4325	1.24872	131.83	0.730946	26.422	1.2103	131.831	0.707994	26.5201	1.26363	131.83	0.739887	26.3936	1.28487	131.843	0.75206
26.4771	1.39484	131.913	0.818161	26.4492	1.2489	131.914	0.731054	26.4387	1.21085	131.915	0.708321	26.5367	1.26411	131.913	0.740173	26.4102	1.28476	131.926	0.751994
26.4938	1.39477	131.996	0.818119	26.4659	1.25004	131.998	0.731732	26.4554	1.21073	131.998	0.70825	26.5534	1.26387	131.997	0.74003	26.4268	1.28456	132.009	0.751875
26.5105	1.39517	132.08	0.818357	26.4825	1.24992	132.08	0.731661	26.472	1.21051	132.081	0.708119	26.57	1.26374	132.08	0.739952	26.4435	1.28482	132.093	0.75203
26.5272	1.39539	132.163	0.818488	26.4992	1.24968	132.164	0.731518	26.4886	1.21068	132.164	0.70822	26.5866	1.26391	132.163	0.740054	26.4602	1.28543	132.176	0.752393
26.5438	1.39519	132.246	0.818369	26.5159	1.2499	132.247	0.731649	26.5054	1.211	132.248	0.708411	26.6033	1.26446	132.247	0.740381	26.4768	1.28474	132.259	0.751982
26.5605	1.39539	132.329	0.818488	26.5324	1.25045	132.33	0.731976	26.522	1.21121	132.331	0.708536	26.62	1.26414	132.33	0.74019	26.4934	1.28501	132.342	0.752143
26.5771	1.39582	132.413	0.818744	26.5492	1.25098	132.414	0.732292	26.5386	1.21098	132.414	0.708399	26.6367	1.26431	132.413	0.740292	26.5102	1.28526	132.426	0.752292
26.5938	1.39614	132.496	0.818935	26.5659	1.2502	132.497	0.731827	26.5554	1.21138	132.498	0.708637	26.6534	1.26459	132.497	0.740458	26.5268	1.28529	132.509	0.75231
26.6105	1.39569	132.58	0.818667	26.5825	1.25068	132.58	0.732113	26.572	1.21171	132.581	0.708833	26.67	1.26482	132.58	0.740595	26.5435	1.28474	132.593	0.751982
26.6272	1.39628	132.663	0.819018	26.5992	1.25115	132.664	0.732393	26.5886	1.21146	132.664	0.708685	26.6867	1.26476	132.663	0.74056	26.5602	1.28512	132.676	0.752208
26.6439	1.39662	132.747	0.81922	26.6158	1.25114	132.747	0.732387	26.6054	1.2116	132.748	0.708768	26.7033	1.26478	132.747	0.740571	26.5768	1.28547	132.759	0.752417
26.6606	1.39664	132.83	0.819232	26.6325	1.25102	132.83	0.732315	26.622	1.21171	132.831	0.708833	26.72	1.26556	132.83	0.741036	26.5934	1.28529	132.842	0.75231
26.6772	1.39661	132.913	0.819214	26.6492	1.25201	132.914	0.732905	26.6387	1.21186	132.915	0.708923	26.7367	1.2652	132.913	0.740821	26.6102	1.28525	132.926	0.752286
26.6938	1.39681	132.996	0.819333	26.6659	1.25102	132.997	0.732315	26.6554	1.2117	132.998	0.708827	26.7533	1.26521	132.996	0.740827	26.6269	1.28547	133.01	0.752417
26.7105	1.39734	133.079	0.819649	26.6825	1.25199	133.081	0.732893	26.672	1.2119	133.081	0.708946	26.77	1.26526	133.08	0.740857	26.6435	1.28555	133.093	0.752464
26.7272	1.39729	133.163	0.819619	26.6991	1.25166	133.164	0.732696	26.6887	1.21218	133.165	0.709113	26.7867	1.26589	133.163	0.741232	26.6602	1.28542	133.176	0.752387
26.7438	1.39753	133.246	0.819762	26.7158	1.25271	133.247	0.733321	26.7053	1.21245	133.248	0.709274	26.8033	1.26593	133.246	0.741256	26.6769	1.2851	133.259	0.752196
26.7605	1.39788	133.33	0.81997	26.7325	1.25221	133.33	0.733024	26.722	1.21235	133.331	0.709214	26.82	1.26574	133.33	0.741143	26.6935	1.28542	133.343	0.752387
26.7772	1.39797	133.413	0.820024	26.7491	1.25242	133.413	0.733149	26.7386	1.21235	133.414	0.709214	26.8367	1.2665	133.413	0.741595	26.7102	1.28555	133.426	0.752464
26.7938	1.3979	133.496	0.819982	26.7658	1.25244	133.497	0.733161	26.7553	1.21302	133.498	0.709613	26.8534	1.26596	133.497	0.741274	26.7268	1.28545	133.509	0.752405
26.8105	1.39814	133.579	0.820125	26.7825	1.25296	133.58	0.73347	26.7721	1.21303	133.581	0.709619	26.8701	1.26669	133.58	0.741708	26.7435	1.28545	133.593	0.752405
26.8272	1.39837	133.663	0.820262	26.7991	1.25255	133.663	0.733226	26.7887	1.21316	133.664	0.709696	26.8866	1.26693	133.663	0.741851	26.7602	1.2856	133.676	0.752494
26.8438	1.3983	133.746	0.82022	26.8158	1.25291	133.747	0.73344	26.8053	1.21358	133.747	0.709946	26.9033	1.26759	133.747	0.742244	26.7769	1.28555	133.76	0.752464
26.8605	1.39846	133.829	0.820315	26.8325	1.2532	133.83	0.733613	26.8221	1.21393	133.832	0.710155	26.92	1.26695	133.83	0.741863	26.7935	1.28551	133.843	0.75244
26.8772	1.39856	133.913	0.820375	26.8492	1.25365	133.914	0.733881	26.8387	1.21384	133.915	0.710101	26.9367	1.26808	133.913	0.742536	26.8101	1.2853	133.926	0.752315
26.8939	1.39916	133.996	0.820732	26.8658	1.25361	133.997	0.733857	26.8553	1.21415	133.998	0.710286	26.9533	1.26799	133.996	0.742482	26.8269	1.28575	134.009	0.752583
26.9105	1.39925	134.079	0.820786	26.8825	1.25392	134.08	0.734042	26.8721	1.21452	134.081	0.710506	26.9699	1.26847	134.08	0.742768	26.8435	1.2856	134.093	0.752494
26.9271	1.3989	134.163	0.820577	26.8992	1.25408	134.164	0.734137	26.8887	1.21466	134.165	0.710589	26.9867	1.27008	134.163	0.743726	26.8602	1.28577	134.176	0.752595
26.9439	1.39967	134.246	0.821036	26.9158	1.25414	134.247	0.734173	26.9053	1.21503	134.248	0.71081	27.0033	1.26859	134.246	0.742839	26.8769	1.28554	134.26	0.752458
26.9605	1.39948	134.329	0.820923	26.9325	1.25417	134.33	0.73419	26.922	1.21515	134.331	0.710881	27.02	1.26903	134.33	0.743101	26.8936	1.28571	134.343	0.75256
26.9772	1.39966	134.413	0.82103	26.9492	1.25439	134.414	0.734321	26.9386	1.2157	134.414	0.711208	27.0367	1.27005	134.413	0.743708	26.9101	1.28549	134.426	0.752429
26.9938	1.3998	134.496	0.821113	26.9658	1.25464	134.497	0.73447	26.9554	1.21593	134.498	0.711345	27.0533	1.26901	134.497	0.743089	26.9268	1.2856	134.509	0.752494
27.0105	1.40009	134.579	0.821286	26.9825	1.25483	134.58	0.734583	26.972	1.21582	134.581	0.71128	27.07	1.26956	134.58	0.743417	26.9435	1.28564	134.593	0.752518
27.0271	1.40054	134.662	0.821554	26.9992	1.25495	134.664	0.734655	26.9886	1.21614	134.664	0.71147	27.0867	1.26848	134.664	0.742774	26.9601	1.28552	134.676	0.752446
27.0438	1.40046	134.746	0.821506	27.0158	1.25537	134.747	0.734905	27.0053	1.21693	134.748	0.71194	27.1033	1.26881	134.747	0.74297	26.9768	1.28576	134.759	0.752589
27.0605	1.40056	134.829	0.821565	27.0325	1.2551	134.83	0.734744	27.022	1.21662	134.831	0.711756	27.1199	1.26922	134.83	0.743214	26.9935	1.28547	134.843	0.752417
27.0772	1.40061	134.913	0.821595	27.0492	1.25569	134.914	0.735095	27.0387	1.21684	134.915	0.711887	27.1367	1.26914	134.913	0.743167	27.0102	1.28596	134.926	0.752708
27.0939	1.40088	134.996	0.821756	27.0658	1.25552	134.997	0.734994	27.0554	1.21775	134.998	0.712429	27.1533	1.26999	134.996	0.743673	27.0268	1.2859	135.009	0.752673
27.1105	1.40084	135.08	0.821732	27.0826	1.25614	135.081	0.735363	27.072	1.21747	135.081	0.712262	27.17	1.26964	135.08	0.743464	27.0435	1.28595	135.093	0.752702
27.1272	1.40127	135.163	0.821988	27.0992	1.25608	135.164	0.735327	27.0888	1.21774	135.165	0.712423	27.1866	1.26906	135.163	0.743119	27.0602	1.2857	135.176	0.752554
27.1438	1.40197	135.246	0.822405	27.1158	1.25615	135.247	0.735369	27.1053	1.21811	135.248	0.712643	27.2033	1.26957	135.246	0.743423	27.0768	1.28584	135.259	0.752637
27.1605	1.40152	135.329	0.822137	27.1325	1.25617	135.33	0.735381	27.1219	1.21837	135.331	0.712798	27.22	1.26992	135.33	0.743631	27.0935	1.2859	135.343	0.752673
27.1771	1.40178	135.412	0.822292	27.1492	1.25696	135.414	0.735851	27.1387	1.2183	135.415	0.712756	27.2366	1.27048	135.413	0.743964	27.1101	1.28584	135.426	0.752637
27.1938	1.40191	135.496	0.822369	27.1657	1.25644	135.497	0.735542	27.1553	1.21841	135.498	0.712821	27.2533	1.2702	135.497	0.743798	27.1268	1.28595	135.509	0.752702
27.2105	1.40235	135.579	0.822631	27.1825	1.25633	135.58	0.735476	27.172	1.21891	135.581	0.713119	27.27	1.27018	135.58	0.743786	27.1435	1.28604	135.593	0.752756
27.2271	1.4024	135.663	0.822661	27.1992	1.25674	135.664	0.73572	27.1887	1.21901	135.664	0.713179	27.2867	1.27081	135.663	0.744161	27.1602	1.28616	135.676	0.752827
27.2438	1.40233	135.746	0.822619	27.2158	1.25725	135.747	0.736024	27.2053	1.21923	135.748	0.71331	27.3034	1.27084	135.747	0.744179	27.1768	1.28584	135.759	0.752637
27.2605	1.40271	135.829	0.822845	27.2324	1.25976	135.83	0.737518	27.222	1.21944	135.831	0.713435	27.32	1.27097	135.83	0.744256	27.1934	1.28591	135.842	0.752679
27.2772	1.40299	135.913	0.823012	27.2492	1.26148	135.914	0.738542	27.2386	1.21957	135.914	0.713512	27.3366	1.27103	135.913	0.744292	27.2102	1.28623	135.926	0.752869
27.2938	1.40217	135.996	0.822524	27.2658	1.25884	135.997	0.73697	27.2553	1.21979	135.998	0.713643	27.3533	1.27091	135.997	0.74422	27.2268	1.28597	136.009	0.752714
27.3105	1.40272	136.079	0.822851	27.2825	1.25935	136.081	0.737274	27.272	1.21995	136.081	0.713738	27.37	1.27149	136.08	0.744565	27.2435	1.28611	136.093	0.752798
27.3272	1.40292	136.163	0.82297	27.2992	1.25821	136.164	0.736595	27.2886	1.22014	136.164	0.713851	27.3866	1.27113	136.163	0.744351	27.2602	1.28655	136.176	0.75306
27.3438	1.40305	136.246	0.823048	27.3159	1.25805	136.247	0.7365	27.3054	1.2205	136.248	0.714065	27.4034	1.27234	136.247	0.745071	27.2768	1.28664	136.259	0.753113
27.3605	1.40331	136.33	0.823202	27.3325	1.25851	136.33	0.736774	27.3221	1.22065	136.332	0.714155	27.42	1.27227	136.33	0.74503	27.2935	1.2863	136.343	0.752911
27.3771	1.40345	136.413	0.823286	27.3492	1.258	136.414	0.73647	27.3386	1.22073	136.414	0.714202	27.4366	1.27186	136.413	0.744786	27.3102	1.28661	136.426	0.753095
27.3938	1.40374	136.496	0.823458	27.3659	1.2578	136.497	0.736351	27.3554	1.22082	136.498	0.714256	27.4533	1.27211	136.496	0.744935	27.3268	1.28669	136.509	0.753143
27.4105	1.40399	136.579	0.823607	27.3824	1.25701	136.58	0.735881	27.372	1.22098	136.581	0.714351	27.47	1.27246	136.58	0.745143	27.3435	1.28642	136.593	0.752982
27.4271	1.40364	136.663	0.823399	27.3992	1.25774	136.664	0.736315	27.3886	1.22128	136.664	0.71453	27.4867	1.27261	136.663	0.745232	27.3602	1.28645	136.676	0.753
27.4438	1.404	136.746	0.823613	27.4159	1.25802	136.747	0.736482	27.4054	1.22142	136.748	0.714613	27.5034	1.27301	136.747	0.74547	27.3768	1.28699	136.759	0.753321
27.4606	1.40431	136.83	0.823798	27.4324	1.25911	136.83	0.737131	27.422	1.22169	136.831	0.714774	27.52	1.27252	136.83	0.745179	27.3935	1.2868	136.843	0.753208
27.4772	1.40439	136.913	0.823845	27.4491	1.25947	136.914	0.737345	27.4386	1.22253	136.914	0.715274	27.5368	1.27336	136.914	0.745679	27.4102	1.2871	136.926	0.753387
27.4939	1.40421	136.996	0.823738	27.4659	1.25927	136.997	0.737226	27.4553	1.22229	136.998	0.715131	27.5533	1.27312	136.996	0.745536	27.4268	1.28701	137.009	0.753333
27.5105	1.40467	137.08	0.824012	27.4825	1.25898	137.08	0.737054	27.472	1.2224	137.081	0.715196	27.57	1.27306	137.08	0.7455	27.4435	1.28725	137.093	0.753476
27.5272	1.40521	137.163	0.824333	27.4992	1.2588	137.164	0.736946	27.4887	1.22275	137.165	0.715405	27.5867	1.27365	137.163	0.745851	27.4602	1.28731	137.176	0.753512
27.5438	1.40484	137.246	0.824113	27.5159	1.2584	137.247	0.736708	27.5053	1.22289	137.248	0.715488	27.6033	1.27369	137.246	0.745875	27.4768	1.28741	137.259	0.753571
27.5605	1.40506	137.329	0.824244	27.5326	1.25907	137.331	0.737107	27.5221	1.2232	137.331	0.715673	27.62	1.27382	137.33	0.745952	27.4935	1.28735	137.343	0.753536
27.5772	1.40556	137.413	0.824542	27.5492	1.25898	137.414	0.737054	27.5387	1.22323	137.415	0.71569	27.6366	1.27365	137.413	0.745851	27.5102	1.28793	137.426	0.753881
27.5938	1.40555	137.496	0.824536	27.5658	1.25959	137.497	0.737417	27.5553	1.22378	137.498	0.716018	27.6533	1.27394	137.496	0.746024	27.5269	1.28814	137.51	0.754006
27.6104	1.4054	137.579	0.824446	27.5825	1.25996	137.581	0.737637	27.572	1.22396	137.581	0.716125	27.67	1.27429	137.58	0.746232	27.5435	1.28779	137.593	0.753798
27.6272	1.40591	137.663	0.82475	27.5992	1.25917	137.664	0.737167	27.5888	1.22417	137.665	0.71625	27.6867	1.27431	137.663	0.746244	27.5601	1.28774	137.676	0.753768
27.6439	1.40607	137.746	0.824845	27.6158	1.25915	137.747	0.737155	27.6053	1.22409	137.747	0.716202	27.7033	1.27435	137.746	0.746268	27.5769	1.28821	137.759	0.754048
27.6604	1.40625	137.829	0.824952	27.6325	1.25892	137.83	0.737018	27.622	1.22431	137.831	0.716333	27.72	1.27484	137.83	0.74656	27.5935	1.28837	137.843	0.754143
27.6773	1.40614	137.913	0.824887	27.6491	1.2596	137.913	0.737423	27.6387	1.22458	137.915	0.716494	27.7367	1.2745	137.913	0.746357	27.6101	1.28818	137.926	0.75403
27.6939	1.40631	137.996	0.824988	27.6658	1.25944	137.997	0.737327	27.6553	1.22441	137.998	0.716393	27.7534	1.27463	137.997	0.746435	27.6269	1.28863	138.01	0.754298
27.7105	1.40695	138.079	0.825369	27.6825	1.2594	138.081	0.737304	27.672	1.22494	138.081	0.716708	27.77	1.27445	138.08	0.746327	27.6435	1.28885	138.093	0.754429
27.7272	1.4069	138.163	0.825339	27.6992	1.26011	138.164	0.737726	27.6887	1.2248	138.165	0.716625	27.7867	1.2755	138.163	0.746952	27.6601	1.2884	138.176	0.754161
27.7438	1.40695	138.246	0.825369	27.7159	1.26055	138.247	0.737988	27.7053	1.22506	138.248	0.71678	27.8033	1.27575	138.247	0.747101	27.6769	1.2885	138.26	0.75422
27.7605	1.4072	138.33	0.825518	27.7326	1.26045	138.331	0.737929	27.722	1.22501	138.331	0.71675	27.8199	1.27539	138.329	0.746887	27.6935	1.28869	138.343	0.754333
27.7772	1.40723	138.413	0.825536	27.7492	1.25982	138.414	0.737554	27.7387	1.22548	138.415	0.71703	27.8366	1.27572	138.413	0.747083	27.7102	1.28886	138.426	0.754435
27.7938	1.4073	138.496	0.825577	27.7658	1.26018	138.497	0.737768	27.7553	1.22582	138.498	0.717232	27.8533	1.2761	138.497	0.74731	27.7269	1.289	138.51	0.754518
27.8104	1.40733	138.579	0.825595	27.7825	1.26076	138.58	0.738113	27.772	1.2256	138.581	0.717101	27.8699	1.27653	138.58	0.747565	27.7435	1.28892	138.593	0.75447
27.8271	1.40773	138.662	0.825833	27.7991	1.26023	138.663	0.737798	27.7887	1.22529	138.665	0.716917	27.8867	1.27666	138.663	0.747643	27.7602	1.28958	138.676	0.754863
27.8438	1.40783	138.746	0.825893	27.8158	1.26028	138.747	0.737827	27.8054	1.22566	138.748	0.717137	27.9034	1.27703	138.747	0.747863	27.7768	1.28933	138.759	0.754714
27.8605	1.40788	138.83	0.825923	27.8325	1.26079	138.83	0.738131	27.8219	1.22624	138.831	0.717482	27.92	1.27736	138.83	0.74806	27.7935	1.28948	138.843	0.754804
27.8771	1.4082	138.913	0.826113	27.8492	1.26112	138.914	0.738327	27.8387	1.22606	138.914	0.717375	27.9367	1.27722	138.913	0.747976	27.8101	1.28934	138.926	0.75472
27.8939	1.40851	138.997	0.826298	27.8658	1.26035	138.997	0.737869	27.8553	1.2262	138.998	0.717458	27.9534	1.2777	138.997	0.748262	27.8268	1.28967	139.009	0.754917
27.9106	1.40826	139.08	0.826149	27.8825	1.26071	139.08	0.738083	27.8719	1.22598	139.081	0.717327	27.97	1.2783	139.08	0.748619	27.8435	1.28958	139.093	0.754863
27.9271	1.40818	139.162	0.826101	27.8992	1.26107	139.164	0.738298	27.8887	1.22635	139.165	0.717548	27.9867	1.27794	139.163	0.748405	27.8602	1.28977	139.176	0.754976
27.9439	1.40869	139.247	0.826405	27.9158	1.26148	139.247	0.738542	27.9053	1.22658	139.248	0.717685	28.0033	1.27754	139.247	0.748167	27.8768	1.2898	139.259	0.754994
27.9605	1.40909	139.329	0.826643	27.9325	1.26125	139.33	0.738405	27.922	1.22678	139.331	0.717804	28.02	1.27696	139.33	0.747821	27.8936	1.29029	139.343	0.755286
27.9771	1.40897	139.413	0.826571	27.9492	1.26104	139.414	0.73828	27.9387	1.22718	139.415	0.718042	28.0367	1.2792	139.413	0.749155	27.9102	1.29036	139.426	0.755327
27.9938	1.409	139.496	0.826589	27.9658	1.2624	139.497	0.739089	27.9554	1.22674	139.498	0.71778	28.0533	1.27954	139.496	0.749357	27.9268	1.29041	139.509	0.755357
28.0105	1.40958	139.579	0.826935	27.9824	1.26207	139.58	0.738893	27.972	1.2267	139.581	0.717756	28.07	1.27946	139.58	0.74931	27.9435	1.29034	139.593	0.755315
28.0271	1.40964	139.663	0.82697	27.9992	1.26205	139.664	0.738881	27.9887	1.22695	139.664	0.717905	28.0866	1.279	139.663	0.749036	27.9602	1.29047	139.676	0.755393
28.0438	1.40945	139.746	0.826857	28.0158	1.26119	139.747	0.738369	28.0053	1.22728	139.748	0.718101	28.1033	1.27846	139.747	0.748714	27.9768	1.29024	139.759	0.755256
28.0605	1.40938	139.829	0.826815	28.0324	1.26165	139.83	0.738643	28.022	1.22728	139.831	0.718101	28.12	1.27893	139.83	0.748994	27.9935	1.29035	139.843	0.755321
28.0772	1.41027	139.913	0.827345	28.0491	1.26187	139.914	0.738774	28.0386	1.22671	139.914	0.717762	28.1367	1.28146	139.913	0.7505	28.0101	1.29073	139.926	0.755548
28.0938	1.41021	139.996	0.82731	28.0658	1.26213	139.997	0.738929	28.0554	1.22744	139.998	0.718196	28.1534	1.27876	139.997	0.748893	28.0268	1.2906	140.009	0.75547
28.1105	1.41036	140.08	0.827399	28.0825	1.26167	140.08	0.738655	28.072	1.22787	140.081	0.718452	28.17	1.27823	140.08	0.748577	28.0435	1.29047	140.093	0.755393
28.1272	1.41042	140.163	0.827435	28.0992	1.26282	140.164	0.739339	28.0886	1.22766	140.164	0.718327	28.1866	1.28065	140.163	0.750018	28.0601	1.29077	140.176	0.755571
28.1439	1.41076	140.246	0.827637	28.1159	1.2622	140.247	0.73897	28.1053	1.22801	140.248	0.718536	28.2033	1.28012	140.246	0.749702	28.0768	1.29118	140.259	0.755815
28.1606	1.41089	140.33	0.827714	28.1325	1.26235	140.33	0.73906	28.122	1.2283	140.331	0.718708	28.22	1.28038	140.33	0.749857	28.0934	1.29099	140.342	0.755702
28.1772	1.41067	140.413	0.827583	28.1491	1.26196	140.414	0.738827	28.1386	1.22805	140.414	0.71856	28.2366	1.27935	140.413	0.749244	28.1102	1.29092	140.426	0.755661
28.1938	1.41089	140.496	0.827714	28.1659	1.26261	140.497	0.739214	28.1554	1.22802	140.498	0.718542	28.2533	1.27986	140.496	0.749548	28.1269	1.29115	140.51	0.755798
28.2106	1.41154	140.58	0.828101	28.1825	1.26237	140.58	0.739071	28.172	1.2282	140.581	0.718649	28.27	1.28158	140.58	0.750571	28.1435	1.29151	140.593	0.756012
28.2272	1.411	140.663	0.82778	28.1991	1.26274	140.664	0.739292	28.1886	1.2287	140.664	0.718946	28.2867	1.28012	140.663	0.749702	28.1602	1.29142	140.676	0.755958
28.2438	1.41142	140.746	0.82803	28.2158	1.26319	140.747	0.73956	28.2053	1.22837	140.748	0.71875	28.3033	1.27942	140.747	0.749286	28.1769	1.2913	140.759	0.755887
28.2605	1.41159	140.83	0.828131	28.2325	1.26283	140.83	0.739345	28.222	1.22854	140.831	0.718851	28.32	1.28103	140.83	0.750244	28.1934	1.29151	140.842	0.756012
28.2771	1.41195	140.913	0.828345	28.2491	1.26247	140.913	0.739131	28.2386	1.22851	140.914	0.718833	28.3366	1.28161	140.913	0.750589	28.2102	1.29167	140.926	0.756107
28.2938	1.412	140.996	0.828375	28.2658	1.26262	140.997	0.73922	28.2553	1.22898	140.998	0.719113	28.3534	1.2813	140.997	0.750405	28.2268	1.29143	141.009	0.755964
28.3104	1.41216	141.079	0.82847	28.2825	1.26306	141.08	0.739482	28.272	1.22898	141.081	0.719113	28.37	1.2798	141.08	0.749512	28.2435	1.29153	141.093	0.756024
28.3272	1.41251	141.163	0.828679	28.2992	1.26343	141.164	0.739702	28.2887	1.22868	141.164	0.718935	28.3867	1.28096	141.164	0.750202	28.2601	1.29194	141.176	0.756268
28.3439	1.41246	141.246	0.828649	28.3158	1.26209	141.247	0.738905	28.3053	1.22897	141.248	0.719107	28.4033	1.28238	141.246	0.751048	28.2768	1.29196	141.259	0.75628
28.3604	1.41219	141.329	0.828488	28.3325	1.26288	141.33	0.739375	28.322	1.22941	141.331	0.719369	28.42	1.28116	141.33	0.750321	28.2935	1.29166	141.343	0.756101
28.3772	1.41238	141.413	0.828601	28.3492	1.26314	141.414	0.73953	28.3387	1.22941	141.415	0.719369	28.4367	1.28089	141.414	0.750161	28.3101	1.29199	141.426	0.756298
28.3939	1.41264	141.497	0.828756	28.3658	1.26347	141.497	0.739726	28.3553	1.22918	141.498	0.719232	28.4533	1.28115	141.496	0.750315	28.3268	1.29233	141.509	0.7565
28.4105	1.41261	141.579	0.828738	28.3826	1.26368	141.581	0.739851	28.372	1.23246	141.581	0.721185	28.4699	1.28205	141.58	0.750851	28.3436	1.2924	141.593	0.756542
28.4272	1.41223	141.663	0.828512	28.3992	1.26352	141.664	0.739756	28.3887	1.23208	141.665	0.720958	28.4867	1.28281	141.663	0.751304	28.3602	1.29243	141.676	0.75656
28.4439	1.41288	141.746	0.828899	28.4158	1.26343	141.747	0.739702	28.4053	1.23303	141.748	0.721524	28.5033	1.2813	141.746	0.750405	28.3769	1.29252	141.76	0.756613
28.4605	1.41297	141.829	0.828952	28.4325	1.26344	141.831	0.739708	28.4219	1.23369	141.831	0.721917	28.52	1.28169	141.83	0.750637	28.3936	1.29289	141.843	0.756833
28.4772	1.41275	141.913	0.828821	28.4492	1.26402	141.914	0.740054	28.4387	1.2331	141.915	0.721565	28.5368	1.28257	141.914	0.751161	28.4101	1.29295	141.926	0.756869
28.4938	1.41299	141.996	0.828964	28.4658	1.26409	141.997	0.740095	28.4553	1.23296	141.998	0.721482	28.5533	1.28204	141.997	0.750845	28.4268	1.29255	142.009	0.756631
28.5105	1.41365	142.079	0.829357	28.4825	1.26497	142.081	0.740619	28.472	1.23365	142.081	0.721893	28.57	1.28252	142.08	0.751131	28.4435	1.29296	142.093	0.756875
28.5272	1.41392	142.163	0.829518	28.4991	1.26319	142.164	0.73956	28.4887	1.23232	142.165	0.721101	28.5867	1.28249	142.164	0.751113	28.4601	1.29334	142.176	0.757101
28.5438	1.41386	142.246	0.829482	28.5158	1.26385	142.247	0.739952	28.5053	1.23308	142.248	0.721554	28.6034	1.2826	142.247	0.751179	28.4768	1.29336	142.259	0.757113
28.5605	1.41409	142.33	0.829619	28.5325	1.26418	142.33	0.740149	28.522	1.23362	142.331	0.721875	28.6199	1.28287	142.33	0.751339	28.4935	1.29316	142.343	0.756994
28.5772	1.41425	142.413	0.829714	28.5492	1.2643	142.414	0.74022	28.5387	1.23345	142.415	0.721774	28.6366	1.28242	142.413	0.751071	28.5102	1.29381	142.426	0.757381
28.5938	1.41452	142.496	0.829875	28.5659	1.26471	142.497	0.740464	28.5554	1.23405	142.498	0.722131	28.6534	1.28318	142.497	0.751524	28.5268	1.2939	142.509	0.757435
28.6106	1.41428	142.58	0.829732	28.5826	1.26436	142.581	0.740256	28.572	1.23413	142.581	0.722179	28.67	1.28366	142.58	0.75181	28.5435	1.2941	142.593	0.757554
28.6271	1.41402	142.662	0.829577	28.5992	1.2647	142.664	0.740458	28.5887	1.23353	142.665	0.721821	28.6866	1.2828	142.663	0.751298	28.5602	1.29434	142.676	0.757696
28.6438	1.41472	142.746	0.829994	28.6158	1.26481	142.747	0.740524	28.6054	1.23404	142.748	0.722125	28.7034	1.28325	142.747	0.751565	28.5768	1.29452	142.759	0.757804
28.6606	1.41518	142.83	0.830268	28.6324	1.26439	142.83	0.740274	28.6219	1.23434	142.831	0.722304	28.72	1.28342	142.83	0.751667	28.5935	1.29444	142.843	0.757756
28.6771	1.41479	142.912	0.830036	28.6492	1.26498	142.914	0.740625	28.6386	1.23476	142.914	0.722554	28.7366	1.28332	142.913	0.751607	28.6103	1.29452	142.926	0.757804
28.6938	1.41521	142.996	0.830286	28.6658	1.26448	142.997	0.740327	28.6553	1.23406	142.998	0.722137	28.7534	1.28346	142.997	0.75169	28.6267	1.29508	143.009	0.758137
28.7105	1.41529	143.08	0.830333	28.6825	1.26456	143.08	0.740375	28.672	1.23423	143.081	0.722238	28.77	1.28323	143.08	0.751554	28.6435	1.29555	143.093	0.758417
28.7271	1.41485	143.163	0.830071	28.6992	1.26511	143.164	0.740702	28.6887	1.23428	143.165	0.722268	28.7867	1.28385	143.163	0.751923	28.6602	1.29559	143.176	0.75844
28.7438	1.41479	143.246	0.830036	28.7158	1.26578	143.247	0.741101	28.7053	1.2348	143.248	0.722577	28.8034	1.28369	143.247	0.751827	28.6767	1.2958	143.259	0.758565
28.7605	1.4156	143.329	0.830518	28.7324	1.26578	143.33	0.741101	28.7219	1.23437	143.331	0.722321	28.82	1.28375	143.33	0.751863	28.6935	1.29618	143.343	0.758792
28.7772	1.41565	143.413	0.830548	28.7492	1.26522	143.414	0.740768	28.7386	1.2347	143.414	0.722518	28.8366	1.28383	143.413	0.751911	28.7102	1.29655	143.426	0.759012
28.7938	1.41586	143.496	0.830673	28.7658	1.26539	143.497	0.740869	28.7554	1.23472	143.498	0.72253	28.8533	1.28386	143.496	0.751929	28.7268	1.29621	143.509	0.75881
28.8105	1.41569	143.579	0.830571	28.7825	1.2657	143.58	0.741054	28.772	1.23507	143.581	0.722738	28.87	1.28411	143.58	0.752077	28.7435	1.29679	143.593	0.759155
28.8272	1.41591	143.663	0.830702	28.7992	1.26574	143.664	0.741077	28.7887	1.23487	143.665	0.722619	28.8867	1.28376	143.663	0.751869	28.7602	1.29734	143.676	0.759482
28.8438	1.41572	143.746	0.830589	28.8159	1.26605	143.747	0.741262	28.8054	1.2353	143.748	0.722875	28.9033	1.28386	143.747	0.751929	28.7768	1.29742	143.759	0.75953
28.8605	1.41576	143.829	0.830613	28.8326	1.2663	143.831	0.741411	28.8221	1.23521	143.832	0.722821	28.92	1.28452	143.83	0.752321	28.7935	1.29743	143.843	0.759536
28.8772	1.41632	143.913	0.830946	28.8492	1.26606	143.914	0.741268	28.8387	1.23536	143.915	0.722911	28.9367	1.28439	143.913	0.752244	28.8102	1.29771	143.926	0.759702
28.8938	1.41691	143.996	0.831298	28.8658	1.2661	143.997	0.741292	28.8553	1.23531	143.998	0.722881	28.9533	1.28425	143.996	0.752161	28.8268	1.29811	144.009	0.75994
28.9105	1.41638	144.079	0.830982	28.8825	1.26613	144.08	0.74131	28.8721	1.23578	144.081	0.723161	28.97	1.28484	144.08	0.752512	28.8435	1.29859	144.093	0.760226
28.9272	1.41815	144.163	0.832036	28.8991	1.26678	144.163	0.741696	28.8887	1.23582	144.164	0.723185	28.9867	1.28449	144.163	0.752304	28.8602	1.29866	144.176	0.760268
28.9437	1.41554	144.246	0.830482	28.9159	1.26696	144.247	0.741804	28.9053	1.2354	144.248	0.722935	29.0034	1.28457	144.247	0.752351	28.8769	1.29903	144.26	0.760488
28.9606	1.41653	144.33	0.831071	28.9325	1.26623	144.331	0.741369	28.922	1.23551	144.331	0.723	29.0201	1.28495	144.33	0.752577	28.8935	1.29954	144.343	0.760792
28.9772	1.41718	144.413	0.831458	28.9491	1.26628	144.414	0.741399	28.9386	1.23569	144.414	0.723107	29.0367	1.28553	144.413	0.752923	28.9101	1.29953	144.426	0.760786
28.9938	1.41607	144.496	0.830798	28.9659	1.26727	144.497	0.741988	28.9553	1.236	144.498	0.723292	29.0533	1.28558	144.497	0.752952	28.9269	1.29956	144.509	0.760804
29.0105	1.41698	144.58	0.831339	28.9825	1.26715	144.58	0.741917	28.9721	1.23563	144.582	0.723071	29.0699	1.28531	144.58	0.752792	28.9434	1.30004	144.592	0.761089
29.0271	1.41833	144.663	0.832143	28.9991	1.26738	144.663	0.742054	28.9886	1.23591	144.664	0.723238	29.0867	1.28565	144.663	0.752994	28.9602	1.3002	144.676	0.761185
29.0438	1.41662	144.746	0.831125	29.0159	1.26744	144.747	0.742089	29.0053	1.23592	144.748	0.723244	29.1033	1.28575	144.746	0.753054	28.9769	1.30036	144.76	0.76128
29.0605	1.4179	144.829	0.831887	29.0325	1.26757	144.83	0.742167	29.0221	1.23609	144.831	0.723345	29.12	1.28576	144.83	0.75306	28.9935	1.30066	144.843	0.761458
29.0771	1.41803	144.913	0.831964	29.0492	1.26749	144.914	0.742119	29.0387	1.2359	144.914	0.723232	29.1366	1.28566	144.913	0.753	29.0102	1.30129	144.926	0.761833
29.0938	1.41767	144.996	0.83175	29.0658	1.26764	144.997	0.742208	29.0553	1.23663	144.998	0.723667	29.1533	1.28661	144.997	0.753565	29.0268	1.30132	145.009	0.761851
29.1104	1.41835	145.079	0.832155	29.0825	1.26792	145.08	0.742375	29.072	1.23648	145.081	0.723577	29.17	1.28664	145.08	0.753583	29.0435	1.3014	145.093	0.761899
29.1272	1.41882	145.163	0.832435	29.0992	1.26857	145.164	0.742762	29.0886	1.2367	145.164	0.723708	29.1867	1.28657	145.164	0.753542	29.0601	1.30155	145.176	0.761988
29.1439	1.41704	145.246	0.831375	29.1157	1.26828	145.247	0.742589	29.1053	1.23636	145.247	0.723506	29.2033	1.28661	145.247	0.753565	29.0768	1.30186	145.259	0.762173
29.1605	1.41792	145.329	0.831899	29.1325	1.26791	145.33	0.742369	29.122	1.2369	145.331	0.723827	29.22	1.28697	145.33	0.75378	29.0935	1.30197	145.343	0.762238
29.1772	1.41848	145.413	0.832232	29.1492	1.26838	145.414	0.742649	29.1387	1.23715	145.415	0.723976	29.2367	1.28698	145.413	0.753786	29.1101	1.30207	145.426	0.762298
29.1939	1.41778	145.496	0.831815	29.1658	1.26881	145.497	0.742905	29.1553	1.23669	145.498	0.723702	29.2533	1.28698	145.496	0.753786	29.1268	1.30258	145.509	0.762601
29.2105	1.41994	145.579	0.833101	29.1825	1.26861	145.581	0.742786	29.172	1.23683	145.581	0.723786	29.27	1.28712	145.58	0.753869	29.1436	1.30303	145.593	0.762869
29.2272	1.4187	145.663	0.832363	29.1992	1.26902	145.664	0.74303	29.1887	1.23753	145.665	0.724202	29.2867	1.28756	145.663	0.754131	29.1601	1.30275	145.676	0.762702
29.2438	1.41912	145.746	0.832613	29.2158	1.26779	145.747	0.742298	29.2053	1.23733	145.748	0.724083	29.3033	1.28788	145.747	0.754321	29.1769	1.303	145.76	0.762851
29.2605	1.41915	145.83	0.832631	29.2325	1.27059	145.831	0.743964	29.222	1.23718	145.831	0.723994	29.32	1.2873	145.83	0.753976	29.1935	1.30332	145.843	0.763042
29.2772	1.41937	145.913	0.832762	29.2492	1.26908	145.914	0.743065	29.2386	1.23729	145.914	0.72406	29.3367	1.28772	145.913	0.754226	29.2101	1.30371	145.926	0.763274
29.2938	1.41881	145.996	0.832429	29.2658	1.26884	145.997	0.742923	29.2553	1.23809	145.998	0.724536	29.3533	1.28829	145.997	0.754565	29.2268	1.30339	146.009	0.763083
29.3104	1.41961	146.079	0.832905	29.2825	1.27018	146.08	0.74372	29.272	1.23759	146.081	0.724238	29.3699	1.2878	146.08	0.754274	29.2435	1.3037	146.093	0.763268
29.3271	1.41967	146.163	0.83294	29.2992	1.26927	146.164	0.743179	29.2887	1.23757	146.165	0.724226	29.3866	1.28805	146.163	0.754423	29.2602	1.30441	146.176	0.76369
29.3438	1.42015	146.246	0.833226	29.3158	1.26964	146.247	0.743399	29.3053	1.23813	146.248	0.72456	29.4034	1.28866	146.247	0.754786	29.2769	1.30445	146.26	0.763714
29.3605	1.41914	146.329	0.832625	29.3326	1.2692	146.331	0.743137	29.322	1.23834	146.331	0.724685	29.42	1.28829	146.33	0.754565	29.2935	1.30422	146.343	0.763577
29.3771	1.41961	146.413	0.832905	29.3492	1.27018	146.414	0.74372	29.3387	1.23795	146.414	0.724452	29.4366	1.28852	146.413	0.754702	29.3101	1.3046	146.426	0.763804
29.3939	1.42013	146.496	0.833214	29.3658	1.26943	146.497	0.743274	29.3553	1.23818	146.498	0.724589	29.4534	1.28866	146.497	0.754786	29.3268	1.30519	146.509	0.764155
29.4106	1.42046	146.58	0.833411	29.3824	1.27057	146.58	0.743952	29.372	1.23844	146.581	0.724744	29.47	1.28873	146.58	0.754827	29.3435	1.305	146.593	0.764042
29.4271	1.42026	146.662	0.833292	29.3992	1.27001	146.664	0.743619	29.3886	1.23846	146.664	0.724756	29.4866	1.28908	146.663	0.755036	29.3601	1.30492	146.676	0.763994
29.4439	1.42061	146.746	0.8335	29.4158	1.27069	146.747	0.744024	29.4053	1.23844	146.748	0.724744	29.5033	1.28899	146.747	0.754982	29.3768	1.30537	146.759	0.764262
29.4605	1.42034	146.83	0.833339	29.4325	1.27011	146.83	0.743679	29.422	1.2387	146.831	0.724899	29.52	1.28891	146.83	0.754935	29.3936	1.3055	146.843	0.764339
29.4771	1.42049	146.913	0.833429	29.4492	1.27068	146.914	0.744018	29.4387	1.23874	146.915	0.724923	29.5367	1.28952	146.913	0.755298	29.4102	1.30579	146.926	0.764512
29.4938	1.41977	146.996	0.833	29.4659	1.27147	146.998	0.744488	29.4554	1.23922	146.998	0.725208	29.5534	1.28965	146.997	0.755375	29.4268	1.30563	147.009	0.764417
29.5106	1.42089	147.08	0.833667	29.4824	1.27161	147.08	0.744571	29.472	1.23883	147.081	0.724976	29.57	1.28916	147.08	0.755083	29.4435	1.306	147.093	0.764637
29.5272	1.42118	147.163	0.833839	29.4992	1.27068	147.164	0.744018	29.4886	1.23904	147.164	0.725101	29.5866	1.28944	147.163	0.75525	29.4602	1.30621	147.176	0.764762
29.5438	1.42131	147.246	0.833917	29.5159	1.27099	147.247	0.744202	29.5054	1.23921	147.248	0.725202	29.6033	1.29015	147.247	0.755673	29.4768	1.30619	147.259	0.76475
29.5605	1.4208	147.329	0.833613	29.5324	1.27118	147.33	0.744315	29.522	1.23938	147.331	0.725304	29.62	1.29029	147.33	0.755756	29.4935	1.30599	147.343	0.764631
29.5772	1.42162	147.413	0.834101	29.5491	1.27177	147.414	0.744667	29.5386	1.2393	147.414	0.725256	29.6367	1.2898	147.413	0.755464	29.5102	1.30656	147.426	0.76497
29.5938	1.42112	147.496	0.833804	29.5658	1.27138	147.497	0.744435	29.5554	1.23967	147.498	0.725476	29.6534	1.29019	147.497	0.755696	29.5268	1.30649	147.509	0.764929
29.6105	1.42127	147.58	0.833893	29.5825	1.27173	147.58	0.744643	29.572	1.23979	147.581	0.725548	29.67	1.29064	147.58	0.755964	29.5435	1.30617	147.593	0.764738
29.6272	1.42188	147.663	0.834256	29.5992	1.27119	147.664	0.744321	29.5886	1.23953	147.664	0.725393	29.6867	1.28998	147.663	0.755571	29.5602	1.30663	147.676	0.765012
29.6439	1.42239	147.746	0.83456	29.6158	1.2721	147.747	0.744863	29.6053	1.23944	147.748	0.725339	29.7033	1.29064	147.746	0.755964	29.5768	1.30689	147.759	0.765167
29.6605	1.42203	147.829	0.834345	29.6325	1.27165	147.83	0.744595	29.622	1.24001	147.831	0.725679	29.72	1.29096	147.83	0.756155	29.5935	1.3068	147.843	0.765113
29.6772	1.42173	147.913	0.834167	29.6492	1.2725	147.914	0.745101	29.6387	1.23991	147.915	0.725619	29.7366	1.29051	147.913	0.755887	29.6102	1.30665	147.926	0.765024
29.6938	1.4216	147.996	0.834089	29.6659	1.27239	147.997	0.745036	29.6554	1.23971	147.998	0.7255	29.7532	1.29059	147.996	0.755935	29.6268	1.30716	148.009	0.765327
29.7105	1.42258	148.079	0.834673	29.6825	1.27231	148.081	0.744988	29.672	1.23993	148.081	0.725631	29.7701	1.29121	148.08	0.756304	29.6435	1.30739	148.093	0.765464
29.7272	1.42253	148.163	0.834643	29.6991	1.27297	148.164	0.745381	29.6887	1.24048	148.165	0.725958	29.7867	1.29153	148.163	0.756494	29.6602	1.30718	148.176	0.765339
29.7438	1.42292	148.246	0.834875	29.7158	1.27309	148.247	0.745452	29.7053	1.24025	148.248	0.725821	29.8033	1.29137	148.246	0.756399	29.6769	1.30723	148.259	0.765369
29.7605	1.42312	148.33	0.834994	29.7326	1.2733	148.331	0.745577	29.722	1.24022	148.331	0.725804	29.82	1.29079	148.33	0.756054	29.6935	1.30717	148.343	0.765333
29.7772	1.42335	148.413	0.835131	29.7491	1.27261	148.413	0.745167	29.7386	1.24052	148.414	0.725982	29.8366	1.2914	148.413	0.756417	29.7101	1.30774	148.426	0.765673
29.7938	1.42282	148.496	0.834815	29.7658	1.27337	148.497	0.745619	29.7552	1.24065	148.497	0.72606	29.8533	1.29161	148.496	0.756542	29.7268	1.30731	148.509	0.765417
29.8105	1.42291	148.579	0.834869	29.7825	1.27345	148.58	0.745667	29.7721	1.24059	148.581	0.726024	29.87	1.29128	148.58	0.756345	29.7434	1.30741	148.592	0.765476
29.8272	1.42351	148.663	0.835226	29.7991	1.27369	148.663	0.74581	29.7887	1.24069	148.664	0.726083	29.8867	1.29155	148.663	0.756506	29.7601	1.30778	148.676	0.765696
29.8438	1.4238	148.746	0.835399	29.8158	1.27287	148.747	0.745321	29.8053	1.24119	148.748	0.726381	29.9033	1.29175	148.747	0.756625	29.7769	1.30777	148.76	0.76569
29.8605	1.42371	148.829	0.835345	29.8325	1.27353	148.831	0.745714	29.8221	1.24112	148.832	0.726339	29.92	1.29147	148.83	0.756458	29.7935	1.30773	148.843	0.765667
29.8772	1.42374	148.913	0.835363	29.8492	1.2743	148.914	0.746173	29.8387	1.24105	148.915	0.726298	29.9367	1.29241	148.913	0.757018	29.8101	1.30784	148.926	0.765732
29.8939	1.424	148.996	0.835518	29.8658	1.27433	148.997	0.74619	29.8553	1.2413	148.998	0.726446	29.9533	1.29181	148.996	0.756661	29.8269	1.30829	149.009	0.766
29.9105	1.42417	149.079	0.835619	29.8825	1.27415	149.08	0.746083	29.872	1.24163	149.081	0.726643	29.9699	1.29203	149.08	0.756792	29.8435	1.30805	149.093	0.765857
29.9271	1.42386	149.163	0.835435	29.8991	1.27432	149.163	0.746185	29.8887	1.24192	149.165	0.726815	29.9867	1.29229	149.163	0.756946	29.8602	1.308	149.176	0.765827
29.9439	1.42454	149.246	0.835839	29.9158	1.27435	149.247	0.746202	29.9053	1.24154	149.248	0.726589	30.0033	1.29176	149.246	0.756631	29.8769	1.30815	149.26	0.765917
29.9605	1.42477	149.329	0.835976	29.9325	1.2744	149.33	0.746232	29.922	1.24199	149.331	0.726857	30.0199	1.2925	149.329	0.757071	29.8936	1.30877	149.343	0.766286
29.9772	1.42459	149.413	0.835869	29.9492	1.27458	149.414	0.746339	29.9387	1.24228	149.415	0.72703	30.0368	1.29241	149.414	0.757018	29.9102	1.30841	149.426	0.766071
29.9938	1.42439	149.496	0.83575	29.9658	1.27512	149.497	0.746661	29.9553	1.24217	149.498	0.726964	30.0533	1.2927	149.497	0.75719	29.9268	1.30841	149.509	0.766071
30.0104	1.42501	149.579	0.836119	29.9825	1.27468	149.581	0.746399	29.9719	1.24226	149.581	0.727018	30.07	1.29236	149.58	0.756988	29.9435	1.30876	149.593	0.76628
30.0271	1.42512	149.663	0.836185	29.9992	1.27483	149.664	0.746488	29.9887	1.24217	149.665	0.726964	30.0867	1.29302	149.664	0.757381	29.9601	1.30903	149.676	0.76644
30.0439	1.42542	149.746	0.836363	30.0158	1.27467	149.747	0.746393	30.0053	1.24282	149.748	0.727351	30.1033	1.29311	149.747	0.757435	29.9768	1.30858	149.759	0.766173
30.0604	1.42548	149.829	0.836399	30.0325	1.27523	149.83	0.746726	30.022	1.24261	149.831	0.727226	30.12	1.29335	149.83	0.757577	29.9935	1.30898	149.843	0.766411
30.0771	1.42572	149.913	0.836542	30.0492	1.2755	149.914	0.746887	30.0387	1.24266	149.915	0.727256	30.1367	1.29303	149.913	0.757387	30.0101	1.30919	149.926	0.766536
30.0938	1.42579	149.996	0.836583	30.0658	1.27542	149.997	0.746839	30.0553	1.24267	149.998	0.727262	30.1534	1.29226	149.997	0.756929	30.0268	1.30928	150.009	0.766589
30.1105	1.42548	150.079	0.836399	30.0826	1.27588	150.081	0.747113	30.072	1.24352	150.081	0.727768	30.17	1.29317	150.08	0.75747	30.0435	1.30924	150.093	0.766565
30.1272	1.42583	150.163	0.836607	30.0992	1.27555	150.164	0.746917	30.0887	1.24318	150.165	0.727565	30.1866	1.29335	150.163	0.757577	30.0601	1.30931	150.176	0.766607
30.1439	1.42621	150.246	0.836833	30.1158	1.27561	150.247	0.746952	30.1053	1.24334	150.248	0.727661	30.2033	1.29222	150.246	0.756905	30.0769	1.30949	150.26	0.766714
30.1606	1.4264	150.33	0.836946	30.1325	1.27508	150.33	0.746637	30.122	1.24357	150.331	0.727798	30.22	1.29355	150.33	0.757696	30.0935	1.30958	150.343	0.766768
30.1771	1.42625	150.412	0.836857	30.1492	1.27606	150.414	0.74722	30.1387	1.24387	150.415	0.727976	30.2366	1.29315	150.413	0.757458	30.1101	1.30952	150.426	0.766732
30.1939	1.42662	150.496	0.837077	30.1658	1.27537	150.497	0.74681	30.1553	1.24344	150.498	0.72772	30.2534	1.29213	150.497	0.756851	30.1269	1.3097	150.509	0.766839
30.2105	1.42647	150.579	0.836988	30.1825	1.27643	150.58	0.74744	30.172	1.24386	150.581	0.72797	30.2701	1.29439	150.58	0.758196	30.1435	1.31013	150.593	0.767095
30.2271	1.42647	150.662	0.836988	30.1992	1.27559	150.664	0.74694	30.1887	1.24426	150.665	0.728208	30.2867	1.29285	150.663	0.75728	30.1602	1.31	150.676	0.767018
30.2438	1.42674	150.746	0.837149	30.2158	1.27721	150.747	0.747905	30.2053	1.24405	150.748	0.728083	30.3034	1.29348	150.747	0.757655	30.1768	1.30992	150.759	0.76697
30.2606	1.4273	150.83	0.837482	30.2324	1.27596	150.83	0.747161	30.2219	1.24425	150.831	0.728202	30.32	1.29333	150.83	0.757565	30.1935	1.31043	150.843	0.767274
30.2772	1.42732	150.913	0.837494	30.2492	1.27669	150.914	0.747595	30.2386	1.24444	150.914	0.728315	30.3366	1.29396	150.913	0.75794	30.2102	1.31028	150.926	0.767185
30.2938	1.42732	150.996	0.837494	30.2659	1.2762	150.997	0.747304	30.2554	1.24473	150.998	0.728488	30.3533	1.29417	150.997	0.758065	30.2268	1.31009	151.009	0.767071
30.3105	1.42693	151.079	0.837262	30.2825	1.27772	151.08	0.748208	30.2721	1.24468	151.082	0.728458	30.37	1.29355	151.08	0.757696	30.2435	1.31021	151.093	0.767143
30.3272	1.42751	151.163	0.837607	30.2992	1.27616	151.164	0.74728	30.2886	1.24497	151.164	0.728631	30.3866	1.29372	151.163	0.757798	30.2602	1.31092	151.176	0.767565
30.3438	1.42752	151.246	0.837613	30.3159	1.27659	151.247	0.747536	30.3054	1.24513	151.248	0.728726	30.4034	1.29418	151.247	0.758071	30.2768	1.31101	151.259	0.767619
30.3605	1.42753	151.33	0.837619	30.3325	1.27653	151.33	0.7475	30.3221	1.24549	151.332	0.72894	30.42	1.29485	151.33	0.75847	30.2935	1.31077	151.343	0.767476
30.3772	1.4279	151.413	0.837839	30.3492	1.2784	151.414	0.748613	30.3386	1.24537	151.414	0.728869	30.4367	1.29397	151.413	0.757946	30.3102	1.31098	151.426	0.767601
30.3939	1.42825	151.496	0.838048	30.3658	1.27629	151.497	0.747357	30.3553	1.24545	151.498	0.728917	30.4533	1.29464	151.496	0.758345	30.3268	1.31135	151.509	0.767821
30.4105	1.42813	151.579	0.837976	30.3825	1.27718	151.58	0.747887	30.372	1.24564	151.581	0.72903	30.47	1.29445	151.58	0.758232	30.3436	1.31129	151.593	0.767786
30.4271	1.42775	151.663	0.83775	30.3991	1.27705	151.664	0.74781	30.3886	1.24577	151.664	0.729107	30.4867	1.29473	151.664	0.758399	30.3602	1.31126	151.676	0.767768
30.4437	1.42806	151.746	0.837935	30.4159	1.27758	151.747	0.748125	30.4054	1.24589	151.748	0.729179	30.5033	1.29445	151.746	0.758232	30.3768	1.31159	151.759	0.767964
30.4605	1.42851	151.829	0.838202	30.4325	1.27743	151.83	0.748036	30.422	1.246	151.831	0.729244	30.5201	1.29569	151.83	0.75897	30.3935	1.31171	151.843	0.768036
30.4772	1.42878	151.913	0.838363	30.4491	1.27724	151.913	0.747923	30.4386	1.24638	151.914	0.72947	30.5367	1.29429	151.914	0.758137	30.4102	1.31171	151.926	0.768036
30.4939	1.42859	151.996	0.83825	30.4659	1.27734	151.997	0.747982	30.4553	1.24634	151.998	0.729446	30.5532	1.29526	151.996	0.758714	30.4269	1.31177	152.009	0.768071
30.5105	1.42893	152.08	0.838452	30.4826	1.27822	152.081	0.748506	30.472	1.24619	152.081	0.729357	30.57	1.29458	152.08	0.75831	30.4435	1.31204	152.093	0.768232
30.5272	1.42904	152.163	0.838518	30.4992	1.27813	152.164	0.748452	30.4887	1.24646	152.165	0.729518	30.5867	1.29637	152.163	0.759375	30.4602	1.31222	152.176	0.768339
30.5438	1.42904	152.246	0.838518	30.5159	1.27809	152.247	0.748429	30.5053	1.2466	152.248	0.729601	30.6033	1.29541	152.246	0.758804	30.4769	1.31243	152.26	0.768464
30.5605	1.42911	152.329	0.83856	30.5326	1.27743	152.331	0.748036	30.5221	1.2465	152.331	0.729542	30.62	1.29551	152.33	0.758863	30.4935	1.31229	152.343	0.768381
30.5772	1.42975	152.413	0.83894	30.5491	1.2788	152.413	0.748851	30.5387	1.2465	152.415	0.729542	30.6367	1.2952	152.413	0.758679	30.5101	1.31249	152.426	0.7685
30.5938	1.4296	152.496	0.838851	30.5658	1.27807	152.497	0.748417	30.5553	1.24679	152.498	0.729714	30.6533	1.29577	152.496	0.759018	30.5269	1.31281	152.51	0.76869
30.6104	1.42946	152.579	0.838768	30.5825	1.27929	152.58	0.749143	30.572	1.24686	152.581	0.729756	30.67	1.29623	152.58	0.759292	30.5435	1.31267	152.593	0.768607
30.6272	1.42989	152.663	0.839024	30.5991	1.27904	152.664	0.748994	30.5887	1.247	152.665	0.729839	30.6867	1.29543	152.663	0.758815	30.5601	1.31286	152.676	0.76872
30.6439	1.43028	152.746	0.839256	30.6158	1.27842	152.747	0.748625	30.6052	1.24695	152.747	0.72981	30.7033	1.29606	152.747	0.75919	30.5769	1.31343	152.759	0.76906
30.6605	1.43021	152.829	0.839214	30.6325	1.27806	152.83	0.748411	30.622	1.24722	152.831	0.72997	30.72	1.29567	152.83	0.758958	30.5935	1.31325	152.843	0.768952
30.6771	1.43013	152.913	0.839167	30.6491	1.27868	152.913	0.74878	30.6387	1.24728	152.915	0.730006	30.7367	1.29685	152.913	0.759661	30.6101	1.31323	152.926	0.76894
30.6939	1.4307	152.996	0.839506	30.6658	1.27932	152.997	0.749161	30.6553	1.24732	152.998	0.73003	30.7534	1.29586	152.997	0.759071	30.6269	1.31376	153.01	0.769256
30.7105	1.43098	153.079	0.839673	30.6825	1.27907	153.08	0.749012	30.672	1.24717	153.081	0.72994	30.77	1.29579	153.08	0.75903	30.6435	1.31411	153.093	0.769464
30.7272	1.43068	153.163	0.839494	30.6992	1.27937	153.164	0.74919	30.6887	1.24775	153.165	0.730286	30.7867	1.29704	153.163	0.759774	30.6602	1.31386	153.176	0.769315
30.7439	1.4308	153.246	0.839565	30.7159	1.27923	153.247	0.749107	30.7054	1.24743	153.248	0.730095	30.8033	1.29617	153.247	0.759256	30.6768	1.31406	153.259	0.769435
30.7605	1.43152	153.33	0.839994	30.7326	1.2791	153.331	0.74903	30.722	1.24737	153.331	0.73006	30.8199	1.29615	153.329	0.759244	30.6935	1.31436	153.343	0.769613
30.7772	1.43155	153.413	0.840012	30.7492	1.27935	153.414	0.749179	30.7387	1.24754	153.415	0.730161	30.8367	1.29723	153.413	0.759887	30.7102	1.31442	153.426	0.769649
30.7939	1.43176	153.496	0.840137	30.7658	1.27916	153.497	0.749065	30.7553	1.24793	153.498	0.730393	30.8533	1.2963	153.497	0.759333	30.7268	1.31427	153.509	0.76956
30.8105	1.43155	153.579	0.840012	30.7825	1.28031	153.58	0.74975	30.772	1.24801	153.581	0.73044	30.87	1.2973	153.58	0.759929	30.7435	1.3146	153.593	0.769756
30.8271	1.43213	153.662	0.840357	30.7992	1.27943	153.664	0.749226	30.7887	1.24774	153.665	0.73028	30.8867	1.29569	153.663	0.75897	30.7602	1.3151	153.676	0.770054
30.8439	1.43198	153.746	0.840268	30.8158	1.28012	153.747	0.749637	30.8053	1.2483	153.748	0.730613	30.9034	1.29656	153.747	0.759488	30.7768	1.31508	153.759	0.770042
30.8605	1.43209	153.83	0.840333	30.8325	1.2794	153.83	0.749208	30.8219	1.24848	153.831	0.73072	30.92	1.29736	153.83	0.759964	30.7935	1.31499	153.843	0.769988
30.8771	1.4325	153.913	0.840577	30.8492	1.28025	153.914	0.749714	30.8387	1.24866	153.914	0.730827	30.9366	1.29608	153.913	0.759202	30.8101	1.31508	153.926	0.770042
30.8939	1.43325	153.996	0.841024	30.8658	1.28033	153.997	0.749762	30.8553	1.24802	153.998	0.730446	30.9534	1.29808	153.997	0.760393	30.8268	1.31537	154.009	0.770214
30.9106	1.433	154.08	0.840875	30.8824	1.28001	154.08	0.749571	30.8719	1.24872	154.081	0.730863	30.97	1.29664	154.08	0.759536	30.8435	1.31554	154.093	0.770315
30.9272	1.43306	154.163	0.840911	30.8992	1.27925	154.164	0.749119	30.8887	1.24876	154.165	0.730887	30.9867	1.29816	154.163	0.76044	30.8601	1.31552	154.176	0.770304
30.9439	1.43325	154.246	0.841024	30.9158	1.28002	154.247	0.749577	30.9053	1.24882	154.248	0.730923	31.0033	1.29787	154.247	0.760268	30.8768	1.31592	154.259	0.770542
30.9605	1.43353	154.33	0.84119	30.9325	1.27999	154.33	0.74956	30.922	1.24874	154.331	0.730875	31.02	1.29603	154.33	0.759173	30.8936	1.31632	154.343	0.77078
30.9771	1.43364	154.413	0.841256	30.9492	1.28041	154.414	0.74981	30.9387	1.24951	154.414	0.731333	31.0367	1.29822	154.413	0.760476	30.9102	1.31608	154.426	0.770637
30.9938	1.43394	154.496	0.841435	30.9659	1.28106	154.497	0.750196	30.9554	1.24955	154.498	0.731357	31.0534	1.29686	154.497	0.759667	30.9268	1.31627	154.509	0.77075
31.0105	1.43406	154.579	0.841506	30.9825	1.28028	154.58	0.749732	30.972	1.24911	154.581	0.731095	31.07	1.29806	154.58	0.760381	30.9435	1.31649	154.593	0.770881
31.0272	1.43465	154.663	0.841857	30.9992	1.28033	154.664	0.749762	30.9887	1.24914	154.664	0.731113	31.0866	1.29647	154.663	0.759435	30.9602	1.31686	154.676	0.771101
31.0438	1.43427	154.746	0.841631	31.0158	1.28019	154.747	0.749679	31.0053	1.24955	154.748	0.731357	31.1034	1.29695	154.747	0.75972	30.9768	1.31681	154.759	0.771071
31.0605	1.43452	154.829	0.84178	31.0324	1.28074	154.83	0.750006	31.022	1.24939	154.831	0.731262	31.12	1.29803	154.83	0.760363	30.9935	1.3169	154.843	0.771125
31.0771	1.43475	154.913	0.841917	31.0492	1.28093	154.914	0.750119	31.0386	1.24944	154.914	0.731292	31.1367	1.29711	154.913	0.759815	31.0101	1.31745	154.926	0.771452
31.0938	1.43509	154.996	0.842119	31.0659	1.28041	154.997	0.74981	31.0554	1.2498	154.998	0.731506	31.1534	1.29825	154.997	0.760494	31.0268	1.31747	155.009	0.771464
31.1105	1.43515	155.08	0.842155	31.0825	1.28103	155.08	0.750179	31.0721	1.25027	155.082	0.731786	31.17	1.2994	155.08	0.761179	31.0435	1.31728	155.093	0.771351
31.1272	1.43541	155.163	0.84231	31.0992	1.28141	155.164	0.750405	31.0886	1.24988	155.164	0.731554	31.1867	1.29741	155.163	0.759994	31.0602	1.3179	155.176	0.77172
31.1439	1.43581	155.246	0.842548	31.1159	1.28124	155.247	0.750304	31.1054	1.25002	155.248	0.731637	31.2033	1.29863	155.246	0.76072	31.0768	1.31779	155.259	0.771655
31.1606	1.43601	155.33	0.842667	31.1325	1.28077	155.33	0.750024	31.122	1.25016	155.331	0.73172	31.22	1.29873	155.33	0.76078	31.0934	1.31786	155.342	0.771696
31.1772	1.43563	155.413	0.84244	31.1492	1.28116	155.414	0.750256	31.1387	1.25061	155.414	0.731988	31.2366	1.29818	155.413	0.760452	31.1102	1.31809	155.426	0.771833
31.1938	1.43607	155.496	0.842702	31.1659	1.2817	155.497	0.750577	31.1554	1.25004	155.498	0.731649	31.2533	1.29795	155.496	0.760315	31.1269	1.31853	155.51	0.772095
31.2105	1.43649	155.579	0.842952	31.1825	1.28099	155.58	0.750155	31.172	1.25023	155.581	0.731762	31.27	1.29825	155.58	0.760494	31.1435	1.31875	155.593	0.772226
31.2272	1.43621	155.663	0.842786	31.1992	1.28159	155.664	0.750512	31.1887	1.25074	155.665	0.732065	31.2867	1.29918	155.663	0.761048	31.1603	1.31907	155.676	0.772417
31.2438	1.43644	155.746	0.842923	31.2158	1.28201	155.747	0.750762	31.2053	1.25069	155.748	0.732036	31.3033	1.29846	155.746	0.760619	31.1769	1.31885	155.759	0.772286
31.2605	1.43691	155.829	0.843202	31.2325	1.28201	155.83	0.750762	31.222	1.25102	155.831	0.732232	31.32	1.29846	155.83	0.760619	31.1935	1.31942	155.843	0.772625
31.2772	1.43697	155.913	0.843238	31.2491	1.28123	155.913	0.750298	31.2386	1.25103	155.914	0.732238	31.3367	1.29923	155.913	0.761077	31.2102	1.31944	155.926	0.772637
31.2938	1.43694	155.996	0.84322	31.2658	1.28164	155.997	0.750542	31.2553	1.25089	155.998	0.732155	31.3533	1.29878	155.996	0.76081	31.2268	1.31942	156.009	0.772625
31.3104	1.43708	156.079	0.843304	31.2826	1.28176	156.081	0.750613	31.2721	1.25093	156.081	0.732179	31.37	1.29951	156.08	0.761244	31.2435	1.31995	156.093	0.77294
31.3272	1.43737	156.163	0.843476	31.2991	1.28194	156.163	0.75072	31.2887	1.25113	156.165	0.732298	31.3867	1.2992	156.163	0.76106	31.2601	1.31994	156.176	0.772935
31.3438	1.43741	156.246	0.8435	31.3158	1.28149	156.247	0.750452	31.3053	1.25106	156.248	0.732256	31.4033	1.29935	156.246	0.761149	31.2769	1.32011	156.26	0.773036
31.3605	1.43748	156.329	0.843542	31.3326	1.28232	156.331	0.750946	31.3221	1.25161	156.332	0.732583	31.42	1.30019	156.33	0.761649	31.2935	1.32012	156.343	0.773042
31.3772	1.4377	156.413	0.843673	31.3492	1.28249	156.414	0.751048	31.3387	1.25103	156.415	0.732238	31.4367	1.29955	156.413	0.761268	31.3101	1.32009	156.426	0.773024
31.3939	1.43813	156.496	0.843929	31.3658	1.28215	156.497	0.750845	31.3552	1.25125	156.497	0.732369	31.4533	1.29979	156.496	0.761411	31.3269	1.32062	156.509	0.773339
31.4105	1.43818	156.579	0.843958	31.3825	1.28248	156.58	0.751042	31.3721	1.25163	156.581	0.732595	31.47	1.30032	156.58	0.761726	31.3435	1.3206	156.593	0.773327
31.4272	1.43785	156.663	0.843762	31.3991	1.28263	156.663	0.751131	31.3887	1.25143	156.665	0.732476	31.4867	1.30018	156.663	0.761643	31.3602	1.321	156.676	0.773565
31.4438	1.43852	156.746	0.844161	31.4158	1.28241	156.747	0.751	31.4053	1.25132	156.748	0.732411	31.5033	1.30074	156.746	0.761976	31.3769	1.32102	156.76	0.773577
31.4605	1.43846	156.829	0.844125	31.4325	1.28254	156.83	0.751077	31.422	1.25144	156.831	0.732482	31.52	1.3002	156.83	0.761655	31.3936	1.32139	156.843	0.773798
31.4772	1.43869	156.913	0.844262	31.4491	1.28278	156.914	0.75122	31.4386	1.25183	156.914	0.732714	31.5367	1.30105	156.913	0.762161	31.4101	1.32124	156.926	0.773708
31.4938	1.43885	156.996	0.844357	31.4658	1.2832	156.997	0.75147	31.4553	1.25205	156.998	0.732845	31.5533	1.30161	156.997	0.762494	31.4268	1.32125	157.009	0.773714
31.5105	1.43946	157.079	0.84472	31.4825	1.28323	157.081	0.751488	31.472	1.25178	157.081	0.732685	31.57	1.30105	157.08	0.762161	31.4435	1.32172	157.093	0.773994
31.5271	1.43927	157.163	0.844607	31.4992	1.2833	157.164	0.75153	31.4886	1.25213	157.164	0.732893	31.5867	1.30173	157.164	0.762565	31.4601	1.32179	157.176	0.774036
31.5438	1.43939	157.246	0.844679	31.5158	1.28352	157.247	0.751661	31.5053	1.2527	157.248	0.733232	31.6034	1.30215	157.247	0.762815	31.4768	1.32172	157.259	0.773994
31.5605	1.4397	157.329	0.844863	31.5325	1.28305	157.33	0.751381	31.522	1.25201	157.331	0.732821	31.62	1.30201	157.33	0.762732	31.4935	1.32199	157.342	0.774155
31.5771	1.44	157.413	0.845042	31.5492	1.28344	157.414	0.751613	31.5387	1.25213	157.415	0.732893	31.6367	1.30227	157.413	0.762887	31.5102	1.32247	157.426	0.77444
31.5938	1.43999	157.496	0.845036	31.5658	1.28326	157.497	0.751506	31.5554	1.25238	157.498	0.733042	31.6534	1.30257	157.497	0.763065	31.5268	1.32236	157.509	0.774375
31.6105	1.43978	157.579	0.844911	31.5825	1.28617	157.58	0.753238	31.5721	1.2524	157.581	0.733054	31.67	1.30278	157.58	0.76319	31.5435	1.3223	157.593	0.774339
31.6271	1.44074	157.663	0.845482	31.5992	1.28479	157.664	0.752417	31.5888	1.25235	157.665	0.733024	31.6866	1.30284	157.663	0.763226	31.5602	1.32243	157.676	0.774417
31.6439	1.44081	157.746	0.845524	31.6158	1.28415	157.747	0.752036	31.6054	1.25267	157.748	0.733214	31.7034	1.30273	157.747	0.763161	31.5768	1.32274	157.759	0.774601
31.6606	1.44096	157.83	0.845613	31.6325	1.28209	157.83	0.75081	31.6219	1.25276	157.831	0.733268	31.72	1.30382	157.83	0.76381	31.5935	1.32278	157.843	0.774625
31.6771	1.44037	157.912	0.845262	31.6492	1.28431	157.914	0.752131	31.6387	1.2531	157.915	0.73347	31.7366	1.30363	157.913	0.763696	31.6102	1.32276	157.926	0.774613
31.6938	1.44076	157.996	0.845494	31.6658	1.28232	157.997	0.750946	31.6553	1.25299	157.998	0.733405	31.7533	1.30331	157.997	0.763506	31.6268	1.32319	158.009	0.774869
31.7105	1.44133	158.08	0.845833	31.6825	1.28416	158.08	0.752042	31.672	1.25291	158.081	0.733357	31.7701	1.30424	158.08	0.76406	31.6435	1.3234	158.093	0.774994
31.7271	1.44151	158.163	0.84594	31.6992	1.28287	158.164	0.751274	31.6887	1.25302	158.165	0.733423	31.7867	1.30379	158.163	0.763792	31.6602	1.32344	158.176	0.775018
31.7438	1.44193	158.246	0.84619	31.7158	1.28454	158.247	0.752268	31.7054	1.25335	158.248	0.733619	31.8033	1.30425	158.246	0.764065	31.6767	1.32316	158.259	0.774851
31.7605	1.4421	158.33	0.846292	31.7325	1.28286	158.33	0.751268	31.722	1.2528	158.331	0.733292	31.82	1.30411	158.33	0.763982	31.6935	1.32374	158.343	0.775196
31.7772	1.44193	158.413	0.84619	31.7492	1.28491	158.414	0.752488	31.7386	1.25311	158.414	0.733476	31.8366	1.30429	158.413	0.764089	31.7102	1.32398	158.426	0.775339
31.7938	1.4419	158.496	0.846173	31.7658	1.28383	158.497	0.751845	31.7553	1.25306	158.498	0.733446	31.8533	1.30492	158.497	0.764464	31.7268	1.32386	158.509	0.775268
31.8104	1.44197	158.579	0.846214	31.7825	1.28554	158.581	0.752863	31.772	1.25331	158.581	0.733595	31.87	1.30504	158.58	0.764536	31.7435	1.32377	158.593	0.775214
31.8272	1.44268	158.663	0.846637	31.7992	1.28402	158.664	0.751958	31.7887	1.25308	158.665	0.733458	31.8866	1.30506	158.663	0.764548	31.7602	1.32419	158.676	0.775464
31.8438	1.44272	158.746	0.846661	31.8158	1.28475	158.747	0.752393	31.8053	1.25368	158.748	0.733815	31.9034	1.30547	158.747	0.764792	31.7768	1.32426	158.759	0.775506
31.8605	1.44261	158.83	0.846595	31.8325	1.28348	158.83	0.751637	31.8221	1.25384	158.831	0.733911	31.92	1.30541	158.83	0.764756	31.7935	1.32416	158.843	0.775446
31.8772	1.44255	158.913	0.84656	31.8491	1.28527	158.913	0.752702	31.8386	1.25347	158.914	0.73369	31.9367	1.30565	158.913	0.764899	31.8101	1.3244	158.926	0.775589
31.8938	1.44321	158.996	0.846952	31.8659	1.28472	158.997	0.752375	31.8553	1.25352	158.998	0.73372	31.9533	1.30523	158.996	0.764649	31.8268	1.32476	159.009	0.775804
31.9106	1.44305	159.08	0.846857	31.8824	1.28516	159.08	0.752637	31.872	1.25362	159.081	0.73378	31.97	1.30591	159.08	0.765054	31.8435	1.32469	159.093	0.775762
31.9272	1.44331	159.163	0.847012	31.8991	1.28486	159.164	0.752458	31.8886	1.25357	159.164	0.73375	31.9867	1.30596	159.163	0.765083	31.8602	1.32473	159.176	0.775786
31.9437	1.44329	159.246	0.847	31.9159	1.28559	159.247	0.752893	31.9054	1.25363	159.248	0.733786	32.0034	1.30588	159.247	0.765036	31.8769	1.32494	159.26	0.775911
31.9606	1.44405	159.33	0.847452	31.9325	1.28472	159.33	0.752375	31.922	1.25385	159.331	0.733917	32.0201	1.30672	159.33	0.765536	31.8935	1.32524	159.343	0.776089
31.9772	1.44363	159.413	0.847202	31.9491	1.28629	159.414	0.75331	31.9386	1.25393	159.414	0.733964	32.0367	1.30663	159.413	0.765482	31.9102	1.3254	159.426	0.776185
31.9939	1.44368	159.496	0.847232	31.9659	1.28643	159.497	0.753393	31.9553	1.25424	159.498	0.734149	32.0533	1.30657	159.497	0.765446	31.9269	1.32511	159.509	0.776012
32.0106	1.44387	159.58	0.847345	31.9825	1.28642	159.58	0.753387	31.972	1.25396	159.581	0.733982	32.07	1.30684	159.58	0.765607	31.9435	1.32571	159.593	0.776369
32.0272	1.44453	159.663	0.847738	31.9992	1.28597	159.664	0.753119	31.9887	1.2544	159.665	0.734244	32.0867	1.30659	159.663	0.765458	31.9602	1.32583	159.676	0.77644
32.0438	1.44447	159.746	0.847702	32.0159	1.28623	159.747	0.753274	32.0054	1.25457	159.748	0.734345	32.1033	1.30739	159.746	0.765935	31.9768	1.32582	159.759	0.776435
32.0605	1.44449	159.829	0.847714	32.0325	1.2864	159.83	0.753375	32.0221	1.25465	159.831	0.734393	32.12	1.30708	159.83	0.76575	31.9935	1.32601	159.843	0.776548
32.0772	1.44448	159.913	0.847708	32.0492	1.28677	159.914	0.753595	32.0386	1.25484	159.914	0.734506	32.1367	1.30678	159.913	0.765571	32.0102	1.32611	159.926	0.776607
32.0938	1.44476	159.996	0.847875	32.0659	1.28648	159.997	0.753423	32.0553	1.2546	159.998	0.734363	32.1533	1.30761	159.996	0.766065	32.0269	1.32633	160.01	0.776738
32.1104	1.44442	160.079	0.847673	32.0825	1.28623	160.081	0.753274	32.072	1.25535	160.081	0.73481	32.17	1.30737	160.08	0.765923	32.0435	1.3265	160.093	0.776839
32.1272	1.44498	160.163	0.848006	32.0991	1.28691	160.164	0.753679	32.0887	1.25508	160.165	0.734649	32.1867	1.30768	160.163	0.766107	32.0601	1.32629	160.176	0.776714
32.1439	1.44519	160.246	0.848131	32.1158	1.2869	160.247	0.753673	32.1053	1.25514	160.248	0.734685	32.2033	1.30753	160.246	0.766018	32.0769	1.32677	160.259	0.777
32.1604	1.44519	160.329	0.848131	32.1325	1.28678	160.33	0.753601	32.122	1.2554	160.331	0.734839	32.22	1.30785	160.33	0.766208	32.0935	1.32672	160.343	0.77697
32.1772	1.44525	160.413	0.848167	32.1492	1.28693	160.414	0.75369	32.1387	1.25583	160.415	0.735095	32.2367	1.3082	160.413	0.766417	32.1101	1.32667	160.426	0.77694
32.1938	1.44522	160.496	0.848149	32.1658	1.28716	160.497	0.753827	32.1553	1.2556	160.498	0.734958	32.2533	1.30766	160.496	0.766095	32.1269	1.32684	160.51	0.777042
32.2105	1.44537	160.579	0.848238	32.1825	1.28675	160.581	0.753583	32.172	1.25562	160.581	0.73497	32.27	1.3083	160.58	0.766476	32.1435	1.32712	160.593	0.777208
32.2272	1.4456	160.663	0.848375	32.1992	1.28714	160.664	0.753815	32.1887	1.2562	160.665	0.735315	32.2866	1.30835	160.663	0.766506	32.1601	1.32704	160.676	0.777161
32.2438	1.44541	160.746	0.848262	32.2158	1.28741	160.747	0.753976	32.2053	1.25614	160.748	0.73528	32.3034	1.30834	160.747	0.7665	32.1769	1.32704	160.76	0.777161
32.2605	1.44599	160.829	0.848607	32.2326	1.2879	160.831	0.754268	32.222	1.25613	160.831	0.735274	32.32	1.30801	160.83	0.766304	32.1935	1.32723	160.843	0.777274
32.2772	1.44578	160.913	0.848482	32.2491	1.28763	160.914	0.754107	32.2386	1.25607	160.914	0.735238	32.3366	1.3087	160.913	0.766714	32.2101	1.32745	160.926	0.777405
32.2938	1.44531	160.996	0.848202	32.2658	1.28766	160.997	0.754125	32.2553	1.25644	160.998	0.735458	32.3534	1.30859	160.997	0.766649	32.2269	1.32735	161.01	0.777345
32.3105	1.44508	161.079	0.848065	32.2825	1.28817	161.08	0.754429	32.272	1.2563	161.081	0.735375	32.3699	1.30841	161.08	0.766542	32.2435	1.32752	161.093	0.777446
32.3271	1.44575	161.163	0.848464	32.2991	1.28806	161.163	0.754363	32.2886	1.2566	161.164	0.735554	32.3867	1.30859	161.163	0.766649	32.2602	1.32783	161.176	0.777631
32.3439	1.44554	161.246	0.848339	32.3158	1.28767	161.247	0.754131	32.3053	1.25688	161.248	0.73572	32.4034	1.30866	161.247	0.76669	32.2768	1.32796	161.259	0.777708
32.3605	1.44571	161.329	0.84844	32.3325	1.28824	161.33	0.75447	32.322	1.25716	161.331	0.735887	32.42	1.30909	161.33	0.766946	32.2935	1.32754	161.343	0.777458
32.3771	1.44585	161.413	0.848524	32.3492	1.28822	161.414	0.754458	32.3387	1.25715	161.414	0.735881	32.4367	1.30839	161.413	0.76653	32.3101	1.32791	161.426	0.777679
32.3939	1.44587	161.496	0.848536	32.3658	1.28832	161.497	0.754518	32.3553	1.257	161.498	0.735792	32.4534	1.30872	161.497	0.766726	32.3268	1.3283	161.509	0.777911
32.4105	1.4458	161.579	0.848494	32.3824	1.28843	161.58	0.754583	32.3719	1.25732	161.581	0.735982	32.47	1.30901	161.58	0.766899	32.3435	1.32836	161.593	0.777946
32.4271	1.44592	161.662	0.848565	32.3992	1.28885	161.664	0.754833	32.3887	1.25732	161.665	0.735982	32.4866	1.30925	161.663	0.767042	32.3602	1.32821	161.676	0.777857
32.4439	1.44595	161.746	0.848583	32.4158	1.28895	161.747	0.754893	32.4053	1.2573	161.748	0.73597	32.5034	1.30869	161.747	0.766708	32.3768	1.3288	161.759	0.778208
32.4605	1.44637	161.83	0.848833	32.4325	1.28884	161.83	0.754827	32.422	1.25727	161.831	0.735952	32.52	1.30889	161.83	0.766827	32.3936	1.32857	161.843	0.778071
32.4771	1.44606	161.913	0.848649	32.4492	1.28889	161.914	0.754857	32.4387	1.25818	161.915	0.736494	32.5367	1.3088	161.913	0.766774	32.4102	1.32878	161.926	0.778196
32.4939	1.44622	161.996	0.848744	32.4659	1.28908	161.997	0.75497	32.4554	1.25765	161.998	0.736179	32.5534	1.30971	161.997	0.767315	32.4268	1.32873	162.009	0.778167
32.5105	1.44662	162.079	0.848982	32.4824	1.28901	162.08	0.754929	32.4719	1.25812	162.081	0.736458	32.57	1.3087	162.08	0.766714	32.4436	1.32902	162.093	0.778339
32.5272	1.44655	162.163	0.84894	32.4992	1.28672	162.164	0.753565	32.4886	1.25786	162.164	0.736304	32.5866	1.30924	162.163	0.767036	32.4602	1.32889	162.176	0.778262
32.5438	1.44651	162.246	0.848917	32.5159	1.29072	162.247	0.755946	32.5054	1.25848	162.248	0.736673	32.6033	1.30905	162.246	0.766923	32.4768	1.32871	162.259	0.778155
32.5605	1.44668	162.329	0.849018	32.5324	1.28988	162.33	0.755446	32.522	1.2578	162.331	0.736268	32.62	1.30899	162.33	0.766887	32.4935	1.3293	162.343	0.778506
32.5772	1.44685	162.413	0.849119	32.5491	1.29121	162.414	0.756238	32.5386	1.25815	162.414	0.736476	32.6367	1.30925	162.413	0.767042	32.5102	1.32961	162.426	0.77869
32.5938	1.44688	162.496	0.849137	32.5658	1.28884	162.497	0.754827	32.5553	1.25833	162.498	0.736583	32.6533	1.30925	162.497	0.767042	32.5269	1.32986	162.509	0.778839
32.6105	1.44683	162.58	0.849107	32.5825	1.29044	162.58	0.75578	32.572	1.25833	162.581	0.736583	32.6701	1.30924	162.58	0.767036	32.5435	1.32924	162.593	0.77847
32.6272	1.44687	162.663	0.849131	32.5991	1.28969	162.663	0.755333	32.5886	1.25842	162.664	0.736637	32.6867	1.3095	162.663	0.76719	32.5602	1.3291	162.676	0.778387
32.6439	1.44751	162.746	0.849512	32.6158	1.29147	162.747	0.756393	32.6053	1.25829	162.748	0.73656	32.7033	1.30907	162.746	0.766935	32.5768	1.32959	162.759	0.778679
32.6606	1.44735	162.83	0.849417	32.6325	1.29045	162.83	0.755786	32.622	1.25883	162.831	0.736881	32.72	1.30987	162.83	0.767411	32.5934	1.32975	162.842	0.778774
32.6772	1.44751	162.913	0.849512	32.6491	1.29062	162.914	0.755887	32.6387	1.25893	162.915	0.73694	32.7366	1.30957	162.913	0.767232	32.6102	1.32967	162.926	0.778726
32.6938	1.4474	162.996	0.849446	32.6659	1.2894	162.997	0.755161	32.6554	1.2586	162.998	0.736744	32.7533	1.30948	162.996	0.767179	32.6269	1.33004	163.01	0.778946
32.7105	1.4481	163.08	0.849863	32.6825	1.29095	163.081	0.756083	32.672	1.2589	163.081	0.736923	32.7701	1.30951	163.08	0.767196	32.6435	1.33005	163.093	0.778952
32.7272	1.44749	163.163	0.8495	32.6991	1.29003	163.163	0.755536	32.6887	1.25955	163.165	0.73731	32.7867	1.30991	163.163	0.767435	32.6602	1.33037	163.176	0.779143
32.7438	1.44744	163.246	0.84947	32.7159	1.29054	163.247	0.755839	32.7054	1.259	163.248	0.736982	32.8033	1.30985	163.247	0.767399	32.6769	1.32991	163.259	0.778869
32.7605	1.44818	163.33	0.849911	32.7325	1.29061	163.33	0.755881	32.7221	1.25906	163.331	0.737018	32.82	1.30934	163.33	0.767095	32.6934	1.3302	163.342	0.779042
32.7772	1.44832	163.413	0.849994	32.7491	1.29197	163.413	0.75669	32.7386	1.25919	163.414	0.737095	32.8366	1.30981	163.413	0.767375	32.7102	1.33047	163.426	0.779202
32.7938	1.44816	163.496	0.849899	32.7658	1.29027	163.497	0.755679	32.7553	1.25941	163.498	0.737226	32.8534	1.3098	163.497	0.767369	32.7268	1.33036	163.509	0.779137
32.8105	1.44812	163.579	0.849875	32.7825	1.29186	163.58	0.756625	32.7721	1.25961	163.581	0.737345	32.87	1.30961	163.58	0.767256	32.7434	1.33042	163.592	0.779173
32.8272	1.44817	163.663	0.849905	32.7992	1.29037	163.664	0.755738	32.7886	1.25957	163.664	0.737321	32.8867	1.30966	163.663	0.767286	32.7602	1.33101	163.676	0.779524
32.8439	1.44851	163.746	0.850107	32.8158	1.29087	163.747	0.756036	32.8053	1.25945	163.748	0.73725	32.9034	1.31038	163.747	0.767714	32.7769	1.33063	163.76	0.779298
32.8605	1.44839	163.829	0.850036	32.8325	1.2906	163.831	0.755875	32.822	1.26005	163.831	0.737607	32.92	1.30995	163.83	0.767458	32.7935	1.33053	163.843	0.779238
32.8772	1.44875	163.913	0.85025	32.8492	1.29208	163.914	0.756756	32.8387	1.25981	163.915	0.737464	32.9367	1.30999	163.913	0.767482	32.8101	1.33086	163.926	0.779435
32.8939	1.4489	163.997	0.850339	32.8658	1.29149	163.997	0.756405	32.8553	1.25996	163.998	0.737554	32.9533	1.3099	163.996	0.767429	32.8269	1.33128	164.009	0.779685
32.9105	1.4487	164.079	0.85022	32.8825	1.29237	164.08	0.756929	32.872	1.26014	164.081	0.737661	32.97	1.3103	164.08	0.767667	32.8436	1.33115	164.093	0.779607
32.9271	1.44852	164.163	0.850113	32.8992	1.29135	164.164	0.756321	32.8887	1.26025	164.164	0.737726	32.9867	1.31028	164.163	0.767655	32.8602	1.33109	164.176	0.779571
32.9438	1.44881	164.246	0.850286	32.9158	1.29167	164.247	0.756512	32.9053	1.26013	164.248	0.737655	33.0033	1.30998	164.246	0.767476	32.8768	1.33129	164.259	0.77969
32.9605	1.44905	164.329	0.850429	32.9325	1.29096	164.33	0.756089	32.9219	1.25994	164.331	0.737542	33.02	1.31036	164.33	0.767702	32.8936	1.33205	164.343	0.780143
32.9772	1.44893	164.413	0.850357	32.9492	1.29088	164.414	0.756042	32.9387	1.26052	164.415	0.737887	33.0367	1.31094	164.414	0.768048	32.9102	1.3315	164.426	0.779815
32.9938	1.44904	164.496	0.850423	32.9658	1.29143	164.497	0.756369	32.9553	1.26089	164.498	0.738107	33.0534	1.31045	164.497	0.767756	32.9268	1.33134	164.509	0.77972
33.0105	1.44936	164.579	0.850613	32.9825	1.29181	164.581	0.756595	32.972	1.25992	164.581	0.73753	33.07	1.31034	164.58	0.76769	32.9435	1.3319	164.593	0.780054
33.0272	1.44947	164.663	0.850679	32.9992	1.29145	164.664	0.756381	32.9887	1.26071	164.665	0.738	33.0867	1.31037	164.663	0.767708	32.9601	1.33216	164.676	0.780208
33.0439	1.44942	164.746	0.850649	33.0158	1.29182	164.747	0.756601	33.0053	1.26078	164.748	0.738042	33.1034	1.31094	164.747	0.768048	32.9768	1.33184	164.759	0.780018
33.0605	1.44921	164.83	0.850524	33.0325	1.29221	164.83	0.756833	33.022	1.2606	164.831	0.737935	33.12	1.31058	164.83	0.767833	32.9935	1.33197	164.843	0.780095
33.0772	1.45004	164.913	0.851018	33.0492	1.29168	164.914	0.756518	33.0387	1.26053	164.915	0.737893	33.1366	1.31049	164.913	0.76778	33.0102	1.33249	164.926	0.780405
33.0939	1.44967	164.996	0.850798	33.0659	1.29155	164.997	0.75644	33.0553	1.26118	164.998	0.73828	33.1534	1.31055	164.997	0.767815	33.0268	1.33251	165.009	0.780417
33.1105	1.44975	165.079	0.850845	33.0825	1.29124	165.081	0.756256	33.072	1.26097	165.081	0.738155	33.17	1.31091	165.08	0.76803	33.0435	1.33244	165.093	0.780375
33.1272	1.44986	165.163	0.850911	33.0992	1.29179	165.164	0.756583	33.0887	1.26095	165.165	0.738143	33.1866	1.31078	165.163	0.767952	33.0602	1.3325	165.176	0.780411
33.1438	1.45012	165.246	0.851065	33.1159	1.29273	165.247	0.757143	33.1054	1.26087	165.248	0.738095	33.2034	1.31077	165.247	0.767946	33.0769	1.33301	165.26	0.780714
33.1606	1.45026	165.33	0.851149	33.1325	1.29218	165.33	0.756815	33.122	1.26101	165.331	0.738179	33.22	1.31091	165.33	0.76803	33.0935	1.33295	165.343	0.780679
33.1771	1.45011	165.412	0.85106	33.1492	1.292	165.414	0.756708	33.1386	1.26109	165.414	0.738226	33.2366	1.31117	165.413	0.768185	33.1102	1.33292	165.426	0.780661
33.1938	1.45036	165.496	0.851208	33.1658	1.29352	165.497	0.757613	33.1553	1.26095	165.498	0.738143	33.2534	1.31102	165.497	0.768095	33.1268	1.33301	165.509	0.780714
33.2105	1.45074	165.58	0.851435	33.1825	1.29184	165.58	0.756613	33.172	1.26108	165.581	0.73822	33.27	1.3112	165.58	0.768202	33.1435	1.33344	165.593	0.78097
33.2271	1.45039	165.663	0.851226	33.1992	1.29234	165.664	0.756911	33.1886	1.26149	165.664	0.738464	33.2867	1.31167	165.663	0.768482	33.1602	1.33326	165.676	0.780863
33.2439	1.45012	165.746	0.851065	33.2159	1.29261	165.747	0.757071	33.2054	1.26113	165.748	0.73825	33.3034	1.31168	165.747	0.768488	33.1768	1.33318	165.759	0.780815
33.2606	1.4508	165.83	0.85147	33.2324	1.29283	165.83	0.757202	33.222	1.26103	165.831	0.73819	33.32	1.31144	165.83	0.768345	33.1935	1.33337	165.843	0.780929
33.2772	1.45075	165.913	0.85144	33.2492	1.29264	165.914	0.757089	33.2386	1.26128	165.914	0.738339	33.3366	1.31172	165.913	0.768512	33.2102	1.3335	165.926	0.781006
33.2938	1.45085	165.996	0.8515	33.2658	1.29348	165.997	0.757589	33.2554	1.26145	165.998	0.73844	33.3533	1.31159	165.997	0.768435	33.2268	1.33338	166.009	0.780935
33.3105	1.45099	166.079	0.851583	33.2825	1.2931	166.08	0.757363	33.272	1.26147	166.081	0.738452	33.37	1.3118	166.08	0.76856	33.2435	1.33374	166.093	0.781149
33.3272	1.45088	166.163	0.851518	33.2992	1.29289	166.164	0.757238	33.2886	1.26133	166.164	0.738369	33.3866	1.31194	166.163	0.768643	33.2602	1.3342	166.176	0.781423
33.3438	1.4511	166.246	0.851649	33.3158	1.293	166.247	0.757304	33.3054	1.26173	166.248	0.738607	33.4033	1.31247	166.247	0.768958	33.2768	1.33413	166.259	0.781381
[truncated: 13,171 more rows]
