# Supplementary material for: Modulating electrospun polycaprolactone scaffold morphology and composition to alter endothelial cell proliferation and angiogenic gene response
Source: PLoS One. 2020 Oct 8;15(10):e0240332. doi: 10.1371/journal.pone.0240332 (PMC7544109; doi:10.1371/journal.pone.0240332)
Supplement: S1 Data — (ZIP) [file pone.0240332.s002.zip › 14Pct samples.xlsx]

## Sheet: Sheet1
	Thickness	0.549		Area	2.745			Length	20
	width	5
Extension	Load			Extension	Load			Extension	Load			Extension	Load			Extension	Load
(mm)	(N)	Strain	Stress	(mm)	(N)	Strain		(mm)	(N)	Strain		(mm)	(N)	Strain		(mm)	(N)	Strain
0.02084	0.02275	0	0	0.07398	0.02074	0	0	0.06787	0.02065	0	0	0.04355	0.02142	0	0	0.06391	0.02048	0	0
0.04029	0.06184	0.09725	0.0142404	0.09059	0.02883	0.08305	0.00294718	0.08464	0.03027	0.08385	0.00350455	0.06054	0.03712	0.08495	0.00571949	0.0802	0.02796	0.08145	0.00272495
0.05668	0.07404	0.1792	0.0186849	0.10671	0.03219	0.16365	0.00417122	0.10071	0.03793	0.1642	0.00629508	0.07671	0.04377	0.1658	0.00814208	0.09637	0.03624	0.1623	0.00574135
0.07339	0.08829	0.26275	0.0238761	0.12337	0.0418	0.24695	0.00767213	0.11727	0.04915	0.247	0.0103825	0.09337	0.05656	0.2491	0.0128015	0.11298	0.04738	0.24535	0.00979964
0.09	0.10303	0.3458	0.0292459	0.13998	0.05315	0.33	0.0118069	0.13404	0.06081	0.33085	0.0146302	0.10993	0.07064	0.3319	0.0179308	0.1297	0.05798	0.32895	0.0136612
0.10666	0.11652	0.4291	0.0341603	0.15659	0.06506	0.41305	0.0161457	0.15059	0.0727	0.4136	0.0189617	0.1267	0.08479	0.41575	0.0230856	0.1463	0.0699	0.41195	0.0180036
0.12337	0.13032	0.51265	0.0391876	0.1733	0.07954	0.4966	0.0214208	0.1673	0.08811	0.49715	0.0245756	0.14336	0.10157	0.49905	0.0291985	0.16291	0.08441	0.495	0.0232896
0.14004	0.14407	0.596	0.0441967	0.19002	0.09426	0.5802	0.0267832	0.18407	0.10386	0.581	0.0303133	0.15996	0.114	0.58205	0.0337268	0.17973	0.09788	0.5791	0.0281967
0.15664	0.15777	0.679	0.0491876	0.20668	0.10809	0.6635	0.0318215	0.20062	0.11689	0.66375	0.0350601	0.17668	0.13153	0.66565	0.0401129	0.19634	0.11242	0.66215	0.0334936
0.17336	0.17129	0.7626	0.0541129	0.22339	0.12446	0.74705	0.0377851	0.21734	0.13376	0.74735	0.0412058	0.19334	0.14676	0.74895	0.0456612	0.21305	0.12758	0.7457	0.0390164
0.19002	0.18524	0.8459	0.0591949	0.24005	0.14205	0.83035	0.0441931	0.23405	0.149	0.8309	0.0467577	0.21005	0.16264	0.8325	0.0514463	0.22971	0.14214	0.829	0.0443206
0.20668	0.19953	0.9292	0.0644007	0.25671	0.15705	0.91365	0.0496576	0.25071	0.16544	0.9142	0.0527468	0.22671	0.17945	0.9158	0.0575701	0.24637	0.15749	0.9123	0.0499126
0.22339	0.21306	1.01275	0.0693297	0.27327	0.17323	0.99645	0.0555519	0.26732	0.18038	0.99725	0.0581894	0.24337	0.19419	0.9991	0.0629399	0.26298	0.17308	0.99535	0.055592
0.24005	0.22637	1.09605	0.0741785	0.28998	0.19076	1.08	0.0619381	0.28398	0.19658	1.08055	0.0640911	0.26004	0.21158	1.08245	0.069275	0.27959	0.18744	1.0784	0.0608233
0.25671	0.24054	1.17935	0.0793406	0.3067	0.20783	1.1636	0.0681566	0.3007	0.21312	1.16415	0.0701166	0.27664	0.22774	1.16545	0.0751621	0.29636	0.20335	1.16225	0.0666193
0.27327	0.25374	1.26215	0.0841494	0.32325	0.22465	1.24635	0.0742842	0.31736	0.23004	1.24745	0.0762805	0.29336	0.24213	1.24905	0.0804044	0.31302	0.2188	1.24555	0.0722477
0.28998	0.26706	1.3457	0.0890018	0.34002	0.24111	1.3302	0.0802805	0.33391	0.24606	1.3302	0.0821166	0.31002	0.259	1.33235	0.0865501	0.32957	0.23318	1.3283	0.0774863
0.3067	0.28038	1.4293	0.0938543	0.35668	0.25888	1.4135	0.0867541	0.35068	0.26268	1.41405	0.0881712	0.32657	0.27404	1.4151	0.0920291	0.34639	0.24842	1.4124	0.0830383
0.32325	0.29307	1.51205	0.0984772	0.37329	0.27562	1.49655	0.0928525	0.36729	0.27993	1.4971	0.0944554	0.34334	0.28875	1.49895	0.097388	0.36305	0.26438	1.4957	0.0888525
0.34002	0.30568	1.5959	0.103071	0.39	0.29242	1.5801	0.0989727	0.38395	0.29643	1.5804	0.100466	0.36	0.30529	1.58225	0.103413	0.37961	0.2788	1.5785	0.0941056
0.35673	0.31861	1.67945	0.107781	0.40671	0.30863	1.66365	0.104878	0.40077	0.31267	1.6645	0.106383	0.37655	0.31997	1.665	0.108761	0.39637	0.29355	1.6623	0.0994791
0.37329	0.33153	1.76225	0.112488	0.42327	0.32587	1.74645	0.111158	0.41732	0.32977	1.74725	0.112612	0.39337	0.33458	1.7491	0.114084	0.41298	0.30921	1.74535	0.105184
0.39005	0.34433	1.84605	0.117151	0.44004	0.34261	1.8303	0.117257	0.43404	0.3463	1.83085	0.118634	0.41004	0.35067	1.83245	0.119945	0.4297	0.32391	1.82895	0.110539
0.40671	0.35682	1.92935	0.121701	0.4567	0.35911	1.9136	0.123268	0.45075	0.36274	1.9144	0.124623	0.42664	0.36506	1.91545	0.125188	0.44641	0.3387	1.9125	0.115927
0.42332	0.36945	2.0124	0.126302	0.4733	0.37523	1.9966	0.12914	0.4673	0.37932	1.99715	0.130663	0.44336	0.37968	1.99905	0.130514	0.46302	0.35412	1.99555	0.121545
0.44004	0.38201	2.096	0.130878	0.48996	0.39101	2.0799	0.134889	0.48391	0.39492	2.0802	0.136346	0.46002	0.39407	2.08235	0.135756	0.47968	0.36893	2.07885	0.12694
0.4567	0.39409	2.1793	0.135279	0.50668	0.40769	2.1635	0.140965	0.50068	0.4105	2.16405	0.142022	0.47662	0.40838	2.16535	0.140969	0.49634	0.38381	2.16215	0.132361
0.4733	0.40605	2.2623	0.139636	0.52339	0.42426	2.24705	0.147002	0.51734	0.42542	2.24735	0.147457	0.49329	0.42335	2.2487	0.146423	0.513	0.39859	2.24545	0.137745
0.49002	0.41768	2.3459	0.143872	0.54	0.4395	2.3301	0.152554	0.534	0.44182	2.33065	0.153432	0.51	0.43745	2.33225	0.151559	0.52966	0.41346	2.32875	0.143162
0.50668	0.43003	2.4292	0.148372	0.55666	0.45543	2.4134	0.158357	0.55061	0.45475	2.4137	0.158142	0.52666	0.45059	2.41555	0.156346	0.54621	0.42812	2.4115	0.148503
0.52339	0.44218	2.51275	0.152798	0.57337	0.47212	2.49695	0.164437	0.56737	0.47065	2.4975	0.163934	0.54332	0.46444	2.49885	0.161392	0.56304	0.44251	2.49565	0.153745
0.54	0.45351	2.5958	0.156925	0.58993	0.48763	2.57975	0.170087	0.58398	0.48316	2.58055	0.168492	0.55998	0.47814	2.58215	0.166383	0.5797	0.45618	2.57895	0.158725
0.55666	0.46486	2.6791	0.16106	0.60664	0.50168	2.6633	0.175206	0.60059	0.49911	2.6636	0.174302	0.5767	0.49101	2.66575	0.171071	0.59625	0.47088	2.6617	0.16408
0.57337	0.47674	2.76265	0.165388	0.62341	0.51801	2.74715	0.181155	0.61736	0.51415	2.74745	0.179781	0.5933	0.50517	2.74875	0.17623	0.61307	0.4858	2.7458	0.169515
0.58993	0.48863	2.84545	0.169719	0.64002	0.53309	2.8302	0.186648	0.63407	0.52781	2.831	0.184758	0.61002	0.51845	2.83235	0.181067	0.62973	0.50002	2.8291	0.174696
0.6067	0.49967	2.9293	0.173741	0.65668	0.54863	2.9135	0.19231	0.65068	0.54159	2.91405	0.189778	0.62668	0.53194	2.91565	0.185982	0.64629	0.51409	2.9119	0.179821
0.62341	0.51104	3.01285	0.177883	0.67334	0.56238	2.9968	0.197319	0.66739	0.55697	2.9976	0.195381	0.64334	0.54468	2.99895	0.190623	0.66305	0.52846	2.9957	0.185056
0.64002	0.52227	3.0959	0.181974	0.68995	0.57593	3.07985	0.202255	0.68405	0.5701	3.0809	0.200164	0.66005	0.55675	3.0825	0.19502	0.67966	0.54277	3.07875	0.19027
0.65668	0.53277	3.1792	0.1858	0.70666	0.59089	3.1634	0.207705	0.70061	0.58488	3.1637	0.205548	0.67666	0.56977	3.16555	0.199763	0.69632	0.55669	3.16205	0.195341
0.67334	0.5434	3.2625	0.189672	0.72332	0.60403	3.2467	0.212492	0.71732	0.5987	3.24725	0.210583	0.69332	0.58269	3.24885	0.20447	0.71298	0.57006	3.24535	0.200211
0.69	0.55406	3.3458	0.193556	0.73998	0.61742	3.33	0.21737	0.73398	0.61274	3.33055	0.215698	0.70998	0.59476	3.33215	0.208867	0.7297	0.58411	3.32895	0.20533
0.70666	0.56521	3.4291	0.197617	0.75664	0.63043	3.4133	0.222109	0.75064	0.62762	3.41385	0.221118	0.7267	0.60802	3.41575	0.213698	0.74636	0.59762	3.41225	0.210251
0.72337	0.57544	3.51265	0.201344	0.7733	0.64412	3.4966	0.227097	0.76736	0.64096	3.49745	0.225978	0.7433	0.61973	3.49875	0.217964	0.76296	0.61039	3.49525	0.214903
0.73998	0.58623	3.5957	0.205275	0.78996	0.65668	3.5799	0.231672	0.78396	0.65368	3.58045	0.230612	0.75996	0.6321	3.58205	0.22247	0.77962	0.62371	3.57855	0.219756
0.7567	0.59645	3.6793	0.208998	0.80662	0.67061	3.6632	0.236747	0.80068	0.66818	3.66405	0.235894	0.77668	0.64372	3.66565	0.226703	0.79634	0.63647	3.66215	0.224404
0.77336	0.60635	3.7626	0.212605	0.82334	0.68361	3.7468	0.241483	0.81729	0.68098	3.7471	0.240557	0.79334	0.65551	3.74895	0.230998	0.81295	0.64786	3.7452	0.228554
0.78996	0.61512	3.8456	0.2158	0.84005	0.69638	3.83035	0.246135	0.83405	0.69484	3.8309	0.245607	0.80995	0.66712	3.832	0.235228	0.82971	0.66	3.829	0.232976
0.80662	0.6252	3.9289	0.219472	0.85666	0.70967	3.9134	0.250976	0.85066	0.70842	3.91395	0.250554	0.82671	0.67848	3.9158	0.239366	0.84637	0.67266	3.9123	0.237588
0.82334	0.63623	4.0125	0.22349	0.87337	0.72129	3.99695	0.255209	0.86732	0.72128	3.99725	0.255239	0.84337	0.69015	3.9991	0.243617	0.86304	0.68492	3.99565	0.242055
0.84005	0.6457	4.09605	0.22694	0.89004	0.73451	4.0803	0.260026	0.88404	0.73492	4.08085	0.260208	0.85998	0.70048	4.08215	0.247381	0.8797	0.69658	4.07895	0.246302
0.85666	0.655	4.1791	0.230328	0.90664	0.74746	4.1633	0.264743	0.9007	0.74752	4.16415	0.264798	0.8767	0.71316	4.16575	0.252	0.89636	0.70806	4.16225	0.250485
0.87337	0.66434	4.26265	0.23373	0.9233	0.75942	4.2466	0.2691	0.9173	0.7595	4.24715	0.269162	0.89336	0.72349	4.24905	0.255763	0.91291	0.71983	4.245	0.254772
0.89004	0.67379	4.346	0.237173	0.94002	0.77187	4.3302	0.273636	0.93402	0.77135	4.33075	0.273479	0.90996	0.73353	4.33205	0.259421	0.92968	0.73124	4.32885	0.258929
0.90664	0.68272	4.429	0.240426	0.95662	0.7836	4.4132	0.277909	0.95068	0.78243	4.41405	0.277515	0.92668	0.74485	4.41565	0.263545	0.94634	0.74226	4.41215	0.262944
0.9233	0.69113	4.5123	0.24349	0.97329	0.79501	4.49655	0.282066	0.96723	0.79356	4.4968	0.28157	0.94334	0.7553	4.49895	0.267352	0.96295	0.75264	4.4952	0.266725
0.94002	0.70029	4.5959	0.246827	0.99005	0.80505	4.58035	0.285723	0.984	0.80715	4.58065	0.286521	0.96	0.76579	4.58225	0.271173	0.97966	0.76344	4.57875	0.270659
0.95662	0.70942	4.6789	0.250153	1.00666	0.81669	4.6634	0.289964	1.00066	0.81921	4.66395	0.290914	0.97661	0.77654	4.6653	0.275089	0.99632	0.77286	4.66205	0.274091
0.97329	0.71769	4.76225	0.253166	1.02327	0.82691	4.74645	0.293687	1.01727	0.83096	4.747	0.295195	0.99332	0.78749	4.74885	0.279078	1.01298	0.78066	4.74535	0.276933
0.99005	0.72626	4.84605	0.256288	1.04004	0.83754	4.8303	0.297559	1.03398	0.84329	4.83055	0.299687	1.00998	0.7984	4.83215	0.283053	1.02959	0.79143	4.8284	0.280856
1.00666	0.73492	4.9291	0.259443	1.0567	0.84775	4.9136	0.301279	1.0507	0.85534	4.91415	0.304077	1.02664	0.80817	4.91545	0.286612	1.04636	0.80051	4.91225	0.284164
1.02332	0.74368	5.0124	0.262634	1.07336	0.85831	4.9969	0.305126	1.06741	0.86615	4.9977	0.308015	1.04336	0.8179	4.99905	0.290157	1.06302	0.80906	4.99555	0.287279
1.04004	0.7516	5.096	0.265519	1.09002	0.86883	5.0802	0.308958	1.08402	0.87581	5.08075	0.311534	1.06002	0.82867	5.08235	0.29408	1.07968	0.81731	5.07885	0.290284
1.0567	0.7584	5.1793	0.267996	1.10668	0.87785	5.1635	0.312244	1.10068	0.88764	5.16405	0.315843	1.07668	0.83827	5.16565	0.297577	1.09639	0.8254	5.1624	0.293231
1.07336	0.76669	5.2626	0.271016	1.12339	0.888	5.24705	0.315942	1.11734	0.89995	5.24735	0.320328	1.09339	0.84725	5.2492	0.300849	1.11305	0.83298	5.2457	0.295993
1.09002	0.77436	5.3459	0.273811	1.13995	0.89838	5.32985	0.319723	1.134	0.91198	5.33065	0.32471	1.11	0.85695	5.33225	0.304383	1.12966	0.84288	5.32875	0.299599
1.10668	0.78191	5.4292	0.276561	1.15671	0.90712	5.41365	0.322907	1.15066	0.92321	5.41395	0.328801	1.12666	0.868	5.41555	0.308408	1.14627	0.85216	5.4118	0.30298
1.12339	0.78936	5.51275	0.279275	1.17332	0.91776	5.4967	0.326783	1.16737	0.93529	5.4975	0.333202	1.14332	0.87747	5.49885	0.311858	1.16304	0.86246	5.49565	0.306732
1.14	0.79684	5.5958	0.282	1.18993	0.92737	5.57975	0.330284	1.18398	0.94612	5.58055	0.337148	1.16004	0.88568	5.58245	0.314849	1.17964	0.87188	5.57865	0.310164
1.15671	0.80439	5.67935	0.28475	1.2067	0.93654	5.6636	0.333625	1.2007	0.95645	5.66415	0.340911	1.17664	0.89561	5.66545	0.318466	1.19636	0.88088	5.66225	0.313443
1.17337	0.81152	5.76265	0.287348	1.2233	0.94586	5.7466	0.33702	1.21736	0.96624	5.74745	0.344477	1.1933	0.90492	5.74875	0.321858	1.21302	0.88896	5.74555	0.316386
1.18993	0.81907	5.84545	0.290098	1.23996	0.95497	5.8299	0.340339	1.23396	0.97759	5.83045	0.348612	1.21002	0.91353	5.83235	0.324995	1.22968	0.89788	5.82885	0.319636
1.2067	0.82598	5.9293	0.292616	1.25673	0.96515	5.91375	0.344047	1.25073	0.98898	5.9143	0.352761	1.22668	0.92291	5.91565	0.328412	1.24634	0.90584	5.91215	0.322536
1.2233	0.83267	6.0123	0.295053	1.27334	0.9736	5.9968	0.347126	1.26739	0.99984	5.9976	0.356718	1.24329	0.93108	5.9987	0.331388	1.263	0.91319	5.99545	0.325213
1.24002	0.83982	6.0959	0.297658	1.29	0.98208	6.0801	0.350215	1.284	1.01018	6.08065	0.360485	1.26	0.94074	6.08225	0.334907	1.27966	0.92096	6.07875	0.328044
1.25673	0.84726	6.17945	0.300368	1.30671	0.99033	6.16365	0.35322	1.30071	1.02091	6.1642	0.364393	1.27671	0.94796	6.1658	0.337537	1.29632	0.93005	6.16205	0.331355
1.27339	0.85392	6.26275	0.302794	1.32332	0.99933	6.2467	0.356499	1.31737	1.03146	6.2475	0.368237	1.29337	0.957	6.2491	0.340831	1.31304	0.93797	6.24565	0.33424
1.29	0.85982	6.3458	0.304944	1.33998	1.00801	6.33	0.359661	1.33398	1.04203	6.33055	0.372087	1.31004	0.96493	6.33245	0.343719	1.3297	0.94531	6.32895	0.336914
1.30671	0.86665	6.42935	0.307432	1.35664	1.01603	6.4133	0.362583	1.35059	1.05168	6.4136	0.375603	1.3267	0.97433	6.41575	0.347144	1.3463	0.95367	6.41195	0.33996
1.32332	0.87372	6.5124	0.310007	1.37341	1.02526	6.49715	0.365945	1.36736	1.0621	6.49745	0.379399	1.3433	0.98176	6.49875	0.349851	1.36302	0.96165	6.49555	0.342867
1.33998	0.88065	6.5957	0.312532	1.39002	1.03486	6.5802	0.369443	1.38402	1.07205	6.58075	0.383024	1.35996	0.99025	6.58205	0.352944	1.37973	0.96913	6.5791	0.345592
1.3567	0.88625	6.6793	0.314572	1.40662	1.04256	6.6632	0.372248	1.40062	1.08107	6.66375	0.38631	1.37668	0.99802	6.66565	0.355774	1.39629	0.97626	6.6619	0.348189
1.37341	0.89275	6.76285	0.31694	1.42339	1.05036	6.74705	0.375089	1.41739	1.09102	6.7476	0.389934	1.39329	1.00597	6.7487	0.35867	1.413	0.98316	6.74545	0.350703
1.39007	0.89934	6.84615	0.319341	1.44	1.05826	6.8301	0.377967	1.43405	1.09998	6.8309	0.393199	1.41	1.01362	6.83225	0.361457	1.42977	0.99056	6.8293	0.353399
1.40662	0.90576	6.9289	0.321679	1.45661	1.06726	6.91315	0.381246	1.45061	1.11015	6.9137	0.396903	1.42671	1.02169	6.9158	0.364397	1.44627	0.99778	6.9118	0.356029
1.42339	0.91207	7.01275	0.323978	1.47337	1.076	6.99695	0.38443	1.46732	1.11912	6.99725	0.400171	1.44327	1.02915	6.9986	0.367115	1.46298	1.00548	6.99535	0.358834
1.44	0.91708	7.0958	0.325803	1.49004	1.08318	7.0803	0.387046	1.48398	1.12821	7.08055	0.403483	1.45998	1.03561	7.08215	0.369468	1.47975	1.01231	7.0792	0.361322
1.45661	0.92367	7.17885	0.328204	1.50675	1.09131	7.16385	0.390007	1.5007	1.13754	7.16415	0.406882	1.4767	1.04252	7.16575	0.371985	1.49636	1.02033	7.16225	0.364244
1.47337	0.9301	7.26265	0.330546	1.52341	1.09876	7.24715	0.392721	1.51741	1.14746	7.2477	0.410495	1.49336	1.04975	7.24905	0.374619	1.51307	1.02753	7.2458	0.366867
1.49004	0.93569	7.346	0.332583	1.54002	1.10529	7.3302	0.3951	1.53402	1.15457	7.33075	0.413086	1.51007	1.05779	7.3326	0.377548	1.52968	1.03464	7.32885	0.369457
1.50675	0.94158	7.42955	0.334729	1.55662	1.11375	7.4132	0.398182	1.55068	1.16382	7.41405	0.416455	1.52673	1.0642	7.4159	0.379883	1.54634	1.04169	7.41215	0.372026
1.52341	0.94681	7.51285	0.336634	1.57334	1.12382	7.4968	0.401851	1.56734	1.17271	7.49735	0.419694	1.54334	1.07111	7.49895	0.382401	1.563	1.04734	7.49545	0.374084
1.54002	0.95121	7.5959	0.338237	1.58995	1.13032	7.57985	0.404219	1.584	1.18047	7.58065	0.422521	1.56	1.07815	7.58225	0.384965	1.57966	1.05405	7.57875	0.376528
1.55662	0.95687	7.6789	0.340299	1.60661	1.13753	7.66315	0.406845	1.60061	1.1897	7.6637	0.425883	1.57666	1.08513	7.66555	0.387508	1.59632	1.06072	7.66205	0.378958
1.57334	0.9627	7.7625	0.342423	1.62332	1.14522	7.7467	0.409647	1.61727	1.1982	7.747	0.42898	1.59337	1.09178	7.7491	0.389931	1.61298	1.06772	7.74535	0.381508
1.58995	0.96821	7.84555	0.34443	1.64004	1.15265	7.8303	0.412353	1.63404	1.20638	7.83085	0.43196	1.60993	1.09822	7.8319	0.392277	1.62964	1.0743	7.82865	0.383905
1.60661	0.97371	7.92885	0.346434	1.6567	1.16104	7.9136	0.41541	1.6507	1.21479	7.91415	0.435024	1.62664	1.10474	7.91545	0.394652	1.64636	1.08098	7.91225	0.386339
1.62332	0.97811	8.0124	0.348036	1.6733	1.16664	7.9966	0.41745	1.66725	1.22293	7.9969	0.437989	1.64336	1.11155	7.99905	0.397133	1.66291	1.08741	7.995	0.388681
1.64004	0.98367	8.096	0.350062	1.69007	1.1732	8.08045	0.41984	1.68402	1.23067	8.08075	0.440809	1.65996	1.11757	8.08205	0.399326	1.67968	1.09369	8.07885	0.390969
1.6567	0.98896	8.1793	0.351989	1.70668	1.18162	8.1635	0.422907	1.70073	1.23855	8.1643	0.443679	1.67662	1.12389	8.16535	0.401628	1.69639	1.09964	8.1624	0.393137
1.6733	0.99428	8.2623	0.353927	1.72334	1.18895	8.2468	0.425577	1.71729	1.24858	8.2471	0.447333	1.69339	1.13028	8.2492	0.403956	1.71305	1.10493	8.2457	0.395064
1.69007	0.9989	8.34615	0.35561	1.74005	1.19544	8.33035	0.427942	1.73405	1.25368	8.3309	0.449191	1.71005	1.13654	8.3325	0.406237	1.72971	1.11068	8.329	0.397158
1.70673	1.00407	8.42945	0.357494	1.75677	1.20216	8.41395	0.43039	1.75071	1.26131	8.4142	0.451971	1.72666	1.14248	8.41555	0.408401	1.74637	1.11676	8.4123	0.399373
1.72339	1.00964	8.51275	0.359523	1.77327	1.2085	8.49645	0.432699	1.76732	1.26938	8.49725	0.454911	1.74332	1.14838	8.49885	0.41055	1.76298	1.12291	8.49535	0.401614
1.74005	1.0146	8.59605	0.36133	1.78998	1.21554	8.58	0.435264	1.78398	1.27627	8.58055	0.457421	1.75998	1.15469	8.58215	0.412849	1.77964	1.12854	8.57865	0.403665
1.75677	1.01939	8.67965	0.363075	1.80664	1.22239	8.6633	0.43776	1.8007	1.2878	8.66415	0.461621	1.7767	1.15933	8.66575	0.414539	1.79636	1.13442	8.66225	0.405807
1.77332	1.02394	8.7624	0.364732	1.8233	1.22902	8.7466	0.440175	1.81736	1.29034	8.74745	0.462546	1.79336	1.1653	8.74905	0.416714	1.81296	1.13963	8.74525	0.407705
1.79004	1.02879	8.846	0.366499	1.83996	1.23531	8.8299	0.442466	1.83396	1.29908	8.83045	0.46573	1.81002	1.1711	8.83235	0.418827	1.82962	1.14506	8.82855	0.409683
1.8067	1.03334	8.9293	0.368157	1.85662	1.24157	8.9132	0.444747	1.85062	1.30553	8.91375	0.46808	1.82662	1.17677	8.91535	0.420893	1.84629	1.15107	8.9119	0.411872
1.8233	1.03841	9.0123	0.370004	1.87334	1.24855	8.9968	0.44729	1.86729	1.31478	8.9971	0.47145	1.84329	1.18204	8.9987	0.422812	1.863	1.1561	8.99545	0.413705
1.84002	1.04308	9.0959	0.371705	1.88995	1.25519	9.07985	0.449709	1.88395	1.31636	9.0804	0.472026	1.85995	1.18754	9.082	0.424816	1.87966	1.16127	9.07875	0.415588
1.85662	1.04799	9.1789	0.373494	1.90671	1.25937	9.16365	0.451231	1.90066	1.32773	9.16395	0.476168	1.87661	1.19305	9.1653	0.426823	1.89632	1.16651	9.16205	0.417497
1.87334	1.0521	9.2625	0.374991	1.92337	1.26819	9.24695	0.454444	1.91737	1.33073	9.2475	0.47726	1.89332	1.19815	9.24885	0.428681	1.91298	1.17188	9.24535	0.419454
1.89	1.05699	9.3458	0.376772	1.94004	1.27304	9.3303	0.456211	1.93404	1.3389	9.33085	0.480237	1.91004	1.20319	9.33245	0.430517	1.9297	1.17727	9.32895	0.421417
1.90666	1.06205	9.4291	0.378616	1.9567	1.27938	9.4136	0.458521	1.95075	1.34714	9.4144	0.483239	1.9267	1.20843	9.41575	0.432426	1.94636	1.18224	9.41225	0.423228
1.92337	1.06603	9.51265	0.380066	1.97336	1.28615	9.4969	0.460987	1.96736	1.35183	9.49745	0.484947	1.94336	1.21388	9.49905	0.434412	1.96302	1.18709	9.49555	0.424995
1.94004	1.07023	9.596	0.381596	1.98996	1.29202	9.5799	0.463126	1.98391	1.35957	9.5802	0.487767	1.96007	1.21867	9.5826	0.436157	1.97968	1.19243	9.57885	0.42694
1.9567	1.07494	9.6793	0.383311	2.00673	1.29773	9.66375	0.465206	2.00068	1.36281	9.66405	0.488947	1.97668	1.22389	9.66565	0.438058	1.99634	1.19735	9.66215	0.428732
1.97336	1.07894	9.7626	0.384769	2.02334	1.30327	9.7468	0.467224	2.01734	1.37016	9.74735	0.491625	1.99329	1.22815	9.7487	0.43961	2.01305	1.20155	9.7457	0.430262
1.99002	1.08292	9.8459	0.386219	2.03995	1.30929	9.82985	0.469417	2.03395	1.37763	9.8304	0.494346	2.01005	1.2332	9.8325	0.44145	2.02966	1.20557	9.82875	0.431727
2.00673	1.08727	9.92945	0.387803	2.05666	1.31504	9.9134	0.471512	2.05066	1.38236	9.91395	0.496069	2.02666	1.23825	9.91555	0.44329	2.04632	1.21077	9.91205	0.433621
2.02339	1.09191	10.0127	0.389494	2.07332	1.32021	9.9967	0.473395	2.06737	1.39067	9.9975	0.499097	2.04332	1.24297	9.99885	0.445009	2.06304	1.21587	9.99565	0.435479
2.03995	1.09557	10.0956	0.390827	2.08998	1.32574	10.08	0.47541	2.08398	1.39186	10.0805	0.49953	2.06004	1.24793	10.0824	0.446816	2.07964	1.22018	10.0786	0.437049
2.05671	1.09986	10.1793	0.39239	2.1067	1.331	10.1636	0.477326	2.10064	1.40342	10.1639	0.503741	2.07664	1.25248	10.1654	0.448474	2.0963	1.2251	10.162	0.438842
2.07332	1.10363	10.2624	0.393763	2.12341	1.3359	10.2471	0.479111	2.11736	1.40279	10.2474	0.503512	2.0933	1.25649	10.2487	0.449934	2.11307	1.23003	10.2458	0.440638
2.08993	1.10764	10.3454	0.395224	2.14002	1.3414	10.3302	0.481115	2.13402	1.41567	10.3308	0.508204	2.11002	1.26114	10.3323	0.451628	2.12973	1.23428	10.3291	0.442186
2.1067	1.11133	10.4293	0.396568	2.15673	1.3471	10.4138	0.483191	2.15073	1.41585	10.4143	0.50827	2.12668	1.26638	10.4156	0.453537	2.14634	1.23866	10.4122	0.443781
2.12341	1.11563	10.5128	0.398135	2.17339	1.35214	10.497	0.485027	2.16739	1.42251	10.4976	0.510696	2.14334	1.27084	10.4989	0.455162	2.16305	1.24325	10.4957	0.445454
2.14002	1.11949	10.5959	0.399541	2.19	1.35761	10.5801	0.48702	2.18405	1.43167	10.5809	0.514033	2.16005	1.27479	10.5825	0.456601	2.17971	1.24783	10.579	0.447122
2.15673	1.1236	10.6794	0.401038	2.20661	1.36246	10.6631	0.488787	2.20066	1.43009	10.6639	0.513457	2.17671	1.27947	10.6658	0.458306	2.19632	1.25083	10.6621	0.448215
2.17339	1.12705	10.7627	0.402295	2.22332	1.36686	10.7467	0.49039	2.21732	1.44231	10.7472	0.517909	2.19332	1.2838	10.7488	0.459883	2.21298	1.25547	10.7454	0.449905
2.19005	1.13033	10.846	0.40349	2.23998	1.37154	10.83	0.492095	2.23398	1.44708	10.8305	0.519647	2.20993	1.28763	10.8319	0.461279	2.2297	1.26015	10.8289	0.45161
2.20661	1.13386	10.9288	0.404776	2.25664	1.37698	10.9133	0.494077	2.25059	1.44662	10.9136	0.519479	2.2267	1.29201	10.9157	0.462874	2.2463	1.26418	10.912	0.453078
2.22337	1.13793	11.0126	0.406259	2.27336	1.38185	10.9969	0.495851	2.26736	1.45701	10.9975	0.523264	2.2433	1.29613	10.9987	0.464375	2.26296	1.26836	10.9953	0.454601
2.23998	1.14239	11.0957	0.407883	2.29002	1.38681	11.0802	0.497658	2.28402	1.46349	11.0807	0.525625	2.25991	1.29985	11.0818	0.46573	2.27968	1.27203	11.0788	0.455938
2.25664	1.14641	11.179	0.409348	2.30662	1.39083	11.1632	0.499122	2.30068	1.46316	11.164	0.525505	2.27673	1.30413	11.1659	0.46729	2.29634	1.27612	11.1622	0.457428
2.27341	1.14938	11.2628	0.41043	2.32339	1.39622	11.247	0.501086	2.31734	1.47153	11.2474	0.528554	2.29334	1.30887	11.2489	0.469016	2.313	1.27978	11.2455	0.458761
2.29002	1.15291	11.3459	0.411716	2.34	1.40101	11.3301	0.502831	2.33405	1.47936	11.3309	0.531406	2.31	1.31134	11.3322	0.469916	2.32971	1.28354	11.329	0.460131
2.30662	1.15633	11.4289	0.412962	2.35671	1.40532	11.4137	0.504401	2.35066	1.47792	11.4139	0.530882	2.32671	1.3169	11.4158	0.471942	2.34632	1.28729	11.4121	0.461497
2.32339	1.16125	11.5127	0.414754	2.37337	1.41072	11.4969	0.506368	2.36737	1.48723	11.4975	0.534273	2.34337	1.32012	11.4991	0.473115	2.36304	1.29079	11.4956	0.462772
2.34	1.16478	11.5958	0.41604	2.39004	1.41587	11.5803	0.508244	2.38404	1.49304	11.5809	0.53639	2.36004	1.32477	11.5824	0.474809	2.3797	1.29453	11.579	0.464135
2.35671	1.16772	11.6793	0.417111	2.4067	1.41958	11.6636	0.509596	2.4007	1.49151	11.6641	0.535832	2.3767	1.32907	11.6657	0.476375	2.39636	1.29804	11.6623	0.465413
2.37343	1.17189	11.7629	0.41863	2.4233	1.42331	11.7466	0.510954	2.4173	1.49803	11.7471	0.538208	2.39336	1.33177	11.749	0.477359	2.41296	1.30186	11.7453	0.466805
2.39004	1.17571	11.846	0.420022	2.44002	1.42789	11.8302	0.512623	2.43396	1.5072	11.8304	0.541548	2.41002	1.33642	11.8323	0.479053	2.42968	1.30574	11.8288	0.468219
2.4067	1.17753	11.9293	0.420685	2.45668	1.43259	11.9135	0.514335	2.45073	1.50985	11.9143	0.542514	2.42662	1.33949	11.9154	0.480171	2.44634	1.30911	11.9122	0.469446
2.4233	1.18073	12.0123	0.421851	2.47329	1.43614	11.9965	0.515628	2.46729	1.51329	11.9971	0.543767	2.44334	1.34149	11.999	0.4809	2.46295	1.31259	11.9952	0.470714
2.44002	1.18484	12.0959	0.423348	2.49005	1.44036	12.0803	0.517166	2.484	1.51971	12.0807	0.546106	2.46	1.34739	12.0822	0.483049	2.47966	1.31632	12.0788	0.472073
2.45668	1.18881	12.1792	0.424794	2.50671	1.44534	12.1636	0.51898	2.50071	1.5228	12.1642	0.547231	2.47661	1.34959	12.1653	0.483851	2.49637	1.31978	12.1623	0.473333
2.47329	1.19157	12.2622	0.4258	2.52332	1.44939	12.2467	0.520455	2.51732	1.52738	12.2472	0.5489	2.49337	1.35366	12.2491	0.485333	2.51298	1.3225	12.2454	0.474324
2.49005	1.19523	12.346	0.427133	2.54004	1.45268	12.3303	0.521654	2.53398	1.53271	12.3306	0.550842	2.51004	1.35656	12.3324	0.48639	2.52959	1.32519	12.3284	0.475304
2.50671	1.19754	12.4293	0.427974	2.5567	1.45725	12.4136	0.523319	2.5507	1.53705	12.4141	0.552423	2.52664	1.35967	12.4154	0.487523	2.54636	1.32865	12.4123	0.476565
2.52332	1.20128	12.5124	0.429337	2.5733	1.46195	12.4966	0.525031	2.56736	1.54107	12.4974	0.553887	2.54341	1.36438	12.4993	0.489239	2.56302	1.3318	12.4955	0.477712
2.54004	1.20373	12.596	0.43023	2.59007	1.4652	12.5804	0.526215	2.58402	1.54485	12.5808	0.555264	2.56007	1.367	12.5826	0.490193	2.57968	1.33508	12.5789	0.478907
2.5567	1.20719	12.6793	0.43149	2.60668	1.46883	12.6635	0.527537	2.60068	1.54921	12.664	0.556852	2.57668	1.37067	12.6657	0.49153	2.59639	1.33804	12.6624	0.479985
2.57336	1.21009	12.7626	0.432546	2.62334	1.4734	12.7468	0.529202	2.61734	1.55339	12.7473	0.558375	2.59339	1.37438	12.7492	0.492882	2.61305	1.34183	12.7457	0.481366
2.59007	1.21332	12.8461	0.433723	2.64	1.47729	12.8301	0.530619	2.63405	1.55734	12.8309	0.559814	2.61	1.37701	12.8322	0.49384	2.62966	1.34514	12.8287	0.482572
2.60668	1.21509	12.9292	0.434368	2.65666	1.48106	12.9134	0.531993	2.65066	1.56146	12.9139	0.561315	2.62661	1.38039	12.9153	0.495071	2.64632	1.34828	12.9121	0.483716
2.62334	1.21837	13.0125	0.435563	2.67332	1.48468	12.9967	0.533311	2.66732	1.56585	12.9972	0.562914	2.64332	1.3834	12.9989	0.496168	2.66298	1.35145	12.9954	0.484871
2.64	1.22145	13.0958	0.436685	2.68993	1.48843	13.0797	0.534678	2.68398	1.56976	13.0805	0.564339	2.65998	1.38702	13.0821	0.497486	2.67959	1.35485	13.0784	0.486109
2.65666	1.22406	13.1791	0.437636	2.7067	1.4921	13.1636	0.536015	2.70064	1.57319	13.1639	0.565588	2.67664	1.39028	13.1654	0.498674	2.6963	1.35776	13.162	0.487169
2.67332	1.22679	13.2624	0.43863	2.72336	1.49535	13.2469	0.537199	2.71736	1.57706	13.2474	0.566998	2.6933	1.39321	13.2487	0.499741	2.71302	1.35988	13.2455	0.487942
2.68998	1.22985	13.3457	0.439745	2.73996	1.49903	13.3299	0.538539	2.73391	1.58101	13.3302	0.568437	2.71002	1.3964	13.3323	0.500903	2.72968	1.36336	13.3289	0.489209
2.7067	1.23355	13.4293	0.441093	2.75673	1.50271	13.4137	0.53988	2.75068	1.58489	13.414	0.569851	2.72662	1.39921	13.4153	0.501927	2.74634	1.3666	13.4122	0.49039
2.72336	1.2353	13.5126	0.44173	2.77339	1.5062	13.497	0.541151	2.76739	1.58896	13.4976	0.571333	2.74323	1.4028	13.4984	0.503235	2.76305	1.36929	13.4957	0.49137
2.73996	1.23782	13.5956	0.442648	2.78995	1.50934	13.5798	0.542295	2.784	1.59218	13.5807	0.572506	2.76005	1.40547	13.5825	0.504208	2.77966	1.37205	13.5788	0.492375
2.75673	1.24051	13.6794	0.443628	2.80677	1.51243	13.6639	0.543421	2.80071	1.59647	13.6642	0.574069	2.77671	1.40834	13.6658	0.505253	2.79632	1.37528	13.6621	0.493552
2.77339	1.2443	13.7627	0.445009	2.82337	1.5164	13.747	0.544867	2.81737	1.6004	13.7475	0.575501	2.79332	1.41159	13.7488	0.506437	2.81304	1.37816	13.7457	0.494601
2.79	1.24637	13.8458	0.445763	2.83993	1.52014	13.8297	0.54623	2.83398	1.60322	13.8306	0.576528	2.81009	1.41425	13.8327	0.507406	2.82964	1.3809	13.8287	0.495599
2.80677	1.24945	13.9296	0.446885	2.8567	1.52174	13.9136	0.546812	2.85064	1.60697	13.9139	0.577894	2.8267	1.41775	13.9157	0.508681	2.8463	1.38394	13.912	0.496707
2.82337	1.25163	14.0126	0.447679	2.8733	1.52574	13.9966	0.54827	2.8673	1.6107	13.9971	0.579253	2.8433	1.42049	13.9987	0.509679	2.86302	1.38712	13.9956	0.497865
2.83993	1.25486	14.0954	0.448856	2.88996	1.53023	14.0799	0.549905	2.88396	1.61398	14.0804	0.580448	2.86002	1.42336	14.0823	0.510725	2.87968	1.38996	14.0789	0.4989
2.8567	1.25678	14.1793	0.449556	2.90662	1.53252	14.1632	0.55074	2.90062	1.61696	14.1638	0.581534	2.87662	1.42594	14.1653	0.511665	2.89623	1.39186	14.1616	0.499592
2.8733	1.25855	14.2623	0.4502	2.92334	1.53626	14.2468	0.552102	2.91734	1.6208	14.2473	0.582933	2.89329	1.42876	14.2487	0.512692	2.91295	1.39439	14.2452	0.500514
2.89002	1.26196	14.3459	0.451443	2.94	1.54142	14.3301	0.553982	2.934	1.62407	14.3307	0.584124	2.91	1.43172	14.3322	0.51377	2.92966	1.3977	14.3288	0.501719
2.90662	1.26424	14.4289	0.452273	2.95661	1.54621	14.4131	0.555727	2.95066	1.62721	14.4139	0.585268	2.92661	1.43477	14.4153	0.514882	2.94632	1.40029	14.4121	0.502663
2.92334	1.26715	14.5125	0.453333	2.97332	1.54422	14.4967	0.555002	2.96732	1.63039	14.4973	0.586426	2.94332	1.4372	14.4988	0.515767	2.96298	1.4029	14.4954	0.503614
2.94	1.26967	14.5958	0.454251	2.99009	1.5484	14.5805	0.556525	2.98404	1.6342	14.5808	0.587814	2.95998	1.43966	14.5821	0.516663	2.9797	1.40616	14.5789	0.504801
2.95666	1.27205	14.6791	0.455118	3.0067	1.54919	14.6636	0.556812	3.0007	1.63776	14.6642	0.589111	2.9767	1.44214	14.6657	0.517566	2.99636	1.40855	14.6623	0.505672
2.97337	1.27441	14.7626	0.455978	3.02341	1.55353	14.7472	0.558393	3.01741	1.64142	14.7477	0.590444	2.99336	1.44594	14.7491	0.518951	3.01296	1.41069	14.7453	0.506452
2.99004	1.2772	14.846	0.456995	3.04002	1.55946	14.8302	0.560554	3.03402	1.64418	14.8307	0.59145	3.00996	1.4487	14.832	0.519956	3.02968	1.41345	14.8288	0.507457
3.0067	1.27987	14.9293	0.457967	3.05657	1.55748	14.9129	0.559832	3.05062	1.64789	14.9137	0.592801	3.02673	1.44913	14.9159	0.520113	3.04629	1.41626	14.9119	0.508481
3.02341	1.2824	15.0129	0.458889	3.07334	1.56789	14.9968	0.563625	3.06734	1.65093	14.9974	0.593909	3.04329	1.45284	14.9987	0.521464	3.063	1.41863	14.9955	0.509344
3.04002	1.28456	15.0959	0.459676	3.09005	1.56529	15.0804	0.562678	3.08405	1.65365	15.0809	0.5949	3.05995	1.45589	15.082	0.522576	3.07971	1.42104	15.079	0.510222
3.05657	1.28751	15.1786	0.46075	3.10666	1.57268	15.1634	0.56537	3.10066	1.65702	15.1639	0.596128	3.07671	1.45855	15.1658	0.523545	3.09637	1.42349	15.1623	0.511115
3.07339	1.28974	15.2627	0.461563	3.12337	1.56909	15.2469	0.564062	3.11732	1.66021	15.2472	0.59729	3.09343	1.46105	15.2494	0.524455	3.11298	1.42601	15.2453	0.512033
3.09005	1.29129	15.346	0.462128	3.13998	1.57723	15.33	0.567027	3.13404	1.66322	15.3309	0.598386	3.10993	1.463	15.3319	0.525166	3.1297	1.4273	15.329	0.512503
3.10666	1.29348	15.4291	0.462925	3.15664	1.57813	15.4133	0.567355	3.15064	1.66595	15.4139	0.599381	3.12664	1.4641	15.4154	0.525566	3.1463	1.42954	15.412	0.513319
3.12337	1.29633	15.5127	0.463964	3.1733	1.57501	15.4966	0.566219	3.1673	1.66903	15.4971	0.600503	3.1433	1.46927	15.4987	0.52745	3.16296	1.43226	15.4952	0.51431
3.13998	1.29906	15.5957	0.464958	3.19002	1.58251	15.5802	0.568951	3.18402	1.6722	15.5807	0.601658	3.15996	1.47158	15.582	0.528291	3.17968	1.43469	15.5788	0.515195
3.15664	1.30146	15.679	0.465832	3.20668	1.59033	15.6635	0.5718	3.20068	1.67467	15.6641	0.602557	3.17668	1.47021	15.6657	0.527792	3.19634	1.43672	15.6622	0.515934
3.1733	1.30366	15.7623	0.466634	3.22339	1.59182	15.7471	0.572342	3.21734	1.67779	15.7473	0.603694	3.19334	1.47634	15.749	0.530026	3.21305	1.43906	15.7457	0.516787
3.18996	1.30498	15.8456	0.467115	3.24005	1.58979	15.8303	0.571603	3.23405	1.68078	15.8309	0.604783	3.21005	1.4783	15.8325	0.53074	3.22971	1.44128	15.829	0.517596
3.20668	1.30605	15.9292	0.467505	3.25677	1.59253	15.9139	0.572601	3.25071	1.68372	15.9142	0.605854	3.22671	1.48108	15.9158	0.531752	3.24643	1.44351	15.9126	0.518408
3.22339	1.3088	16.0128	0.468506	3.27327	1.59778	15.9965	0.574514	3.26732	1.6865	15.9972	0.606867	3.24337	1.48186	15.9991	0.532036	3.26304	1.4458	15.9956	0.519242
3.24005	1.31133	16.0961	0.469428	3.28998	1.59923	16.08	0.575042	3.28398	1.68907	16.0805	0.607803	3.25998	1.48329	16.0822	0.532557	3.27959	1.44782	16.0784	0.519978
3.25677	1.3138	16.1796	0.470328	3.30675	1.60224	16.1639	0.576138	3.3007	1.69186	16.1641	0.60882	3.27664	1.4897	16.1654	0.534893	3.29636	1.45045	16.1623	0.520936
3.27332	1.31591	16.2624	0.471097	3.32325	1.60427	16.2463	0.576878	3.3173	1.69461	16.2471	0.609821	3.29336	1.48911	16.249	0.534678	3.31302	1.45266	16.2456	0.521741
3.29004	1.31833	16.346	0.471978	3.34002	1.606	16.3302	0.577508	3.33396	1.69774	16.3304	0.610962	3.31002	1.49359	16.3324	0.53631	3.32962	1.4534	16.3285	0.522011
3.30675	1.32091	16.4295	0.472918	3.35668	1.61015	16.4135	0.57902	3.35073	1.69977	16.4143	0.611701	3.32662	1.49434	16.4154	0.536583	3.34639	1.45589	16.4124	0.522918
3.32325	1.32255	16.512	0.473515	3.37329	1.61403	16.4965	0.580434	3.36734	1.70274	16.4974	0.612783	3.34339	1.49632	16.4992	0.537304	3.36305	1.45819	16.4957	0.523756
3.34002	1.32411	16.5959	0.474084	3.39	1.61324	16.5801	0.580146	3.384	1.70508	16.5806	0.613636	3.36005	1.49868	16.5825	0.538164	3.37961	1.46041	16.5785	0.524565
3.35673	1.32586	16.6795	0.474721	3.40666	1.61434	16.6634	0.580546	3.40071	1.70797	16.6642	0.614689	3.37661	1.5006	16.6653	0.538863	3.39637	1.46268	16.6623	0.525392
3.37334	1.32806	16.7625	0.475523	3.42332	1.61937	16.7467	0.582379	3.41737	1.71085	16.7475	0.615738	3.39337	1.50321	16.7491	0.539814	3.41298	1.46506	16.7454	0.526259
3.39005	1.33095	16.846	0.476576	3.43998	1.62277	16.83	0.583617	3.43404	1.7132	16.8309	0.616594	3.41004	1.50638	16.8324	0.540969	3.4297	1.46734	16.829	0.527089
3.40671	1.33294	16.9293	0.477301	3.45664	1.62269	16.9133	0.583588	3.4507	1.71517	16.9141	0.617311	3.4267	1.50627	16.9157	0.540929	3.44636	1.46924	16.9123	0.527781
3.42332	1.33479	17.0124	0.477974	3.47336	1.62588	16.9969	0.58475	3.46736	1.71834	16.9975	0.618466	3.44336	1.51162	16.9991	0.542878	3.46302	1.47125	16.9956	0.528514
3.43998	1.33738	17.0957	0.478918	3.49002	1.6311	17.0802	0.586652	3.48396	1.72079	17.0804	0.619359	3.46002	1.51211	17.0823	0.543056	3.47968	1.4734	17.0789	0.529297
3.45664	1.33908	17.179	0.479537	3.50668	1.6294	17.1635	0.586033	3.50062	1.72324	17.1638	0.620251	3.47668	1.51305	17.1656	0.543399	3.49628	1.47546	17.1619	0.530047
3.47336	1.34077	17.2626	0.480153	3.52339	1.63415	17.2471	0.587763	3.51734	1.7257	17.2474	0.621148	3.49328	1.51548	17.2486	0.544284	3.513	1.47708	17.2455	0.530638
3.49002	1.34235	17.3459	0.480729	3.53995	1.63682	17.3299	0.588736	3.53395	1.72838	17.3304	0.622124	3.51	1.51758	17.3322	0.545049	3.52961	1.47887	17.3285	0.53129
3.50668	1.34473	17.4292	0.481596	3.55666	1.63564	17.4134	0.588306	3.55061	1.73133	17.4137	0.623199	3.52666	1.51999	17.4155	0.545927	3.54627	1.48118	17.4118	0.532131
3.52339	1.34719	17.5128	0.482492	3.57337	1.64375	17.4969	0.59126	3.56737	1.73381	17.4975	0.624102	3.54327	1.52055	17.4986	0.546131	3.56304	1.48207	17.4957	0.532455
3.53995	1.34892	17.5955	0.483122	3.58993	1.64134	17.5798	0.590383	3.58398	1.7357	17.5805	0.624791	3.56004	1.52265	17.5824	0.546896	3.5797	1.4833	17.5789	0.532903
3.55666	1.35113	17.6791	0.483927	3.6067	1.64457	17.6636	0.591559	3.60059	1.73851	17.6636	0.625814	3.5767	1.52466	17.6657	0.547628	3.5963	1.48536	17.6619	0.533654
3.57337	1.35387	17.7627	0.484925	3.62341	1.64932	17.7471	0.59329	3.61736	1.74127	17.7475	0.62682	3.5933	1.52483	17.7487	0.54769	3.61307	1.4874	17.7458	0.534397
3.58993	1.35536	17.8454	0.485468	3.64002	1.64707	17.8302	0.59247	3.63402	1.74329	17.8308	0.627556	3.61002	1.52845	17.8323	0.549009	3.62968	1.48921	17.8289	0.535056
3.6067	1.35688	17.9293	0.486022	3.65668	1.65442	17.9135	0.595148	3.65068	1.74566	17.914	0.628419	3.62668	1.53004	17.9156	0.549588	3.64629	1.49066	17.9119	0.535585
3.62341	1.35829	18.0128	0.486536	3.67334	1.65235	17.9968	0.594393	3.66739	1.74843	17.9976	0.629428	3.64334	1.53259	17.9989	0.550517	3.66305	1.49288	17.9957	0.536393
3.64002	1.36096	18.0959	0.487508	3.69	1.65715	18.0801	0.596142	3.68405	1.75078	18.0809	0.630284	3.66005	1.53437	18.0825	0.551166	3.67971	1.49479	18.079	0.537089
3.65668	1.36296	18.1792	0.488237	3.70666	1.65705	18.1634	0.596106	3.70066	1.75286	18.1639	0.631042	3.67666	1.5356	18.1655	0.551614	3.69632	1.49601	18.1621	0.537534
3.67339	1.36446	18.2628	0.488783	3.72327	1.65953	18.2464	0.597009	3.71732	1.75506	18.2472	0.631843	3.69332	1.53823	18.2489	0.552572	3.71298	1.49782	18.2453	0.538193
3.69	1.36646	18.3458	0.489512	3.73998	1.66517	18.33	0.599064	3.73398	1.75703	18.3305	0.632561	3.70998	1.53857	18.3321	0.552696	3.72964	1.49994	18.3286	0.538965
3.70666	1.36865	18.4291	0.49031	3.75664	1.66334	18.4133	0.598397	3.75064	1.75951	18.4139	0.633464	3.72664	1.54125	18.4154	0.553672	3.74636	1.50108	18.4123	0.539381
3.72332	1.37032	18.5124	0.490918	3.7733	1.66946	18.4966	0.600627	3.7673	1.76152	18.4972	0.634197	3.7433	1.54289	18.4988	0.55427	3.76291	1.50244	18.495	0.539876
3.74004	1.37211	18.596	0.49157	3.79002	1.66585	18.5802	0.599311	3.78396	1.76432	18.5804	0.635217	3.75996	1.54484	18.582	0.55498	3.77962	1.50439	18.5785	0.540587
3.7567	1.37321	18.6793	0.491971	3.80662	1.67455	18.6632	0.602481	3.80062	1.76634	18.6637	0.635953	3.77668	1.54686	18.6656	0.555716	3.79634	1.50672	18.6622	0.541435
3.7733	1.37471	18.7623	0.492517	3.82334	1.67119	18.7468	0.601257	3.81734	1.768	18.7474	0.636557	3.79334	1.54821	18.749	0.556208	3.81295	1.50848	18.7452	0.542077
3.79002	1.37586	18.8459	0.492936	3.84	1.67701	18.8301	0.603377	3.83405	1.7704	18.8309	0.637432	3.80995	1.55025	18.832	0.556951	3.82966	1.5099	18.8287	0.542594
3.80662	1.378	18.9289	0.493716	3.85666	1.67674	18.9134	0.603279	3.85066	1.77303	18.9139	0.63839	3.82671	1.55183	18.9158	0.557526	3.84637	1.512	18.9123	0.543359
3.82334	1.38057	19.0125	0.494652	3.87337	1.67891	18.9969	0.604069	3.86732	1.77443	18.9972	0.6389	3.84337	1.55385	18.9991	0.558262	3.86304	1.51427	18.9957	0.544186
3.84005	1.38245	19.0961	0.495337	3.89004	1.68196	19.0803	0.60518	3.88404	1.77639	19.0808	0.639614	3.85993	1.55604	19.0819	0.55906	3.87975	1.51584	19.0792	0.544758
3.85666	1.38388	19.1791	0.495858	3.90664	1.68125	19.1633	0.604922	3.9007	1.77843	19.1641	0.640357	3.87675	1.55761	19.166	0.559632	3.89636	1.51735	19.1623	0.545308
3.87343	1.38571	19.2629	0.496525	3.9233	1.68512	19.2466	0.606332	3.9173	1.78116	19.2471	0.641352	3.89336	1.55976	19.249	0.560415	3.91291	1.51905	19.245	0.545927
3.89004	1.3864	19.346	0.496776	3.94002	1.68576	19.3302	0.606565	3.93402	1.78373	19.3307	0.642288	3.91002	1.56101	19.3323	0.560871	3.92968	1.5209	19.3288	0.546601
3.9067	1.38787	19.4293	0.497311	3.95662	1.69156	19.4132	0.608678	3.95068	1.78537	19.414	0.642885	3.92668	1.56297	19.4156	0.561585	3.94634	1.5216	19.4122	0.546856
3.92336	1.38957	19.5126	0.497931	3.97328	1.6892	19.4965	0.607818	3.96728	1.78675	19.497	0.643388	3.94334	1.56486	19.4989	0.562273	3.963	1.52329	19.4955	0.547472
3.94002	1.39253	19.5959	0.499009	3.99	1.69437	19.5801	0.609701	3.984	1.78865	19.5806	0.64408	3.96	1.56517	19.5822	0.562386	3.97966	1.52534	19.5787	0.548219
3.95668	1.3941	19.6792	0.499581	4.00666	1.6918	19.6634	0.608765	4.00066	1.7914	19.6639	0.645082	3.97661	1.568	19.6653	0.563417	3.99632	1.52702	19.6621	0.548831
3.97328	1.39565	19.7622	0.500146	4.02332	1.69918	19.7467	0.611454	4.01732	1.79303	19.7473	0.645676	3.99332	1.56892	19.7489	0.563752	4.01298	1.52852	19.7454	0.549377
3.99005	1.3973	19.846	0.500747	4.04003	1.69648	19.8302	0.61047	4.03398	1.79526	19.8305	0.646488	4.00998	1.57143	19.8321	0.564667	4.02959	1.53013	19.8284	0.549964
4.00671	1.39926	19.9293	0.501461	4.0567	1.70284	19.9136	0.612787	4.0507	1.79734	19.9141	0.647246	4.02664	1.57197	19.9154	0.564863	4.04636	1.5321	19.9123	0.550681
4.02332	1.4006	20.0124	0.501949	4.0733	1.70046	19.9966	0.61192	4.06736	1.79912	19.9975	0.647894	4.04336	1.57487	19.9991	0.56592	4.06307	1.53384	19.9958	0.551315
4.04003	1.40228	20.096	0.502561	4.09002	1.70522	20.0802	0.613654	4.08402	1.80108	20.0807	0.648608	4.06007	1.57667	20.0826	0.566576	4.07968	1.53521	20.0788	0.551814
4.0567	1.40329	20.1793	0.502929	4.10668	1.70486	20.1635	0.613523	4.10068	1.80344	20.164	0.649468	4.07668	1.57637	20.1656	0.566466	4.09639	1.53706	20.1624	0.552488
4.07336	1.40541	20.2626	0.503701	4.12334	1.70726	20.2468	0.614397	4.11734	1.80539	20.2474	0.650179	4.09339	1.57937	20.2492	0.567559	4.11311	1.53873	20.246	0.553097
4.09002	1.40694	20.3459	0.504259	4.14	1.70865	20.3301	0.614903	4.134	1.80652	20.3306	0.65059	4.11005	1.58028	20.3325	0.567891	4.12961	1.54026	20.3285	0.553654
4.10673	1.40839	20.4294	0.504787	4.15671	1.70996	20.4137	0.615381	4.15071	1.80866	20.4142	0.65137	4.12655	1.58379	20.415	0.569169	4.14632	1.54168	20.4121	0.554171
4.12334	1.41016	20.5125	0.505432	4.17332	1.71431	20.4967	0.616965	4.16737	1.8105	20.4975	0.65204	4.14337	1.58385	20.4991	0.569191	4.16303	1.54323	20.4956	0.554736
4.14005	1.41239	20.596	0.506244	4.18998	1.71261	20.58	0.616346	4.18398	1.81242	20.5805	0.65274	4.16004	1.58648	20.5825	0.570149	4.17959	1.54354	20.5784	0.554849
4.15671	1.41306	20.6794	0.506488	4.2067	1.71652	20.6636	0.61777	4.2007	1.81433	20.6641	0.653435	4.17664	1.58587	20.6655	0.569927	4.19636	1.54555	20.6623	0.555581
4.17332	1.41468	20.7624	0.507078	4.2233	1.71897	20.7466	0.618663	4.2173	1.8158	20.7471	0.653971	4.19336	1.58707	20.7491	0.570364	4.21302	1.54685	20.7456	0.556055
4.18998	1.41586	20.8457	0.507508	4.24002	1.71871	20.8302	0.618568	4.23391	1.81766	20.8302	0.654648	4.21002	1.58959	20.8324	0.571282	4.22968	1.54869	20.8289	0.556725
4.2067	1.41738	20.9293	0.508062	4.25673	1.7223	20.9138	0.619876	4.25068	1.81917	20.914	0.655199	4.22668	1.59088	20.9157	0.571752	4.24634	1.55029	20.9122	0.557308
4.2233	1.41901	21.0123	0.508656	4.27339	1.72351	20.9971	0.620317	4.26739	1.82098	20.9976	0.655858	4.24328	1.59257	20.9987	0.572368	4.263	1.55169	20.9954	0.557818
4.24002	1.42039	21.0959	0.509158	4.29	1.72419	21.0801	0.620565	4.28405	1.82324	21.0809	0.656681	4.26	1.59408	21.0822	0.572918	4.27966	1.55332	21.0787	0.558412
4.25673	1.423	21.1795	0.510109	4.30677	1.72677	21.164	0.621505	4.30071	1.82557	21.1642	0.65753	4.27671	1.59623	21.1658	0.573701	4.29637	1.55505	21.1623	0.559042
4.27339	1.42407	21.2628	0.510499	4.32337	1.72871	21.247	0.622211	4.31737	1.82517	21.2475	0.657384	4.29337	1.59775	21.2491	0.574255	4.31304	1.55645	21.2456	0.559552
4.29	1.42517	21.3458	0.5109	4.33998	1.72864	21.33	0.622186	4.33398	1.82788	21.3306	0.658372	4.31003	1.5991	21.3324	0.574747	4.3297	1.55786	21.3289	0.560066
4.30677	1.42656	21.4297	0.511406	4.35664	1.73103	21.4133	0.623056	4.35059	1.8296	21.4136	0.658998	4.32675	1.60213	21.416	0.575851	4.3463	1.55933	21.412	0.560601
4.32337	1.42751	21.5127	0.511752	4.37336	1.73345	21.4969	0.623938	4.36736	1.83147	21.4974	0.659679	4.3433	1.60144	21.4988	0.575599	4.36302	1.5609	21.4955	0.561173
4.33998	1.42919	21.5957	0.512364	4.38996	1.73271	21.5799	0.623668	4.38402	1.83448	21.5807	0.660776	4.35996	1.60379	21.5821	0.576455	4.37973	1.56239	21.5791	0.561716
4.35664	1.43023	21.679	0.512743	4.40662	1.73419	21.6632	0.624208	4.40062	1.83573	21.6637	0.661231	4.37668	1.60462	21.6657	0.576758	4.39629	1.56389	21.6619	0.562262
4.37336	1.43168	21.7626	0.513271	4.42334	1.73684	21.7468	0.625173	4.41739	1.83739	21.7476	0.661836	4.39328	1.60717	21.7487	0.577687	4.413	1.56521	21.7455	0.562743
4.39002	1.43253	21.8459	0.513581	4.44	1.73915	21.8301	0.626015	4.434	1.83922	21.8307	0.662503	4.41005	1.60812	21.8325	0.578033	4.42966	1.56538	21.8288	0.562805
4.40662	1.43412	21.9289	0.51416	4.45661	1.74026	21.9132	0.626419	4.45066	1.84075	21.9139	0.66306	4.42666	1.60961	21.9155	0.578576	4.44627	1.56674	21.9118	0.563301
4.42334	1.43538	22.0125	0.514619	4.47337	1.74084	21.997	0.62663	4.46737	1.84207	21.9975	0.663541	4.44332	1.61142	21.9989	0.579235	4.46298	1.56843	21.9953	0.563916
4.44	1.4374	22.0958	0.515355	4.49003	1.74379	22.0802	0.627705	4.48398	1.8458	22.0805	0.6649	4.45998	1.61191	22.0821	0.579413	4.4797	1.57001	22.079	0.564492
4.45666	1.43874	22.1791	0.515843	4.5067	1.74592	22.1636	0.628481	4.5007	1.84599	22.1641	0.664969	4.4767	1.61411	22.1657	0.580215	4.49636	1.57138	22.1623	0.564991
4.47337	1.43986	22.2627	0.516251	4.52336	1.74657	22.2469	0.628718	4.51736	1.84765	22.2475	0.665574	4.49336	1.61487	22.2491	0.580492	4.51302	1.57246	22.2456	0.565384
4.49003	1.44114	22.346	0.516718	4.54002	1.74862	22.3302	0.629464	4.53402	1.84906	22.3307	0.666087	4.51002	1.61696	22.3324	0.581253	4.52968	1.57431	22.3288	0.566058
4.5067	1.44288	22.4293	0.517352	4.55662	1.7516	22.4132	0.63055	4.55068	1.84976	22.414	0.666342	4.52668	1.61806	22.4156	0.581654	4.54634	1.57561	22.4122	0.566532
4.52336	1.44453	22.5126	0.517953	4.57328	1.75056	22.4965	0.630171	4.56734	1.85214	22.4974	0.667209	4.54339	1.61926	22.4992	0.582091	4.563	1.57694	22.4955	0.567016
4.54007	1.4458	22.5962	0.518415	4.59	1.75335	22.5801	0.631188	4.584	1.85446	22.5806	0.668055	4.56	1.62082	22.5822	0.582659	4.57966	1.57808	22.5787	0.567432
4.55668	1.44693	22.6792	0.518827	4.60666	1.75431	22.6634	0.631537	4.60061	1.85561	22.6637	0.668474	4.57666	1.62178	22.6656	0.583009	4.59637	1.57973	22.6623	0.568033
4.57334	1.44798	22.7625	0.519209	4.62332	1.75449	22.7467	0.631603	4.61721	1.85766	22.7467	0.66922	4.59337	1.62357	22.7491	0.583661	4.61298	1.58125	22.7454	0.568587
4.59	1.44972	22.8458	0.519843	4.63998	1.75844	22.83	0.633042	4.63398	1.85802	22.8305	0.669352	4.60998	1.62467	22.8322	0.584062	4.62964	1.5825	22.8286	0.569042
4.60666	1.45077	22.9291	0.520226	4.65659	1.757	22.913	0.632517	4.65064	1.86121	22.9139	0.670514	4.62664	1.62601	22.9154	0.58455	4.6463	1.58382	22.912	0.569523
4.62332	1.45229	23.0124	0.52078	4.6733	1.76036	22.9966	0.633741	4.6673	1.86303	22.9971	0.671177	4.64336	1.62727	22.9991	0.585009	4.66291	1.58492	22.995	0.569923
4.64003	1.45417	23.096	0.521464	4.69007	1.7604	23.0805	0.633756	4.68412	1.86403	23.0813	0.671541	4.65996	1.62767	23.0821	0.585155	4.67973	1.58614	23.0791	0.570368
4.65664	1.45531	23.179	0.52188	4.70668	1.76324	23.1635	0.634791	4.70068	1.86594	23.164	0.672237	4.67668	1.62998	23.1657	0.585996	4.69639	1.58607	23.1624	0.570342
4.6733	1.45651	23.2623	0.522317	4.72334	1.764	23.2468	0.635067	4.71728	1.86697	23.247	0.672612	4.69339	1.63088	23.2492	0.586324	4.713	1.58752	23.2455	0.570871
4.69007	1.45775	23.3462	0.522769	4.74005	1.76349	23.3304	0.634882	4.73405	1.86696	23.3309	0.672608	4.71	1.63279	23.3323	0.58702	4.72971	1.58932	23.329	0.571526
4.70668	1.45848	23.4292	0.523035	4.75671	1.7677	23.4137	0.636415	4.75066	1.8705	23.4139	0.673898	4.72666	1.63388	23.4156	0.587417	4.74637	1.59063	23.4123	0.572004
4.72334	1.45985	23.5125	0.523534	4.77332	1.76789	23.4967	0.636485	4.76732	1.87172	23.4972	0.674342	4.74332	1.63491	23.4988	0.587792	4.76298	1.59171	23.4953	0.572397
4.74005	1.46143	23.5961	0.524109	4.78998	1.76914	23.58	0.63694	4.78398	1.87373	23.5805	0.675075	4.75998	1.63661	23.5821	0.588412	4.77959	1.59281	23.5784	0.572798
4.75671	1.46294	23.6794	0.524659	4.8067	1.77213	23.6636	0.638029	4.80064	1.87599	23.6638	0.675898	4.7767	1.63739	23.6658	0.588696	4.7963	1.59451	23.6619	0.573417
4.77332	1.46438	23.7624	0.525184	4.8233	1.7735	23.7466	0.638528	4.81741	1.87684	23.7477	0.676208	4.7933	1.63872	23.7488	0.58918	4.81302	1.5956	23.7455	0.573814
4.78998	1.46558	23.8457	0.525621	4.83996	1.77378	23.8299	0.63863	4.83396	1.878	23.8304	0.67663	4.81002	1.64014	23.8323	0.589698	4.82968	1.5968	23.8288	0.574251
4.8067	1.46667	23.9293	0.526018	4.85668	1.7756	23.9135	0.639293	4.85068	1.88018	23.914	0.677424	4.82668	1.64187	23.9156	0.590328	4.84634	1.59827	23.9121	0.574787
4.82336	1.46665	24.0126	0.526011	4.87334	1.77704	23.9968	0.639818	4.86734	1.88173	23.9974	0.677989	4.84334	1.64245	23.999	0.590539	4.86305	1.5995	23.9957	0.575235
4.83996	1.46867	24.0956	0.526747	4.89	1.77823	24.0801	0.640251	4.88394	1.88328	24.0803	0.678554	4.86	1.64322	24.0823	0.59082	4.87966	1.60076	24.0788	0.575694
4.85668	1.46961	24.1792	0.527089	4.90671	1.78034	24.1637	0.64102	4.90071	1.88469	24.1642	0.679067	4.87661	1.64509	24.1653	0.591501	4.89637	1.60185	24.1623	0.576091
4.87339	1.47137	24.2628	0.52773	4.92332	1.78016	24.2467	0.640954	4.91737	1.88598	24.2475	0.679537	4.89337	1.64597	24.2491	0.591821	4.91303	1.60227	24.2456	0.576244
4.89005	1.47295	24.346	0.528306	4.94003	1.77991	24.3303	0.640863	4.93398	1.88712	24.3306	0.679953	4.91009	1.64764	24.3327	0.59243	4.92964	1.60346	24.3287	0.576678
4.90671	1.474	24.4294	0.528689	4.9567	1.78598	24.4136	0.643075	4.95075	1.88852	24.4144	0.680463	4.9267	1.64947	24.4158	0.593097	4.94641	1.60468	24.4125	0.577122
4.92332	1.47504	24.5124	0.529067	4.9733	1.78277	24.4966	0.641905	4.9673	1.89043	24.4971	0.681158	4.94341	1.65105	24.4993	0.593672	4.96302	1.60605	24.4956	0.577621
4.94003	1.47629	24.596	0.529523	4.99002	1.78789	24.5802	0.64377	4.98391	1.89171	24.5802	0.681625	4.96002	1.65164	24.5824	0.593887	4.97962	1.60754	24.5785	0.578164
4.9567	1.47615	24.6793	0.529472	5.00673	1.78983	24.6638	0.644477	5.00068	1.89316	24.664	0.682153	4.97662	1.65152	24.6654	0.593843	4.99634	1.60881	24.6622	0.578627
4.9733	1.47744	24.7623	0.529942	5.02334	1.78858	24.7468	0.644022	5.01728	1.89468	24.7471	0.682707	4.99328	1.65478	24.7487	0.595031	5.013	1.60995	24.7454	0.579042
4.99002	1.47873	24.8459	0.530412	5.03995	1.79627	24.8299	0.646823	5.03395	1.8961	24.8304	0.683224	5.01	1.65477	24.8323	0.595027	5.02961	1.61101	24.8285	0.579428
5.00673	1.48015	24.9295	0.530929	5.05671	1.78756	24.9137	0.64365	5.05066	1.89749	24.9139	0.68373	5.02661	1.65543	24.9153	0.595268	5.04627	1.61252	24.9118	0.579978
5.02334	1.48161	25.0125	0.531461	5.07332	1.79713	24.9967	0.647137	5.06732	1.89913	24.9972	0.684328	5.04332	1.65633	24.9989	0.595596	5.06298	1.61355	24.9953	0.580353
5.03995	1.48254	25.0955	0.5318	5.08993	1.79367	25.0798	0.645876	5.08398	1.90072	25.0806	0.684907	5.05998	1.65717	25.0822	0.595902	5.0797	1.61465	25.0789	0.580754
5.05671	1.48455	25.1793	0.532532	5.10664	1.7965	25.1633	0.646907	5.10059	1.90252	25.1636	0.685563	5.07664	1.65642	25.1654	0.595628	5.0963	1.61617	25.162	0.581308
5.07332	1.48574	25.2624	0.532965	5.12336	1.79943	25.2469	0.647974	5.11736	1.90401	25.2475	0.686106	5.0933	1.66079	25.2488	0.59722	5.11307	1.61743	25.2458	0.581767
5.08998	1.48657	25.3457	0.533268	5.14007	1.79595	25.3304	0.646707	5.13407	1.90466	25.331	0.686342	5.10996	1.66052	25.332	0.597122	5.12973	1.61731	25.3291	0.581723
5.1067	1.48642	25.4293	0.533213	5.15668	1.80246	25.4135	0.649078	5.15068	1.90598	25.414	0.686823	5.12668	1.66193	25.4156	0.597636	5.14634	1.6184	25.4122	0.58212
5.12341	1.48807	25.5128	0.533814	5.17334	1.79844	25.4968	0.647614	5.16739	1.9077	25.4976	0.68745	5.14334	1.66538	25.499	0.598893	5.16305	1.6199	25.4957	0.582667
5.14007	1.48955	25.5962	0.534353	5.19	1.80309	25.5801	0.649308	5.18411	1.90922	25.5812	0.688004	5.16005	1.66129	25.5825	0.597403	5.17971	1.62116	25.579	0.583126
5.15668	1.4904	25.6792	0.534663	5.20661	1.80548	25.6632	0.650179	5.20061	1.91056	25.6637	0.688492	5.17671	1.66701	25.6658	0.599486	5.19627	1.62207	25.6618	0.583457
5.17339	1.4916	25.7628	0.5351	5.22337	1.80183	25.747	0.648849	5.21732	1.91145	25.7473	0.688816	5.19332	1.66459	25.7489	0.598605	5.21298	1.62321	25.7454	0.583872
5.19	1.49307	25.8458	0.535636	5.24003	1.80787	25.8302	0.651049	5.23398	1.91313	25.8305	0.689428	5.20998	1.66402	25.8321	0.598397	5.2297	1.62487	25.8289	0.584477
5.20666	1.49482	25.9291	0.536273	5.25664	1.80704	25.9133	0.650747	5.25059	1.91438	25.9136	0.689883	5.2267	1.66901	25.9158	0.600215	5.2463	1.62581	25.912	0.58482
5.22337	1.49455	26.0127	0.536175	5.27341	1.80913	25.9972	0.651508	5.26736	1.91555	25.9975	0.69031	5.24325	1.66885	25.9985	0.600157	5.26296	1.62681	25.9952	0.585184
5.23998	1.49582	26.0957	0.536638	5.29002	1.81106	26.0802	0.652211	5.28402	1.91719	26.0807	0.690907	5.25996	1.67024	26.0821	0.600663	5.27968	1.62805	26.0788	0.585636
5.25664	1.49722	26.179	0.537148	5.30662	1.80762	26.1632	0.650958	5.30062	1.91884	26.1638	0.691508	5.27673	1.6714	26.1659	0.601086	5.29628	1.62957	26.1619	0.586189
5.27341	1.49822	26.2629	0.537512	5.32334	1.81541	26.2468	0.653796	5.31728	1.92019	26.247	0.692	5.29334	1.67278	26.2489	0.601588	5.31295	1.63034	26.2452	0.58647
5.29002	1.49941	26.3459	0.537945	5.34	1.81157	26.3301	0.652397	5.33405	1.92115	26.3309	0.69235	5.31	1.67547	26.3323	0.602568	5.32971	1.63166	26.329	0.586951
5.30668	1.50061	26.4292	0.538383	5.35666	1.81313	26.4134	0.652965	5.35066	1.92226	26.414	0.692754	5.32671	1.6721	26.4158	0.601341	5.34637	1.63261	26.4123	0.587297
5.32334	1.50228	26.5125	0.538991	5.37337	1.81643	26.497	0.654168	5.36732	1.92385	26.4973	0.693333	5.34332	1.6765	26.4989	0.602944	5.36304	1.63276	26.4956	0.587352
5.34	1.50255	26.5958	0.539089	5.39003	1.81454	26.5803	0.653479	5.38398	1.92526	26.5806	0.693847	5.35998	1.67708	26.5822	0.603155	5.3797	1.6337	26.579	0.587694
5.35666	1.50318	26.6791	0.539319	5.40664	1.82138	26.6633	0.655971	5.4007	1.92647	26.6641	0.694288	5.3767	1.6782	26.6657	0.603563	5.39636	1.63471	26.6623	0.588062
5.37337	1.50474	26.7627	0.539887	5.42325	1.81645	26.7464	0.654175	5.4173	1.92805	26.7471	0.694863	5.3933	1.68068	26.7487	0.604466	5.41291	1.63569	26.745	0.588419
5.39003	1.50586	26.846	0.540295	5.44002	1.82105	26.8302	0.655851	5.43402	1.92903	26.8308	0.69522	5.41002	1.67935	26.8324	0.603982	5.42962	1.63687	26.8285	0.588849
5.4067	1.507	26.9293	0.54071	5.45668	1.82385	26.9135	0.656871	5.45073	1.9301	26.9143	0.69561	5.42662	1.68156	26.9154	0.604787	5.44634	1.6382	26.9122	0.589333
5.4233	1.5079	27.0123	0.541038	5.47329	1.82067	26.9966	0.655712	5.46729	1.93068	26.9971	0.695821	5.44334	1.68297	26.999	0.605301	5.46295	1.63899	26.9952	0.589621
5.44002	1.50914	27.0959	0.54149	5.49005	1.82702	27.0804	0.658026	5.484	1.93291	27.0807	0.696634	5.46	1.68262	27.0823	0.605173	5.47966	1.64013	27.0788	0.590036
5.45662	1.51019	27.1789	0.541872	5.50671	1.82378	27.1637	0.656845	5.50066	1.9352	27.1639	0.697468	5.47661	1.68474	27.1653	0.605945	5.49637	1.64194	27.1623	0.590696
5.47329	1.51033	27.2623	0.541923	5.52327	1.82655	27.2464	0.657854	5.51732	1.93605	27.2473	0.697778	5.49337	1.68445	27.2491	0.60584	5.51298	1.64246	27.2454	0.590885
5.49005	1.51112	27.346	0.542211	5.54003	1.82741	27.3302	0.658168	5.53403	1.93708	27.3308	0.698153	5.50998	1.68742	27.3321	0.606922	5.52959	1.64345	27.3284	0.591246
5.50671	1.51268	27.4294	0.54278	5.55664	1.82652	27.4133	0.657843	5.5507	1.93834	27.4141	0.698612	5.52664	1.6874	27.4155	0.606914	5.54636	1.64467	27.4123	0.59169
5.52332	1.51387	27.5124	0.543213	5.5733	1.832	27.4966	0.65984	5.56736	1.93907	27.4975	0.698878	5.54341	1.68845	27.4993	0.607297	5.56302	1.64579	27.4956	0.592098
5.54009	1.51458	27.5963	0.543472	5.59007	1.82678	27.5804	0.657938	5.58402	1.94039	27.5807	0.699359	5.56002	1.69085	27.5823	0.608171	5.57968	1.6467	27.5788	0.59243
5.55664	1.51577	27.679	0.543905	5.60668	1.83226	27.6635	0.659934	5.60068	1.94183	27.664	0.699883	5.57668	1.68966	27.6656	0.607738	5.59634	1.64644	27.6621	0.592335
5.5733	1.51707	27.7623	0.544379	5.62334	1.83399	27.7468	0.660565	5.61734	1.94277	27.7474	0.700226	5.59339	1.69183	27.7492	0.608528	5.61305	1.6478	27.7457	0.592831
5.59007	1.51758	27.8462	0.544565	5.64	1.83164	27.8301	0.659709	5.634	1.94358	27.8307	0.700521	5.61	1.69155	27.8323	0.608426	5.62966	1.64892	27.8288	0.593239
5.60668	1.51815	27.9292	0.544772	5.65666	1.83704	27.9134	0.661676	5.65066	1.94464	27.9139	0.700907	5.62661	1.69363	27.9153	0.609184	5.64632	1.64975	27.9121	0.593541
5.62334	1.51937	28.0125	0.545217	5.67332	1.83494	27.9967	0.660911	5.66732	1.946	27.9973	0.701403	5.64337	1.69534	27.9991	0.609807	5.66303	1.65077	27.9956	0.593913
5.64	1.52098	28.0958	0.545803	5.68993	1.8382	28.0798	0.662098	5.68398	1.94754	28.0805	0.701964	5.65998	1.69499	28.0821	0.609679	5.67964	1.65205	28.0786	0.594379
5.65666	1.52145	28.1791	0.545974	5.7067	1.84029	28.1636	0.66286	5.7007	1.94876	28.1641	0.702408	5.67664	1.69716	28.1655	0.61047	5.69636	1.65312	28.1623	0.594769
5.67332	1.52282	28.2624	0.546474	5.7233	1.83537	28.2466	0.661067	5.71736	1.95016	28.2475	0.702918	5.6933	1.69709	28.2488	0.610444	5.71296	1.65407	28.2452	0.595115
5.68998	1.52399	28.3457	0.5469	5.73996	1.84346	28.3299	0.664015	5.73391	1.95135	28.3302	0.703352	5.71002	1.69852	28.3324	0.610965	5.72968	1.65548	28.3288	0.595628
5.7067	1.52507	28.4293	0.547293	5.75673	1.84035	28.4138	0.662882	5.75068	1.95254	28.4141	0.703785	5.72668	1.69894	28.4157	0.611118	5.74634	1.65648	28.4122	0.595993
5.72336	1.5246	28.5126	0.547122	5.77339	1.84215	28.4971	0.663537	5.76739	1.95355	28.4976	0.704153	5.74328	1.69992	28.4987	0.611475	5.76305	1.65725	28.4957	0.596273
5.73996	1.52584	28.5956	0.547574	5.79	1.84412	28.5801	0.664255	5.784	1.95482	28.5806	0.704616	5.76	1.70221	28.5822	0.61231	5.77966	1.65835	28.5787	0.596674
5.75678	1.52758	28.6797	0.548208	5.80677	1.84231	28.664	0.663596	5.80071	1.95592	28.6642	0.705016	5.77671	1.70181	28.6658	0.612164	5.79637	1.65953	28.6623	0.597104
5.77339	1.52855	28.7628	0.548561	5.82332	1.84832	28.7467	0.665785	5.81737	1.95759	28.7475	0.705625	5.79337	1.70388	28.7491	0.612918	5.81303	1.66032	28.7456	0.597392
5.79	1.52935	28.8458	0.548852	5.83998	1.84563	28.83	0.664805	5.83398	1.9585	28.8305	0.705956	5.81009	1.70362	28.8327	0.612823	5.8297	1.66094	28.8289	0.597617
5.80677	1.53035	28.9297	0.549217	5.85664	1.84639	28.9133	0.665082	5.85064	1.96033	28.9139	0.706623	5.82669	1.7052	28.9157	0.613399	5.8463	1.66113	28.912	0.597687
5.82332	1.53137	29.0124	0.549588	5.87336	1.85145	28.9969	0.666925	5.8673	1.96054	28.9971	0.706699	5.8433	1.70604	28.9988	0.613705	5.86302	1.66244	28.9955	0.598164
5.83998	1.53159	29.0957	0.549668	5.89002	1.84843	29.0802	0.665825	5.88396	1.96183	29.0805	0.707169	5.85996	1.70649	29.0821	0.613869	5.87973	1.66296	29.0791	0.598353
5.8567	1.5324	29.1793	0.549964	5.90662	1.85216	29.1632	0.667184	5.90062	1.96355	29.1638	0.707796	5.87662	1.70849	29.1654	0.614597	5.89634	1.66393	29.1622	0.598707
5.87336	1.53377	29.2626	0.550463	5.92334	1.85204	29.2468	0.66714	5.91734	1.96462	29.2474	0.708186	5.89334	1.70878	29.249	0.614703	5.91295	1.66526	29.2452	0.599191
5.89002	1.53501	29.3459	0.550914	5.94	1.85226	29.3301	0.66722	5.93405	1.96563	29.3309	0.708554	5.91	1.70954	29.3323	0.61498	5.92971	1.6662	29.329	0.599534
5.90662	1.53571	29.4289	0.551169	5.95661	1.85578	29.4132	0.668503	5.95066	1.96624	29.4139	0.708776	5.92666	1.7104	29.4156	0.615293	5.94632	1.66692	29.4121	0.599796
5.92334	1.53635	29.5125	0.551403	5.97337	1.85279	29.4969	0.667413	5.96732	1.9679	29.4972	0.709381	5.94332	1.7113	29.4988	0.615621	5.96298	1.66829	29.4953	0.600295
5.94005	1.53692	29.5961	0.55161	5.99003	1.85711	29.5803	0.668987	5.98403	1.96924	29.5808	0.709869	5.95998	1.71276	29.5822	0.616153	5.97975	1.66929	29.5792	0.600659
5.95661	1.53842	29.6789	0.552157	6.0067	1.85393	29.6636	0.667829	6.00064	1.9699	29.6638	0.710109	5.9767	1.71322	29.6658	0.616321	5.99636	1.67036	29.6623	0.601049
5.97337	1.53916	29.7627	0.552426	6.02341	1.85839	29.7472	0.669454	6.01736	1.97115	29.7474	0.710565	5.99336	1.71491	29.7491	0.616936	6.01296	1.67104	29.7453	0.601297
5.99009	1.54016	29.8463	0.552791	6.04002	1.86016	29.8302	0.670098	6.03402	1.9718	29.8308	0.710801	6.00996	1.71504	29.8321	0.616984	6.02968	1.67217	29.8289	0.601709
6.0067	1.54166	29.9293	0.553337	6.05657	1.85737	29.9129	0.669082	6.05062	1.97331	29.9138	0.711352	6.02673	1.71616	29.9159	0.617392	6.04629	1.67319	29.9119	0.60208
6.02341	1.54263	30.0129	0.55369	6.07334	1.86305	29.9968	0.671151	6.06734	1.97392	29.9974	0.711574	6.04334	1.71723	29.999	0.617781	6.063	1.67403	29.9955	0.602386
6.04002	1.54232	30.0959	0.553577	6.08995	1.85977	30.0799	0.669956	6.084	1.97512	30.0806	0.712011	6.05995	1.71818	30.082	0.618128	6.07966	1.67491	30.0787	0.602707
6.05662	1.54366	30.1789	0.554066	6.10661	1.86471	30.1631	0.671756	6.10061	1.97624	30.1637	0.712419	6.07671	1.71853	30.1658	0.618255	6.09632	1.67591	30.1621	0.603071
6.07334	1.54482	30.2625	0.554488	6.12337	1.86437	30.247	0.671632	6.11727	1.97803	30.247	0.713071	6.09332	1.71914	30.2489	0.618477	6.11298	1.67575	30.2454	0.603013
6.09	1.54584	30.3458	0.55486	6.13998	1.86234	30.33	0.670893	6.13403	1.97831	30.3308	0.713173	6.10993	1.72017	30.3319	0.618852	6.12969	1.6767	30.3289	0.603359
6.10661	1.5465	30.4289	0.5551	6.15664	1.86744	30.4133	0.67275	6.15064	1.97932	30.4138	0.713541	6.12664	1.72172	30.4154	0.619417	6.1463	1.67758	30.4119	0.603679
6.12337	1.54729	30.5127	0.555388	6.17325	1.86487	30.4964	0.671814	6.1673	1.98043	30.4972	0.713945	6.1433	1.72354	30.4988	0.62008	6.16291	1.67851	30.495	0.604018
6.13998	1.54828	30.5957	0.555749	6.19002	1.86976	30.5802	0.673596	6.18402	1.98155	30.5808	0.714353	6.15996	1.72365	30.582	0.62012	6.17968	1.67965	30.5789	0.604434
6.15669	1.54884	30.6793	0.555953	6.20668	1.86788	30.6635	0.672911	6.20073	1.98322	30.6643	0.714962	6.17668	1.72441	30.6656	0.620397	6.19639	1.68045	30.6624	0.604725
6.1733	1.54959	30.7623	0.556226	6.22328	1.86961	30.7465	0.673541	6.21728	1.98349	30.747	0.71506	6.19339	1.72477	30.7492	0.620528	6.213	1.68141	30.7455	0.605075
6.19002	1.55118	30.8459	0.556805	6.24005	1.87133	30.8303	0.674168	6.234	1.98489	30.8306	0.71557	6.21	1.72602	30.8322	0.620984	6.22966	1.68243	30.8287	0.605446
6.20673	1.55214	30.9295	0.557155	6.25677	1.87059	30.9139	0.673898	6.25071	1.98658	30.9142	0.716186	6.22661	1.72685	30.9153	0.621286	6.24637	1.68364	30.9123	0.605887
6.22328	1.55222	31.0122	0.557184	6.27332	1.87435	30.9967	0.675268	6.26732	1.98703	30.9972	0.71635	6.24332	1.72728	30.9989	0.621443	6.26298	1.68446	30.9953	0.606186
6.24005	1.55292	31.0961	0.557439	6.28998	1.87211	31.08	0.674452	6.28398	1.98843	31.0805	0.71686	6.25998	1.72798	31.0821	0.621698	6.27964	1.68508	31.0786	0.606412
6.25671	1.55424	31.1793	0.55792	6.30664	1.87616	31.1633	0.675927	6.30064	1.98847	31.1639	0.716874	6.2767	1.7264	31.1658	0.621122	6.29636	1.68649	31.1623	0.606925
6.27332	1.55508	31.2624	0.558226	6.32325	1.87245	31.2463	0.674576	6.3173	1.99078	31.2472	0.717716	6.29336	1.72871	31.2491	0.621964	6.31296	1.68754	31.2453	0.607308
6.29003	1.5558	31.346	0.558488	6.34002	1.877	31.3302	0.676233	6.33396	1.99074	31.3304	0.717701	6.31002	1.73218	31.3323	0.623228	6.32962	1.68818	31.3285	0.607541
6.3067	1.5564	31.4293	0.558707	6.35668	1.87742	31.4135	0.676386	6.35068	1.99287	31.414	0.718477	6.32662	1.73012	31.4154	0.622477	6.34639	1.68945	31.4124	0.608004
6.32325	1.55757	31.5121	0.559133	6.37328	1.87864	31.4965	0.676831	6.36728	1.99365	31.497	0.718761	6.34334	1.73288	31.499	0.623483	6.363	1.69048	31.4955	0.608379
6.34002	1.5584	31.5959	0.559435	6.39	1.88068	31.5801	0.677574	6.38395	1.99407	31.5804	0.718914	6.35995	1.73341	31.582	0.623676	6.37966	1.69091	31.5787	0.608536
6.35668	1.55871	31.6792	0.559548	6.40671	1.87715	31.6637	0.676288	6.40071	1.99531	31.6642	0.719366	6.37655	1.7333	31.665	0.623636	6.39632	1.69072	31.6621	0.608466
6.37334	1.56002	31.7625	0.560026	6.42337	1.88334	31.747	0.678543	6.41737	1.99475	31.7475	0.719162	6.39337	1.7353	31.7491	0.624364	6.41298	1.69203	31.7453	0.608944
6.39	1.56111	31.8458	0.560423	6.44003	1.8799	31.8303	0.67729	6.43403	1.99779	31.8308	0.72027	6.41009	1.73497	31.8327	0.624244	6.4297	1.69327	31.8289	0.609395
6.40671	1.5616	31.9293	0.560601	6.4567	1.88598	31.9136	0.679505	6.4507	1.99947	31.9142	0.720882	6.42669	1.73778	31.9157	0.625268	6.44636	1.69379	31.9123	0.609585
6.42337	1.56236	32.0127	0.560878	6.47336	1.88232	31.9969	0.678171	6.46741	1.99997	31.9977	0.721064	6.44336	1.7371	31.9991	0.62502	6.46302	1.69494	31.9956	0.610004
6.44003	1.5635	32.096	0.561293	6.49002	1.88609	32.0802	0.679545	6.48396	2.00287	32.0804	0.72212	6.46007	1.7388	32.0826	0.625639	6.47973	1.69611	32.0791	0.61043
6.4567	1.56396	32.1793	0.561461	6.50668	1.88532	32.1635	0.679264	6.50068	2.00312	32.1641	0.722211	6.47668	1.73902	32.1656	0.625719	6.49628	1.69715	32.1618	0.610809
6.47336	1.56499	32.2626	0.561836	6.52339	1.88652	32.2471	0.679701	6.51734	2.00159	32.2473	0.721654	6.49328	1.74045	32.2486	0.62624	6.513	1.69789	32.2454	0.611078
6.49002	1.56574	32.3459	0.562109	6.53995	1.88764	32.3299	0.680109	6.534	2.00601	32.3306	0.723264	6.51	1.74246	32.3323	0.626973	6.52966	1.69891	32.3287	0.61145
6.50668	1.567	32.4292	0.562568	6.55666	1.88764	32.4134	0.680109	6.55066	2.00432	32.4139	0.722648	6.52671	1.74171	32.4158	0.626699	6.54627	1.69989	32.4118	0.611807
6.52339	1.56831	32.5128	0.563046	6.57337	1.89135	32.497	0.681461	6.56737	2.00583	32.4975	0.723199	6.54332	1.74337	32.4989	0.627304	6.56304	1.70076	32.4956	0.612124
6.54	1.56817	32.5958	0.562995	6.58998	1.88786	32.58	0.680189	6.58398	2.00742	32.5806	0.723778	6.56003	1.74404	32.5824	0.627548	6.5797	1.7017	32.5789	0.612466
6.55671	1.57	32.6793	0.563661	6.60664	1.89277	32.6633	0.681978	6.60059	2.00769	32.6636	0.723876	6.57669	1.7445	32.6657	0.627716	6.5963	1.70288	32.6619	0.612896
6.57337	1.56961	32.7627	0.563519	6.62336	1.88981	32.7469	0.6809	6.61736	2.00968	32.7475	0.724601	6.5933	1.74579	32.7488	0.628186	6.61307	1.70379	32.7458	0.613228
6.58998	1.57063	32.8457	0.563891	6.64002	1.89675	32.8302	0.683428	6.63402	2.01319	32.8307	0.72588	6.61002	1.74592	32.8323	0.628233	6.62968	1.70466	32.8288	0.613545
6.6067	1.57101	32.9293	0.564029	6.65668	1.89328	32.9135	0.682164	6.65068	2.01119	32.9141	0.725151	6.62662	1.74818	32.9153	0.629056	6.64634	1.70481	32.9122	0.613599
6.62336	1.57322	33.0126	0.564834	6.67334	1.89475	32.9968	0.682699	6.66739	2.01358	32.9976	0.726022	6.64334	1.74844	32.999	0.629151	6.66305	1.70491	32.9957	0.613636
6.64002	1.57382	33.0959	0.565053	6.69	1.89519	33.0801	0.68286	6.68405	2.01364	33.0809	0.726044	6.66005	1.7496	33.0825	0.629574	6.67966	1.70626	33.0787	0.614128
6.65668	1.57457	33.1792	0.565326	6.70666	1.89614	33.1634	0.683206	6.70066	2.01642	33.1639	0.727056	6.67666	1.74997	33.1655	0.629709	6.69632	1.70695	33.1621	0.614379
6.67334	1.57528	33.2625	0.565585	6.72332	1.89907	33.2467	0.684273	6.71732	2.01376	33.2473	0.726087	6.69337	1.75116	33.2491	0.630142	6.71298	1.70792	33.2454	0.614732
6.69005	1.5756	33.3461	0.565701	6.74003	1.89681	33.3302	0.68345	6.73403	2.01595	33.3308	0.726885	6.70998	1.75283	33.3321	0.63075	6.72969	1.70904	33.3289	0.61514
6.70666	1.57664	33.4291	0.56608	6.75664	1.90181	33.4133	0.685271	6.75064	2.01806	33.4139	0.727654	6.7267	1.75035	33.4158	0.629847	6.74636	1.71002	33.4123	0.615497
6.72337	1.57717	33.5127	0.566273	6.77336	1.89885	33.4969	0.684193	6.76736	2.01628	33.4975	0.727005	6.7433	1.75379	33.4988	0.6311	6.76296	1.7107	33.4952	0.615745
6.74003	1.57796	33.596	0.566561	6.79002	1.90182	33.5802	0.685275	6.78402	2.02334	33.5807	0.729577	6.75996	1.75485	33.5821	0.631486	6.77968	1.71159	33.5788	0.616069
6.75669	1.57945	33.6792	0.567104	6.80662	1.89924	33.6632	0.684335	6.80068	2.02098	33.6641	0.728718	6.77673	1.75522	33.6659	0.631621	6.79634	1.7127	33.6622	0.616474
6.77336	1.58003	33.7626	0.567315	6.82334	1.90366	33.7468	0.685945	6.81734	2.02168	33.7473	0.728973	6.79334	1.75577	33.749	0.631821	6.81295	1.7133	33.7452	0.616692
6.79002	1.58052	33.8459	0.567494	6.84	1.90455	33.8301	0.68627	6.83405	2.02537	33.8309	0.730317	6.80995	1.75651	33.832	0.632091	6.82971	1.71425	33.829	0.617038
6.80662	1.58158	33.9289	0.56788	6.85671	1.90394	33.9137	0.686047	6.85066	2.01887	33.914	0.727949	6.82671	1.75705	33.9158	0.632288	6.84637	1.71531	33.9123	0.617424
6.82339	1.58278	34.0128	0.568317	6.87343	1.90682	33.9973	0.687097	6.86737	2.02954	33.9975	0.731836	6.84337	1.75763	33.9991	0.632499	6.86303	1.71644	33.9956	0.617836
6.84005	1.58333	34.096	0.568517	6.89003	1.90366	34.0802	0.685945	6.88403	2.0217	34.0808	0.72898	6.85998	1.75784	34.0821	0.632576	6.87975	1.71703	34.0792	0.618051
6.85671	1.58372	34.1793	0.568659	6.90659	1.91025	34.163	0.688346	6.9007	2.02862	34.1641	0.731501	6.8767	1.75887	34.1658	0.632951	6.89636	1.71789	34.1623	0.618364
6.87348	1.58477	34.2632	0.569042	6.9233	1.90565	34.2466	0.68667	6.9173	2.02802	34.2471	0.731282	6.8933	1.75986	34.2488	0.633311	6.91291	1.71771	34.245	0.618299
6.89003	1.58576	34.346	0.569403	6.93996	1.91161	34.3299	0.688842	6.93396	2.02447	34.3304	0.729989	6.90996	1.76057	34.3321	0.63357	6.92968	1.71843	34.3289	0.618561
6.90664	1.58642	34.429	0.569643	6.95662	1.90855	34.4132	0.687727	6.95068	2.03149	34.4141	0.732546	6.92668	1.7621	34.4157	0.634128	6.94628	1.71921	34.4119	0.618845
6.9233	1.58715	34.5123	0.569909	6.97328	1.91185	34.4965	0.688929	6.96728	2.02985	34.497	0.731949	6.94334	1.7625	34.499	0.634273	6.963	1.72023	34.4954	0.619217
6.94002	1.58844	34.5959	0.570379	6.99005	1.91171	34.5804	0.688878	6.984	2.03095	34.5806	0.73235	6.96005	1.7656	34.5825	0.635403	6.97966	1.7213	34.5787	0.619607
6.95662	1.5892	34.6789	0.570656	7.00671	1.91268	34.6637	0.689231	7.00071	2.03375	34.6642	0.73337	6.97661	1.76442	34.6653	0.634973	6.99637	1.72215	34.6623	0.619916
6.97328	1.58983	34.7622	0.570885	7.02332	1.91443	34.7467	0.689869	7.01727	2.03288	34.747	0.733053	6.99337	1.76711	34.7491	0.635953	7.01298	1.72274	34.7453	0.620131
6.99005	1.59077	34.846	0.571228	7.04003	1.9134	34.8302	0.689494	7.03398	2.03246	34.8306	0.7329	7.00998	1.76759	34.8321	0.636128	7.02959	1.72359	34.8284	0.620441
7.00666	1.59189	34.9291	0.571636	7.0567	1.91721	34.9136	0.690882	7.05069	2.03792	34.9141	0.734889	7.02659	1.76704	34.9152	0.635927	7.04636	1.725	34.9123	0.620954
7.02327	1.59269	35.0122	0.571927	7.0733	1.91368	34.9966	0.689596	7.06736	2.03543	34.9974	0.733982	7.04336	1.76789	34.999	0.636237	7.06302	1.72558	34.9955	0.621166
7.04003	1.59356	35.0959	0.572244	7.09007	1.91834	35.0804	0.691293	7.08402	2.03642	35.0808	0.734342	7.06007	1.76783	35.0826	0.636215	7.07962	1.72619	35.0785	0.621388
7.0567	1.59439	35.1793	0.572546	7.10668	1.91583	35.1635	0.690379	7.10068	2.04058	35.164	0.735858	7.07668	1.77004	35.1656	0.63702	7.09639	1.72732	35.1624	0.6218
7.0733	1.59542	35.2623	0.572922	7.12334	1.92051	35.2468	0.692084	7.11728	2.03656	35.2471	0.734393	7.09339	1.76957	35.2492	0.636849	7.11305	1.72863	35.2457	0.622277
7.09007	1.59625	35.3462	0.573224	7.14	1.92227	35.3301	0.692725	7.134	2.03956	35.3307	0.735486	7.11	1.77088	35.3323	0.637326	7.12961	1.7291	35.3285	0.622448
7.10668	1.59668	35.4292	0.573381	7.15666	1.91781	35.4134	0.6911	7.15066	2.03953	35.4139	0.735475	7.12661	1.77177	35.4153	0.63765	7.14632	1.7285	35.4121	0.62223
7.12334	1.59779	35.5125	0.573785	7.17332	1.92317	35.4967	0.693053	7.16732	2.04128	35.4973	0.736113	7.14337	1.77215	35.4991	0.637789	7.16298	1.72944	35.4954	0.622572
7.14	1.59888	35.5958	0.574182	7.18993	1.92109	35.5798	0.692295	7.18398	2.04375	35.5806	0.737013	7.15998	1.77335	35.5821	0.638226	7.17964	1.7306	35.5787	0.622995
7.15666	1.59947	35.6791	0.574397	7.20664	1.92587	35.6633	0.694036	7.20064	2.04332	35.6638	0.736856	7.17664	1.77338	35.6654	0.638237	7.1963	1.7311	35.6619	0.623177
7.17332	1.60016	35.7624	0.574648	7.2233	1.92329	35.7466	0.693097	7.2173	2.04408	35.7471	0.737133	7.1933	1.77539	35.7488	0.638969	7.21296	1.73196	35.7452	0.62349
7.18998	1.60023	35.8457	0.574674	7.23996	1.9245	35.8299	0.693537	7.23391	2.04577	35.8302	0.737749	7.21002	1.77549	35.8324	0.639005	7.22968	1.73312	35.8289	0.623913
7.20664	1.60152	35.929	0.575144	7.25668	1.92271	35.9135	0.692885	7.25062	2.0467	35.9138	0.738087	7.22668	1.77611	35.9156	0.639231	7.24634	1.73366	35.9121	0.624109
7.2233	1.60223	36.0123	0.575403	7.27334	1.92928	35.9968	0.695279	7.26739	2.04761	35.9976	0.738419	7.24328	1.77714	35.9987	0.639607	7.26305	1.73443	35.9957	0.62439
7.23996	1.60282	36.0956	0.575617	7.29	1.92554	36.0801	0.693916	7.28405	2.04879	36.0809	0.738849	7.26	1.77722	36.0823	0.639636	7.27971	1.73538	36.079	0.624736
7.25673	1.60433	36.1795	0.576168	7.30671	1.9281	36.1637	0.694849	7.30066	2.04929	36.1639	0.739031	7.27671	1.77875	36.1658	0.640193	7.29632	1.7364	36.1621	0.625107
7.27339	1.60506	36.2627	0.576434	7.32337	1.93134	36.2469	0.696029	7.31743	2.0501	36.2478	0.739326	7.29332	1.77914	36.2488	0.640335	7.31303	1.73747	36.2456	0.625497
7.29	1.6061	36.3458	0.576812	7.33993	1.92839	36.3297	0.694954	7.33398	2.05128	36.3306	0.739756	7.31003	1.78023	36.3324	0.640732	7.32964	1.73787	36.3287	0.625643
7.30671	1.60636	36.4293	0.576907	7.35664	1.93216	36.4133	0.696328	7.35059	2.05182	36.4136	0.739953	7.32675	1.78159	36.416	0.641228	7.3463	1.73847	36.412	0.625862
7.32337	1.60727	36.5127	0.577239	7.37336	1.92815	36.4969	0.694867	7.36736	2.0542	36.4975	0.74082	7.34325	1.7813	36.4985	0.641122	7.36302	1.73882	36.4956	0.625989
7.33998	1.60765	36.5957	0.577377	7.38996	1.93497	36.5799	0.697352	7.38396	2.05486	36.5804	0.74106	7.36002	1.78259	36.5823	0.641592	7.37973	1.73963	36.5791	0.626284
7.35664	1.60782	36.679	0.577439	7.40668	1.93202	36.6635	0.696277	7.40062	2.05492	36.6638	0.741082	7.37668	1.78273	36.6657	0.641643	7.39628	1.74014	36.6619	0.62647
7.37336	1.60896	36.7626	0.577854	7.42334	1.93428	36.7468	0.6971	7.41739	2.05584	36.7476	0.741417	7.39328	1.78369	36.7486	0.641993	7.413	1.74108	36.7455	0.626812
7.39002	1.61043	36.8459	0.57839	7.44	1.93448	36.8301	0.697173	7.434	2.05698	36.8306	0.741832	7.41005	1.78482	36.8325	0.642404	7.42971	1.74227	36.829	0.627246
7.40668	1.6111	36.9292	0.578634	7.45661	1.93709	36.9132	0.698124	7.45066	2.05786	36.9139	0.742153	7.42666	1.78516	36.9156	0.642528	7.44632	1.74261	36.9121	0.62737
7.42339	1.61177	37.0128	0.578878	7.47332	1.93603	36.9967	0.697738	7.46737	2.05941	36.9975	0.742718	7.44332	1.78701	36.9988	0.643202	7.46303	1.74337	36.9956	0.627647
7.44	1.6129	37.0958	0.57929	7.49003	1.93752	37.0803	0.698281	7.48403	2.06056	37.0808	0.743137	7.46003	1.7871	37.0824	0.643235	7.47975	1.74444	37.0792	0.628036
7.45666	1.61392	37.1791	0.579661	7.5067	1.93874	37.1636	0.698725	7.5007	2.06121	37.1641	0.743373	7.4767	1.78797	37.1658	0.643552	7.49641	1.74539	37.1625	0.628383
7.47337	1.61399	37.2627	0.579687	7.52336	1.93875	37.2469	0.698729	7.51736	2.06224	37.2475	0.743749	7.49336	1.7888	37.249	0.643854	7.51302	1.74584	37.2456	0.628546
7.49003	1.61485	37.346	0.58	7.54007	1.9421	37.3305	0.699949	7.53402	2.06286	37.3308	0.743974	7.51002	1.78897	37.3324	0.643916	7.52973	1.7467	37.3291	0.62886
7.50675	1.61599	37.4295	0.580415	7.55662	1.93836	37.4132	0.698587	7.55068	2.06384	37.414	0.744332	7.52673	1.79014	37.4159	0.644342	7.54634	1.74685	37.4121	0.628914
7.52341	1.61652	37.5129	0.580608	7.57334	1.94341	37.4968	0.700426	7.56728	2.06466	37.4971	0.74463	7.54339	1.79084	37.4992	0.644597	7.56295	1.7474	37.4952	0.629115
7.54007	1.61757	37.5962	0.580991	7.59005	1.93979	37.5804	0.699107	7.58405	2.06552	37.5809	0.744944	7.55995	1.79168	37.582	0.644903	7.57966	1.74811	37.5787	0.629373
7.55662	1.61819	37.6789	0.581217	7.60661	1.94538	37.6632	0.701144	7.60061	2.06645	37.6637	0.745282	7.57666	1.7924	37.6656	0.645166	7.59637	1.7489	37.6623	0.629661
7.57334	1.619	37.7625	0.581512	7.62337	1.94345	37.7469	0.700441	7.61727	2.06741	37.747	0.745632	7.59343	1.79263	37.7494	0.64525	7.61298	1.75016	37.7454	0.63012
7.59005	1.61964	37.846	0.581745	7.64003	1.94645	37.8303	0.701534	7.63409	2.06802	37.8311	0.745854	7.60993	1.79429	37.8319	0.645854	7.62969	1.75067	37.8289	0.630306
7.60666	1.62027	37.9291	0.581974	7.65664	1.94485	37.9133	0.700951	7.65064	2.06939	37.9138	0.746353	7.6267	1.79484	37.9157	0.646055	7.6463	1.75105	37.9119	0.630444
7.62337	1.6215	38.0127	0.582423	7.6733	1.94837	37.9966	0.702233	7.6673	2.07071	37.9972	0.746834	7.64336	1.79588	37.9991	0.646434	7.66291	1.75214	37.995	0.630842
7.64003	1.62202	38.096	0.582612	7.69002	1.94662	38.0802	0.701596	7.68407	2.07171	38.081	0.747199	7.65996	1.79547	38.0821	0.646284	7.67968	1.75302	38.0789	0.631162
7.65664	1.62263	38.179	0.582834	7.70668	1.94817	38.1635	0.70216	7.70068	2.07159	38.164	0.747155	7.67668	1.79674	38.1656	0.646747	7.69634	1.75355	38.1621	0.631355
7.67336	1.62378	38.2626	0.583253	7.72339	1.94897	38.2471	0.702452	7.71734	2.07255	38.2474	0.747505	7.69334	1.7978	38.249	0.647133	7.71305	1.75446	38.2457	0.631687
7.69002	1.62472	38.3459	0.583596	7.74005	1.94853	38.3304	0.702291	7.73405	2.0738	38.3309	0.74796	7.71005	1.79761	38.3325	0.647064	7.72971	1.75544	38.329	0.632044
7.70668	1.62555	38.4292	0.583898	7.75671	1.95246	38.4136	0.703723	7.75066	2.07544	38.4139	0.748557	7.72671	1.79903	38.4158	0.647581	7.74637	1.75584	38.4123	0.632189
7.72339	1.62622	38.5128	0.584142	7.77332	1.94958	38.4967	0.702674	7.76737	2.07614	38.4975	0.748812	7.74337	1.80052	38.4991	0.648124	7.76303	1.75626	38.4956	0.632342
7.74005	1.6264	38.5961	0.584208	7.78998	1.95199	38.58	0.703552	7.78398	2.07766	38.5805	0.749366	7.76004	1.80071	38.5825	0.648193	7.77959	1.75618	38.5784	0.632313
7.75671	1.62798	38.6793	0.584783	7.80669	1.95603	38.6636	0.705024	7.80069	2.07767	38.6641	0.74937	7.77669	1.80137	38.6657	0.648434	7.79636	1.75738	38.6623	0.63275
7.77332	1.62861	38.7624	0.585013	7.82325	1.95359	38.7463	0.704135	7.8173	2.0777	38.7472	0.749381	7.79336	1.79918	38.7491	0.647636	7.81296	1.75788	38.7453	0.632933
7.78998	1.62897	38.8457	0.585144	7.84002	1.95417	38.8302	0.704346	7.83391	2.07868	38.8302	0.749738	7.81002	1.80291	38.8323	0.648995	7.82962	1.75846	38.8285	0.633144
7.80669	1.62981	38.9292	0.58545	7.85673	1.95376	38.9138	0.704197	7.85073	2.07986	38.9143	0.750168	7.82662	1.80305	38.9154	0.649046	7.84634	1.75955	38.9122	0.633541
7.82325	1.63057	39.012	0.585727	7.87334	1.9592	38.9968	0.706179	7.86739	2.08096	38.9976	0.750568	7.84334	1.80278	38.999	0.648947	7.86305	1.76051	38.9957	0.633891
7.84002	1.63156	39.0959	0.586087	7.89	1.95532	39.0801	0.704765	7.88394	2.08178	39.0803	0.750867	7.86005	1.80683	39.0825	0.650423	7.87961	1.76123	39.0785	0.634153
7.85673	1.63212	39.1794	0.586291	7.90671	1.95874	39.1637	0.706011	7.90071	2.08238	39.1642	0.751086	7.87661	1.80642	39.1653	0.650273	7.89637	1.76168	39.1623	0.634317
7.87334	1.63283	39.2625	0.58655	7.92332	1.95753	39.2467	0.70557	7.91737	2.08297	39.2475	0.751301	7.89332	1.8078	39.2489	0.650776	7.91298	1.76251	39.2454	0.634619
7.89	1.63404	39.3458	0.586991	7.94003	1.95777	39.3302	0.705658	7.93398	2.08459	39.3305	0.751891	7.91003	1.80607	39.3324	0.650146	7.92964	1.7636	39.3286	0.635016
7.90671	1.63469	39.4293	0.587228	7.95664	1.96195	39.4133	0.70718	7.95069	2.08507	39.4141	0.752066	7.92669	1.81061	39.4157	0.6518	7.94641	1.76415	39.4125	0.635217
7.92337	1.63473	39.5127	0.587242	7.9733	1.95916	39.4966	0.706164	7.9673	2.08602	39.4971	0.752412	7.94336	1.80955	39.4991	0.651413	7.96296	1.76385	39.4952	0.635107
7.94003	1.63578	39.596	0.587625	7.99002	1.96339	39.5802	0.707705	7.98391	2.08677	39.5802	0.752685	7.96002	1.80991	39.5823	0.651545	7.97962	1.76484	39.5785	0.635468
7.95669	1.63704	39.6792	0.588084	8.00668	1.96247	39.6635	0.70737	8.00073	2.08778	39.6643	0.753053	7.97662	1.81121	39.6653	0.652018	7.99634	1.76578	39.6622	0.635811
7.9733	1.63732	39.7623	0.588186	8.02334	1.96195	39.7468	0.70718	8.01734	2.0883	39.7474	0.753242	7.99334	1.81006	39.749	0.651599	8.013	1.76636	39.7454	0.636022
7.99002	1.63829	39.8459	0.588539	8.03994	1.96296	39.8298	0.707548	8.034	2.08933	39.8306	0.753617	8.01	1.81211	39.8323	0.652346	8.0296	1.76713	39.8285	0.636302
8.00668	1.63897	39.9292	0.588787	8.05666	1.96463	39.9134	0.708157	8.05066	2.09003	39.914	0.753872	8.02666	1.81312	39.9155	0.652714	8.04627	1.76798	39.9118	0.636612
8.02334	1.63965	40.0125	0.589035	8.07337	1.96586	39.997	0.708605	8.06737	2.09164	39.9975	0.754459	8.04332	1.81296	39.9988	0.652656	8.06303	1.7688	39.9956	0.636911
8.03994	1.6397	40.0955	0.589053	8.08998	1.96448	40.08	0.708102	8.08398	2.09208	40.0806	0.754619	8.05998	1.8147	40.0821	0.65329	8.07969	1.7693	40.0789	0.637093
8.05666	1.64065	40.1791	0.589399	8.10664	1.96768	40.1633	0.709268	8.10059	2.09267	40.1636	0.754834	8.07669	1.81342	40.1657	0.652823	8.0963	1.77023	40.1619	0.637432
8.07343	1.64169	40.263	0.589778	8.12341	1.96671	40.2471	0.708914	8.11741	2.09403	40.2477	0.75533	8.0933	1.81526	40.2488	0.653494	8.11307	1.77113	40.2458	0.63776
8.08998	1.64247	40.3457	0.590062	8.14002	1.96966	40.3302	0.709989	8.13407	2.09473	40.331	0.755585	8.11002	1.81568	40.3324	0.653647	8.12973	1.77084	40.3291	0.637654
8.10669	1.64244	40.4293	0.590051	8.15668	1.96948	40.4135	0.709923	8.15062	2.09486	40.4138	0.755632	8.12668	1.81624	40.4156	0.653851	8.14628	1.7715	40.4119	0.637894
8.12346	1.64364	40.5131	0.590488	8.17334	1.96824	40.4968	0.709472	8.16739	2.09613	40.4976	0.756095	8.14334	1.81758	40.499	0.654339	8.16305	1.77271	40.4957	0.638335
8.14002	1.64457	40.5959	0.590827	8.19	1.97288	40.5801	0.711162	8.18405	2.09766	40.5809	0.756652	8.16005	1.81765	40.5825	0.654364	8.17971	1.77335	40.579	0.638568
8.15668	1.64538	40.6792	0.591122	8.2066	1.97086	40.6631	0.710426	8.20061	2.0978	40.6637	0.756703	8.17671	1.81908	40.6658	0.654885	8.19627	1.77404	40.6618	0.63882
8.17339	1.64527	40.7627	0.591082	8.22332	1.97147	40.7467	0.710648	8.21732	2.09811	40.7473	0.756816	8.19332	1.81931	40.7489	0.654969	8.21298	1.77479	40.7454	0.639093
8.19	1.64632	40.8458	0.591464	8.23998	1.97351	40.83	0.711392	8.23403	2.09935	40.8308	0.757268	8.20998	1.82048	40.8321	0.655395	8.22964	1.77543	40.8286	0.639326
8.2066	1.64709	40.9288	0.591745	8.25664	1.97615	40.9133	0.712353	8.25059	2.10034	40.9136	0.757628	8.22664	1.8207	40.9154	0.655475	8.2463	1.77641	40.9119	0.639683
8.22332	1.64723	41.0124	0.591796	8.2733	1.97456	40.9966	0.711774	8.26735	2.10104	40.9974	0.757883	8.2433	1.82113	40.9988	0.655632	8.26296	1.77679	40.9952	0.639821
8.23998	1.64796	41.0957	0.592062	8.29002	1.97544	41.0802	0.712095	8.28402	2.10175	41.0808	0.758142	8.25996	1.82251	41.082	0.656135	8.27962	1.77749	41.0785	0.640077
8.25664	1.64943	41.179	0.592597	8.30662	1.97817	41.1632	0.713089	8.30068	2.10261	41.1641	0.758455	8.27668	1.82247	41.1657	0.65612	8.29628	1.77838	41.1619	0.640401
8.27336	1.65005	41.2626	0.592823	8.32334	1.97872	41.2468	0.71329	8.31734	2.10332	41.2474	0.758714	8.29334	1.82358	41.249	0.656525	8.31294	1.7779	41.2451	0.640226
8.29002	1.64986	41.3459	0.592754	8.34005	1.97721	41.3303	0.71274	8.33405	2.1038	41.3309	0.758889	8.31	1.82443	41.3323	0.656834	8.32966	1.77867	41.3287	0.640506
8.30668	1.65053	41.4292	0.592998	8.35671	1.97854	41.4136	0.713224	8.35071	2.10489	41.4142	0.759286	8.32671	1.82518	41.4158	0.657107	8.34637	1.7797	41.4123	0.640882
8.32334	1.65157	41.5125	0.593377	8.37337	1.98005	41.4969	0.713774	8.36732	2.10591	41.4973	0.759658	8.34337	1.82604	41.4991	0.657421	8.36303	1.78049	41.4956	0.641169
8.34	1.65241	41.5958	0.593683	8.39003	1.98105	41.5802	0.714138	8.38403	2.1078	41.5808	0.760346	8.35998	1.82545	41.5821	0.657206	8.37969	1.78131	41.5789	0.641468
8.35671	1.65273	41.6793	0.5938	8.40664	1.98136	41.6633	0.714251	8.40069	2.10699	41.6641	0.760051	8.37669	1.82687	41.6657	0.657723	8.39636	1.78151	41.6623	0.641541
8.37337	1.65354	41.7627	0.594095	8.4233	1.98139	41.7466	0.714262	8.41725	2.10822	41.7469	0.760499	8.39336	1.82722	41.749	0.657851	8.41291	1.78237	41.745	0.641854
8.39009	1.65458	41.8463	0.594474	8.44002	1.98561	41.8302	0.7158	8.43402	2.10936	41.8308	0.760914	8.40996	1.82799	41.832	0.658131	8.42968	1.78345	41.8288	0.642248
8.4067	1.65508	41.9293	0.594656	8.45668	1.98612	41.9135	0.715985	8.45068	2.10937	41.9141	0.760918	8.42662	1.82929	41.9154	0.658605	8.44634	1.78372	41.9121	0.642346
8.4233	1.65498	42.0123	0.594619	8.47328	1.98392	41.9965	0.715184	8.46728	2.10964	41.9971	0.761016	8.44334	1.82972	41.9989	0.658761	8.463	1.78432	41.9954	0.642565
8.44002	1.65633	42.0959	0.595111	8.49	1.98643	42.0801	0.716098	8.484	2.11175	42.0807	0.761785	8.46	1.83113	42.0823	0.659275	8.47966	1.78554	42.0788	0.643009
8.45668	1.65728	42.1792	0.595457	8.50666	1.9889	42.1634	0.716998	8.50066	2.11358	42.164	0.762452	8.47661	1.83091	42.1653	0.659195	8.49632	1.78504	42.1621	0.642827
8.47328	1.65726	42.2622	0.59545	8.52332	1.98683	42.2467	0.716244	8.51732	2.11255	42.2473	0.762077	8.49332	1.83193	42.2489	0.659566	8.51303	1.78544	42.2456	0.642973
8.49005	1.65786	42.3461	0.595668	8.54003	1.9875	42.3302	0.716488	8.53398	2.11473	42.3306	0.762871	8.51003	1.8325	42.3324	0.659774	8.52959	1.78616	42.3284	0.643235
8.50671	1.6592	42.4293	0.596157	8.55669	1.99153	42.4135	0.717956	8.55075	2.11438	42.4144	0.762743	8.52664	1.83241	42.4155	0.659741	8.54636	1.78721	42.4123	0.643617
8.52332	1.65987	42.5124	0.596401	8.57335	1.99096	42.4968	0.717749	8.56736	2.11555	42.4975	0.763169	8.54335	1.83465	42.499	0.660557	8.56302	1.78796	42.4956	0.643891
8.54003	1.66019	42.596	0.596517	8.59002	1.98885	42.5802	0.71698	8.58402	2.11608	42.5808	0.763362	8.56002	1.83466	42.5824	0.660561	8.57968	1.78834	42.5789	0.644029
8.55669	1.66031	42.6793	0.596561	8.60668	1.99475	42.6635	0.719129	8.60068	2.11713	42.6641	0.763745	8.57668	1.83631	42.6656	0.661162	8.59634	1.78923	42.6621	0.644353
8.5733	1.66139	42.7623	0.596954	8.62334	1.9906	42.7468	0.717617	8.61734	2.11823	42.7474	0.764146	8.59339	1.83544	42.7492	0.660845	8.61305	1.7903	42.7457	0.644743
8.59007	1.66269	42.8462	0.597428	8.63995	1.99451	42.8299	0.719042	8.634	2.11896	42.8307	0.764412	8.61	1.83677	42.8323	0.66133	8.62961	1.79059	42.8285	0.644849
8.60668	1.66258	42.9292	0.597388	8.65671	1.99544	42.9136	0.719381	8.65066	2.11869	42.914	0.764313	8.62661	1.83771	42.9153	0.661672	8.64632	1.79103	42.912	0.645009
8.62339	1.66261	43.0128	0.597399	8.67332	1.99379	42.9967	0.71878	8.66737	2.11966	42.9975	0.764667	8.64332	1.83779	42.9988	0.661701	8.66303	1.79207	42.9956	0.645388
8.64	1.66398	43.0958	0.597898	8.68993	1.99746	43.0797	0.720117	8.68398	2.12121	43.0806	0.765231	8.66003	1.8387	43.0824	0.662033	8.67959	1.79264	43.0784	0.645596
8.65671	1.66496	43.1794	0.598255	8.70669	1.99673	43.1635	0.719851	8.7007	2.12194	43.1641	0.765497	8.67664	1.83926	43.1655	0.662237	8.69636	1.79326	43.1623	0.645821
8.67332	1.66567	43.2624	0.598514	8.7233	1.99852	43.2466	0.720503	8.71736	2.12245	43.2475	0.765683	8.69336	1.8405	43.249	0.662689	8.71302	1.79251	43.2456	0.645548
8.68998	1.66653	43.3457	0.598827	8.73996	1.99622	43.3299	0.719665	8.73391	2.12332	43.3302	0.766	8.71002	1.84046	43.3324	0.662674	8.72962	1.79358	43.3286	0.645938
8.70675	1.66701	43.4295	0.599002	8.75673	1.99959	43.4137	0.720893	8.75068	2.12439	43.414	0.76639	8.72662	1.84073	43.4154	0.662772	8.74634	1.79438	43.4121	0.64623
8.72336	1.66742	43.5126	0.599151	8.77334	1.99896	43.4968	0.720663	8.76734	2.12522	43.4974	0.766692	8.74328	1.84233	43.4987	0.663355	8.763	1.79473	43.4955	0.646357
8.74002	1.66847	43.5959	0.599534	8.79	2.00288	43.5801	0.722091	8.78405	2.12612	43.5809	0.76702	8.76005	1.84261	43.5825	0.663457	8.77966	1.79563	43.5787	0.646685
8.75673	1.66926	43.6794	0.599821	8.80671	2.00017	43.6636	0.721104	8.80071	2.12713	43.6642	0.767388	8.77671	1.84323	43.6658	0.663683	8.79637	1.79667	43.6623	0.647064
8.77339	1.66982	43.7627	0.600026	8.82337	2.0021	43.7469	0.721807	8.81737	2.12741	43.7475	0.76749	8.79337	1.84367	43.7491	0.663843	8.81303	1.7972	43.7456	0.647257
8.79	1.66966	43.8458	0.599967	8.84003	2.00275	43.8302	0.722044	8.83403	2.12803	43.8308	0.767716	8.81003	1.84457	43.8324	0.664171	8.82969	1.79756	43.8289	0.647388
8.80671	1.67094	43.9294	0.600434	8.85664	2.00263	43.9133	0.722	8.85059	2.12863	43.9136	0.767934	8.82675	1.84543	43.916	0.664485	8.8463	1.79867	43.9119	0.647792
8.82337	1.67196	44.0127	0.600805	8.87341	2.00649	43.9971	0.723406	8.86736	2.12967	43.9975	0.768313	8.8433	1.84519	43.9988	0.664397	8.86302	1.79947	43.9956	0.648084
8.84003	1.67271	44.096	0.601078	8.89002	2.00275	44.0802	0.722044	8.88402	2.13065	44.0808	0.76867	8.85996	1.84656	44.082	0.664896	8.87973	1.7999	44.0791	0.64824
8.85664	1.67283	44.179	0.601122	8.90662	2.00816	44.1632	0.724015	8.90062	2.13167	44.1638	0.769042	8.87668	1.84702	44.1656	0.665064	8.89623	1.80027	44.1616	0.648375
8.87341	1.67369	44.2629	0.601435	8.92334	2.0057	44.2468	0.723118	8.91739	2.13299	44.2476	0.769523	8.89323	1.84783	44.2484	0.665359	8.913	1.80012	44.2455	0.648321
8.89002	1.67465	44.3459	0.601785	8.94	2.00864	44.3301	0.724189	8.93405	2.13352	44.3309	0.769716	8.91	1.84867	44.3323	0.665665	8.92971	1.80114	44.329	0.648692
8.90668	1.67549	44.4292	0.602091	8.95661	2.00679	44.4131	0.723515	8.95061	2.13404	44.4137	0.769905	8.92666	1.84829	44.4156	0.665526	8.94627	1.80144	44.4118	0.648801
8.92339	1.67577	44.5128	0.602193	8.97337	2.00871	44.4969	0.724215	8.96737	2.13427	44.4975	0.769989	8.94327	1.85018	44.4986	0.666215	8.96303	1.80207	44.4956	0.649031
8.94	1.67656	44.5958	0.602481	8.99003	2.01015	44.5802	0.72474	8.98398	2.13521	44.5806	0.770332	8.95998	1.84965	44.5821	0.666022	8.97975	1.80316	44.5792	0.649428
8.95666	1.67715	44.6791	0.602696	9.00669	2.01075	44.6636	0.724958	9.00064	2.13648	44.6639	0.770794	8.97675	1.85055	44.666	0.66635	8.99636	1.80382	44.6623	0.649668
8.97337	1.67793	44.7627	0.60298	9.02341	2.01187	44.7471	0.725366	9.01741	2.13727	44.7477	0.771082	8.9933	1.85126	44.7488	0.666608	9.01302	1.80419	44.7455	0.649803
8.99003	1.67854	44.846	0.603202	9.03996	2.00985	44.8299	0.72463	9.03402	2.13834	44.8308	0.771472	9.01002	1.85201	44.8324	0.666882	9.02968	1.8048	44.8289	0.650026
9.00669	1.67955	44.9293	0.60357	9.05662	2.01408	44.9132	0.726171	9.05068	2.13909	44.9141	0.771745	9.02673	1.85306	44.9159	0.667264	9.04628	1.80562	44.9119	0.650324
9.02341	1.67971	45.0129	0.603628	9.07334	2.0118	44.9968	0.725341	9.06734	2.13982	44.9974	0.772011	9.04334	1.85302	44.999	0.66725	9.063	1.80648	44.9955	0.650638
9.04002	1.67984	45.0959	0.603676	9.08994	2.01541	45.0798	0.726656	9.084	2.14083	45.0806	0.772379	9.06	1.85417	45.0823	0.667668	9.07966	1.80679	45.0787	0.65075
9.05662	1.6806	45.1789	0.603953	9.10666	2.013	45.1634	0.725778	9.10061	2.142	45.1637	0.772805	9.07666	1.85431	45.1656	0.667719	9.09632	1.8069	45.1621	0.650791
9.07334	1.68198	45.2625	0.604455	9.12332	2.01469	45.2467	0.726393	9.11727	2.14234	45.247	0.772929	9.09337	1.8551	45.2491	0.668007	9.11298	1.8076	45.2454	0.651046
9.08994	1.68233	45.3455	0.604583	9.13998	2.01706	45.33	0.727257	9.13398	2.14318	45.3306	0.773235	9.10993	1.85571	45.3319	0.66823	9.12964	1.80792	45.3287	0.651162
9.10666	1.68202	45.4291	0.60447	9.15664	2.01449	45.4133	0.726321	9.15069	2.14385	45.4141	0.773479	9.12664	1.85666	45.4154	0.668576	9.1463	1.80866	45.412	0.651432
9.12332	1.68325	45.5124	0.604918	9.17325	2.01885	45.4963	0.727909	9.1673	2.14479	45.4971	0.773821	9.14336	1.85756	45.499	0.668903	9.16296	1.80925	45.4952	0.651647
9.14003	1.68414	45.5959	0.605242	9.19002	2.01748	45.5802	0.72741	9.18407	2.14587	45.581	0.774215	9.15996	1.85758	45.5821	0.668911	9.17968	1.81008	45.5788	0.651949
9.15669	1.68449	45.6792	0.60537	9.20668	2.01943	45.6635	0.72812	9.20073	2.1466	45.6643	0.774481	9.17662	1.85822	45.6653	0.669144	9.19639	1.81055	45.6624	0.65212
9.1733	1.68405	45.7623	0.605209	9.22328	2.01832	45.7465	0.727716	9.21734	2.14792	45.7474	0.774962	9.19339	1.85916	45.7492	0.669486	9.213	1.81123	45.7454	0.652368
9.19002	1.68469	45.8459	0.605443	9.24005	2.01879	45.8303	0.727887	9.23405	2.1485	45.8309	0.775173	9.21005	1.85969	45.8325	0.669679	9.22971	1.81242	45.829	0.652801
9.20668	1.686	45.9292	0.60592	9.25671	2.0227	45.9136	0.729311	9.25066	2.14963	45.9139	0.775585	9.22666	1.86019	45.9156	0.669862	9.24637	1.81315	45.9123	0.653067
9.22334	1.68652	46.0125	0.606109	9.27327	2.01983	45.9965	0.728266	9.26732	2.14969	45.9973	0.775607	9.24332	1.86008	45.9989	0.669821	9.26298	1.81351	45.9954	0.653199
9.24005	1.68627	46.096	0.606018	9.28998	2.02202	46.08	0.729064	9.28398	2.15079	46.0806	0.776007	9.25998	1.86192	46.0822	0.670492	9.27964	1.81405	46.0787	0.653395
9.25671	1.68755	46.1793	0.606485	9.30669	2.02382	46.1636	0.729719	9.30064	2.15179	46.1639	0.776372	9.27669	1.86236	46.1657	0.670652	9.29636	1.81508	46.1623	0.65377
9.27332	1.68835	46.2624	0.606776	9.3233	2.02211	46.2466	0.729097	9.31736	2.15297	46.2475	0.776801	9.29335	1.86308	46.249	0.670914	9.31296	1.81534	46.2453	0.653865
9.28998	1.68833	46.3457	0.606769	9.34002	2.02402	46.3302	0.729792	9.33396	2.15274	46.3304	0.776718	9.31002	1.8634	46.3323	0.671031	9.32962	1.81511	46.3285	0.653781
9.30669	1.6886	46.4292	0.606867	9.35668	2.02628	46.4135	0.730616	9.35068	2.15416	46.4141	0.777235	9.32668	1.8644	46.4156	0.671395	9.34634	1.81596	46.4121	0.654091
9.3233	1.68979	46.5123	0.607301	9.37334	2.02417	46.4968	0.729847	9.36734	2.15497	46.4974	0.77753	9.34334	1.86441	46.499	0.671399	9.363	1.81689	46.4954	0.65443
9.34002	1.69017	46.5959	0.607439	9.39	2.02529	46.5801	0.730255	9.384	2.15636	46.5807	0.778036	9.36	1.86546	46.5822	0.671781	9.37966	1.81736	46.5787	0.654601
9.35668	1.69044	46.6792	0.607537	9.40666	2.02787	46.6634	0.731195	9.40066	2.15667	46.664	0.778149	9.37666	1.86713	46.6656	0.67239	9.39632	1.81799	46.6621	0.654831
9.37334	1.69082	46.7625	0.607676	9.42337	2.0267	46.7469	0.730769	9.41737	2.15758	46.7475	0.778481	9.39332	1.86627	46.7488	0.672077	9.41298	1.81915	46.7453	0.655253
9.39	1.69186	46.8458	0.608055	9.44003	2.02682	46.8302	0.730812	9.43403	2.15859	46.8308	0.778849	9.41003	1.86722	46.8324	0.672423	9.4297	1.81996	46.829	0.655548
9.40666	1.69268	46.9291	0.608353	9.45675	2.028	46.9138	0.731242	9.45075	2.15926	46.9144	0.779093	9.42669	1.86811	46.9157	0.672747	9.44641	1.82018	46.9125	0.655628
9.42337	1.6928	47.0127	0.608397	9.47336	2.03145	46.9969	0.732499	9.46735	2.16022	46.9974	0.779443	9.44336	1.86893	46.9991	0.673046	9.46302	1.82094	46.9956	0.655905
9.44003	1.69285	47.096	0.608415	9.48996	2.03188	47.0799	0.732656	9.48391	2.16088	47.0802	0.779683	9.46007	1.86955	47.0826	0.673271	9.47968	1.82199	47.0789	0.656288
9.45675	1.694	47.1795	0.608834	9.50668	2.03028	47.1635	0.732073	9.50068	2.16246	47.1641	0.780259	9.47668	1.86986	47.1657	0.673384	9.49634	1.82266	47.1622	0.656532
9.47336	1.6943	47.2626	0.608944	9.52334	2.0344	47.2468	0.733574	9.51734	2.1631	47.2474	0.780492	9.49328	1.87087	47.2487	0.673752	9.51305	1.82314	47.2457	0.656707
9.48996	1.69494	47.3456	0.609177	9.53989	2.03338	47.3295	0.733202	9.534	2.16409	47.3307	0.780852	9.51005	1.87123	47.3325	0.673883	9.52961	1.82402	47.3285	0.657027
9.50673	1.6954	47.4294	0.609344	9.55666	2.03069	47.4134	0.732222	9.55066	2.16415	47.414	0.780874	9.52666	1.8717	47.4156	0.674055	9.54627	1.82471	47.4118	0.657279
9.52339	1.6963	47.5127	0.609672	9.57332	2.03647	47.4967	0.734328	9.56732	2.16471	47.4973	0.781078	9.54332	1.87228	47.4988	0.674266	9.56303	1.82462	47.4956	0.657246
9.53994	1.69594	47.5955	0.609541	9.58998	2.03244	47.58	0.73286	9.58403	2.16553	47.5808	0.781377	9.55998	1.87316	47.5821	0.674587	9.57964	1.82507	47.5787	0.65741
9.55666	1.69675	47.6791	0.609836	9.6067	2.03456	47.6636	0.733632	9.60064	2.16653	47.6639	0.781741	9.57664	1.87406	47.6654	0.674914	9.5963	1.82611	47.6619	0.657789
9.57332	1.69742	47.7624	0.61008	9.62335	2.03767	47.7468	0.734765	9.61736	2.16696	47.7475	0.781898	9.5933	1.87466	47.7487	0.675133	9.61302	1.82639	47.7456	0.657891
9.58998	1.69847	47.8457	0.610463	9.64007	2.03811	47.8304	0.734925	9.63407	2.16782	47.831	0.782211	9.61002	1.87538	47.8323	0.675395	9.62968	1.82698	47.8289	0.658106
9.6067	1.69881	47.9293	0.610587	9.65668	2.03665	47.9135	0.734393	9.65068	2.16911	47.9141	0.782681	9.62668	1.87566	47.9157	0.675497	9.64628	1.82749	47.9119	0.658291
9.62335	1.69921	48.0126	0.610732	9.67334	2.03939	47.9968	0.735392	9.66734	2.17011	47.9973	0.783046	9.64334	1.87614	47.999	0.675672	9.66305	1.8286	47.9957	0.658696
9.64007	1.69993	48.0962	0.610995	9.69	2.03876	48.0801	0.735162	9.68405	2.17034	48.0809	0.783129	9.66005	1.87672	48.0825	0.675883	9.67971	1.82929	48.079	0.658947
9.65673	1.70031	48.1795	0.611133	9.70666	2.03889	48.1634	0.735209	9.70061	2.17041	48.1637	0.783155	9.67666	1.87755	48.1656	0.676186	9.69632	1.82974	48.1621	0.659111
9.67334	1.70102	48.2625	0.611392	9.72337	2.04133	48.2469	0.736098	9.71732	2.17169	48.2473	0.783621	9.69332	1.87867	48.2488	0.676594	9.71298	1.83034	48.2453	0.65933
9.69	1.70106	48.3458	0.611406	9.74003	2.04087	48.3302	0.735931	9.73403	2.17279	48.3308	0.784022	9.70998	1.87888	48.3321	0.67667	9.72975	1.83123	48.3292	0.659654
9.70666	1.70207	48.4291	0.611774	9.75664	2.04073	48.4133	0.73588	9.75059	2.17333	48.4136	0.784219	9.72675	1.87948	48.416	0.676889	9.74636	1.83115	48.4122	0.659625
9.72337	1.70254	48.5126	0.611945	9.77335	2.04183	48.4969	0.736281	9.76735	2.1741	48.4974	0.784499	9.7433	1.88044	48.4988	0.677239	9.76296	1.83182	48.4952	0.659869
9.74003	1.70316	48.596	0.612171	9.78996	2.04189	48.5799	0.736302	9.78396	2.17478	48.5805	0.784747	9.75996	1.88021	48.582	0.677155	9.77968	1.83264	48.5789	0.660168
9.75664	1.70353	48.679	0.612306	9.80657	2.04257	48.663	0.73655	9.80057	2.17561	48.6635	0.785049	9.77673	1.8813	48.6659	0.677552	9.79628	1.83363	48.6618	0.660528
9.77341	1.70439	48.7629	0.612619	9.82339	2.0437	48.747	0.736962	9.81734	2.17661	48.7473	0.785413	9.79328	1.88171	48.7486	0.677701	9.81294	1.83423	48.7451	0.660747
9.78996	1.7042	48.8456	0.61255	9.83994	2.04493	48.8298	0.73741	9.834	2.17733	48.8307	0.785676	9.80995	1.88288	48.832	0.678128	9.82971	1.83476	48.829	0.66094
9.80662	1.70493	48.9289	0.612816	9.85666	2.04449	48.9134	0.73725	9.85066	2.17865	48.9139	0.786157	9.82677	1.88276	48.9161	0.678084	9.84632	1.83607	48.9121	0.661417
9.82339	1.70556	49.0127	0.613046	9.87343	2.04637	48.9973	0.737934	9.86737	2.17949	48.9975	0.786463	9.84332	1.88226	48.9989	0.677902	9.86303	1.83668	48.9956	0.661639
9.84	1.7062	49.0958	0.613279	9.89003	2.04699	49.0802	0.73816	9.88403	2.17957	49.0808	0.786492	9.85998	1.88398	49.0821	0.678528	9.87975	1.83744	49.0792	0.661916
9.85666	1.70621	49.1791	0.613282	9.90669	2.04633	49.1635	0.73792	9.90069	2.17997	49.1641	0.786638	9.87669	1.88371	49.1657	0.67843	9.89636	1.83713	49.1622	0.661803
9.87337	1.7076	49.2626	0.613789	9.9233	2.04693	49.2466	0.738138	9.91736	2.18119	49.2475	0.787082	9.89336	1.88713	49.249	0.679676	9.91291	1.83791	49.245	0.662087
9.89003	1.70795	49.346	0.613916	9.94002	2.04789	49.3302	0.738488	9.93402	2.1822	49.3308	0.78745	9.91002	1.88462	49.3323	0.678761	9.92968	1.83884	49.3288	0.662426
9.90669	1.70948	49.4292	0.614474	9.95668	2.04928	49.4135	0.738995	9.95073	2.18329	49.4143	0.787847	9.92662	1.88728	49.4154	0.67973	9.94634	1.83931	49.4121	0.662597
9.9233	1.70762	49.5123	0.613796	9.97323	2.04978	49.4962	0.739177	9.96723	2.18358	49.4968	0.787953	9.94334	1.88725	49.4989	0.679719	9.963	1.83993	49.4954	0.662823
9.94007	1.70872	49.5962	0.614197	9.99005	2.05049	49.5803	0.739435	9.984	2.18451	49.5807	0.788291	9.96	1.88842	49.5823	0.680146	9.97966	1.84085	49.5788	0.663158
9.95668	1.71001	49.6792	0.614667	10.0067	2.05084	49.6636	0.739563	10.0007	2.18566	49.6642	0.78871	9.97661	1.8879	49.6653	0.679956	9.99637	1.84177	49.6623	0.663494
9.97328	1.70991	49.7622	0.61463	10.0233	2.05163	49.7464	0.739851	10.0173	2.18571	49.747	0.788729	9.99337	1.88864	49.7491	0.680226	10.013	1.84214	49.7454	0.663628
9.99005	1.71064	49.8461	0.614896	10.0401	2.05267	49.8305	0.74023	10.034	2.18637	49.8308	0.788969	10.01	1.89222	49.8322	0.68153	10.0296	1.84282	49.8287	0.663876
10.0067	1.71125	49.9293	0.615118	10.0567	2.05283	49.9135	0.740288	10.0508	2.18832	49.9144	0.789679	10.0266	1.88961	49.9155	0.680579	10.0464	1.84379	49.9125	0.66423
10.0233	1.71171	50.0121	0.615286	10.0733	2.05352	49.9966	0.740539	10.0674	2.18921	49.9975	0.790004	10.0434	1.89083	49.9993	0.681024	10.063	1.84334	49.9952	0.664066
10.0401	1.7123	50.0962	0.615501	10.09	2.05438	50.0801	0.740852	10.084	2.18906	50.0808	0.789949	10.06	1.89293	50.0823	0.681789	10.0797	1.84384	50.0788	0.664248
10.0567	1.71277	50.1792	0.615672	10.1067	2.05545	50.1635	0.741242	10.1007	2.19002	50.1641	0.790299	10.0767	1.89334	50.1656	0.681938	10.0964	1.84479	50.1624	0.664594
10.0733	1.71327	50.2625	0.615854	10.1233	2.05574	50.2468	0.741348	10.1173	2.19141	50.2471	0.790805	10.0934	1.89355	50.2492	0.682015	10.113	1.84578	50.2457	0.664954
10.09	1.71363	50.3459	0.615985	10.14	2.05593	50.3301	0.741417	10.134	2.19145	50.3307	0.79082	10.11	1.8943	50.3323	0.682288	10.1296	1.8463	50.3285	0.665144
10.1066	1.71407	50.4289	0.616146	10.1567	2.05703	50.4134	0.741818	10.1507	2.19219	50.414	0.791089	10.1266	1.896	50.4153	0.682907	10.1463	1.84679	50.412	0.665322
10.1234	1.71448	50.5128	0.616295	10.1733	2.05806	50.4967	0.742193	10.1673	2.1932	50.4973	0.791457	10.1434	1.89411	50.4991	0.682219	10.163	1.8475	50.4953	0.665581
10.14	1.71529	50.5958	0.61659	10.1899	2.05813	50.5798	0.742219	10.184	2.19415	50.5806	0.791803	10.16	1.89584	50.5821	0.682849	10.1796	1.84844	50.5786	0.665923
10.1567	1.71588	50.6791	0.616805	10.2066	2.05909	50.6633	0.742568	10.2006	2.19444	50.6638	0.791909	10.1766	1.896	50.6654	0.682907	10.1963	1.84905	50.6619	0.666146
10.1733	1.71612	50.7624	0.616893	10.2234	2.05989	50.7469	0.74286	10.2173	2.19528	50.7474	0.792215	10.1933	1.89671	50.7488	0.683166	10.213	1.84958	50.7453	0.666339
10.1899	1.71665	50.8454	0.617086	10.24	2.05916	50.8299	0.742594	10.2339	2.19617	50.8302	0.792539	10.21	1.89788	50.8324	0.683592	10.2297	1.85041	50.8289	0.666641
10.2067	1.71751	50.9293	0.617399	10.2567	2.06148	50.9137	0.743439	10.2507	2.19677	50.9141	0.792758	10.2267	1.89738	50.9156	0.68341	10.2463	1.8511	50.9119	0.666893
10.2234	1.71784	51.0126	0.617519	10.2734	2.06203	50.997	0.743639	10.2674	2.19739	50.9976	0.792984	10.2432	1.89918	50.9984	0.684066	10.263	1.85094	50.9957	0.666834
10.24	1.71798	51.0956	0.61757	10.29	2.06376	51.0801	0.74427	10.284	2.19805	51.0807	0.793224	10.26	1.8992	51.0825	0.684073	10.2797	1.85097	51.0787	0.666845
10.2567	1.71884	51.1794	0.617883	10.3068	2.06444	51.1639	0.744517	10.3007	2.19934	51.1642	0.793694	10.2767	1.8994	51.1658	0.684146	10.2964	1.85226	51.1623	0.667315
10.2734	1.71954	51.2628	0.618138	10.3233	2.0643	51.2467	0.744466	10.3174	2.19988	51.2475	0.793891	10.2933	1.90045	51.2489	0.684528	10.313	1.85276	51.2456	0.667497
10.29	1.71987	51.3458	0.618259	10.3399	2.06417	51.3297	0.744419	10.334	2.20025	51.3306	0.794026	10.3101	1.90089	51.3327	0.684689	10.3296	1.85307	51.3286	0.66761
10.3068	1.72017	51.4297	0.618368	10.3567	2.06492	51.4135	0.744692	10.3506	2.20096	51.4139	0.794284	10.3267	1.90207	51.4157	0.685118	10.3463	1.85386	51.4119	0.667898
10.3233	1.72101	51.5124	0.618674	10.3734	2.06624	51.4968	0.745173	10.3674	2.20143	51.4974	0.794455	10.3433	1.90195	51.4987	0.685075	10.3631	1.85485	51.4958	0.668259
10.3399	1.72138	51.5955	0.618809	10.39	2.06715	51.5802	0.745505	10.384	2.20271	51.5807	0.794922	10.36	1.90321	51.5823	0.685534	10.3797	1.85509	51.5788	0.668346
10.3567	1.72138	51.6792	0.618809	10.4067	2.06693	51.6635	0.745424	10.4007	2.20307	51.6641	0.795053	10.3767	1.9041	51.6657	0.685858	10.3963	1.85549	51.6619	0.668492
10.3734	1.72211	51.7629	0.619075	10.4233	2.0676	51.7468	0.745668	10.4173	2.20378	51.7474	0.795311	10.3933	1.90369	51.7487	0.685709	10.413	1.85648	51.7455	0.668852
10.39	1.72303	51.8459	0.61941	10.44	2.06906	51.8301	0.7462	10.434	2.20455	51.8306	0.795592	10.41	1.90437	51.8323	0.685956	10.4297	1.8573	51.8287	0.669151
10.4067	1.72327	51.9292	0.619497	10.4566	2.06894	51.9131	0.746157	10.4507	2.20558	51.9139	0.795967	10.4267	1.9051	51.9155	0.686222	10.4463	1.85651	51.9118	0.668863
10.4233	1.72384	52.0125	0.619705	10.4734	2.06906	51.9969	0.7462	10.4673	2.20595	51.9973	0.796102	10.4433	1.90673	51.9988	0.686816	10.463	1.85744	51.9953	0.669202
10.44	1.72422	52.0958	0.619843	10.4901	2.06978	52.0806	0.746463	10.484	2.20681	52.0808	0.796415	10.46	1.90628	52.0822	0.686652	10.4797	1.8583	52.0789	0.669515
10.4566	1.72474	52.1788	0.620033	10.5067	2.0711	52.1636	0.746944	10.5007	2.20696	52.1641	0.79647	10.4767	1.90714	52.1657	0.686965	10.4964	1.85885	52.1625	0.669716
10.4734	1.725	52.2627	0.620128	10.5234	2.07188	52.2471	0.747228	10.5174	2.20766	52.2474	0.796725	10.4933	1.90839	52.249	0.687421	10.513	1.85929	52.2455	0.669876
10.4901	1.72566	52.3463	0.620368	10.54	2.07178	52.3302	0.747191	10.534	2.20857	52.3308	0.797056	10.51	1.90846	52.3324	0.687446	10.5297	1.86	52.3289	0.670135
10.5067	1.7267	52.4293	0.620747	10.5566	2.07263	52.413	0.747501	10.5507	2.20915	52.4141	0.797268	10.5267	1.90865	52.4159	0.687515	10.5463	1.86073	52.4122	0.670401
10.5234	1.72697	52.5129	0.620845	10.5733	2.07419	52.4968	0.748069	10.5673	2.21063	52.4973	0.797807	10.5434	1.90873	52.4992	0.687545	10.563	1.86114	52.4954	0.67055
10.54	1.72709	52.5959	0.620889	10.59	2.07387	52.5801	0.747953	10.584	2.21106	52.5809	0.797964	10.5599	1.90976	52.5819	0.68792	10.5797	1.8616	52.579	0.670718
10.5566	1.72806	52.6789	0.621242	10.6066	2.07412	52.6631	0.748044	10.6006	2.21115	52.6637	0.797996	10.5767	1.91053	52.6658	0.6882	10.5964	1.86231	52.6623	0.670976
10.5733	1.72829	52.7625	0.621326	10.6234	2.07514	52.7469	0.748415	10.6173	2.21163	52.747	0.798171	10.5934	1.91059	52.7491	0.688222	10.613	1.86284	52.7454	0.671169
10.59	1.72836	52.8458	0.621352	10.64	2.07595	52.83	0.74871	10.634	2.21174	52.8308	0.798211	10.6099	1.91169	52.8319	0.688623	10.6297	1.86268	52.8289	0.671111
10.6067	1.72903	52.9291	0.621596	10.6567	2.07641	52.9136	0.748878	10.6506	2.21264	52.9138	0.798539	10.6266	1.91223	52.9154	0.68882	10.6463	1.86343	52.9119	0.671384
10.6234	1.72975	53.0126	0.621858	10.6733	2.07705	52.9966	0.749111	10.6673	2.21433	52.9972	0.799155	10.6433	1.91322	52.9988	0.68918	10.663	1.86414	52.9953	0.671643
10.64	1.73043	53.0957	0.622106	10.69	2.07794	53.0801	0.749435	10.684	2.21433	53.0808	0.799155	10.66	1.91264	53.0821	0.688969	10.6796	1.86468	53.0785	0.67184
10.6567	1.73033	53.1793	0.622069	10.7067	2.07807	53.1635	0.749483	10.7007	2.21494	53.1641	0.799377	10.6766	1.91358	53.1654	0.689311	10.6963	1.8653	53.1621	0.672066
10.6733	1.73103	53.2623	0.622324	10.7233	2.07856	53.2465	0.749661	10.7173	2.21552	53.2471	0.799588	10.6933	1.91493	53.2489	0.689803	10.713	1.86572	53.2454	0.672219
10.69	1.73175	53.3458	0.622587	10.74	2.07897	53.3301	0.749811	10.734	2.21643	53.3306	0.79992	10.7101	1.91497	53.3325	0.689818	10.7297	1.86677	53.3287	0.672601
10.7067	1.73209	53.4295	0.62271	10.7568	2.08026	53.4139	0.750281	10.7507	2.21709	53.4139	0.80016	10.7266	1.91602	53.4153	0.6902	10.7464	1.86714	53.4123	0.672736
10.7233	1.73217	53.5125	0.62274	10.7733	2.08071	53.4964	0.750444	10.7673	2.21765	53.4973	0.800364	10.7433	1.91636	53.4989	0.690324	10.763	1.86745	53.4954	0.672849
10.7401	1.7332	53.5961	0.623115	10.79	2.0812	53.58	0.750623	10.7839	2.21848	53.5803	0.800667	10.76	1.91713	53.5822	0.690605	10.7796	1.86778	53.5784	0.672969
10.7568	1.73347	53.6797	0.623213	10.8067	2.0817	53.6635	0.750805	10.8007	2.21872	53.6642	0.800754	10.7766	1.91771	53.6655	0.690816	10.7964	1.8682	53.6623	0.673122
10.7733	1.73413	53.7624	0.623454	10.8232	2.08202	53.7463	0.750922	10.8173	2.21953	53.7471	0.801049	10.7934	1.91759	53.749	0.690772	10.813	1.86862	53.7452	0.673275
10.79	1.73727	53.8457	0.624597	10.84	2.08287	53.8302	0.751231	10.8339	2.21949	53.8302	0.801035	10.81	1.91831	53.8323	0.691035	10.8296	1.86899	53.8285	0.67341
10.8067	1.72957	53.9292	0.621792	10.8567	2.08367	53.9135	0.751523	10.8507	2.22121	53.9141	0.801661	10.8266	1.919	53.9154	0.691286	10.8464	1.86984	53.9124	0.673719
10.8232	1.72978	54.0121	0.621869	10.8733	2.08415	53.9965	0.751698	10.8673	2.22189	53.9971	0.801909	10.8433	1.91939	53.999	0.691428	10.863	1.87057	53.9954	0.673985
10.84	1.73593	54.0959	0.624109	10.89	2.08519	54.0801	0.752077	10.8839	2.1882	54.0804	0.789636	10.86	1.92032	54.0823	0.691767	10.8796	1.87089	54.0785	0.674102
10.8567	1.73436	54.1792	0.623537	10.9067	2.08593	54.1634	0.752346	10.9007	2.14058	54.1642	0.772288	10.8765	1.92056	54.165	0.691854	10.8964	1.87164	54.1623	0.674375
10.8733	1.73309	54.2622	0.623075	10.9234	2.08591	54.2469	0.752339	10.9174	2.16736	54.2475	0.782044	10.8934	1.92166	54.2491	0.692255	10.913	1.87216	54.2453	0.674565
10.8901	1.7355	54.346	0.623953	10.94	2.08636	54.3302	0.752503	10.934	2.18047	54.3308	0.78682	10.91	1.92164	54.3324	0.692248	10.9297	1.87295	54.3289	0.674852
10.9067	1.73799	54.4293	0.62486	10.9567	2.08743	54.4136	0.752893	10.9507	2.10019	54.4144	0.757574	10.9267	1.92303	54.4157	0.692754	10.9464	1.87334	54.4123	0.674995
10.9234	1.73763	54.5127	0.624729	10.9734	2.08793	54.4969	0.753075	10.9674	2.02717	54.4977	0.730973	10.9434	1.92333	54.499	0.692863	10.963	1.87282	54.4956	0.674805
10.94	1.73668	54.596	0.624383	10.99	2.08882	54.5799	0.753399	10.984	2.1433	54.5804	0.773279	10.96	1.92347	54.5824	0.692914	10.9797	1.87376	54.5789	0.675148
10.9567	1.73705	54.6793	0.624517	11.0067	2.08953	54.6635	0.753658	11.0006	2.16068	54.6638	0.77961	10.9766	1.92384	54.6654	0.693049	10.9963	1.87411	54.6619	0.675275
10.9734	1.74042	54.7626	0.625745	11.0234	2.09056	54.747	0.754033	11.0173	2.0817	54.7474	0.750838	10.9932	1.92456	54.7484	0.693311	11.013	1.87459	54.7454	0.67545
10.99	1.74077	54.8459	0.625872	11.04	2.09095	54.8301	0.754175	11.034	2.09354	54.8307	0.755151	11.01	1.92507	54.8323	0.693497	11.0297	1.8751	54.8288	0.675636
11.0067	1.74044	54.9292	0.625752	11.0567	2.09094	54.9134	0.754171	11.0507	2.17306	54.914	0.78412	11.0267	1.92575	54.9158	0.693745	11.0463	1.87606	54.9121	0.675985
11.0234	1.73997	55.0127	0.625581	11.0733	2.09183	54.9967	0.754495	11.0674	2.0837	54.9975	0.751566	11.0433	1.9264	54.9988	0.693982	11.063	1.87676	54.9956	0.67624
11.04	1.74192	55.0958	0.626291	11.0899	2.09253	55.0798	0.75475	11.084	2.10723	55.0806	0.760138	11.06	1.92712	55.0824	0.694244	11.0797	1.87705	55.0789	0.676346
11.0567	1.74319	55.1791	0.626754	11.1067	2.09323	55.1635	0.755005	11.1006	2.09566	55.1639	0.755923	11.0767	1.9275	55.1657	0.694383	11.0963	1.87768	55.1619	0.676576
11.0734	1.74301	55.2627	0.626689	11.1234	2.09427	55.2471	0.755384	11.1174	2.13113	55.2477	0.768845	11.0933	1.92759	55.2488	0.694415	11.1131	1.87799	55.2458	0.676689
11.0899	1.74225	55.3455	0.626412	11.14	2.09487	55.3302	0.755603	11.134	2.1328	55.3308	0.769454	11.1101	1.92855	55.3326	0.694765	11.1297	1.87837	55.3289	0.676827
11.1067	1.74362	55.4293	0.626911	11.1567	2.09541	55.4135	0.7558	11.1507	2.11161	55.4141	0.761734	11.1267	1.92922	55.4157	0.695009	11.1463	1.87879	55.4119	0.67698
11.1234	1.74589	55.5129	0.627738	11.1734	2.0964	55.497	0.75616	11.1674	2.14513	55.4976	0.773945	11.1433	1.92949	55.499	0.695107	11.1631	1.87959	55.4957	0.677271
11.14	1.7459	55.5959	0.627741	11.19	2.09663	55.5801	0.756244	11.184	2.14131	55.5809	0.772554	11.1601	1.93042	55.5825	0.695446	11.1797	1.88049	55.5787	0.677599
11.1567	1.74524	55.6792	0.627501	11.2067	2.09738	55.6634	0.756517	11.2006	2.13307	55.6637	0.769552	11.1767	1.93065	55.6658	0.69553	11.1963	1.88066	55.662	0.677661
11.1734	1.74591	55.7627	0.627745	11.2233	2.09822	55.7467	0.756823	11.2173	2.17474	55.7473	0.784732	11.1933	1.93133	55.7489	0.695778	11.213	1.88112	55.7454	0.677829
11.19	1.74744	55.8458	0.628302	11.24	2.09869	55.83	0.756995	11.234	2.16162	55.8306	0.779953	11.21	1.93211	55.8322	0.696062	11.2297	1.88198	55.8289	0.678142
11.2067	1.74813	55.9291	0.628554	11.2566	2.09961	55.9133	0.75733	11.2506	2.17282	55.9139	0.784033	11.2267	1.9326	55.9157	0.69624	11.2463	1.88287	55.9122	0.678466
11.2234	1.74843	56.0126	0.628663	11.2733	2.10054	55.9966	0.757668	11.2673	2.17561	55.9972	0.785049	11.2433	1.93331	55.9987	0.696499	11.263	1.8829	55.9952	0.678477
11.24	1.74821	56.096	0.628583	11.2901	2.10044	56.0804	0.757632	11.284	2.18744	56.0808	0.789359	11.26	1.93381	56.082	0.696681	11.2797	1.88288	56.0789	0.67847
11.2567	1.7495	56.1793	0.629053	11.3066	2.10116	56.1632	0.757894	11.3007	2.18066	56.164	0.786889	11.2767	1.9342	56.1656	0.696823	11.2963	1.88397	56.1621	0.678867
11.2733	1.75009	56.2623	0.629268	11.3233	2.10196	56.2468	0.758186	11.3173	2.19407	56.2474	0.791774	11.2933	1.93547	56.249	0.697286	11.3129	1.88438	56.2452	0.679016
11.29	1.75024	56.3459	0.629322	11.34	2.10282	56.3303	0.758499	11.334	2.20229	56.3309	0.794769	11.31	1.93545	56.332	0.697279	11.3297	1.88479	56.329	0.679166
11.3067	1.75094	56.4292	0.629577	11.3567	2.10324	56.4134	0.758652	11.3507	2.18846	56.4139	0.78973	11.3267	1.93602	56.4158	0.697486	11.3464	1.88553	56.4123	0.679435
11.3233	1.75189	56.5125	0.629923	11.3734	2.10406	56.4969	0.758951	11.3673	2.2108	56.4973	0.797869	11.3434	1.93623	56.4991	0.697563	11.363	1.88637	56.4954	0.679741
11.34	1.75237	56.596	0.630098	11.39	2.10491	56.58	0.75926	11.384	2.21645	56.5808	0.799927	11.36	1.93693	56.5821	0.697818	11.3797	1.88705	56.5792	0.679989
11.3567	1.75266	56.6793	0.630204	11.4066	2.10518	56.6633	0.759359	11.4006	2.20116	56.6639	0.794357	11.3767	1.93763	56.6657	0.698073	11.3963	1.88741	56.662	0.68012
11.3734	1.75355	56.7627	0.630528	11.4233	2.10593	56.7466	0.759632	11.4173	2.21897	56.7472	0.800845	11.3933	1.93822	56.7488	0.698288	11.4129	1.8881	56.745	0.680372
11.39	1.75424	56.8457	0.63078	11.44	2.10629	56.8302	0.759763	11.434	2.22709	56.8308	0.803803	11.41	1.93882	56.8323	0.698506	11.4297	1.88881	56.8288	0.68063
11.4066	1.75469	56.929	0.630944	11.4566	2.10699	56.9132	0.760018	11.4507	2.21486	56.9141	0.799348	11.4266	1.93964	56.9153	0.698805	11.4463	1.8881	56.9118	0.680372
11.4233	1.75493	57.0123	0.631031	11.4733	2.1075	56.9965	0.760204	11.4673	2.22545	56.9971	0.803206	11.4433	1.94074	56.9986	0.699206	11.4629	1.88891	56.9951	0.680667
11.44	1.75608	57.0956	0.63145	11.49	2.10819	57.0801	0.760455	11.484	2.236	57.0806	0.807049	11.46	1.94023	57.0823	0.69902	11.4797	1.88944	57.0787	0.68086
11.4566	1.75647	57.1789	0.631592	11.5067	2.10932	57.1636	0.760867	11.5007	2.22527	57.164	0.80314	11.4766	1.94078	57.1653	0.69922	11.4963	1.89015	57.1621	0.681118
11.4733	1.75673	57.2625	0.631687	11.5233	2.10968	57.2467	0.760998	11.5173	2.23278	57.2473	0.805876	11.4933	1.94165	57.2489	0.699537	11.513	1.89059	57.2456	0.681279
11.4901	1.75738	57.3461	0.631923	11.54	2.11054	57.33	0.761311	11.534	2.24127	57.3306	0.808969	11.51	1.94216	57.3322	0.699723	11.5296	1.89112	57.3287	0.681472
11.5067	1.75817	57.4293	0.632211	11.5567	2.11087	57.4135	0.761432	11.5507	2.23269	57.4141	0.805843	11.5266	1.94287	57.4154	0.699982	11.5464	1.89198	57.4123	0.681785
11.5233	1.75862	57.5124	0.632375	11.5733	2.11146	57.4966	0.761647	11.5673	2.23869	57.4974	0.808029	11.5434	1.94323	57.499	0.700113	11.5631	1.89272	57.4958	0.682055
11.54	1.75961	57.5959	0.632736	11.59	2.11176	57.5802	0.761756	11.584	2.2476	57.5807	0.811275	11.5601	1.94449	57.5826	0.700572	11.5797	1.89314	57.5789	0.682208
11.5567	1.76007	57.6793	0.632903	11.6067	2.11253	57.6635	0.762036	11.6007	2.23982	57.6641	0.808441	11.5767	1.94511	57.6656	0.700798	11.5963	1.89385	57.6622	0.682466
11.5734	1.76103	57.7626	0.633253	11.6233	2.11351	57.7468	0.762393	11.6173	2.24348	57.7474	0.809774	11.5934	1.94539	57.7492	0.7009	11.613	1.89466	57.7457	0.682761
11.59	1.76133	57.8459	0.633362	11.64	2.11472	57.8301	0.762834	11.634	2.25208	57.8307	0.812907	11.61	1.94588	57.8322	0.701078	11.6296	1.89497	57.8285	0.682874
11.6067	1.76198	57.9292	0.633599	11.6567	2.11445	57.9134	0.762736	11.6507	2.24547	57.9142	0.810499	11.6266	1.94627	57.9152	0.70122	11.6463	1.89448	57.912	0.682696
11.6233	1.76221	58.0125	0.633683	11.6733	2.11523	57.9964	0.76302	11.6673	2.24769	57.9973	0.811308	11.6434	1.94697	57.9991	0.701475	11.663	1.89558	57.9956	0.683097
11.64	1.7634	58.0958	0.634117	11.69	2.11618	58.08	0.763366	11.684	2.25646	58.0806	0.814503	11.66	1.94724	58.0824	0.701574	11.6796	1.89581	58.0784	0.68318
11.6567	1.76346	58.1791	0.634138	11.7067	2.11605	58.1636	0.763319	11.7007	2.25073	58.1641	0.812415	11.6766	1.94804	58.1652	0.701865	11.6964	1.89675	58.1623	0.683523
11.6733	1.76434	58.2621	0.634459	11.7233	2.11641	58.2466	0.76345	11.7173	2.25085	58.2472	0.812459	11.6934	1.94897	58.2491	0.702204	11.713	1.89704	58.2453	0.683628
11.69	1.76505	58.346	0.634718	11.74	2.11704	58.3299	0.763679	11.734	2.25804	58.3304	0.815078	11.71	1.94949	58.3323	0.702393	11.7296	1.89805	58.3285	0.683996
11.7067	1.76603	58.4292	0.635075	11.7567	2.11831	58.4138	0.764142	11.7507	2.25468	58.414	0.813854	11.7266	1.94961	58.4153	0.702437	11.7463	1.89855	58.4119	0.684179
11.7233	1.76635	58.5123	0.635191	11.7733	2.11909	58.4968	0.764426	11.7673	2.25501	58.4974	0.813974	11.7432	1.95035	58.4984	0.702707	11.763	1.8993	58.4955	0.684452
11.74	1.76674	58.5956	0.635333	11.79	2.11918	58.5801	0.764459	11.784	2.26212	58.5807	0.816565	11.76	1.95107	58.5823	0.702969	11.7797	1.89988	58.5787	0.684663
11.7567	1.76728	58.6795	0.63553	11.8067	2.11977	58.6637	0.764674	11.8007	2.25922	58.664	0.815508	11.7767	1.95141	58.6658	0.703093	11.7963	1.90048	58.6621	0.684882
11.7734	1.76837	58.7627	0.635927	11.8234	2.12067	58.7469	0.765002	11.8174	2.25876	58.7475	0.815341	11.7934	1.9517	58.7491	0.703199	11.813	1.90119	58.7456	0.68514
11.79	1.76857	58.8458	0.636	11.84	2.12086	58.83	0.765071	11.834	2.26404	58.8308	0.817264	11.81	1.95247	58.8324	0.703479	11.8298	1.90164	58.8292	0.685304
11.8067	1.76915	58.9293	0.636211	11.8566	2.12134	58.9133	0.765246	11.8506	2.2623	58.9136	0.81663	11.8268	1.95367	58.916	0.703916	11.8463	1.90223	58.912	0.685519
11.8234	1.77009	59.0127	0.636554	11.8734	2.12213	58.9969	0.765534	11.8674	2.2612	58.9974	0.81623	11.8433	1.95384	58.9988	0.703978	11.863	1.9026	58.9955	0.685654
11.84	1.77056	59.0957	0.636725	11.89	2.12307	59.0801	0.765876	11.884	2.26653	59.0808	0.818171	11.86	1.95445	59.0824	0.7042	11.8797	1.90255	59.0791	0.685636
11.8566	1.77088	59.179	0.636842	11.9066	2.12365	59.1632	0.766087	11.9006	2.26653	59.1638	0.818171	11.8767	1.95504	59.1656	0.704415	11.8963	1.90276	59.1619	0.685712
11.8734	1.77163	59.2626	0.637115	11.9233	2.12356	59.2468	0.766055	11.9174	2.26532	59.2476	0.81773	11.8933	1.95456	59.2487	0.70424	11.913	1.90355	59.2454	0.686
11.89	1.77233	59.3458	0.63737	11.94	2.12426	59.3301	0.76631	11.934	2.26938	59.3306	0.819209	11.91	1.9551	59.3322	0.704437	11.9297	1.90446	59.3287	0.686332
11.9067	1.77301	59.4292	0.637617	11.9567	2.12512	59.4134	0.766623	11.9507	2.26942	59.414	0.819224	11.9267	1.9558	59.4156	0.704692	11.9463	1.90471	59.4121	0.686423
11.9234	1.77359	59.5128	0.637829	11.9734	2.12559	59.4969	0.766794	11.9674	2.26955	59.4975	0.819271	11.9433	1.95667	59.4989	0.705009	11.963	1.90544	59.4956	0.686689
11.94	1.77412	59.5958	0.638022	11.99	2.12566	59.5802	0.76682	11.984	2.27275	59.5806	0.820437	11.96	1.95717	59.5824	0.705191	11.9797	1.90625	59.5789	0.686984
11.9567	1.77472	59.6791	0.63824	12.0067	2.12659	59.6636	0.767158	12.0007	2.27345	59.6642	0.820692	11.9767	1.95773	59.6657	0.705395	11.9964	1.90689	59.6622	0.687217
11.9734	1.77528	59.7626	0.638444	12.0234	2.12747	59.7471	0.767479	12.0174	2.27224	59.7477	0.820251	11.9933	1.95858	59.749	0.705705	12.013	1.90718	59.7455	0.687322
11.99	1.77545	59.846	0.638506	12.04	2.1279	59.8302	0.767636	12.034	2.27518	59.8307	0.821322	12.01	1.95992	59.8323	0.706193	12.0297	1.9079	59.8289	0.687585
12.0068	1.77657	59.9295	0.638914	12.0567	2.12828	59.9135	0.767774	12.0507	2.27599	59.9141	0.821617	12.0267	1.96065	59.9157	0.706459	12.0464	1.90867	59.9124	0.687865
12.0234	1.77677	60.0129	0.638987	12.0733	2.12876	59.9965	0.767949	12.0673	2.27505	59.9971	0.821275	12.0434	1.96019	59.9992	0.706291	12.063	1.90821	59.9955	0.687698
12.0401	1.77718	60.0962	0.639137	12.09	2.12948	60.0801	0.768211	12.084	2.27812	60.0807	0.822393	12.06	1.96085	60.0823	0.706532	12.0797	1.90876	60.0787	0.687898
12.0567	1.77778	60.1792	0.639355	12.1067	2.12973	60.1634	0.768302	12.1007	2.2794	60.1639	0.82286	12.0767	1.96011	60.1656	0.706262	12.0964	1.9094	60.1623	0.688131
12.0733	1.77875	60.2625	0.639709	12.1233	2.13063	60.2467	0.76863	12.1173	2.27909	60.247	0.822747	12.0934	1.96224	60.2494	0.707038	12.113	1.91032	60.2453	0.688466
12.09	1.77893	60.3458	0.639774	12.14	2.13121	60.3302	0.768842	12.134	2.28283	60.3308	0.824109	12.1099	1.96095	60.3319	0.706568	12.1297	1.91059	60.3289	0.688565
12.1067	1.77903	60.4291	0.639811	12.1567	2.1315	60.4135	0.768947	12.1507	2.28003	60.4141	0.823089	12.1266	1.96413	60.4155	0.707727	12.1464	1.91123	60.4123	0.688798
12.1234	1.78	60.5127	0.640164	12.1733	2.13209	60.4966	0.769162	12.1673	2.27991	60.4971	0.823046	12.1433	1.96614	60.499	0.708459	12.163	1.9119	60.4952	0.689042
12.14	1.78061	60.596	0.640386	12.1901	2.13292	60.5804	0.769464	12.1841	2.28539	60.581	0.825042	12.16	1.96471	60.582	0.707938	12.1797	1.91265	60.5788	0.689315
12.1567	1.78109	60.6792	0.640561	12.2067	2.13401	60.6635	0.769862	12.2007	2.28546	60.6641	0.825067	12.1767	1.96496	60.6656	0.708029	12.1964	1.91232	60.6624	0.689195
12.1733	1.78144	60.7623	0.640689	12.2233	2.13421	60.7465	0.769934	12.2173	2.28373	60.7471	0.824437	12.1934	1.96529	60.7492	0.708149	12.213	1.91257	60.7454	0.689286
12.1901	1.78191	60.8462	0.64086	12.2401	2.13417	60.8304	0.76992	12.234	2.28557	60.8309	0.825107	12.21	1.96586	60.8323	0.708357	12.2297	1.91377	60.829	0.689723
12.2067	1.78292	60.9292	0.641228	12.2567	2.13494	60.9136	0.7702	12.2507	2.2876	60.914	0.825847	12.2267	1.96561	60.9156	0.708266	12.2464	1.91417	60.9123	0.689869
12.2233	1.78318	61.0125	0.641322	12.2733	2.13582	60.9967	0.770521	12.2673	2.28747	60.9973	0.8258	12.2433	1.96686	60.9989	0.708721	12.263	1.91447	60.9954	0.689978
12.2401	1.78347	61.0963	0.641428	12.29	2.13582	61.08	0.770521	12.284	2.28787	61.0806	0.825945	12.26	1.96742	61.0821	0.708925	12.2796	1.91517	61.0787	0.690233
12.2567	1.78443	61.1793	0.641778	12.3067	2.13693	61.1636	0.770925	12.3007	2.28896	61.1641	0.826342	12.2767	1.96859	61.1657	0.709352	12.2964	1.9161	61.1622	0.690572
12.2733	1.78484	61.2624	0.641927	12.3233	2.13708	61.2466	0.77098	12.3174	2.28916	61.2475	0.826415	12.2934	1.96794	61.2491	0.709115	12.313	1.91638	61.2456	0.690674
12.29	1.78493	61.3457	0.64196	12.34	2.13831	61.3299	0.771428	12.334	2.29053	61.3305	0.826914	12.31	1.96931	61.3324	0.709614	12.3296	1.91612	61.3286	0.690579
12.3067	1.78573	61.4293	0.642251	12.3567	2.13849	61.4135	0.771494	12.3507	2.2913	61.4141	0.827195	12.3266	1.96988	61.4154	0.709821	12.3463	1.91715	61.4121	0.690954
12.3233	1.78636	61.5123	0.642481	12.3733	2.13849	61.4968	0.771494	12.3673	2.29104	61.4974	0.8271	12.3433	1.9702	61.4989	0.709938	12.363	1.91797	61.4957	0.691253
12.34	1.78646	61.5958	0.642517	12.39	2.13953	61.5801	0.771872	12.3839	2.29232	61.5804	0.827566	12.36	1.97036	61.5822	0.709996	12.3796	1.91814	61.5785	0.691315
12.3567	1.78703	61.6792	0.642725	12.4067	2.14008	61.6637	0.772073	12.4007	2.29383	61.6642	0.828117	12.3766	1.97067	61.6653	0.710109	12.3964	1.91855	61.6623	0.691464
12.3733	1.78798	61.7625	0.643071	12.4233	2.14017	61.7467	0.772106	12.4174	2.29304	61.7475	0.827829	12.3933	1.9714	61.7488	0.710375	12.413	1.91941	61.7454	0.691778
12.39	1.78822	61.8458	0.643158	12.44	2.14107	61.8302	0.772434	12.434	2.29387	61.8306	0.828131	12.41	1.97146	61.8324	0.710397	12.4296	1.91949	61.8286	0.691807
12.4067	1.78892	61.9294	0.643413	12.4567	2.1417	61.9135	0.772663	12.4507	2.29579	61.9144	0.828831	12.4267	1.97265	61.9157	0.710831	12.4464	1.9197	61.9122	0.691883
12.4233	1.78907	62.0124	0.643468	12.4733	2.14262	61.9966	0.772998	12.4673	2.29566	61.9971	0.828783	12.4434	1.9736	61.999	0.711177	12.463	1.92044	61.9955	0.692153
12.44	1.78988	62.096	0.643763	12.49	2.14282	62.0802	0.773071	12.4839	2.29548	62.0802	0.828718	12.46	1.97386	62.0823	0.711271	12.4797	1.92122	62.0788	0.692437
12.4567	1.79041	62.1792	0.643956	12.5067	2.14287	62.1637	0.773089	12.5007	2.29703	62.1641	0.829282	12.4766	1.97447	62.1654	0.711494	12.4963	1.92185	62.1622	0.692667
12.4733	1.79076	62.2623	0.644084	12.5233	2.14404	62.2468	0.773515	12.5173	2.29754	62.2474	0.829468	12.4933	1.97488	62.2487	0.711643	12.513	1.92201	62.2455	0.692725
12.49	1.79154	62.3459	0.644368	12.5399	2.14416	62.3298	0.773559	12.534	2.29783	62.3307	0.829574	12.51	1.97463	62.3323	0.711552	12.5296	1.9228	62.3285	0.693013
12.5067	1.79226	62.4294	0.64463	12.5567	2.14477	62.4136	0.773781	12.5507	2.29878	62.414	0.82992	12.5267	1.97524	62.4155	0.711774	12.5463	1.92352	62.4118	0.693275
12.5233	1.79262	62.5125	0.644761	12.5733	2.14542	62.4967	0.774018	12.5673	2.29894	62.4973	0.829978	12.5433	1.97542	62.4988	0.71184	12.563	1.92392	62.4956	0.693421
12.54	1.79291	62.5958	0.644867	12.5899	2.1468	62.5798	0.774521	12.5839	2.29965	62.5803	0.830237	12.56	1.97707	62.5824	0.712441	12.5796	1.92374	62.5784	0.693355
12.5567	1.79402	62.6793	0.645271	12.6066	2.14712	62.6633	0.774638	12.6006	2.3004	62.6636	0.83051	12.5766	1.97731	62.6654	0.712528	12.5963	1.92453	62.6619	0.693643
12.5733	1.7946	62.7624	0.645483	12.6234	2.1472	62.7471	0.774667	12.6174	2.30088	62.7474	0.830685	12.5933	1.97769	62.7488	0.712667	12.613	1.92526	62.7456	0.693909
12.5899	1.79444	62.8454	0.645424	12.6401	2.14807	62.8304	0.774984	12.6341	2.30119	62.831	0.830798	12.61	1.97847	62.832	0.712951	12.6297	1.92566	62.8291	0.694055
12.6066	1.79531	62.929	0.645741	12.6566	2.14874	62.9132	0.775228	12.6507	2.30274	62.914	0.831362	12.6267	1.97914	62.9156	0.713195	12.6463	1.92627	62.9119	0.694277
12.6234	1.79562	63.0129	0.645854	12.6733	2.14945	62.9968	0.775486	12.6674	2.30286	62.9976	0.831406	12.6433	1.98027	62.999	0.713607	12.663	1.92686	62.9954	0.694492
12.6401	1.79642	63.0961	0.646146	12.69	2.14991	63.0801	0.775654	12.684	2.30321	63.0809	0.831534	12.66	1.98018	63.0823	0.713574	12.6797	1.9276	63.079	0.694761
12.6567	1.79666	63.1792	0.646233	12.7067	2.15087	63.1634	0.776004	12.7006	2.30323	63.1637	0.831541	12.6767	1.98129	63.1658	0.713978	12.6963	1.92811	63.1621	0.694947
12.6733	1.79692	63.2625	0.646328	12.7233	2.1501	63.2467	0.775723	12.7173	2.30462	63.2473	0.832047	12.6933	1.98055	63.2489	0.713709	12.713	1.92846	63.2454	0.695075
12.69	1.7975	63.3458	0.646539	12.74	2.15152	63.33	0.77624	12.734	2.30555	63.3306	0.832386	12.71	1.98064	63.3321	0.713741	12.7296	1.92844	63.3286	0.695067
12.7067	1.79838	63.4291	0.64686	12.7567	2.15174	63.4135	0.776321	12.7506	2.305	63.4136	0.832186	12.7267	1.98083	63.4157	0.713811	12.7463	1.92913	63.4119	0.695319
12.7234	1.79859	63.5126	0.646936	12.7734	2.15253	63.4969	0.776608	12.7674	2.30357	63.4977	0.831665	12.7432	1.98249	63.4985	0.714415	12.763	1.92959	63.4956	0.695486
12.74	1.79938	63.5957	0.647224	12.79	2.15339	63.5799	0.776922	12.784	2.30744	63.5808	0.833075	12.76	1.98313	63.5821	0.714648	12.7797	1.93019	63.5789	0.695705
12.7567	1.79974	63.6793	0.647355	12.8066	2.15355	63.6632	0.77698	12.8007	2.30635	63.6641	0.832678	12.7767	1.98326	63.6659	0.714696	12.7963	1.93109	63.6622	0.696033
12.7734	1.80001	63.7626	0.647454	12.8234	2.15443	63.747	0.777301	12.8173	2.3082	63.7474	0.833352	12.7933	1.98477	63.749	0.715246	12.8129	1.93145	63.7451	0.696164
12.79	1.80046	63.8459	0.647617	12.84	2.15415	63.8303	0.777199	12.834	2.3078	63.8309	0.833206	12.81	1.98483	63.8323	0.715268	12.8297	1.93214	63.829	0.696415
12.8066	1.80151	63.9289	0.648	12.8567	2.15486	63.9136	0.777457	12.8507	2.30917	63.9139	0.833705	12.8267	1.98549	63.9158	0.715508	12.8464	1.93206	63.9123	0.696386
12.8234	1.80172	64.0127	0.648077	12.8734	2.15586	63.9969	0.777821	12.8673	2.30961	63.9973	0.833865	12.8434	1.98597	63.9991	0.715683	12.863	1.9324	63.9956	0.69651
12.84	1.8022	64.0961	0.648251	12.89	2.1568	64.0802	0.778164	12.8841	2.31046	64.0811	0.834175	12.86	1.98652	64.0821	0.715883	12.8797	1.93328	64.0792	0.696831
12.8567	1.80285	64.1793	0.648488	12.9067	2.15716	64.1635	0.778295	12.9008	2.31094	64.1644	0.83435	12.8767	1.98678	64.1657	0.715978	12.8964	1.93363	64.1625	0.696958
12.8734	1.80299	64.2626	0.648539	12.9233	2.15722	64.2466	0.778317	12.9173	2.31174	64.2471	0.834641	12.8934	1.98692	64.2493	0.716029	12.9129	1.93393	64.245	0.697067
12.8901	1.8041	64.3462	0.648944	12.94	2.15806	64.3302	0.778623	12.934	2.3126	64.3308	0.834954	12.91	1.98739	64.3323	0.7162	12.9297	1.93498	64.3288	0.69745
12.9067	1.80447	64.4292	0.649078	12.9567	2.15866	64.4135	0.778842	12.9507	2.31232	64.4143	0.834852	12.9267	1.98798	64.4156	0.716415	12.9464	1.9353	64.4124	0.697566
12.9233	1.80417	64.5123	0.648969	12.9732	2.15946	64.4962	0.779133	12.9672	2.31309	64.4968	0.835133	12.9434	1.98971	64.4992	0.717046	12.9629	1.93576	64.4951	0.697734
12.9401	1.80513	64.5962	0.649319	12.9901	2.1596	64.5803	0.779184	12.984	2.31415	64.5807	0.835519	12.96	1.98922	64.5823	0.716867	12.9797	1.93677	64.5788	0.698102
12.9567	1.8059	64.6792	0.649599	13.0067	2.16035	64.6636	0.779457	13.0007	2.31479	64.6642	0.835752	12.9766	1.98703	64.6653	0.716069	12.9964	1.93667	64.6623	0.698066
12.9732	1.80604	64.7619	0.64965	13.0233	2.15988	64.7464	0.779286	13.0173	2.31491	64.747	0.835796	12.9934	1.99046	64.7491	0.717319	13.0129	1.93672	64.7451	0.698084
12.9901	1.80621	64.8461	0.649712	13.04	2.16252	64.8303	0.780248	13.034	2.31531	64.8306	0.835942	13.01	1.99345	64.8321	0.718408	13.0296	1.93748	64.8286	0.698361
13.0067	1.80716	64.9293	0.650058	13.0567	2.16153	64.9136	0.779887	13.0507	2.31589	64.9141	0.836153	13.0266	1.98734	64.9155	0.716182	13.0464	1.93817	64.9122	0.698612
13.0233	1.80758	65.0124	0.650211	13.0733	2.16249	64.9968	0.780237	13.0673	2.31655	64.9974	0.836393	13.0434	1.99335	64.999	0.718372	13.063	1.93865	64.9955	0.698787
13.04	1.8081	65.096	0.650401	13.0901	2.16407	65.0804	0.780812	13.084	2.31662	65.0808	0.836419	13.06	1.99205	65.0824	0.717898	13.0797	1.9391	65.0791	0.698951
13.0567	1.80849	65.1792	0.650543	13.1067	2.16357	65.1635	0.78063	13.1007	2.31747	65.1641	0.836729	13.0767	1.99269	65.1659	0.718131	13.0964	1.93987	65.1624	0.699231
13.0733	1.80935	65.2625	0.650856	13.1234	2.16471	65.2471	0.781046	13.1173	2.31838	65.2473	0.83706	13.0934	1.9947	65.2494	0.718863	13.1131	1.94061	65.246	0.699501
13.0901	1.80997	65.3462	0.651082	13.1399	2.16483	65.3298	0.781089	13.134	2.31822	65.3307	0.837002	13.11	1.99193	65.3323	0.717854	13.1297	1.94083	65.3287	0.699581
13.1067	1.81034	65.4292	0.651217	13.1567	2.16545	65.4134	0.781315	13.1507	2.3185	65.414	0.837104	13.1267	1.99585	65.4155	0.719282	13.1463	1.94057	65.412	0.699486
13.1234	1.81113	65.5128	0.651505	13.1733	2.1658	65.4967	0.781443	13.1674	2.31961	65.4975	0.837508	13.1433	1.99373	65.4989	0.71851	13.163	1.94124	65.4954	0.69973
13.14	1.81199	65.5958	0.651818	13.1899	2.16677	65.5798	0.781796	13.184	2.32013	65.5806	0.837698	13.16	1.9943	65.5824	0.718718	13.1796	1.94199	65.5784	0.700004
13.1567	1.81209	65.6791	0.651854	13.2067	2.16626	65.6635	0.78161	13.2007	2.3204	65.6641	0.837796	13.1766	1.9934	65.6655	0.71839	13.1963	1.9423	65.662	0.700117
13.1733	1.81278	65.7624	0.652106	13.2234	2.16732	65.7469	0.781996	13.2173	2.32079	65.7474	0.837938	13.1933	1.99398	65.7488	0.718601	13.213	1.94291	65.7455	0.700339
13.1899	1.81213	65.8454	0.651869	13.24	2.16799	65.8299	0.78224	13.2339	2.3216	65.8302	0.838233	13.2101	1.99697	65.8326	0.71969	13.2297	1.94377	65.8289	0.700652
13.2067	1.81317	65.9293	0.652248	13.2567	2.16852	65.9137	0.782434	13.2507	2.32223	65.9143	0.838463	13.2267	1.99438	65.9156	0.718747	13.2463	1.94427	65.9121	0.700834
13.2234	1.81327	66.0126	0.652284	13.2733	2.16886	65.9968	0.782557	13.2673	2.32251	65.9974	0.838565	13.2432	1.99653	65.9984	0.71953	13.263	1.94443	65.9955	0.700893
13.24	1.81394	66.0956	0.652528	13.2899	2.16995	66.0798	0.782954	13.284	2.32292	66.0807	0.838714	13.26	1.99786	66.0823	0.720015	13.2797	1.94521	66.0787	0.701177
13.2567	1.81456	66.1794	0.652754	13.3067	2.17038	66.1636	0.783111	13.3007	2.32366	66.1639	0.838984	13.2767	1.99673	66.1655	0.719603	13.2963	1.94601	66.162	0.701468
13.2733	1.815	66.2625	0.652914	13.3233	2.17088	66.2467	0.783293	13.3174	2.324	66.2475	0.839107	13.2933	2.00113	66.2489	0.721206	13.313	1.94564	66.2456	0.701333
13.29	1.81505	66.3458	0.652933	13.34	2.17096	66.33	0.783322	13.334	2.3247	66.3306	0.839362	13.31	1.99892	66.3324	0.720401	13.3296	1.94563	66.3286	0.70133
13.3068	1.81579	66.4296	0.653202	13.3566	2.17112	66.4133	0.783381	13.3506	2.32474	66.4139	0.839377	13.3267	1.99981	66.4157	0.720725	13.3464	1.94692	66.4123	0.7018
13.3233	1.81683	66.5124	0.653581	13.3733	2.17222	66.4966	0.783781	13.3673	2.32529	66.4972	0.839577	13.3433	2.00046	66.4988	0.720962	13.363	1.94731	66.4956	0.701942
13.34	1.81657	66.5957	0.653486	13.39	2.17368	66.5802	0.784313	13.384	2.32578	66.5804	0.839756	13.36	1.99985	66.582	0.72074	13.3797	1.94781	66.5789	0.702124
13.3567	1.81745	66.6792	0.653807	13.4066	2.17362	66.6632	0.784291	13.4006	2.32656	66.6637	0.84004	13.3766	2.00226	66.6654	0.721617	13.3963	1.94806	66.6619	0.702215
13.3733	1.81763	66.7623	0.653872	13.4233	2.17199	66.7468	0.783698	13.4173	2.32716	66.7474	0.840259	13.3933	2.00077	66.7487	0.721075	13.413	1.94879	66.7455	0.702481
13.39	1.81844	66.8459	0.654168	13.44	2.17442	66.8301	0.784583	13.434	2.3275	66.8309	0.840383	13.41	2.00291	66.8323	0.721854	13.4297	1.94974	66.8287	0.702827
13.4066	1.81852	66.9289	0.654197	13.4566	2.17488	66.9129	0.78475	13.4506	2.32788	66.9137	0.840521	13.4267	2.00295	66.9155	0.721869	13.4463	1.94995	66.9118	0.702903
13.4233	1.81875	67.0125	0.654281	13.4734	2.17528	66.9969	0.784896	13.4673	2.32844	66.9973	0.840725	13.4433	2.00274	66.9989	0.721792	13.463	1.94966	66.9954	0.702798
13.44	1.81951	67.0958	0.654557	13.49	2.17598	67.0802	0.785151	13.484	2.32912	67.0808	0.840973	13.46	2.00396	67.0821	0.722237	13.4797	1.95065	67.0792	0.703158
13.4566	1.82043	67.1788	0.654893	13.5066	2.17699	67.1633	0.785519	13.5006	2.32971	67.1638	0.841188	13.4767	2.00317	67.1657	0.721949	13.4963	1.95133	67.1622	0.703406
13.4734	1.82051	67.2627	0.654922	13.5234	2.17756	67.2472	0.785727	13.5174	2.33002	67.2475	0.841301	13.4934	2.00511	67.249	0.722656	13.513	1.95158	67.2455	0.703497
13.49	1.82099	67.346	0.655097	13.54	2.17764	67.3302	0.785756	13.534	2.33041	67.3308	0.841443	13.51	2.00481	67.332	0.722546	13.5297	1.95216	67.3289	0.703709
13.5066	1.82147	67.429	0.655271	13.5566	2.17757	67.4132	0.78573	13.5507	2.33061	67.4141	0.841515	13.5267	2.00512	67.4159	0.722659	13.5463	1.95291	67.4119	0.703982
13.5234	1.82207	67.5129	0.65549	13.5733	2.17867	67.4968	0.786131	13.5673	2.33139	67.4973	0.8418	13.5434	2.00625	67.4992	0.723071	13.563	1.95321	67.4955	0.704091
13.5401	1.82283	67.5961	0.655767	13.5899	2.17897	67.5798	0.78624	13.584	2.33174	67.5806	0.841927	13.56	2.00604	67.582	0.722995	13.5797	1.95316	67.579	0.704073
13.5566	1.82285	67.6789	0.655774	13.6066	2.17901	67.6631	0.786255	13.6006	2.33241	67.6637	0.842171	13.5767	2.00789	67.6656	0.723668	13.5963	1.95407	67.6621	0.704404
13.5733	1.82314	67.7625	0.65588	13.6234	2.1804	67.7469	0.786761	13.6173	2.33296	67.747	0.842372	13.5934	2.00648	67.7491	0.723155	13.613	1.95456	67.7454	0.704583
13.59	1.82397	67.8458	0.656182	13.64	2.1807	67.83	0.786871	13.634	2.33334	67.8306	0.84251	13.6099	2.00782	67.8319	0.723643	13.6296	1.95503	67.8286	0.704754
13.6067	1.82419	67.9291	0.656262	13.6566	2.18131	67.9133	0.787093	13.6506	2.33394	67.9138	0.842729	13.6266	2.00817	67.9154	0.72377	13.6463	1.95541	67.9122	0.704893
13.6234	1.82475	68.0126	0.656466	13.6733	2.18124	67.9966	0.787067	13.6673	2.33477	67.9971	0.843031	13.6433	2.00844	67.999	0.723869	13.663	1.95621	67.9952	0.705184
13.64	1.82552	68.0957	0.656747	13.69	2.18226	68.0801	0.787439	13.684	2.33518	68.0807	0.84318	13.66	2.00913	68.0821	0.72412	13.6797	1.95629	68.0789	0.705213
13.6567	1.82585	68.1792	0.656867	13.7067	2.18322	68.1635	0.787789	13.7007	2.33502	68.1643	0.843122	13.6767	2.01084	68.1656	0.724743	13.6963	1.95659	68.1621	0.705322
13.6733	1.82574	68.2623	0.656827	13.7233	2.18321	68.2468	0.787785	13.7173	2.33556	68.2474	0.843319	13.6934	2.01155	68.2492	0.725002	13.713	1.95722	68.2454	0.705552
13.69	1.83123	68.3458	0.658827	13.7401	2.18376	68.3303	0.787985	13.734	2.33677	68.3309	0.84376	13.7101	2.0105	68.3325	0.724619	13.7297	1.95818	68.3287	0.705902
13.7067	1.82858	68.4292	0.657862	13.7568	2.18478	68.4139	0.788357	13.7507	2.33668	68.4142	0.843727	13.7267	2.01094	68.4155	0.72478	13.7464	1.9587	68.4123	0.706091
13.7233	1.8235	68.5125	0.656011	13.7733	2.18503	68.4964	0.788448	13.7673	2.33725	68.497	0.843934	13.7434	2.01234	68.4991	0.72529	13.763	1.95912	68.4954	0.706244
13.7401	1.82616	68.596	0.65698	13.79	2.18522	68.5802	0.788517	13.784	2.33823	68.5806	0.844291	13.76	2.01048	68.5822	0.724612	13.7796	1.95937	68.5787	0.706335
13.7568	1.83172	68.6797	0.659005	13.8067	2.18521	68.6636	0.788514	13.8007	2.33842	68.6641	0.844361	13.7766	2.01219	68.6655	0.725235	13.7964	1.9604	68.6625	0.70671
13.7733	1.82924	68.7624	0.658102	13.8232	2.18562	68.7464	0.788663	13.8173	2.33883	68.7472	0.84451	13.7934	2.01252	68.749	0.725355	13.813	1.96066	68.7452	0.706805
13.79	1.82621	68.846	0.656998	13.84	2.18674	68.8302	0.789071	13.834	2.3388	68.8304	0.844499	13.81	2.01271	68.8323	0.725424	13.8296	1.96085	68.8285	0.706874
13.8067	1.83035	68.9295	0.658506	13.8566	2.18715	68.9132	0.78922	13.8507	2.34006	68.9141	0.844958	13.8266	2.01396	68.9154	0.72588	13.8464	1.96044	68.9124	0.706725
13.8233	1.83199	69.0123	0.659104	13.8733	2.18739	68.9965	0.789308	13.8673	2.34043	68.9971	0.845093	13.8434	2.01331	68.9992	0.725643	13.863	1.96165	68.9955	0.707166
13.84	1.83028	69.0959	0.658481	13.89	2.18862	69.0801	0.789756	13.884	2.34095	69.0807	0.845282	13.8599	2.01525	69.082	0.72635	13.8797	1.96183	69.0787	0.707231
13.8567	1.82901	69.1792	0.658018	13.9067	2.18903	69.1634	0.789905	13.9007	2.34139	69.1642	0.845443	13.8766	2.01569	69.1653	0.72651	13.8964	1.96217	69.1623	0.707355
13.8733	1.83084	69.2625	0.658685	13.9234	2.18948	69.2469	0.790069	13.9174	2.34188	69.2475	0.845621	13.8934	2.01644	69.2491	0.726783	13.913	1.96315	69.2453	0.707712
13.8901	1.83405	69.3461	0.659854	13.94	2.18927	69.3302	0.789993	13.9341	2.34199	69.3311	0.845661	13.91	2.01594	69.3324	0.726601	13.9297	1.96384	69.3289	0.707964
13.9067	1.8314	69.4293	0.658889	13.9567	2.19043	69.4136	0.790415	13.9507	2.34282	69.4144	0.845964	13.9268	2.0159	69.416	0.726587	13.9464	1.96391	69.4125	0.707989
13.9234	1.83112	69.5126	0.658787	13.9733	2.19054	69.4968	0.790455	13.9673	2.34312	69.4974	0.846073	13.9434	2.01652	69.4991	0.726812	13.963	1.96452	69.4956	0.708211
13.94	1.83391	69.596	0.659803	13.99	2.19102	69.5799	0.79063	13.984	2.34414	69.5804	0.846444	13.96	2.01629	69.5824	0.726729	13.9797	1.96533	69.5791	0.708506
13.9567	1.83502	69.6793	0.660208	14.0067	2.19141	69.6635	0.790772	14.0006	2.34462	69.6638	0.846619	13.9767	2.01723	69.6656	0.727071	13.9963	1.96572	69.6619	0.708648
13.9733	1.83412	69.7626	0.65988	14.0234	2.19209	69.747	0.79102	14.0173	2.34481	69.7474	0.846689	13.9933	2.01799	69.7486	0.727348	14.013	1.96605	69.7454	0.708769
13.99	1.83355	69.8459	0.659672	14.0399	2.192	69.8298	0.790987	14.034	2.34496	69.8307	0.846743	14.01	2.01821	69.8323	0.727428	14.0297	1.96679	69.8287	0.709038
14.0067	1.83546	69.9292	0.660368	14.0567	2.19255	69.9134	0.791188	14.0507	2.34567	69.9139	0.847002	14.0267	2.01902	69.9156	0.727723	14.0463	1.96618	69.9118	0.708816
14.0234	1.83657	70.0127	0.660772	14.0734	2.19347	69.9969	0.791523	14.0674	2.34622	69.9975	0.847202	14.0433	2.01914	69.9986	0.727767	14.063	1.96686	69.9956	0.709064
14.0399	1.83546	70.0955	0.660368	14.0899	2.19326	70.0797	0.791446	14.084	2.34649	70.0806	0.847301	14.06	2.02028	70.0824	0.728182	14.0797	1.96719	70.0789	0.709184
14.0567	1.83539	70.1794	0.660342	14.1067	2.19408	70.1636	0.791745	14.1006	2.34711	70.1639	0.847526	14.0767	2.02058	70.1657	0.728291	14.0963	1.96773	70.1619	0.709381
14.0734	1.83728	70.2627	0.661031	14.1234	2.19481	70.2471	0.792011	14.1174	2.34818	70.2475	0.847916	14.0933	2.02078	70.2487	0.728364	14.1131	1.96887	70.2458	0.709796
14.0899	1.83761	70.3454	0.661151	14.14	2.19548	70.3302	0.792255	14.134	2.34783	70.3307	0.847789	14.11	2.02253	70.3324	0.729002	14.1297	1.96897	70.3289	0.709832
14.1067	1.83763	70.4292	0.661158	14.1567	2.196	70.4135	0.792444	14.1507	2.34841	70.4143	0.848	14.1267	2.01912	70.4157	0.72776	14.1463	1.96952	70.4122	0.710033
14.1234	1.83837	70.5129	0.661428	14.1733	2.19651	70.4968	0.79263	14.1673	2.3489	70.4973	0.848179	14.1434	2.02408	70.4992	0.729566	14.1631	1.97018	70.4957	0.710273
14.14	1.83921	70.5958	0.661734	14.19	2.1972	70.5801	0.792882	14.184	2.34955	70.5809	0.848415	14.1601	2.01743	70.5825	0.727144	14.1797	1.97045	70.5787	0.710372
14.1567	1.83941	70.6792	0.661807	14.2067	2.19755	70.6634	0.793009	14.2007	2.35029	70.6639	0.848685	14.1767	2.02283	70.6655	0.729111	14.1963	1.97056	70.662	0.710412
14.1733	1.83977	70.7625	0.661938	14.2233	2.19817	70.7467	0.793235	14.2173	2.3506	70.7473	0.848798	14.1933	2.02416	70.7488	0.729596	14.213	1.97115	70.7454	0.710627
14.19	1.83973	70.8458	0.661923	14.24	2.19797	70.8303	0.793162	14.234	2.3514	70.8306	0.849089	14.21	2.02452	70.8321	0.729727	14.2297	1.97167	70.8289	0.710816
14.2067	1.84033	70.9291	0.662142	14.2566	2.19863	70.9133	0.793403	14.2506	2.35198	70.9139	0.849301	14.2267	2.0219	70.9157	0.728772	14.2463	1.97235	70.912	0.711064
14.2234	1.84088	71.0126	0.662342	14.2734	2.19931	70.9968	0.79365	14.2673	2.35145	70.9972	0.849107	14.2433	2.02282	70.9988	0.729107	14.2629	1.97247	70.995	0.711107
14.24	1.84135	71.096	0.662514	14.29	2.19938	71.0802	0.793676	14.284	2.35202	71.0808	0.849315	14.2599	2.02652	71.0818	0.730455	14.2797	1.97323	71.0789	0.711384
14.2566	1.84131	71.179	0.662499	14.3066	2.1998	71.163	0.793829	14.3007	2.35337	71.1641	0.849807	14.2767	2.025	71.1656	0.729902	14.2963	1.97399	71.1621	0.711661
14.2734	1.84209	71.2626	0.662783	14.3233	2.20091	71.2468	0.794233	14.3173	2.35354	71.2473	0.849869	14.2933	2.02746	71.2489	0.730798	14.3129	1.97387	71.2451	0.711617
14.2901	1.8429	71.3461	0.663078	14.34	2.20134	71.3303	0.79439	14.334	2.35468	71.3309	0.850284	14.3099	2.0295	71.332	0.731541	14.3297	1.97396	71.329	0.71165
14.3066	1.84353	71.4289	0.663308	14.3567	2.20173	71.4134	0.794532	14.3507	2.35482	71.4139	0.850335	14.3267	2.02531	71.4158	0.730015	14.3464	1.97427	71.4123	0.711763
14.3233	1.84355	71.5125	0.663315	14.3734	2.20231	71.4973	0.794743	14.3674	2.35575	71.4975	0.850674	14.3434	2.02496	71.4991	0.729887	14.363	1.97507	71.4956	0.712055
14.34	1.84365	71.5961	0.663352	14.39	2.20245	71.5802	0.794794	14.384	2.35606	71.5808	0.850787	14.36	2.0238	71.5821	0.729464	14.3797	1.97564	71.5792	0.712262
14.3567	1.8451	71.6793	0.66388	14.4067	2.20262	71.6636	0.794856	14.4006	2.35674	71.6638	0.851035	14.3767	2.02883	71.666	0.731297	14.3963	1.97571	71.6619	0.712288
14.3734	1.84482	71.763	0.663778	14.4233	2.20347	71.7466	0.795166	14.4173	2.35718	71.7472	0.851195	14.3933	2.02732	71.7488	0.730747	14.413	1.97654	71.7452	0.71259
14.39	1.84489	71.846	0.663803	14.44	2.20389	71.8302	0.795319	14.434	2.35771	71.8308	0.851388	14.41	2.02848	71.8324	0.731169	14.4297	1.97734	71.8291	0.712882
14.4067	1.84567	71.9292	0.664087	14.4566	2.2048	71.9132	0.79565	14.4507	2.35919	71.9141	0.851927	14.4267	2.03041	71.9156	0.731872	14.4463	1.97743	71.9121	0.712914
14.4234	1.84596	72.0126	0.664193	14.4733	2.20478	71.9965	0.795643	14.4673	2.35927	71.9971	0.851956	14.4433	2.02897	71.9989	0.731348	14.463	1.97722	71.9954	0.712838
14.44	1.8462	72.0959	0.664281	14.4901	2.2054	72.0803	0.795869	14.484	2.35955	72.0807	0.852058	14.46	2.03014	72.0823	0.731774	14.4797	1.97806	72.0787	0.713144
14.4566	1.84637	72.1789	0.664342	14.5067	2.20663	72.1637	0.796317	14.5007	2.36059	72.1642	0.852437	14.4766	2.02989	72.1653	0.731683	14.4964	1.97841	72.1623	0.713271
14.4733	1.84692	72.2625	0.664543	14.5233	2.20668	72.2464	0.796335	14.5173	2.36034	72.2473	0.852346	14.4933	2.03185	72.2489	0.732397	14.513	1.97888	72.2454	0.713443
14.4901	1.84814	72.3461	0.664987	14.54	2.20677	72.3302	0.796368	14.534	2.36113	72.3306	0.852634	14.51	2.03296	72.3324	0.732801	14.5296	1.97944	72.3284	0.713647
14.5067	1.84847	72.4293	0.665107	14.5567	2.20734	72.4135	0.796576	14.5507	2.36261	72.4141	0.853173	14.5266	2.03343	72.4155	0.732973	14.5464	1.97994	72.4123	0.713829
14.5233	1.84823	72.5124	0.66502	14.5733	2.20785	72.4966	0.796761	14.5674	2.36282	72.4975	0.85325	14.5434	2.03377	72.4993	0.733097	14.563	1.98065	72.4955	0.714087
14.54	1.84895	72.596	0.665282	14.5901	2.2082	72.5804	0.796889	14.584	2.36331	72.5808	0.853428	14.56	2.03262	72.5823	0.732678	14.5796	1.98104	72.5785	0.71423
14.5567	1.84928	72.6792	0.665403	14.6067	2.20851	72.6635	0.797002	14.6007	2.36411	72.6641	0.853719	14.5766	2.03438	72.6654	0.733319	14.5964	1.98134	72.6624	0.714339
14.5733	1.84976	72.7623	0.665577	14.6233	2.20994	72.7468	0.797523	14.6173	2.365	72.7471	0.854044	14.5934	2.03378	72.7494	0.7331	14.613	1.98223	72.7457	0.714663
14.5901	1.8498	72.8462	0.665592	14.64	2.21097	72.8301	0.797898	14.634	2.36578	72.8307	0.854328	14.61	2.03434	72.8323	0.733304	14.6296	1.98155	72.8285	0.714415
14.6067	1.85042	72.9292	0.665818	14.6567	2.21117	72.9134	0.797971	14.6507	2.36559	72.9139	0.854259	14.6265	2.03469	72.915	0.733432	14.6464	1.98199	72.9123	0.714576
14.6233	1.85111	73.0125	0.666069	14.6733	2.21111	72.9967	0.797949	14.6674	2.3662	72.9975	0.854481	14.6434	2.03435	72.9991	0.733308	14.663	1.98275	72.9953	0.714852
14.6401	1.8515	73.0961	0.666211	14.69	2.21236	73.08	0.798404	14.684	2.36684	73.0808	0.854714	14.66	2.03653	73.0824	0.734102	14.6796	1.98336	73.0786	0.715075
14.6567	1.85131	73.1793	0.666142	14.7067	2.2132	73.1636	0.79871	14.7007	2.3675	73.1641	0.854954	14.6766	2.03565	73.1655	0.733781	14.6964	1.98371	73.1622	0.715202
14.6733	1.85203	73.2624	0.666404	14.7233	2.21168	73.2468	0.798157	14.7174	2.36805	73.2475	0.855155	14.6934	2.0374	73.2491	0.734419	14.713	1.98423	73.2456	0.715392
14.69	1.85298	73.3457	0.66675	14.74	2.21285	73.3299	0.798583	14.734	2.36871	73.3304	0.855395	14.71	2.0375	73.3324	0.734455	14.7297	1.98499	73.3289	0.715668
14.7067	1.85288	73.4292	0.666714	14.7567	2.21393	73.4137	0.798976	14.7507	2.36957	73.4141	0.855709	14.7267	2.0377	73.4156	0.734528	14.7463	1.98567	73.4121	0.715916
14.7233	1.85296	73.5126	0.666743	14.7734	2.21437	73.4971	0.799137	14.7674	2.37046	73.4976	0.856033	14.7433	2.03928	73.4986	0.735104	14.763	1.98593	73.4957	0.716011
14.74	1.85399	73.5959	0.667118	14.7899	2.21464	73.5798	0.799235	14.784	2.37101	73.5807	0.856233	14.76	2.03763	73.5823	0.734503	14.7796	1.9861	73.5785	0.716073
14.7567	1.85464	73.6795	0.667355	14.8067	2.21511	73.6637	0.799406	14.8007	2.37179	73.664	0.856517	14.7767	2.03893	73.6658	0.734976	14.7963	1.98633	73.6621	0.716157
14.7734	1.8547	73.7627	0.667377	14.8234	2.21607	73.7469	0.799756	14.8174	2.37149	73.7478	0.856408	14.7933	2.03888	73.7489	0.734958	14.813	1.98717	73.7456	0.716463
14.79	1.85497	73.8458	0.667475	14.84	2.21668	73.83	0.799978	14.834	2.3719	73.8306	0.856557	14.81	2.03988	73.8324	0.735322	14.8297	1.98727	73.8289	0.716499
14.8068	1.85548	73.9297	0.667661	14.8566	2.21705	73.9133	0.800113	14.8506	2.37243	73.9136	0.85675	14.8268	2.0407	73.916	0.735621	14.8463	1.98803	73.9119	0.716776
14.8234	1.85623	74.0127	0.667934	14.8734	2.2173	73.9969	0.800204	14.8674	2.37372	73.9974	0.85722	14.8433	2.04021	73.9988	0.735443	14.863	1.98875	73.9955	0.717038
14.84	1.85675	74.0957	0.668124	14.89	2.21757	74.0802	0.800302	14.884	2.374	74.0808	0.857322	14.86	2.04208	74.0823	0.736124	14.8797	1.98896	74.0791	0.717115
14.8566	1.85673	74.179	0.668117	14.9067	2.21763	74.1635	0.800324	14.9006	2.37458	74.1638	0.857534	14.8767	2.04177	74.1656	0.736011	14.8962	1.98925	74.1616	0.71722
14.8734	1.85754	74.2629	0.668412	14.9233	2.21763	74.2468	0.800324	14.9174	2.37544	74.2476	0.857847	14.8933	2.04254	74.2486	0.736291	14.913	1.99026	74.2455	0.717588
14.89	1.85792	74.3458	0.66855	14.94	2.21847	74.3301	0.80063	14.934	2.37582	74.3306	0.857985	14.9101	2.04327	74.3325	0.736557	14.9297	1.99092	74.3287	0.717829
14.9067	1.85775	74.4292	0.668488	14.9566	2.21941	74.4131	0.800973	14.9507	2.37642	74.4139	0.858204	14.9267	2.04341	74.4155	0.736608	14.9463	1.99098	74.412	0.717851
14.9233	1.85821	74.5125	0.668656	14.9733	2.21936	74.4967	0.800954	14.9673	2.37714	74.4973	0.858466	14.9433	2.04478	74.4989	0.737107	14.963	1.99083	74.4954	0.717796
14.94	1.85905	74.5958	0.668962	14.99	2.22025	74.5803	0.801279	14.984	2.37717	74.5806	0.858477	14.96	2.04443	74.5821	0.73698	14.9797	1.99188	74.5789	0.718179
14.9566	1.85912	74.6788	0.668987	15.0067	2.22138	74.6636	0.80169	15.0007	2.37764	74.6641	0.858648	14.9767	2.04555	74.6657	0.737388	14.9964	1.99226	74.6625	0.718317
14.9734	1.85961	74.7626	0.669166	15.0234	2.22173	74.7471	0.801818	15.0174	2.3779	74.7474	0.858743	14.9933	2.04623	74.749	0.737636	15.013	1.99294	74.7455	0.718565
14.99	1.86003	74.846	0.669319	15.04	2.222	74.8302	0.801916	15.034	2.37872	74.8307	0.859042	15.01	2.04517	74.8324	0.73725	15.0297	1.99329	74.8289	0.718692
15.0068	1.86061	74.9296	0.66953	15.0566	2.2224	74.9132	0.802062	15.0507	2.37966	74.9141	0.859384	15.0267	2.04611	74.9159	0.737592	15.0463	1.9943	74.9121	0.71906
15.0234	1.86104	75.0129	0.669687	15.0733	2.2224	74.9968	0.802062	15.0673	2.38002	74.9971	0.859515	15.0434	2.04588	74.9992	0.737508	15.063	1.99457	74.9955	0.719158
15.0401	1.86131	75.0962	0.669785	15.09	2.22347	75.0801	0.802452	15.084	2.38064	75.0807	0.859741	15.0599	2.0474	75.0819	0.738062	15.0797	1.99506	75.0787	0.719337
15.0566	1.86135	75.1789	0.6698	15.1066	2.22296	75.1632	0.802266	15.1006	2.38154	75.1637	0.860069	15.0767	2.04745	75.1655	0.73808	15.0963	1.9957	75.1621	0.71957
15.0733	1.86243	75.2625	0.670193	15.1234	2.22412	75.2469	0.802689	15.1173	2.38233	75.247	0.860357	15.0934	2.04743	75.2491	0.738073	15.113	1.99647	75.2454	0.719851
15.09	1.86206	75.346	0.670058	15.14	2.22505	75.3302	0.803027	15.134	2.38266	75.3308	0.860477	15.1099	2.0488	75.3316	0.738572	15.1297	1.9971	75.3289	0.72008
15.1066	1.86198	75.4288	0.670029	15.1566	2.22531	75.4133	0.803122	15.1506	2.38235	75.4139	0.860364	15.1267	2.048	75.4157	0.738281	15.1463	1.99725	75.4122	0.720135
15.1234	1.86349	75.5127	0.670579	15.1733	2.22561	75.4966	0.803231	15.1673	2.38361	75.4972	0.860823	15.1434	2.05052	75.499	0.739199	15.163	1.99792	75.4952	0.720379
15.14	1.86471	75.596	0.671024	15.19	2.2262	75.5802	0.803446	15.1841	2.38414	75.581	0.861016	15.16	2.04956	75.582	0.738849	15.1797	1.99738	75.5789	0.720182
15.1566	1.86471	75.679	0.671024	15.2067	2.22714	75.6635	0.803789	15.2007	2.38439	75.6641	0.861107	15.1767	2.05026	75.6656	0.739104	15.1963	1.99781	75.6621	0.720339
15.1733	1.86404	75.7623	0.67078	15.2233	2.22754	75.7468	0.803934	15.2173	2.38535	75.7473	0.861457	15.1934	2.05172	75.7492	0.739636	15.213	1.99829	75.7454	0.720514
15.19	1.86498	75.8459	0.671122	15.2401	2.22743	75.8303	0.803894	15.234	2.38591	75.8309	0.861661	15.2101	2.05174	75.8325	0.739643	15.2297	1.99914	75.829	0.720823
15.2067	1.86576	75.9292	0.671406	15.2567	2.22812	75.9137	0.804146	15.2507	2.38668	75.914	0.861942	15.2267	2.05225	75.9156	0.739829	15.2464	1.99991	75.9123	0.721104
15.2233	1.86562	76.0125	0.671355	15.2733	2.22791	75.9967	0.804069	15.2673	2.38705	75.9973	0.862077	15.2433	2.05291	75.9989	0.740069	15.263	2.00009	75.9954	0.721169
15.2401	1.86657	76.0961	0.671701	15.29	2.22812	76.08	0.804146	15.284	2.3878	76.0806	0.86235	15.26	2.05215	76.0821	0.739792	15.2796	2.00051	76.0784	0.721322
15.2567	1.86674	76.1793	0.671763	15.3066	2.22889	76.1633	0.804426	15.3006	2.38814	76.1638	0.862474	15.2767	2.05245	76.1657	0.739902	15.2963	2.00153	76.162	0.721694
15.2733	1.86721	76.2624	0.671934	15.3232	2.22937	76.2463	0.804601	15.3173	2.38842	76.2471	0.862576	15.2933	2.05245	76.2488	0.739902	15.313	2.00213	76.2452	0.721913
15.29	1.86757	76.3457	0.672066	15.34	2.2297	76.3299	0.804721	15.3339	2.38928	76.3302	0.862889	15.31	2.05382	76.3324	0.740401	15.3296	2.00229	76.3286	0.721971
15.3067	1.86823	76.4293	0.672306	15.3567	2.23015	76.4135	0.804885	15.3507	2.38997	76.4141	0.86314	15.3266	2.05402	76.4154	0.740474	15.3464	2.00291	76.4124	0.722197
15.3233	1.86839	76.5123	0.672364	15.3733	2.23092	76.4968	0.805166	15.3673	2.39085	76.4974	0.863461	15.3433	2.05434	76.4989	0.74059	15.363	2.00284	76.4957	0.722171
15.34	1.86913	76.5959	0.672634	15.39	2.23152	76.5801	0.805384	15.3839	2.39091	76.5804	0.863483	15.36	2.05528	76.5823	0.740933	15.3796	2.003	76.5785	0.72223
15.3567	1.86916	76.6792	0.672645	15.4067	2.23178	76.6636	0.805479	15.4007	2.39196	76.6642	0.863865	15.3766	2.05555	76.6653	0.741031	15.3964	2.00322	76.6623	0.72231
15.3733	1.87002	76.7625	0.672958	15.4233	2.23215	76.7467	0.805614	15.4174	2.39264	76.7475	0.864113	15.3934	2.05638	76.7491	0.741333	15.413	2.00403	76.7454	0.722605
15.3901	1.8701	76.8461	0.672987	15.44	2.23305	76.8303	0.805942	15.434	2.39323	76.8308	0.864328	15.41	2.05655	76.8324	0.741395	15.4297	2.00492	76.8289	0.722929
15.4067	1.87045	76.9294	0.673115	15.4567	2.23363	76.9136	0.806153	15.4507	2.3938	76.9144	0.864536	15.4267	2.05765	76.9157	0.741796	15.4464	2.00504	76.9123	0.722973
15.4234	1.87101	77.0127	0.673319	15.4734	2.23424	76.9969	0.806375	15.4673	2.39335	76.9974	0.864372	15.4434	2.05765	76.999	0.741796	15.463	2.00567	76.9955	0.723202
15.44	1.87149	77.096	0.673494	15.49	2.23397	77.0802	0.806277	15.484	2.39406	77.0804	0.86463	15.4601	2.05826	77.0826	0.742018	15.4797	2.00633	77.0791	0.723443
15.4567	1.87172	77.1792	0.673577	15.5067	2.23547	77.1635	0.806823	15.5007	2.39488	77.164	0.864929	15.4767	2.05861	77.1656	0.742146	15.4963	2.00663	77.1621	0.723552
15.4734	1.87208	77.2626	0.673709	15.5234	2.23565	77.2471	0.806889	15.5173	2.39511	77.2473	0.865013	15.4933	2.05891	77.2487	0.742255	15.513	2.00657	77.2455	0.72353
15.49	1.87243	77.3459	0.673836	15.54	2.23583	77.3301	0.806954	15.534	2.396	77.3307	0.865337	15.51	2.05989	77.3323	0.742612	15.5297	2.00721	77.3287	0.723763
15.5067	1.87302	77.4292	0.674051	15.5567	2.23664	77.4134	0.80725	15.5506	2.39677	77.4137	0.865617	15.5267	2.0597	77.4155	0.742543	15.5463	2.00777	77.4117	0.723967
15.5234	1.87355	77.5127	0.674244	15.5734	2.23714	77.4969	0.807432	15.5674	2.39716	77.4975	0.86576	15.5433	2.05925	77.4988	0.742379	15.563	2.00809	77.4956	0.724084
15.54	1.87351	77.5958	0.67423	15.5899	2.23762	77.5798	0.807607	15.584	2.39783	77.5806	0.866004	15.56	2.05988	77.5821	0.742608	15.5797	2.00847	77.5789	0.724222
15.5567	1.87432	77.6791	0.674525	15.6066	2.23783	77.6633	0.807683	15.6006	2.39867	77.6636	0.86631	15.5768	2.06017	77.666	0.742714	15.5963	2.00908	77.662	0.724444
15.5734	1.87472	77.7626	0.67467	15.6234	2.2384	77.7472	0.807891	15.6174	2.39883	77.7477	0.866368	15.5933	2.06075	77.7488	0.742925	15.6131	2.00997	77.7458	0.724769
15.5899	1.87483	77.8454	0.67471	15.64	2.23941	77.8302	0.808259	15.634	2.39936	77.8308	0.866561	15.61	2.06077	77.8323	0.742933	15.6297	2.00999	77.8291	0.724776
15.6066	1.87513	77.929	0.67482	15.6567	2.23926	77.9134	0.808204	15.6506	2.40003	77.9138	0.866805	15.6267	2.06226	77.9156	0.743475	15.6463	2.00967	77.9119	0.724659
15.6234	1.87592	78.0129	0.675107	15.6733	2.2402	77.9968	0.808546	15.6674	2.40061	77.9976	0.867016	15.6433	2.06201	77.9986	0.743384	15.6631	2.01029	77.996	0.724885
15.64	1.87686	78.0958	0.67545	15.69	2.24055	78.0801	0.808674	15.684	2.40157	78.0809	0.867366	15.6601	2.06247	78.0825	0.743552	15.6797	2.01113	78.079	0.725191
15.6567	1.87677	78.1794	0.675417	15.7067	2.24075	78.1634	0.808747	15.7006	2.40191	78.1637	0.86749	15.6767	2.06322	78.1656	0.743825	15.6963	2.01123	78.1621	0.725228
15.6734	1.87696	78.2627	0.675486	15.7233	2.24208	78.2467	0.809231	15.7174	2.40241	78.2475	0.867672	15.6933	2.06329	78.2489	0.743851	15.713	2.01186	78.2454	0.725457
15.69	1.87762	78.3458	0.675727	15.74	2.24225	78.3303	0.809293	15.734	2.40328	78.3308	0.867989	15.71	2.06427	78.3321	0.744208	15.7297	2.01245	78.3289	0.725672
15.7067	1.8781	78.4291	0.675902	15.7566	2.24326	78.4133	0.809661	15.7506	2.40319	78.4139	0.867956	15.7267	2.06434	78.4157	0.744233	15.7463	2.01283	78.4122	0.725811
15.7233	1.87855	78.5124	0.676066	15.7733	2.24371	78.4966	0.809825	15.7674	2.40362	78.4974	0.868113	15.7433	2.06524	78.4988	0.744561	15.7629	2.01328	78.495	0.725974
15.74	1.87874	78.596	0.676135	15.79	2.24404	78.5802	0.809945	15.784	2.40438	78.5804	0.86839	15.7599	2.06605	78.5818	0.744856	15.7797	2.01371	78.5789	0.726131
15.7566	1.87945	78.679	0.676393	15.8067	2.24457	78.6634	0.810138	15.8007	2.40518	78.6641	0.868681	15.7767	2.06599	78.6657	0.744834	15.7963	2.01364	78.6622	0.726106
15.7733	1.87958	78.7623	0.676441	15.8233	2.24493	78.7468	0.81027	15.8173	2.40589	78.7474	0.86894	15.7933	2.06658	78.749	0.745049	15.813	2.01406	78.7455	0.726259
15.79	1.87993	78.8459	0.676568	15.84	2.24535	78.8303	0.810423	15.834	2.40659	78.8307	0.869195	15.81	2.06742	78.8323	0.745355	15.8297	2.01457	78.8287	0.726444
15.8067	1.88053	78.9292	0.676787	15.8567	2.24601	78.9134	0.810663	15.8507	2.40727	78.9139	0.869443	15.8267	2.06742	78.9155	0.745355	15.8464	2.01522	78.9123	0.726681
15.8233	1.88065	79.0125	0.676831	15.8734	2.24676	78.9969	0.810936	15.8673	2.40799	78.9972	0.869705	15.8433	2.0665	78.9989	0.74502	15.863	2.01566	78.9956	0.726842
15.84	1.88119	79.096	0.677027	15.89	2.24748	79.0802	0.811199	15.884	2.40857	79.0808	0.869916	15.8599	2.06736	79.0819	0.745333	15.8797	2.01608	79.0789	0.726995
15.8567	1.88126	79.1791	0.677053	15.9066	2.2477	79.1633	0.811279	15.9007	2.40947	79.1641	0.870244	15.8767	2.06816	79.1657	0.745625	15.8963	2.01648	79.1622	0.72714
15.8734	1.88224	79.2627	0.67741	15.9233	2.24804	79.2466	0.811403	15.9172	2.40908	79.2469	0.870102	15.8933	2.06868	79.249	0.745814	15.9129	2.0171	79.245	0.727366
15.8901	1.88245	79.3463	0.677486	15.9401	2.24891	79.3304	0.811719	15.9341	2.4099	79.331	0.870401	15.91	2.0689	79.332	0.745894	15.9297	2.01784	79.3288	0.727636
15.9066	1.88278	79.429	0.677607	15.9566	2.24852	79.4132	0.811577	15.9507	2.41029	79.4141	0.870543	15.9267	2.06929	79.4156	0.746036	15.9463	2.01716	79.4121	0.727388
15.9233	1.8832	79.5123	0.67776	15.9733	2.24914	79.4965	0.811803	15.9672	2.41118	79.4968	0.870867	15.9434	2.07001	79.4992	0.746299	15.9629	2.01743	79.4952	0.727486
15.9401	1.88377	79.5961	0.677967	15.9901	2.24965	79.5803	0.811989	15.984	2.41191	79.5807	0.871133	15.96	2.07065	79.5823	0.746532	15.9797	2.0185	79.579	0.727876
15.9567	1.88409	79.6792	0.678084	16.0067	2.2505	79.6634	0.812299	16.0007	2.41289	79.6639	0.87149	15.9767	2.07038	79.6656	0.746434	15.9963	2.0189	79.6621	0.728022
15.9733	1.88426	79.7622	0.678146	16.0233	2.25124	79.7467	0.812568	16.0173	2.41334	79.7473	0.871654	15.9933	2.0722	79.7489	0.747097	16.013	2.01907	79.7453	0.728084
15.9901	1.88532	79.8461	0.678532	16.04	2.25105	79.83	0.812499	16.034	2.41459	79.8306	0.872109	16.01	2.07182	79.8321	0.746958	16.0296	2.01966	79.8283	0.728299
16.0067	1.88547	79.9291	0.678587	16.0566	2.25208	79.9133	0.812874	16.0506	2.4149	79.9139	0.872222	16.0266	2.0742	79.9154	0.747825	16.0463	2.02022	79.912	0.728503
16.0233	1.88584	80.0124	0.678721	16.0734	2.25288	79.9969	0.813166	16.0674	2.41554	79.9974	0.872455	16.0434	2.07295	79.999	0.74737	16.063	2.02076	79.9955	0.728699
16.04	1.88593	80.0957	0.678754	16.09	2.25305	80.0802	0.813228	16.084	2.41418	80.0807	0.87196	16.06	2.07378	80.0823	0.747672	16.0797	2.02091	80.0789	0.728754
16.0567	1.88686	80.1792	0.679093	16.1067	2.25365	80.1637	0.813446	16.1007	2.41612	80.1641	0.872667	16.0767	2.07512	80.1656	0.74816	16.0963	2.02095	80.1622	0.728769
16.0734	1.88708	80.2626	0.679173	16.1234	2.25422	80.2471	0.813654	16.1173	2.41562	80.2473	0.872485	16.0934	2.07385	80.2492	0.747698	16.1131	2.02183	80.2459	0.729089
16.09	1.88749	80.3459	0.679322	16.1399	2.25491	80.3298	0.813905	16.134	2.41633	80.3307	0.872743	16.1101	2.07426	80.3325	0.747847	16.1296	2.02199	80.3284	0.729148
16.1067	1.88788	80.4294	0.679464	16.1567	2.25514	80.4134	0.813989	16.1507	2.41577	80.4139	0.872539	16.1266	2.07409	80.4153	0.747785	16.1463	2.02213	80.4118	0.729199
16.1234	1.88854	80.5127	0.679705	16.1733	2.2542	80.4964	0.813647	16.1673	2.41761	80.4973	0.873209	16.1433	2.07541	80.4989	0.748266	16.163	2.02304	80.4954	0.72953
16.14	1.8892	80.5958	0.679945	16.1899	2.25525	80.5798	0.814029	16.184	2.42029	80.5805	0.874186	16.16	2.07565	80.5822	0.748353	16.1796	2.02352	80.5786	0.729705
16.1567	1.88891	80.6791	0.67984	16.2067	2.25574	80.6636	0.814208	16.2007	2.42117	80.6641	0.874506	16.1766	2.07653	80.6654	0.748674	16.1963	2.02365	80.662	0.729752
16.1733	1.8892	80.7621	0.679945	16.2233	2.25587	80.7466	0.814255	16.2173	2.42011	80.7472	0.87412	16.1933	2.07734	80.7488	0.748969	16.213	2.02415	80.7455	0.729934
16.1899	1.88972	80.8455	0.680135	16.24	2.25615	80.8299	0.814357	16.2339	2.4213	80.8302	0.874554	16.21	2.07748	80.8323	0.74902	16.2296	2.02507	80.8285	0.73027
16.2067	1.89033	80.9292	0.680357	16.2567	2.2574	80.9138	0.814812	16.2507	2.42207	80.9141	0.874834	16.2266	2.07849	80.9154	0.749388	16.2463	2.02545	80.9122	0.730408
16.2233	1.89066	81.0123	0.680477	16.2733	2.25775	80.9968	0.81494	16.2673	2.42273	80.9974	0.875075	16.2433	2.07879	80.9986	0.749497	16.263	2.02473	80.9955	0.730146
16.24	1.89089	81.0956	0.680561	16.29	2.25819	81.0801	0.8151	16.2841	2.42027	81.0809	0.874179	16.26	2.07969	81.0825	0.749825	16.2797	2.02525	81.0787	0.730335
16.2567	1.89199	81.1795	0.680962	16.3068	2.25833	81.1639	0.815151	16.3007	2.4232	81.1642	0.875246	16.2767	2.08044	81.1658	0.750098	16.2964	2.02615	81.1623	0.730663
16.2734	1.89215	81.2627	0.68102	16.3233	2.25963	81.2467	0.815625	16.3174	2.4227	81.2475	0.875064	16.2934	2.08006	81.2491	0.74996	16.313	2.02657	81.2453	0.730816
16.29	1.8921	81.3458	0.681002	16.34	2.26007	81.33	0.815785	16.334	2.42426	81.3306	0.875632	16.31	2.08181	81.3324	0.750597	16.3297	2.02671	81.3289	0.730867
16.3068	1.89271	81.4296	0.681224	16.3566	2.26015	81.4133	0.815814	16.3506	2.42488	81.4138	0.875858	16.3267	2.08215	81.4157	0.750721	16.3464	2.02737	81.4122	0.731107
16.3234	1.89331	81.5127	0.681443	16.3733	2.2606	81.4968	0.815978	16.3673	2.42459	81.4972	0.875752	16.3433	2.08286	81.4988	0.75098	16.363	2.02816	81.4955	0.731395
16.34	1.8938	81.5957	0.681621	16.39	2.26075	81.5802	0.816033	16.384	2.42494	81.5807	0.87588	16.36	2.08222	81.5821	0.750747	16.3797	2.02846	81.5791	0.731505
16.3566	1.89357	81.679	0.681537	16.4066	2.26071	81.6632	0.816018	16.4006	2.42618	81.6638	0.876332	16.3767	2.08243	81.6656	0.750823	16.3963	2.02858	81.6619	0.731548
16.3733	1.89447	81.7625	0.681865	16.4233	2.26124	81.7468	0.816211	16.4173	2.42641	81.7473	0.876415	16.3933	2.08353	81.7489	0.751224	16.413	2.02919	81.7454	0.73177
16.39	1.89522	81.8458	0.682138	16.4399	2.26196	81.8298	0.816474	16.434	2.42713	81.8309	0.876678	16.41	2.0828	81.8323	0.750958	16.4297	2.0294	81.829	0.731847
16.4067	1.89533	81.9292	0.682179	16.4566	2.26278	81.9131	0.816772	16.4506	2.42681	81.9137	0.876561	16.4267	2.08417	81.9155	0.751457	16.4463	2.02917	81.9117	0.731763
16.4233	1.89551	82.0125	0.682244	16.4734	2.263	81.9969	0.816852	16.4674	2.42759	81.9975	0.876845	16.4433	2.08458	81.9985	0.751607	16.463	2.03001	81.9956	0.732069
16.4399	1.89596	82.0955	0.682408	16.49	2.26338	82.0803	0.816991	16.484	2.42854	82.0806	0.877191	16.46	2.08495	82.0822	0.751741	16.4797	2.03077	82.0792	0.732346
16.4567	1.89681	82.1791	0.682718	16.5067	2.26405	82.1636	0.817235	16.5006	2.42863	82.1639	0.877224	16.4767	2.08586	82.1657	0.752073	16.4963	2.03112	82.1622	0.732474
16.4734	1.89678	82.2626	0.682707	16.5234	2.26474	82.2472	0.817486	16.5174	2.42897	82.2477	0.877348	16.4933	2.08578	82.249	0.752044	16.513	2.03142	82.2455	0.732583
16.49	1.89713	82.346	0.682834	16.54	2.26495	82.3302	0.817563	16.534	2.42959	82.3307	0.877574	16.51	2.08715	82.3323	0.752543	16.5297	2.03206	82.3289	0.732816
16.5067	1.89772	82.4292	0.683049	16.5566	2.26547	82.4132	0.817752	16.5507	2.43067	82.414	0.877967	16.5267	2.08711	82.4159	0.752528	16.5463	2.03266	82.4122	0.733035
16.5234	1.89795	82.5128	0.683133	16.5733	2.26614	82.4968	0.817996	16.5673	2.43105	82.4974	0.878106	16.5433	2.08788	82.499	0.752809	16.563	2.03313	82.4954	0.733206
16.54	1.89837	82.5958	0.683286	16.59	2.26572	82.5801	0.817843	16.584	2.43122	82.5807	0.878168	16.5599	2.08878	82.582	0.753137	16.5797	2.03306	82.5787	0.73318
16.5567	1.89901	82.6792	0.683519	16.6067	2.26587	82.6634	0.817898	16.6007	2.43162	82.664	0.878313	16.5767	2.0888	82.6655	0.753144	16.5964	2.03302	82.6623	0.733166
16.5733	1.89905	82.7625	0.683534	16.6233	2.26654	82.7467	0.818142	16.6173	2.43223	82.747	0.878536	16.5934	2.08956	82.7491	0.753421	16.613	2.03377	82.7456	0.733439
16.59	1.89947	82.8458	0.683687	16.64	2.26736	82.8303	0.818441	16.634	2.43197	82.8308	0.878441	16.61	2.08979	82.8321	0.753505	16.6296	2.034	82.8286	0.733523
16.6067	1.89959	82.9291	0.68373	16.6567	2.26761	82.9136	0.818532	16.6507	2.43372	82.9141	0.879078	16.6266	2.08885	82.9154	0.753162	16.6464	2.0344	82.9122	0.733668
16.6234	1.90063	83.0127	0.684109	16.6733	2.26769	82.9966	0.818561	16.6673	2.43384	82.9972	0.879122	16.6434	2.08944	82.999	0.753377	16.663	2.03497	82.9953	0.733876
16.64	1.90096	83.096	0.68423	16.69	2.26855	83.0802	0.818874	16.684	2.43426	83.0808	0.879275	16.66	2.08963	83.0823	0.753446	16.6797	2.03566	83.0788	0.734128
16.6567	1.90059	83.1793	0.684095	16.7067	2.26956	83.1635	0.819242	16.7007	2.43497	83.1643	0.879534	16.6766	2.0912	83.1654	0.754018	16.6964	2.03621	83.1624	0.734328
16.6733	1.90138	83.2623	0.684383	16.7233	2.26947	83.2468	0.819209	16.7173	2.4351	83.2471	0.879581	16.6934	2.09146	83.2492	0.754113	16.713	2.03656	83.2455	0.734455
16.69	1.90224	83.3459	0.684696	16.7401	2.27	83.3304	0.819403	16.734	2.43577	83.3309	0.879825	16.71	2.09218	83.3325	0.754375	16.7297	2.03754	83.329	0.734812
16.7067	1.90254	83.4291	0.684805	16.7567	2.27075	83.4137	0.819676	16.7507	2.43685	83.4139	0.880219	16.7267	2.09213	83.4155	0.754357	16.7464	2.03761	83.4123	0.734838
16.7233	1.90249	83.5125	0.684787	16.7733	2.27129	83.4964	0.819872	16.7673	2.43697	83.4973	0.880262	16.7433	2.09286	83.4989	0.754623	16.763	2.03723	83.4953	0.734699
16.7401	1.90351	83.5961	0.685158	16.79	2.27058	83.5803	0.819614	16.784	2.43689	83.5806	0.880233	16.76	2.09401	83.5821	0.755042	16.7796	2.03773	83.5786	0.734882
16.7567	1.90419	83.6794	0.685406	16.8067	2.27099	83.6636	0.819763	16.8007	2.4374	83.6641	0.880419	16.7767	2.09432	83.6657	0.755155	16.7964	2.03874	83.6622	0.73525
16.7733	1.90416	83.7624	0.685395	16.8233	2.27185	83.7466	0.820077	16.8174	2.43786	83.7474	0.880587	16.7934	2.09438	83.749	0.755177	16.813	2.03891	83.7452	0.735311
16.79	1.90427	83.846	0.685435	16.84	2.27242	83.8299	0.820284	16.834	2.43783	83.8305	0.880576	16.81	2.09536	83.8323	0.755534	16.8296	2.03932	83.8285	0.735461
16.8066	1.90478	83.929	0.685621	16.8567	2.27253	83.9135	0.820324	16.8507	2.43897	83.914	0.880991	16.8266	2.09563	83.9153	0.755632	16.8463	2.04006	83.9122	0.73573
16.8233	1.90524	84.0123	0.685789	16.8733	2.27321	83.9967	0.820572	16.8673	2.43968	83.9971	0.88125	16.8433	2.0961	83.999	0.755803	16.863	2.04066	83.9954	0.735949
16.84	1.90514	84.0959	0.685752	16.8899	2.27435	84.0798	0.820987	16.8839	2.43884	84.0804	0.880944	16.8599	2.09652	84.082	0.755956	16.8796	2.04076	84.0785	0.735985
16.8566	1.90581	84.1789	0.685996	16.9067	2.27522	84.1637	0.821304	16.9007	2.44041	84.1639	0.881515	16.8766	2.09622	84.165	0.755847	16.8963	2.04092	84.162	0.736044
16.8733	1.90694	84.2625	0.686408	16.9233	2.27472	84.2467	0.821122	16.9174	2.43971	84.2475	0.88126	16.8933	2.09581	84.2489	0.755698	16.913	2.04107	84.2454	0.736098
16.89	1.90724	84.3458	0.686517	16.94	2.27606	84.3303	0.82161	16.934	2.44105	84.3308	0.881749	16.91	2.09691	84.3324	0.756098	16.9296	2.04166	84.3286	0.736313
16.9067	1.90702	84.4293	0.686437	16.9567	2.27645	84.4135	0.821752	16.9507	2.44115	84.4141	0.881785	16.9267	2.09785	84.4157	0.756441	16.9463	2.04204	84.4122	0.736452
16.9233	1.90718	84.5124	0.686495	16.9733	2.27548	84.4968	0.821399	16.9673	2.44365	84.4974	0.882696	16.9433	2.09829	84.499	0.756601	16.963	2.04254	84.4955	0.736634
16.94	1.9082	84.596	0.686867	16.99	2.27617	84.5799	0.82165	16.9839	2.4416	84.5802	0.881949	16.9601	2.09877	84.5826	0.756776	16.9797	2.04336	84.5788	0.736933
16.9567	1.90837	84.6792	0.686929	17.0067	2.27596	84.6635	0.821574	17.0007	2.44409	84.6641	0.882856	16.9766	2.0986	84.6654	0.756714	16.9963	2.04368	84.6621	0.737049
16.9733	1.90831	84.7626	0.686907	17.0234	2.27767	84.7471	0.822197	17.0173	2.44535	84.7474	0.883315	16.9933	2.09962	84.7486	0.757086	17.013	2.0441	84.7457	0.737202
16.99	1.90865	84.8459	0.687031	17.0399	2.2771	84.8298	0.821989	17.0339	2.44451	84.8304	0.883009	17.01	2.10023	84.8323	0.757308	17.0296	2.04463	84.8284	0.737395
17.0067	1.90927	84.9292	0.687257	17.0567	2.2774	84.9134	0.822098	17.0507	2.4432	84.9139	0.882532	17.0267	2.10047	84.9155	0.757395	17.0463	2.04546	84.9117	0.737698
17.0234	1.90991	85.0127	0.68749	17.0733	2.27917	84.9967	0.822743	17.0674	2.44682	84.9975	0.883851	17.0433	2.10133	84.9989	0.757709	17.063	2.04581	84.9956	0.737825
17.0399	1.91003	85.0955	0.687534	17.0899	2.27912	85.0798	0.822725	17.084	2.44396	85.0806	0.882809	17.06	2.10204	85.0824	0.757967	17.0796	2.04533	85.0787	0.73765
17.0567	1.90981	85.1793	0.687454	17.1067	2.27928	85.1636	0.822783	17.1006	2.44768	85.1636	0.884164	17.0767	2.10252	85.1657	0.758142	17.0963	2.04613	85.1619	0.737942
17.0734	1.91069	85.2627	0.687774	17.1233	2.28022	85.2468	0.823126	17.1173	2.44231	85.2474	0.882208	17.0933	2.1026	85.2488	0.758171	17.1131	2.04694	85.2458	0.738237
17.0899	1.91108	85.3454	0.687916	17.14	2.28123	85.3302	0.823494	17.1341	2.4489	85.331	0.884608	17.11	2.10333	85.3323	0.758437	17.1297	2.04746	85.3291	0.738426
17.1067	1.91099	85.4292	0.687883	17.1567	2.28117	85.4135	0.823472	17.1507	2.44563	85.4143	0.883417	17.1267	2.10413	85.4156	0.758729	17.1463	2.04773	85.4121	0.738525
17.1234	1.9115	85.5129	0.688069	17.1733	2.28104	85.4968	0.823424	17.1674	2.4499	85.4976	0.884973	17.1433	2.10429	85.4989	0.758787	17.163	2.04853	85.4957	0.738816
17.1401	1.91224	85.5962	0.688339	17.19	2.28093	85.5801	0.823384	17.1841	2.44468	85.5812	0.883071	17.16	2.10327	85.5825	0.758415	17.1797	2.04934	85.5787	0.739111
17.1567	1.91245	85.6792	0.688415	17.2067	2.28175	85.6634	0.823683	17.2006	2.4483	85.6637	0.88439	17.1767	2.10406	85.6655	0.758703	17.1963	2.04961	85.662	0.739209
17.1734	1.91277	85.7628	0.688532	17.2233	2.28178	85.7467	0.823694	17.2173	2.44948	85.7469	0.88482	17.1933	2.10456	85.7489	0.758885	17.213	2.05009	85.7454	0.739384
17.19	1.91314	85.846	0.688667	17.24	2.28234	85.83	0.823898	17.234	2.45195	85.8305	0.885719	17.21	2.10484	85.8322	0.758987	17.2297	2.05105	85.8289	0.739734
17.2067	1.91333	85.9291	0.688736	17.2566	2.28327	85.9133	0.824237	17.2506	2.449	85.9136	0.884645	17.2267	2.10509	85.9157	0.759078	17.2463	2.05053	85.912	0.739545
17.2233	1.91382	86.0124	0.688914	17.2734	2.28343	85.9972	0.824295	17.2674	2.45018	85.9974	0.885075	17.2433	2.10618	85.9988	0.759475	17.263	2.05089	85.9952	0.739676
17.24	1.91368	86.096	0.688863	17.29	2.28455	86.0802	0.824703	17.284	2.45022	86.0808	0.885089	17.26	2.10642	86.082	0.759563	17.2797	2.05157	86.0788	0.739923
17.2566	1.91487	86.179	0.689297	17.3066	2.28459	86.1632	0.824718	17.3006	2.4502	86.1637	0.885082	17.2767	2.10686	86.1659	0.759723	17.2963	2.05236	86.1619	0.740211
17.2734	1.91491	86.2628	0.689311	17.3234	2.28568	86.2471	0.825115	17.3173	2.45335	86.2474	0.88623	17.2933	2.10757	86.2489	0.759982	17.3129	2.05282	86.2452	0.740379
17.29	1.91515	86.3458	0.689399	17.3399	2.28533	86.3298	0.824987	17.334	2.45124	86.3306	0.885461	17.31	2.10818	86.3323	0.760204	17.3297	2.05333	86.329	0.740565
17.3067	1.91559	86.4291	0.689559	17.3567	2.2861	86.4134	0.825268	17.3506	2.4518	86.4137	0.885665	17.3268	2.11019	86.4161	0.760936	17.3463	2.05394	86.412	0.740787
17.3234	1.91617	86.5128	0.68977	17.3734	2.28635	86.497	0.825359	17.3673	2.45264	86.4973	0.885971	17.3433	2.10877	86.4988	0.760419	17.363	2.05475	86.4954	0.741082
17.3399	1.91639	86.5955	0.689851	17.39	2.28796	86.5803	0.825945	17.384	2.45315	86.5808	0.886157	17.3599	2.10954	86.5819	0.760699	17.3797	2.05521	86.5789	0.74125
17.3567	1.91687	86.6791	0.690026	17.4067	2.28803	86.6636	0.825971	17.4007	2.45346	86.6644	0.88627	17.3767	2.11047	86.6657	0.761038	17.3964	2.05541	86.6625	0.741322
17.3734	1.91693	86.7627	0.690047	17.4233	2.28695	86.7466	0.825577	17.4173	2.4544	86.7472	0.886612	17.3934	2.11074	86.749	0.761137	17.413	2.05522	86.7453	0.741253
17.39	1.9178	86.8459	0.690364	17.44	2.28806	86.8302	0.825982	17.434	2.45452	86.8307	0.886656	17.41	2.11065	86.8323	0.761104	17.4296	2.05609	86.8286	0.74157
17.4067	1.91816	86.9296	0.690495	17.4567	2.28864	86.9134	0.826193	17.4507	2.45503	86.9143	0.886842	17.4266	2.1122	86.9154	0.761668	17.4463	2.05654	86.9121	0.741734
17.4233	1.9178	87.0123	0.690364	17.4733	2.28841	86.9965	0.826109	17.4673	2.45599	86.9971	0.887191	17.4433	2.11209	86.9989	0.761628	17.463	2.05716	86.9955	0.74196
17.44	1.91864	87.0959	0.69067	17.4901	2.28956	87.0804	0.826528	17.484	2.45614	87.0807	0.887246	17.46	2.11255	87.0825	0.761796	17.4797	2.05761	87.0787	0.742124
17.4567	1.91929	87.1791	0.690907	17.5067	2.29046	87.1637	0.826856	17.5007	2.45694	87.1642	0.887537	17.4766	2.11185	87.1653	0.761541	17.4964	2.05838	87.1623	0.742404
17.4733	1.919	87.2622	0.690801	17.5233	2.29034	87.2467	0.826812	17.5173	2.45553	87.2473	0.887024	17.4933	2.11162	87.2489	0.761457	17.513	2.05861	87.2454	0.742488
17.4901	1.91912	87.346	0.690845	17.54	2.29084	87.3303	0.826995	17.534	2.45626	87.3308	0.88729	17.51	2.11282	87.3321	0.761894	17.5296	2.05906	87.3287	0.742652
17.5067	1.92004	87.4293	0.69118	17.5566	2.29147	87.4133	0.827224	17.5507	2.45766	87.4141	0.8878	17.5266	2.11289	87.4155	0.76192	17.5464	2.06006	87.4125	0.743016
17.5233	1.92016	87.5124	0.691224	17.5733	2.29214	87.4966	0.827468	17.5674	2.45762	87.4974	0.887785	17.5434	2.1135	87.4993	0.762142	17.563	2.06066	87.4955	0.743235
17.5401	1.92028	87.5962	0.691268	17.5901	2.2927	87.5805	0.827672	17.584	2.4581	87.5807	0.88796	17.56	2.11436	87.5823	0.762455	17.5797	2.06085	87.5788	0.743304
17.5567	1.92085	87.6792	0.691475	17.6067	2.29274	87.6635	0.827687	17.6007	2.45871	87.664	0.888182	17.5766	2.11448	87.6654	0.762499	17.5964	2.06113	87.6624	0.743406
17.5733	1.92117	87.7623	0.691592	17.6233	2.29307	87.7468	0.827807	17.6173	2.45933	87.7473	0.888408	17.5934	2.11487	87.7492	0.762641	17.6131	2.06119	87.7457	0.743428
17.5901	1.92203	87.8461	0.691905	17.64	2.29314	87.8301	0.827832	17.634	2.45951	87.8307	0.888474	17.61	2.11537	87.8323	0.762823	17.6296	2.06152	87.8285	0.743548
17.6067	1.92213	87.9292	0.691942	17.6567	2.29359	87.9134	0.827996	17.6507	2.46024	87.9139	0.88874	17.6266	2.1159	87.9153	0.763016	17.6463	2.06183	87.912	0.743661
17.6233	1.92227	88.0125	0.691993	17.6733	2.29369	87.9967	0.828033	17.6674	2.46087	87.9975	0.888969	17.6434	2.11633	87.9991	0.763173	17.663	2.06248	87.9956	0.743898
17.64	1.92307	88.0958	0.692284	17.69	2.29507	88.08	0.828536	17.684	2.46102	88.0805	0.889024	17.66	2.11671	88.0824	0.763311	17.6796	2.06301	88.0786	0.744091
17.6567	1.9232	88.1793	0.692332	17.7067	2.29522	88.1636	0.82859	17.7006	2.46159	88.1638	0.889231	17.6766	2.11797	88.1655	0.76377	17.6963	2.06342	88.1622	0.74424
17.6734	1.92299	88.2626	0.692255	17.7233	2.29563	88.2469	0.82874	17.7173	2.46224	88.2474	0.889468	17.6933	2.118	88.2488	0.763781	17.713	2.06409	88.2455	0.744485
17.69	1.92382	88.3457	0.692557	17.74	2.29553	88.3299	0.828703	17.7339	2.46174	88.3302	0.889286	17.71	2.11855	88.3323	0.763982	17.7297	2.06475	88.3288	0.744725
17.7067	1.92454	88.4292	0.69282	17.7567	2.29659	88.4138	0.829089	17.7506	2.46162	88.4138	0.889242	17.7267	2.11892	88.4157	0.764117	17.7463	2.06513	88.4118	0.744863
17.7233	1.9244	88.5126	0.692769	17.7734	2.29752	88.4971	0.829428	17.7674	2.46255	88.4976	0.889581	17.7432	2.11953	88.4984	0.764339	17.763	2.06565	88.4957	0.745053
17.74	1.9249	88.5956	0.692951	17.7899	2.29801	88.5798	0.829607	17.784	2.4634	88.5806	0.889891	17.76	2.12017	88.5823	0.764572	17.7797	2.06522	88.5787	0.744896
17.7567	1.92559	88.6795	0.693202	17.8067	2.29825	88.6637	0.829694	17.8007	2.46346	88.6639	0.889913	17.7767	2.11903	88.6658	0.764157	17.7963	2.06593	88.6621	0.745155
17.7734	1.92592	88.7627	0.693322	17.8234	2.29914	88.747	0.830018	17.8174	2.46458	88.7475	0.890321	17.7933	2.11951	88.7489	0.764332	17.813	2.06656	88.7456	0.745384
17.7899	1.92568	88.8455	0.693235	17.8399	2.29963	88.8297	0.830197	17.834	2.465	88.8306	0.890474	17.81	2.11987	88.8324	0.764463	17.8296	2.06673	88.8287	0.745446
17.8067	1.92617	88.9293	0.693413	17.8567	2.29999	88.9136	0.830328	17.8506	2.46546	88.9136	0.890641	17.8267	2.12094	88.9157	0.764852	17.8463	2.06738	88.9119	0.745683
17.8234	1.92684	89.0127	0.693658	17.8733	2.2988	88.9968	0.829894	17.8673	2.46614	88.9974	0.890889	17.8433	2.12061	88.9985	0.764732	17.8631	2.06814	88.9958	0.74596
17.84	1.92708	89.0957	0.693745	17.89	2.29939	89.0802	0.830109	17.884	2.46657	89.0807	0.891046	17.86	2.1215	89.0823	0.765056	17.8797	2.06869	89.0788	0.74616
17.8567	1.92771	89.1792	0.693974	17.9066	2.30021	89.1632	0.830408	17.9006	2.46679	89.1638	0.891126	17.8767	2.12245	89.1656	0.765403	17.8963	2.0689	89.1619	0.746237
17.8733	1.9279	89.2625	0.694044	17.9233	2.30078	89.2468	0.830616	17.9173	2.46754	89.2473	0.891399	17.8933	2.12252	89.2487	0.765428	17.913	2.06951	89.2455	0.746459
17.89	1.92834	89.3458	0.694204	17.94	2.30091	89.3301	0.830663	17.934	2.46836	89.3307	0.891698	17.91	2.12314	89.3323	0.765654	17.9297	2.07039	89.3287	0.74678
17.9067	1.9286	89.4292	0.694299	17.9566	2.30182	89.4131	0.830995	17.9506	2.46758	89.4137	0.891413	17.9267	2.12362	89.4155	0.765829	17.9463	2.07045	89.412	0.746801
17.9233	1.92885	89.5125	0.69439	17.9733	2.30217	89.4967	0.831122	17.9673	2.4676	89.4973	0.891421	17.9433	2.12404	89.4988	0.765982	17.963	2.06999	89.4954	0.746634
17.94	1.92935	89.5958	0.694572	17.9901	2.30309	89.5806	0.831457	17.984	2.46891	89.5808	0.891898	17.9599	2.12473	89.5819	0.766233	17.9797	2.07099	89.5792	0.746998
17.9566	1.92984	89.6788	0.69475	18.0067	2.30366	89.6636	0.831665	18.0007	2.46981	89.6641	0.892226	17.9767	2.12472	89.6657	0.76623	17.9964	2.07138	89.6625	0.74714
17.9734	1.93027	89.7626	0.694907	18.0234	2.30412	89.7469	0.831832	18.0174	2.46946	89.7474	0.892098	17.9933	2.12587	89.749	0.766648	18.013	2.07169	89.7452	0.747253
17.99	1.93041	89.846	0.694958	18.04	2.3045	89.8302	0.831971	18.034	2.47066	89.8308	0.892536	18.01	2.12599	89.832	0.766692	18.0296	2.07238	89.8286	0.747505
18.0067	1.93108	89.9292	0.695202	18.0566	2.30499	89.913	0.832149	18.0507	2.47127	89.914	0.892758	18.0267	2.12647	89.9156	0.766867	18.0463	2.073	89.9121	0.74773
18.0234	1.93136	90.0128	0.695304	18.0733	2.30594	89.9968	0.832495	18.0673	2.47179	89.9974	0.892947	18.0434	2.12701	89.9992	0.767064	18.063	2.07346	89.9955	0.747898
18.0401	1.93184	90.0961	0.695479	18.09	2.30609	90.0801	0.83255	18.084	2.47235	90.0807	0.893151	18.0599	2.12771	90.082	0.767319	18.0797	2.07407	90.0788	0.74812
18.0566	1.93209	90.1789	0.69557	18.1066	2.30675	90.1631	0.832791	18.1006	2.47252	90.1637	0.893213	18.0767	2.12802	90.1656	0.767432	18.0963	2.07456	90.162	0.748299
18.0733	1.93277	90.2625	0.695818	18.1234	2.30731	90.247	0.832995	18.1173	2.47366	90.2473	0.893628	18.0934	2.12801	90.2491	0.767428	18.113	2.07517	90.2454	0.748521
18.09	1.93283	90.3458	0.69584	18.14	2.30657	90.3303	0.832725	18.134	2.47438	90.3308	0.893891	18.1099	2.12855	90.3318	0.767625	18.1297	2.07539	90.3289	0.748601
18.1066	1.93307	90.4288	0.695927	18.1566	2.30731	90.4133	0.832995	18.1506	2.47391	90.4138	0.893719	18.1267	2.12763	90.4157	0.76729	18.1463	2.07487	90.4119	0.748412
18.1234	1.93355	90.5127	0.696102	18.1733	2.30701	90.4966	0.832885	18.1673	2.47498	90.4972	0.894109	18.1434	2.12813	90.499	0.767472	18.163	2.07548	90.4952	0.748634
18.14	1.9338	90.596	0.696193	18.19	2.30827	90.5802	0.833344	18.1841	2.47495	90.581	0.894098	18.16	2.12838	90.5821	0.767563	18.1797	2.07622	90.5789	0.748903
18.1567	1.93419	90.6793	0.696335	18.2067	2.30929	90.6638	0.833716	18.2007	2.47453	90.6643	0.893945	18.1767	2.12914	90.6656	0.76784	18.1963	2.07662	90.6621	0.749049
18.1733	1.93439	90.7623	0.696408	18.2233	2.30951	90.7468	0.833796	18.2173	2.47502	90.7474	0.894124	18.1933	2.1295	90.7489	0.767971	18.213	2.07711	90.7457	0.749228
18.19	1.93475	90.8459	0.696539	18.2401	2.30982	90.8304	0.833909	18.234	2.4761	90.8309	0.894517	18.21	2.1302	90.8325	0.768226	18.2297	2.07784	90.829	0.749494
18.2067	1.93514	90.9295	0.696681	18.2568	2.31073	90.9139	0.83424	18.2507	2.47675	90.9142	0.894754	18.2267	2.13007	90.9158	0.768179	18.2464	2.07812	90.9126	0.749596
18.2233	1.93538	91.0125	0.696769	18.2733	2.31147	90.9964	0.83451	18.2673	2.47717	90.9973	0.894907	18.2434	2.13111	90.9991	0.768557	18.263	2.07873	90.9954	0.749818
18.2401	1.93599	91.0961	0.696991	18.29	2.31166	91.08	0.834579	18.2839	2.47774	91.0803	0.895115	18.26	2.13165	91.0821	0.768754	18.2796	2.07895	91.0784	0.749898
18.2568	1.93641	91.1796	0.697144	18.3067	2.31186	91.1636	0.834652	18.3007	2.4783	91.1641	0.895319	18.2766	2.13175	91.1655	0.768791	18.2964	2.07998	91.1622	0.750273
18.2733	1.93686	91.2624	0.697308	18.3233	2.31251	91.2466	0.834889	18.3174	2.47867	91.2474	0.895454	18.2934	2.13243	91.249	0.769038	18.313	2.08024	91.2455	0.750368
18.29	1.93684	91.3457	0.697301	18.34	2.31306	91.3302	0.835089	18.334	2.47921	91.3305	0.89565	18.3101	2.13313	91.3326	0.769293	18.3296	2.07931	91.3285	0.750029
18.3068	1.93733	91.4296	0.697479	18.3567	2.31396	91.4135	0.835417	18.3507	2.47976	91.4143	0.895851	18.3266	2.13364	91.4153	0.769479	18.3464	2.08023	91.4124	0.750364
18.3233	1.93773	91.5123	0.697625	18.3733	2.31475	91.4968	0.835705	18.3673	2.4805	91.4973	0.89612	18.3434	2.13391	91.4992	0.769577	18.3631	2.08095	91.4957	0.750627
18.34	1.93799	91.5958	0.697719	18.39	2.31382	91.5803	0.835366	18.3839	2.48033	91.5803	0.896058	18.36	2.13416	91.5823	0.769668	18.3797	2.08114	91.5788	0.750696
18.3567	1.93794	91.6792	0.697701	18.4067	2.31316	91.6637	0.835126	18.4007	2.48158	91.6642	0.896514	18.3766	2.13521	91.6653	0.770051	18.3963	2.08142	91.662	0.750798
18.3733	1.93892	91.7625	0.698058	18.4233	2.31705	91.7467	0.836543	18.4174	2.48081	91.7475	0.896233	18.3934	2.13522	91.7491	0.770055	18.413	2.08227	91.7456	0.751107
18.39	1.93927	91.846	0.698186	18.44	2.3147	91.8303	0.835687	18.434	2.48114	91.8308	0.896353	18.41	2.13594	91.8324	0.770317	18.4297	2.08273	91.8289	0.751275
18.4067	1.93913	91.9293	0.698135	18.4566	2.31559	91.9133	0.836011	18.4507	2.48189	91.9144	0.896627	18.4267	2.13656	91.9157	0.770543	18.4464	2.08307	91.9125	0.751399
18.4233	1.93958	92.0124	0.698299	18.4733	2.31758	91.9969	0.836736	18.4673	2.48241	91.9974	0.896816	18.4433	2.13707	91.999	0.770729	18.463	2.0833	91.9955	0.751483
18.44	1.93997	92.096	0.698441	18.49	2.32002	92.0802	0.837625	18.484	2.48318	92.0804	0.897097	18.46	2.13751	92.0823	0.770889	18.4797	2.08432	92.0788	0.751854
18.4567	1.94066	92.1792	0.698692	18.5067	2.31828	92.1635	0.836991	18.5007	2.48345	92.1641	0.897195	18.4767	2.13681	92.1657	0.770634	18.4963	2.08379	92.1621	0.751661
18.4733	1.94046	92.2626	0.698619	18.5234	2.31773	92.2471	0.836791	18.5173	2.48393	92.2474	0.89737	18.4933	2.13691	92.2486	0.77067	18.513	2.08406	92.2455	0.75176
18.49	1.941	92.3459	0.698816	18.5399	2.31924	92.3298	0.837341	18.534	2.48475	92.3307	0.897668	18.51	2.13703	92.3323	0.770714	18.5297	2.08484	92.3287	0.752044
18.5067	1.94152	92.4292	0.699005	18.5567	2.3194	92.4134	0.837399	18.5507	2.48531	92.414	0.897872	18.5267	2.13759	92.4158	0.770918	18.5463	2.08549	92.4117	0.752281
18.5234	1.94178	92.5127	0.6991	18.5734	2.31838	92.497	0.837027	18.5674	2.48572	92.4975	0.898022	18.5433	2.13767	92.4989	0.770947	18.563	2.08601	92.4956	0.75247
18.5399	1.94196	92.5955	0.699166	18.5899	2.32136	92.5798	0.838113	18.584	2.48575	92.5806	0.898033	18.56	2.1385	92.5824	0.77125	18.5797	2.08627	92.5789	0.752565
18.5567	1.94229	92.6791	0.699286	18.6067	2.32138	92.6636	0.83812	18.6006	2.48656	92.6638	0.898328	18.5767	2.13895	92.6657	0.771413	18.5963	2.08697	92.6619	0.75282
18.5734	1.9429	92.7627	0.699508	18.6233	2.32216	92.7469	0.838404	18.6173	2.4875	92.7474	0.89867	18.5933	2.13969	92.7485	0.771683	18.6131	2.08768	92.746	0.753078
18.5899	1.9431	92.8454	0.699581	18.64	2.323	92.8302	0.83871	18.634	2.48764	92.8307	0.898721	18.61	2.13986	92.8323	0.771745	18.6297	2.08808	92.8288	0.753224
18.6067	1.94345	92.9293	0.699709	18.6567	2.32273	92.9135	0.838612	18.6507	2.48752	92.914	0.898678	18.6267	2.14067	92.9156	0.77204	18.6463	2.08835	92.9119	0.753322
18.6234	1.94416	93.0129	0.699967	18.6733	2.32226	92.9968	0.838441	18.6674	2.48752	92.9976	0.898678	18.6433	2.14107	92.9989	0.772186	18.663	2.08902	92.9957	0.753566
18.64	1.9444	93.0958	0.700055	18.69	2.323	93.0801	0.83871	18.684	2.48823	93.0807	0.898936	18.6601	2.14158	93.0828	0.772372	18.6797	2.08957	93.0787	0.753767
18.6567	1.94443	93.1795	0.700066	18.7067	2.32419	93.1634	0.839144	18.7007	2.48831	93.1639	0.898965	18.6767	2.14205	93.1655	0.772543	18.6963	2.08896	93.162	0.753545
18.6733	1.94477	93.2625	0.700189	18.7233	2.324	93.2467	0.839075	18.7173	2.48862	93.2473	0.899078	18.6933	2.14286	93.2489	0.772838	18.713	2.08933	93.2454	0.753679
18.69	1.94546	93.3458	0.700441	18.74	2.32458	93.3303	0.839286	18.734	2.48964	93.3306	0.89945	18.71	2.14302	93.3322	0.772896	18.7297	2.09	93.3289	0.753923
18.7067	1.94619	93.4294	0.700707	18.7566	2.32666	93.4133	0.840044	18.7506	2.48999	93.4139	0.899577	18.7266	2.14318	93.4154	0.772954	18.7463	2.09039	93.4122	0.754066
18.7233	1.94588	93.5124	0.700594	18.7733	2.32579	93.4966	0.839727	18.7673	2.49029	93.4971	0.899687	18.7433	2.14416	93.4988	0.773311	18.7629	2.0904	93.495	0.754069
18.74	1.94646	93.5957	0.700805	18.79	2.32682	93.5801	0.840102	18.784	2.49101	93.5807	0.899949	18.7599	2.14466	93.5818	0.773494	18.7796	2.09114	93.5786	0.754339
18.7566	1.94728	93.679	0.701104	18.8066	2.32854	93.6632	0.840729	18.8007	2.49172	93.6641	0.900208	18.7767	2.14522	93.6656	0.773698	18.7963	2.09211	93.6621	0.754692
18.7734	1.94742	93.7626	0.701155	18.8233	2.32722	93.7468	0.840248	18.8173	2.49188	93.7471	0.900266	18.7934	2.14406	93.7492	0.773275	18.8129	2.09198	93.7452	0.754645
18.79	1.94773	93.8458	0.701268	18.8401	2.33147	93.8304	0.841796	18.8341	2.49253	93.8309	0.900503	18.8099	2.14522	93.832	0.773698	18.8297	2.09239	93.829	0.754794
18.8066	1.94817	93.9289	0.701428	18.8567	2.32584	93.9134	0.839745	18.8507	2.49301	93.914	0.900678	18.8267	2.14575	93.9158	0.773891	18.8464	2.09334	93.9123	0.75514
18.8233	1.94877	94.0125	0.701647	18.8734	2.3329	93.9972	0.842317	18.8673	2.4934	93.9972	0.90082	18.8434	2.14595	93.9991	0.773964	18.863	2.09301	93.9954	0.75502
18.8401	1.94896	94.0961	0.701716	18.89	2.32868	94.0802	0.84078	18.884	2.49271	94.0808	0.900568	18.8599	2.14622	94.0819	0.774062	18.8797	2.09334	94.0789	0.75514
18.8567	1.94912	94.1791	0.701774	18.9066	2.32973	94.1633	0.841162	18.9006	2.49335	94.1639	0.900801	18.8767	2.14665	94.1657	0.774219	18.8964	2.09367	94.1622	0.75526
18.8734	1.94959	94.2629	0.701945	18.9233	2.33293	94.2466	0.842328	18.9173	2.49426	94.2474	0.901133	18.8934	2.14643	94.249	0.774138	18.913	2.09415	94.2453	0.755435
18.89	1.95013	94.346	0.702142	18.94	2.32667	94.3299	0.840047	18.934	2.49411	94.3308	0.901078	18.91	2.14823	94.3323	0.774794	18.9297	2.09495	94.3289	0.755727
18.9066	1.95007	94.429	0.70212	18.9566	2.33422	94.4132	0.842798	18.9507	2.49464	94.414	0.901271	18.9266	2.1478	94.4154	0.774638	18.9463	2.09524	94.4119	0.755832
18.9233	1.9502	94.5123	0.702168	18.9733	2.32875	94.4965	0.840805	18.9673	2.49504	94.497	0.901417	18.9433	2.14807	94.4989	0.774736	18.963	2.09561	94.4955	0.755967
18.94	1.95126	94.5958	0.702554	18.9901	2.33269	94.5803	0.84224	18.984	2.49549	94.5807	0.901581	18.96	2.15039	94.5823	0.775581	18.9797	2.09626	94.579	0.756204
18.9566	1.95155	94.6789	0.702659	19.0067	2.33282	94.6637	0.842288	19.0007	2.49647	94.664	0.901938	18.9766	2.14815	94.6653	0.774765	18.9964	2.09674	94.6623	0.756379
18.9733	1.95172	94.7622	0.702721	19.0233	2.33381	94.7467	0.842648	19.0173	2.49671	94.7473	0.902026	18.9934	2.15013	94.7491	0.775486	19.013	2.09612	94.7454	0.756153
18.9901	1.9522	94.8461	0.702896	19.04	2.3341	94.83	0.842754	19.034	2.49749	94.8306	0.90231	19.01	2.15067	94.8321	0.775683	19.0296	2.09685	94.8284	0.756419
19.0067	1.95241	94.9294	0.702973	19.0567	2.33475	94.9136	0.842991	19.0507	2.49786	94.9141	0.902444	19.0266	2.1508	94.9155	0.77573	19.0464	2.09767	94.9122	0.756718
19.0233	1.95279	95.0124	0.703111	19.0733	2.33687	94.9966	0.843763	19.0674	2.4984	94.9974	0.902641	19.0434	2.15025	94.999	0.77553	19.063	2.09816	94.9955	0.756896
19.04	1.95288	95.0957	0.703144	19.09	2.33536	95.0802	0.843213	19.084	2.49904	95.0804	0.902874	19.0601	2.15109	95.0826	0.775836	19.0797	2.09842	95.0789	0.756991
19.0567	1.95335	95.1793	0.703315	19.1067	2.33926	95.1635	0.844634	19.1007	2.49939	95.1641	0.903002	19.0767	2.15188	95.1656	0.776124	19.0964	2.09892	95.1624	0.757173
19.0734	1.95446	95.2626	0.703719	19.1234	2.33363	95.2471	0.842583	19.1173	2.49995	95.2473	0.903206	19.0934	2.15081	95.2492	0.775734	19.1131	2.09961	95.246	0.757424
19.09	1.95467	95.3458	0.703796	19.14	2.34128	95.3301	0.84537	19.134	2.49883	95.3307	0.902798	19.11	2.1522	95.3323	0.77624	19.1296	2.10009	95.3285	0.757599
19.1067	1.95474	95.4294	0.703821	19.1567	2.33604	95.4137	0.843461	19.1507	2.49919	95.4139	0.902929	19.1266	2.15341	95.4153	0.776681	19.1463	2.1001	95.412	0.757603
19.1234	1.95506	95.5127	0.703938	19.1733	2.33635	95.4967	0.843574	19.1673	2.50003	95.4972	0.903235	19.1434	2.1535	95.4991	0.776714	19.163	2.10084	95.4956	0.757872
19.14	1.95578	95.5958	0.7042	19.19	2.34088	95.58	0.845224	19.184	2.50035	95.5806	0.903352	19.16	2.15488	95.5824	0.777217	19.1796	2.10053	95.5784	0.75776
19.1567	1.95589	95.6794	0.70424	19.2067	2.33719	95.6636	0.84388	19.2007	2.50066	95.6641	0.903464	19.1766	2.15409	95.6654	0.776929	19.1964	2.1007	95.6625	0.757821
19.1733	1.95597	95.7624	0.70427	19.2233	2.33906	95.7466	0.844561	19.2173	2.50131	95.7472	0.903701	19.1933	2.15582	95.749	0.777559	19.213	2.10133	95.7452	0.758051
19.19	1.95665	95.8457	0.704517	19.24	2.33822	95.8302	0.844255	19.234	2.50227	95.8304	0.904051	19.21	2.15492	95.8323	0.777231	19.2296	2.10189	95.8286	0.758255
19.2067	1.95718	95.9292	0.70471	19.2567	2.34027	95.9138	0.845002	19.2507	2.50225	95.9143	0.904044	19.2266	2.15581	95.9154	0.777556	19.2463	2.10222	95.9121	0.758375
19.2233	1.95755	96.0123	0.704845	19.2734	2.33907	95.9971	0.844565	19.2674	2.50286	95.9976	0.904266	19.2433	2.15662	95.9986	0.777851	19.263	2.10265	95.9954	0.758532
19.24	1.95743	96.0959	0.704801	19.29	2.3434	96.0801	0.846142	19.2841	2.50346	96.0809	0.904485	19.26	2.15694	96.0825	0.777967	19.2797	2.10321	96.079	0.758736
19.2567	1.95814	96.1795	0.70506	19.3067	2.33952	96.1637	0.844729	19.3007	2.50402	96.1642	0.904689	19.2767	2.15733	96.1658	0.778109	19.2964	2.10372	96.1623	0.758922
19.2734	1.9587	96.2627	0.705264	19.3234	2.34453	96.247	0.846554	19.3174	2.50444	96.2475	0.904842	19.2934	2.15765	96.2491	0.778226	19.313	2.10362	96.2456	0.758885
19.29	1.95877	96.3458	0.70529	19.3399	2.34332	96.3297	0.846113	19.334	2.50483	96.3306	0.904984	19.31	2.15762	96.3324	0.778215	19.3297	2.10412	96.3289	0.759067
19.3067	1.95938	96.4293	0.705512	19.3567	2.34148	96.4136	0.845443	19.3506	2.50534	96.4136	0.905169	19.3268	2.15726	96.416	0.778084	19.3463	2.10454	96.412	0.75922
19.3234	1.95988	96.5126	0.705694	19.3733	2.34712	96.4968	0.847497	19.3673	2.5059	96.4974	0.905373	19.3433	2.15741	96.4985	0.778138	19.363	2.10496	96.4955	0.759373
19.3399	1.95991	96.5954	0.705705	19.39	2.34144	96.5802	0.845428	19.384	2.50572	96.5807	0.905308	19.36	2.15862	96.5823	0.778579	19.3797	2.10539	96.5791	0.75953
19.3567	1.96	96.6793	0.705738	19.4067	2.34763	96.6635	0.847683	19.4006	2.50553	96.6638	0.905239	19.3767	2.15878	96.6656	0.778638	19.3962	2.10559	96.6616	0.759603
19.3733	1.96046	96.7625	0.705905	19.4234	2.34403	96.7471	0.846372	19.4174	2.50583	96.7476	0.905348	19.3933	2.15918	96.7486	0.778783	19.413	2.10596	96.7455	0.759738
19.39	1.96072	96.8458	0.706	19.44	2.34395	96.8301	0.846342	19.434	2.50653	96.8309	0.905603	19.41	2.1594	96.8325	0.778863	19.4297	2.10628	96.8287	0.759854
19.4067	1.96099	96.9292	0.706098	19.4567	2.34978	96.9134	0.848466	19.4507	2.50673	96.9139	0.905676	19.4267	2.16001	96.9155	0.779086	19.4463	2.10631	96.9117	0.759865
19.4234	1.96135	97.0127	0.70623	19.4734	2.34218	96.9969	0.845698	19.4674	2.50735	96.9975	0.905902	19.4433	2.1612	96.9989	0.779519	19.463	2.1069	96.9956	0.76008
19.44	1.96203	97.0958	0.706477	19.49	2.34633	97.0803	0.847209	19.484	2.50818	97.0806	0.906204	19.46	2.16088	97.0822	0.779403	19.4797	2.10762	97.0789	0.760342
19.4567	1.9621	97.1791	0.706503	19.5067	2.34756	97.1636	0.847658	19.5007	2.50868	97.1641	0.906386	19.4767	2.1618	97.1657	0.779738	19.4963	2.108	97.1622	0.760481
19.4734	1.96219	97.2626	0.706536	19.5234	2.34426	97.2469	0.846455	19.5174	2.50928	97.2477	0.906605	19.4933	2.16202	97.2488	0.779818	19.513	2.10796	97.2455	0.760466
19.49	1.96284	97.346	0.706772	19.54	2.34943	97.3302	0.848339	19.534	2.50978	97.3307	0.906787	19.51	2.16288	97.3323	0.780131	19.5297	2.10866	97.3288	0.760721
19.5067	1.9635	97.4292	0.707013	19.5566	2.34664	97.4132	0.847322	19.5507	2.51063	97.4141	0.907097	19.5267	2.16288	97.4159	0.780131	19.5463	2.10938	97.4122	0.760984
19.5234	1.96359	97.5129	0.707046	19.5733	2.34748	97.4968	0.847628	19.5673	2.51074	97.4973	0.907137	19.5434	2.16322	97.4992	0.780255	19.563	2.10863	97.4954	0.76071
19.54	1.96366	97.5958	0.707071	19.59	2.35125	97.5801	0.849002	19.584	2.51117	97.5807	0.907293	19.56	2.16429	97.5822	0.780645	19.5797	2.1092	97.5787	0.760918
19.5566	1.96426	97.6789	0.70729	19.6067	2.34622	97.6634	0.847169	19.6006	2.51208	97.6637	0.907625	19.5767	2.16438	97.6655	0.780678	19.5963	2.10972	97.662	0.761107
19.5733	1.96456	97.7625	0.707399	19.6233	2.3516	97.7467	0.849129	19.6172	2.5125	97.7467	0.907778	19.5934	2.16401	97.7491	0.780543	19.613	2.10992	97.7454	0.76118
19.5901	1.96481	97.8461	0.70749	19.64	2.34933	97.8303	0.848302	19.6341	2.51183	97.8311	0.907534	19.6099	2.1635	97.8319	0.780357	19.6297	2.11037	97.8289	0.761344
19.6067	1.9651	97.9291	0.707596	19.6566	2.35122	97.9133	0.848991	19.6507	2.51227	97.9141	0.907694	19.6266	2.16436	97.9154	0.78067	19.6464	2.11077	97.9122	0.76149
19.6233	1.96587	98.0124	0.707876	19.6733	2.35143	97.9966	0.849067	19.6672	2.51311	97.9969	0.908	19.6434	2.16506	97.999	0.780925	19.6629	2.1111	97.995	0.76161
19.64	1.96626	98.096	0.708018	19.69	2.35037	98.0802	0.848681	19.6841	2.5135	98.081	0.908142	19.66	2.16486	98.0821	0.780852	19.6797	2.11194	98.0788	0.761916
19.6566	1.96602	98.179	0.707931	19.7067	2.35361	98.1635	0.849862	19.7007	2.51521	98.164	0.908765	19.6767	2.16597	98.1656	0.781257	19.6963	2.11183	98.1621	0.761876
19.6733	1.96652	98.2623	0.708113	19.7233	2.34988	98.2465	0.848503	19.7173	2.51714	98.2473	0.909468	19.6934	2.16647	98.2492	0.781439	19.713	2.11173	98.2455	0.76184
19.69	1.96712	98.3458	0.708332	19.7401	2.35553	98.3304	0.850561	19.734	2.51519	98.3309	0.908758	19.71	2.16677	98.3323	0.781548	19.7297	2.11253	98.329	0.762131
19.7067	1.96735	98.4292	0.708415	19.7567	2.34958	98.4137	0.848393	19.7507	2.5163	98.4139	0.909162	19.7267	2.16709	98.4155	0.781665	19.7464	2.11294	98.4123	0.762281
19.7233	1.9675	98.5125	0.70847	19.7733	2.35713	98.4967	0.851144	19.7673	2.51605	98.4973	0.909071	19.7433	2.16743	98.4989	0.781789	19.763	2.11315	98.4953	0.762357
19.7401	1.96794	98.5961	0.70863	19.79	2.35094	98.5803	0.848889	19.784	2.51643	98.5806	0.909209	19.76	2.16823	98.5821	0.78208	19.7796	2.11338	98.5786	0.762441
19.7567	1.96864	98.6794	0.708885	19.8067	2.35397	98.6636	0.849993	19.8006	2.51627	98.6639	0.909151	19.7767	2.16845	98.6657	0.78216	19.7964	2.11424	98.6622	0.762754
19.7733	1.96894	98.7624	0.708995	19.8233	2.35472	98.7466	0.850266	19.8174	2.51662	98.7474	0.909279	19.7934	2.16879	98.749	0.782284	19.813	2.1144	98.7455	0.762812
19.79	1.96917	98.8457	0.709078	19.84	2.35398	98.8299	0.849996	19.8339	2.51745	98.8302	0.909581	19.81	2.1694	98.8323	0.782506	19.8296	2.1145	98.8285	0.762849
19.8067	1.96957	98.9292	0.709224	19.8566	2.35667	98.9132	0.850976	19.8507	2.51862	98.9141	0.910007	19.8267	2.16996	98.9156	0.78271	19.8463	2.11538	98.9121	0.763169
19.8233	1.96998	99.0123	0.709373	19.8733	2.35581	98.9968	0.850663	19.8673	2.51751	98.9973	0.909603	19.8433	2.17005	98.999	0.782743	19.863	2.11505	98.9954	0.763049
19.84	1.97036	99.0956	0.709512	19.89	2.35623	99.0801	0.850816	19.8839	2.51802	99.0803	0.909789	19.86	2.17038	99.0822	0.782863	19.8796	2.11569	99.0784	0.763282
19.8567	1.97074	99.1792	0.70965	19.9067	2.36044	99.1637	0.85235	19.9007	2.51899	99.1642	0.910142	19.8766	2.17152	99.165	0.783279	19.8964	2.11598	99.1623	0.763388
19.8733	1.9709	99.2625	0.709709	19.9233	2.35387	99.2467	0.849956	19.9174	2.5199	99.2475	0.910474	19.8933	2.16998	99.2489	0.782718	19.913	2.11655	99.2454	0.763596
19.89	1.97184	99.3458	0.710051	19.94	2.36158	99.33	0.852765	19.934	2.52021	99.3305	0.910587	19.91	2.17055	99.3324	0.782925	19.9296	2.11709	99.3286	0.763792
19.9068	1.97203	99.4296	0.71012	19.9567	2.3532	99.4136	0.849712	19.9507	2.52077	99.4144	0.910791	19.9266	2.17107	99.4154	0.783115	19.9464	2.11721	99.4125	0.763836
19.9233	1.97205	99.5124	0.710128	19.9733	2.35931	99.4966	0.851938	19.9673	2.5209	99.4974	0.910838	19.9433	2.17154	99.499	0.783286	19.963	2.11767	99.4955	0.764004
19.94	1.97257	99.596	0.710317	19.99	2.35627	99.5802	0.850831	19.9839	2.52172	99.5802	0.911137	19.96	2.17231	99.5823	0.783566	19.9797	2.11785	99.5789	0.764069
19.9567	1.97313	99.6792	0.710521	20.0067	2.35868	99.6638	0.851709	20.0007	2.52224	99.6643	0.911326	19.9766	2.17265	99.6654	0.78369	19.9963	2.1181	99.6622	0.76416
19.9733	1.97336	99.7623	0.710605	20.0233	2.35979	99.7468	0.852113	20.0173	2.52242	99.7474	0.911392	19.9933	2.17332	99.749	0.783934	20.013	2.11838	99.7455	0.764262
19.99	1.97353	99.8459	0.710667	20.04	2.3583	99.8301	0.85157	20.034	2.52325	99.8306	0.911694	20.01	2.17359	99.8323	0.784033	20.0297	2.11861	99.8287	0.764346
20.0067	1.97459	99.9295	0.711053	20.0567	2.36152	99.9134	0.852743	20.0507	2.52371	99.9139	0.911862	20.0267	2.17398	99.9155	0.784175	20.0463	2.11924	99.9117	0.764576
20.0233	1.97477	100.012	0.711118	20.0733	2.35994	99.9967	0.852168	20.0673	2.52384	99.9972	0.911909	20.0433	2.17434	99.9989	0.784306	20.063	2.11972	99.9953	0.76475
20.04	1.97457	100.096	0.711046	20.09	2.36399	100.08	0.853643	20.084	2.52421	100.081	0.912044	20.06	2.17523	100.082	0.78463	20.0796	2.12005	100.079	0.764871
20.0567	1.97513	100.179	0.71125	20.1066	2.36002	100.163	0.852197	20.1006	2.52558	100.164	0.912543	20.0766	2.17524	100.165	0.784634	20.0963	2.12038	100.162	0.764991
20.0733	1.97577	100.262	0.711483	20.1234	2.365	100.247	0.854011	20.1173	2.52473	100.247	0.912233	20.0933	2.17551	100.249	0.784732	20.113	2.12142	100.245	0.76537
20.09	1.9762	100.346	0.711639	20.1401	2.35817	100.33	0.851523	20.1341	2.52504	100.331	0.912346	20.11	2.17587	100.332	0.784863	20.1297	2.12174	100.329	0.765486
20.1066	1.97616	100.429	0.711625	20.1567	2.36484	100.413	0.853953	20.1507	2.52543	100.414	0.912488	20.1267	2.17649	100.416	0.785089	20.1463	2.12174	100.412	0.765486
20.1234	1.97671	100.513	0.711825	20.1734	2.35942	100.497	0.851978	20.1674	2.52635	100.498	0.912823	20.1433	2.177	100.499	0.785275	20.163	2.12147	100.496	0.765388
20.1401	1.97697	100.596	0.71192	20.19	2.36395	100.58	0.853628	20.184	2.52703	100.581	0.913071	20.16	2.17713	100.582	0.785322	20.1797	2.12219	100.579	0.76565
20.1567	1.97711	100.679	0.711971	20.2066	2.36563	100.663	0.85424	20.2007	2.52688	100.664	0.913016	20.1767	2.17785	100.666	0.785585	20.1963	2.12228	100.662	0.765683
20.1734	1.97738	100.763	0.712069	20.2233	2.3624	100.747	0.853064	20.2173	2.5273	100.747	0.913169	20.1934	2.17836	100.749	0.78577	20.213	2.12262	100.745	0.765807
20.19	1.97778	100.846	0.712215	20.24	2.36759	100.83	0.854954	20.234	2.52814	100.831	0.913475	20.21	2.17705	100.832	0.785293	20.2297	2.12387	100.829	0.766262
20.2066	1.97834	100.929	0.712419	20.2566	2.36751	100.913	0.854925	20.2506	2.52873	100.914	0.91369	20.2267	2.1771	100.916	0.785311	20.2463	2.12416	100.912	0.766368
20.2234	1.97858	101.013	0.712506	20.2734	2.3662	100.997	0.854448	20.2674	2.52907	100.997	0.913814	20.2433	2.17759	100.999	0.78549	20.263	2.12427	100.995	0.766408
20.24	1.97898	101.096	0.712652	20.29	2.36681	101.08	0.85467	20.284	2.52955	101.081	0.913989	20.26	2.17809	101.082	0.785672	20.2797	2.12468	101.079	0.766557
20.2567	1.97958	101.179	0.712871	20.3067	2.36406	101.163	0.853668	20.3007	2.53019	101.164	0.914222	20.2767	2.17821	101.166	0.785716	20.2963	2.12518	101.162	0.76674
20.2734	1.97991	101.263	0.712991	20.3233	2.36695	101.247	0.854721	20.3173	2.53073	101.247	0.914419	20.2933	2.17893	101.249	0.785978	20.313	2.12549	101.245	0.766852
20.29	1.97998	101.346	0.713016	20.34	2.3682	101.33	0.855177	20.334	2.5312	101.331	0.91459	20.31	2.17972	101.332	0.786266	20.3297	2.12577	101.329	0.766954
20.3067	1.98034	101.429	0.713148	20.3567	2.36901	101.414	0.855472	20.3507	2.53164	101.414	0.91475	20.3267	2.18001	101.416	0.786372	20.3464	2.12634	101.412	0.767162
20.3233	1.98054	101.513	0.71322	20.3734	2.36618	101.497	0.854441	20.3673	2.53219	101.497	0.914951	20.3434	2.18032	101.499	0.786485	20.363	2.12687	101.496	0.767355
20.34	1.98125	101.596	0.713479	20.39	2.36746	101.58	0.854907	20.384	2.5314	101.581	0.914663	20.36	2.18067	101.582	0.786612	20.3797	2.12729	101.579	0.767508
20.3567	1.98141	101.679	0.713537	20.4066	2.3662	101.663	0.854448	20.4007	2.53174	101.664	0.914787	20.3767	2.18166	101.666	0.786973	20.3964	2.12679	101.662	0.767326
20.3734	1.98174	101.763	0.713658	20.4233	2.36753	101.747	0.854933	20.4173	2.53237	101.747	0.915016	20.3934	2.18178	101.749	0.787016	20.4129	2.12748	101.745	0.767577
20.39	1.9821	101.846	0.713789	20.4401	2.37034	101.83	0.855956	20.434	2.5327	101.831	0.915137	20.41	2.18196	101.832	0.787082	20.4297	2.12811	101.829	0.767807
20.4067	1.98256	101.929	0.713956	20.4567	2.37247	101.913	0.856732	20.4507	2.53329	101.914	0.915352	20.4266	2.18288	101.915	0.787417	20.4464	2.12833	101.912	0.767887
20.4233	1.98282	102.012	0.714051	20.4733	2.37191	101.996	0.856528	20.4672	2.53374	101.997	0.915515	20.4434	2.18294	101.999	0.787439	20.463	2.12875	101.995	0.76804
20.4401	1.98323	102.096	0.7142	20.4901	2.37141	102.08	0.856346	20.484	2.53449	102.081	0.915789	20.46	2.1838	102.082	0.787752	20.4796	2.12947	102.079	0.768302
20.4567	1.98345	102.179	0.714281	20.5067	2.37107	102.164	0.856222	20.5007	2.53497	102.164	0.915964	20.4766	2.18253	102.165	0.78729	20.4964	2.12975	102.162	0.768404
20.4733	1.98379	102.262	0.714404	20.5233	2.36897	102.246	0.855457	20.5173	2.53512	102.247	0.916018	20.4934	2.18308	102.249	0.78749	20.5129	2.12944	102.245	0.768291
20.4901	1.98421	102.346	0.714557	20.54	2.37279	102.33	0.856849	20.534	2.53579	102.331	0.916262	20.51	2.18375	102.332	0.787734	20.5296	2.12976	102.328	0.768408
20.5067	1.98459	102.429	0.714696	20.5566	2.37369	102.413	0.857177	20.5507	2.53652	102.414	0.916528	20.5266	2.1837	102.415	0.787716	20.5464	2.13085	102.412	0.768805
20.5233	1.98472	102.512	0.714743	20.5734	2.37504	102.497	0.857668	20.5674	2.53724	102.498	0.916791	20.5434	2.18439	102.499	0.787967	20.563	2.13116	102.495	0.768918
20.54	1.98493	102.596	0.71482	20.5901	2.36905	102.58	0.855486	20.5841	2.53757	102.581	0.916911	20.56	2.18481	102.582	0.78812	20.5797	2.13147	102.579	0.769031
20.5567	1.98536	102.679	0.714976	20.6067	2.37026	102.663	0.855927	20.6007	2.53767	102.664	0.916947	20.5767	2.18548	102.666	0.788364	20.5963	2.13192	102.662	0.769195
20.5734	1.98588	102.763	0.715166	20.6233	2.37323	102.747	0.857009	20.6173	2.53917	102.747	0.917494	20.5934	2.18585	102.749	0.788499	20.6131	2.13288	102.746	0.769545
20.5901	1.98644	102.846	0.71537	20.64	2.37629	102.83	0.858124	20.634	2.53888	102.831	0.917388	20.61	2.18597	102.832	0.788543	20.6297	2.13282	102.829	0.769523
20.6067	1.98642	102.929	0.715362	20.6567	2.37289	102.913	0.856885	20.6507	2.5379	102.914	0.917031	20.6266	2.18706	102.915	0.78894	20.6463	2.13226	102.912	0.769319
20.6234	1.98703	103.013	0.715585	20.6733	2.37301	102.996	0.856929	20.6673	2.53858	102.997	0.917279	20.6433	2.18691	102.999	0.788885	20.663	2.13314	102.995	0.769639
20.64	1.98731	103.096	0.715687	20.6899	2.3733	103.08	0.857035	20.684	2.53915	103.081	0.917486	20.66	2.18756	103.082	0.789122	20.6796	2.13357	103.078	0.769796
20.6567	1.98762	103.179	0.7158	20.7067	2.3761	103.164	0.858055	20.7007	2.53979	103.164	0.917719	20.6766	2.18801	103.165	0.789286	20.6963	2.1337	103.162	0.769843
20.6733	1.98801	103.262	0.715942	20.7233	2.37711	103.247	0.858423	20.7173	2.54013	103.247	0.917843	20.6933	2.18888	103.249	0.789603	20.713	2.13418	103.246	0.770018
20.6899	1.98835	103.345	0.716066	20.74	2.37496	103.33	0.857639	20.7339	2.54082	103.33	0.918095	20.7101	2.18917	103.333	0.789709	20.7297	2.13465	103.329	0.770189
20.7067	1.98896	103.43	0.716288	20.7567	2.37488	103.414	0.85761	20.7507	2.54109	103.414	0.918193	20.7267	2.18953	103.416	0.78984	20.7463	2.13457	103.412	0.77016
20.7233	1.98909	103.513	0.716335	20.7734	2.38049	103.497	0.859654	20.7674	2.54183	103.498	0.918463	20.7433	2.1886	103.499	0.789501	20.763	2.13485	103.496	0.770262
20.74	1.98947	103.596	0.716474	20.79	2.37665	103.58	0.858255	20.784	2.54249	103.581	0.918703	20.76	2.1889	103.582	0.78961	20.7797	2.13531	103.579	0.77043
20.7567	1.9902	103.679	0.71674	20.8067	2.37461	103.664	0.857512	20.8007	2.54258	103.664	0.918736	20.7767	2.18964	103.666	0.78988	20.7964	2.13584	103.662	0.770623
20.7734	1.99063	103.763	0.716896	20.8233	2.38048	103.747	0.85965	20.8174	2.54298	103.748	0.918882	20.7934	2.18998	103.749	0.790004	20.813	2.13607	103.746	0.770707
20.79	1.99076	103.846	0.716944	20.84	2.37854	103.83	0.858944	20.834	2.54366	103.831	0.919129	20.81	2.19074	103.832	0.790281	20.8297	2.13639	103.829	0.770823
20.8068	1.99087	103.93	0.716984	20.8566	2.37577	103.913	0.857934	20.8506	2.54401	103.914	0.919257	20.8267	2.19122	103.916	0.790455	20.8464	2.13702	103.912	0.771053
20.8234	1.99135	104.013	0.717158	20.8733	2.38085	103.997	0.859785	20.8673	2.54462	103.997	0.919479	20.8434	2.19125	103.999	0.790466	20.863	2.1369	103.995	0.771009
20.84	1.99157	104.096	0.717239	20.89	2.37562	104.08	0.85788	20.884	2.54485	104.081	0.919563	20.86	2.1918	104.082	0.790667	20.8797	2.13725	104.079	0.771137
20.8567	1.99184	104.179	0.717337	20.9066	2.38183	104.163	0.860142	20.9007	2.54404	104.164	0.919268	20.8767	2.19246	104.166	0.790907	20.8963	2.13752	104.162	0.771235
20.8733	1.99243	104.263	0.717552	20.9233	2.37737	104.247	0.858517	20.9173	2.54449	104.247	0.919432	20.8933	2.19265	104.249	0.790976	20.9129	2.13784	104.245	0.771352
20.8901	1.99288	104.346	0.717716	20.94	2.38114	104.33	0.859891	20.934	2.54533	104.331	0.919738	20.91	2.1932	104.332	0.791177	20.9297	2.1388	104.329	0.771701
20.9067	1.99286	104.429	0.717709	20.9566	2.38096	104.413	0.859825	20.9507	2.54551	104.414	0.919803	20.9266	2.19334	104.415	0.791228	20.9463	2.13875	104.412	0.771683
20.9233	1.99328	104.513	0.717862	20.9734	2.38143	104.497	0.859996	20.9673	2.5455	104.497	0.9198	20.9433	2.19445	104.499	0.791632	20.963	2.13911	104.495	0.771814
20.94	1.99376	104.596	0.718036	20.99	2.38222	104.58	0.860284	20.984	2.54702	104.581	0.920353	20.9599	2.19409	104.582	0.791501	20.9797	2.14015	104.579	0.772193
20.9566	1.99417	104.679	0.718186	21.0067	2.38132	104.664	0.859956	21.0007	2.54715	104.664	0.920401	20.9767	2.19289	104.666	0.791064	20.9963	2.14051	104.662	0.772324
20.9734	1.99403	104.763	0.718135	21.0234	2.38457	104.747	0.86114	21.0174	2.5477	104.748	0.920601	20.9933	2.19365	104.749	0.791341	21.013	2.14022	104.746	0.772219
20.99	1.99444	104.846	0.718284	21.04	2.37945	104.83	0.859275	21.034	2.54819	104.831	0.92078	21.01	2.19421	104.832	0.791545	21.0297	2.13982	104.829	0.772073
21.0067	1.99507	104.929	0.718514	21.0566	2.38536	104.913	0.861428	21.0507	2.54874	104.914	0.92098	21.0267	2.19484	104.916	0.791774	21.0463	2.14052	104.912	0.772328
21.0234	1.99544	105.013	0.718648	21.0734	2.38013	104.997	0.859523	21.0673	2.54897	104.997	0.921064	21.0433	2.19497	104.999	0.791821	21.063	2.1408	104.995	0.77243
21.0401	1.99558	105.096	0.718699	21.09	2.38545	105.08	0.861461	21.084	2.54926	105.081	0.921169	21.06	2.19557	105.082	0.79204	21.0797	2.14109	105.079	0.772536
21.0566	1.99562	105.179	0.718714	21.1067	2.3819	105.163	0.860168	21.1007	2.54971	105.164	0.921333	21.0767	2.19591	105.166	0.792164	21.0963	2.14153	105.162	0.772696
21.0733	1.99621	105.263	0.718929	21.1234	2.38506	105.247	0.861319	21.1173	2.55028	105.247	0.921541	21.0934	2.19594	105.249	0.792175	21.113	2.14227	105.245	0.772965
21.09	1.99642	105.346	0.719005	21.14	2.38274	105.33	0.860474	21.134	2.55031	105.331	0.921552	21.11	2.19659	105.332	0.792412	21.1296	2.14242	105.329	0.77302
21.1067	1.99662	105.429	0.719078	21.1566	2.38735	105.413	0.862153	21.1506	2.54963	105.414	0.921304	21.1266	2.19694	105.415	0.792539	21.1463	2.1425	105.412	0.773049
21.1234	1.99701	105.513	0.71922	21.1732	2.38251	105.496	0.86039	21.1673	2.55068	105.497	0.921687	21.1433	2.19776	105.499	0.792838	21.163	2.14299	105.495	0.773228
21.14	1.99764	105.596	0.71945	21.19	2.38682	105.58	0.86196	21.184	2.5507	105.581	0.921694	21.16	2.1975	105.582	0.792743	21.1797	2.14371	105.579	0.77349
21.1567	1.99759	105.679	0.719432	21.2067	2.38748	105.663	0.8622	21.2007	2.55121	105.664	0.92188	21.1766	2.19852	105.665	0.793115	21.1964	2.14363	105.662	0.773461
21.1733	1.99784	105.762	0.719523	21.2233	2.38523	105.747	0.861381	21.2173	2.55196	105.747	0.922153	21.1933	2.19883	105.749	0.793228	21.213	2.14412	105.745	0.773639
21.19	1.99842	105.846	0.719734	21.2401	2.38838	105.83	0.862528	21.234	2.55227	105.831	0.922266	21.21	2.19905	105.832	0.793308	21.2297	2.14491	105.829	0.773927
21.2067	1.99887	105.929	0.719898	21.2567	2.3845	105.914	0.861115	21.2507	2.55302	105.914	0.922539	21.2267	2.19868	105.916	0.793173	21.2464	2.1441	105.912	0.773632
21.2233	1.99897	106.013	0.719934	21.2733	2.38831	105.996	0.862503	21.2673	2.55345	105.997	0.922696	21.2434	2.19856	105.999	0.793129	21.263	2.14407	105.995	0.773621
21.2401	1.99929	106.096	0.720051	21.29	2.38724	106.08	0.862113	21.284	2.55381	106.081	0.922827	21.26	2.1994	106.082	0.793435	21.2796	2.14478	106.078	0.77388
21.2568	1.99986	106.18	0.720259	21.3067	2.38613	106.164	0.861709	21.3007	2.55464	106.164	0.923129	21.2766	2.19928	106.165	0.793392	21.2964	2.14533	106.162	0.77408
21.2733	2.00009	106.262	0.720342	21.3233	2.38913	106.246	0.862801	21.3173	2.55492	106.247	0.923231	21.2934	2.19974	106.249	0.793559	21.313	2.14587	106.245	0.774277
21.29	2.0002	106.346	0.720383	21.34	2.38707	106.33	0.862051	21.334	2.55527	106.33	0.923359	21.31	2.20042	106.332	0.793807	21.3296	2.14583	106.329	0.774262
21.3067	2.00042	106.429	0.720463	21.3566	2.39189	106.413	0.863807	21.3507	2.55503	106.414	0.923271	21.3266	2.20066	106.415	0.793894	21.3463	2.14632	106.412	0.774441
21.3233	2.001	106.512	0.720674	21.3733	2.38662	106.497	0.861887	21.3673	2.55561	106.497	0.923483	21.3433	2.20112	106.499	0.794062	21.3631	2.14675	106.496	0.774597
21.34	2.00138	106.596	0.720812	21.39	2.39356	106.58	0.864415	21.384	2.55586	106.581	0.923574	21.36	2.20169	106.582	0.79427	21.3797	2.14702	106.579	0.774696
21.3567	2.00157	106.679	0.720882	21.4067	2.38784	106.663	0.862332	21.4007	2.55602	106.664	0.923632	21.3766	2.202	106.665	0.794383	21.3963	2.1473	106.662	0.774798
21.3734	2.00205	106.763	0.721056	21.4234	2.39251	106.747	0.864033	21.4174	2.55688	106.748	0.923945	21.3934	2.20243	106.749	0.794539	21.413	2.1472	106.745	0.774761
21.39	2.00264	106.846	0.721271	21.44	2.38792	106.83	0.862361	21.434	2.55743	106.831	0.924146	21.41	2.20269	106.832	0.794634	21.4297	2.1476	106.829	0.774907
21.4067	2.00256	106.929	0.721242	21.4567	2.39236	106.914	0.863978	21.4507	2.55777	106.914	0.92427	21.4267	2.20327	106.916	0.794845	21.4463	2.1478	106.912	0.77498
21.4234	2.0022	107.013	0.721111	21.4733	2.38929	106.997	0.86286	21.4673	2.55793	106.997	0.924328	21.4433	2.20404	106.999	0.795126	21.463	2.14801	106.995	0.775056
21.44	2.0033	107.096	0.721512	21.49	2.39171	107.08	0.863741	21.484	2.55921	107.08	0.924794	21.46	2.20411	107.082	0.795151	21.4797	2.14897	107.079	0.775406
21.4567	2.00361	107.179	0.721625	21.5067	2.39242	107.163	0.864	21.5006	2.55922	107.164	0.924798	21.4767	2.20417	107.166	0.795173	21.4963	2.14912	107.162	0.775461
21.4733	2.00373	107.263	0.721668	21.5234	2.3929	107.247	0.864175	21.5173	2.55858	107.247	0.924565	21.4933	2.20467	107.249	0.795355	21.513	2.14945	107.245	0.775581
21.49	2.0038	107.346	0.721694	21.5399	2.39238	107.33	0.863985	21.5339	2.55948	107.33	0.924893	21.51	2.20542	107.332	0.795628	21.5296	2.14982	107.328	0.775716
21.5067	2.0041	107.429	0.721803	21.5567	2.39219	107.413	0.863916	21.5507	2.56032	107.414	0.925199	21.5267	2.20371	107.416	0.795005	21.5463	2.15045	107.412	0.775945
21.5234	2.00472	107.513	0.722029	21.5734	2.39358	107.497	0.864423	21.5674	2.5607	107.498	0.925337	21.5433	2.2043	107.499	0.79522	21.563	2.15057	107.496	0.775989
21.5399	2.00454	107.596	0.721964	21.59	2.39242	107.58	0.864	21.584	2.56091	107.581	0.925413	21.56	2.20517	107.582	0.795537	21.5796	2.15093	107.579	0.77612
21.5567	2.00494	107.679	0.722109	21.6066	2.39472	107.663	0.864838	21.6006	2.56071	107.664	0.925341	21.5767	2.20573	107.666	0.795741	21.5963	2.15129	107.662	0.776251
21.5734	2.00555	107.763	0.722332	21.6233	2.39252	107.747	0.864036	21.6173	2.56132	107.747	0.925563	21.5933	2.20586	107.749	0.795789	21.6131	2.15179	107.746	0.776434
21.59	2.0056	107.846	0.72235	21.64	2.39706	107.83	0.86569	21.634	2.5636	107.831	0.926393	21.61	2.2063	107.832	0.795949	21.6297	2.15101	107.829	0.776149
21.6067	2.00593	107.929	0.72247	21.6567	2.39416	107.914	0.864634	21.6507	2.56122	107.914	0.925526	21.6266	2.20692	107.915	0.796175	21.6463	2.15114	107.912	0.776197
21.6233	2.00629	108.013	0.722601	21.6733	2.39897	107.997	0.866386	21.6674	2.56703	107.998	0.927643	21.6433	2.20742	107.999	0.796357	21.663	2.15187	107.996	0.776463
21.6401	2.00673	108.096	0.722761	21.69	2.39321	108.08	0.864288	21.6841	2.56487	108.081	0.926856	21.66	2.20772	108.082	0.796466	21.6797	2.15255	108.079	0.77671
21.6567	2.00681	108.179	0.722791	21.7067	2.39795	108.163	0.866015	21.7007	2.56234	108.164	0.925934	21.6767	2.20835	108.166	0.796696	21.6963	2.15261	108.162	0.776732
21.6734	2.00706	108.263	0.722882	21.7233	2.39315	108.247	0.864266	21.7173	2.56559	108.247	0.927118	21.6934	2.20883	108.249	0.796871	21.713	2.15242	108.245	0.776663
21.69	2.00768	108.346	0.723107	21.74	2.39794	108.33	0.866011	21.734	2.56497	108.331	0.926893	21.71	2.20932	108.332	0.797049	21.7297	2.1534	108.329	0.77702
21.7067	2.00812	108.429	0.723268	21.7566	2.39478	108.413	0.86486	21.7506	2.56364	108.414	0.926408	21.7267	2.20958	108.416	0.797144	21.7464	2.15405	108.412	0.777257
21.7233	2.00832	108.512	0.723341	21.7734	2.39942	108.497	0.86655	21.7674	2.56275	108.497	0.926084	21.7433	2.21027	108.499	0.797395	21.7629	2.15406	108.495	0.77726
21.74	2.00837	108.596	0.723359	21.7901	2.3956	108.58	0.865158	21.7841	2.56589	108.581	0.927228	21.7599	2.2108	108.582	0.797588	21.7797	2.15458	108.579	0.77745
21.7566	2.0092	108.679	0.723661	21.8066	2.40074	108.663	0.867031	21.8006	2.56708	108.664	0.927661	21.7767	2.21122	108.666	0.797741	21.7963	2.15485	108.662	0.777548
21.7734	2.00991	108.763	0.72392	21.8234	2.39739	108.747	0.865811	21.8173	2.56561	108.747	0.927126	21.7933	2.21156	108.749	0.797865	21.8129	2.1554	108.745	0.777749
21.7901	2.00942	108.846	0.723741	21.84	2.4025	108.83	0.867672	21.8341	2.56381	108.831	0.92647	21.8099	2.21217	108.832	0.798087	21.8297	2.1555	108.829	0.777785
21.8066	2.00957	108.929	0.723796	21.8567	2.3984	108.913	0.866179	21.8506	2.56726	108.914	0.927727	21.8268	2.21276	108.916	0.798302	21.8464	2.15534	108.912	0.777727
21.8234	2.01	109.013	0.723953	21.8734	2.4023	108.997	0.867599	21.8674	2.56482	108.998	0.926838	21.8434	2.21295	108.999	0.798372	21.863	2.15548	108.996	0.777778
21.8401	2.01017	109.096	0.724015	21.89	2.39954	109.08	0.866594	21.884	2.56936	109.081	0.928492	21.86	2.21356	109.082	0.798594	21.8798	2.15572	109.079	0.777865
21.8567	2.01043	109.179	0.724109	21.9066	2.40171	109.163	0.867384	21.9007	2.56809	109.164	0.928029	21.8768	2.21194	109.166	0.798004	21.8963	2.15599	109.162	0.777964
21.8734	2.01102	109.263	0.724324	21.9233	2.40047	109.247	0.866933	21.9173	2.56779	109.247	0.92792	21.8934	2.21226	109.249	0.79812	21.9129	2.15639	109.245	0.778109
21.89	2.01169	109.346	0.724568	21.94	2.40137	109.33	0.86726	21.934	2.57049	109.331	0.928903	21.91	2.21264	109.332	0.798259	21.9297	2.15684	109.329	0.778273
21.9066	2.01172	109.429	0.724579	21.9566	2.40256	109.413	0.867694	21.9507	2.5669	109.414	0.927596	21.9267	2.21332	109.416	0.798506	21.9463	2.15719	109.412	0.778401
21.9233	2.01186	109.512	0.72463	21.9733	2.39999	109.496	0.866758	21.9672	2.57002	109.497	0.928732	21.9433	2.21422	109.499	0.798834	21.9629	2.15742	109.495	0.778485
21.94	2.0126	109.596	0.7249	21.99	2.40351	109.58	0.86804	21.9839	2.56869	109.58	0.928248	21.96	2.21438	109.582	0.798893	21.9797	2.15812	109.579	0.77874
21.9566	2.01261	109.679	0.724903	22.0067	2.40031	109.664	0.866874	22.0007	2.57014	109.664	0.928776	21.9766	2.21465	109.665	0.798991	21.9963	2.15858	109.662	0.778907
21.9733	2.01285	109.762	0.724991	22.0233	2.40526	109.747	0.868678	22.0173	2.5702	109.747	0.928798	21.9933	2.21551	109.749	0.799304	22.013	2.15864	109.745	0.778929
21.99	2.01342	109.846	0.725199	22.04	2.40212	109.83	0.867534	22.034	2.57057	109.831	0.928933	22.01	2.21582	109.832	0.799417	22.0296	2.15826	109.828	0.778791
22.0067	2.01373	109.929	0.725311	22.0567	2.40605	109.914	0.868965	22.0508	2.57139	109.914	0.929231	22.0266	2.21635	109.915	0.79961	22.0464	2.15866	109.913	0.778936
22.0233	2.01416	110.012	0.725468	22.0733	2.40459	109.997	0.868434	22.0674	2.57144	109.997	0.92925	22.0434	2.21674	109.999	0.799752	22.063	2.15918	109.996	0.779126
22.04	2.01398	110.096	0.725403	22.0901	2.40498	110.08	0.868576	22.084	2.57202	110.08	0.929461	22.06	2.21728	110.082	0.799949	22.0796	2.15951	110.079	0.779246
22.0567	2.01455	110.179	0.72561	22.1066	2.40577	110.163	0.868863	22.1007	2.57236	110.164	0.929585	22.0767	2.21756	110.166	0.800051	22.0964	2.16008	110.162	0.779454
22.0734	2.0148	110.263	0.725701	22.1233	2.40516	110.246	0.868641	22.1172	2.57266	110.247	0.929694	22.0934	2.21767	110.249	0.800091	22.113	2.16051	110.245	0.77961
22.0901	2.01524	110.346	0.725862	22.14	2.40689	110.33	0.869271	22.134	2.57319	110.331	0.929887	22.11	2.21829	110.332	0.800317	22.1296	2.16063	110.328	0.779654
22.1067	2.01555	110.429	0.725974	22.1567	2.40445	110.413	0.868383	22.1507	2.57254	110.414	0.92965	22.1266	2.21864	110.415	0.800444	22.1463	2.16094	110.412	0.779767
22.1233	2.01559	110.512	0.725989	22.1733	2.40801	110.497	0.869679	22.1674	2.57307	110.498	0.929843	22.1434	2.21948	110.499	0.80075	22.163	2.16156	110.495	0.779993
22.14	2.01609	110.596	0.726171	22.19	2.40474	110.58	0.868488	22.184	2.57347	110.581	0.929989	22.16	2.21971	110.582	0.800834	22.1796	2.16134	110.579	0.779913
22.1567	2.0163	110.679	0.726248	22.2067	2.40887	110.664	0.869993	22.2006	2.57351	110.664	0.930004	22.1766	2.22008	110.665	0.800969	22.1963	2.16141	110.662	0.779938
22.1733	2.01646	110.762	0.726306	22.2233	2.40659	110.747	0.869162	22.2173	2.57431	110.747	0.930295	22.1933	2.22074	110.749	0.801209	22.213	2.16175	110.746	0.780062
22.19	2.01724	110.846	0.72659	22.24	2.40936	110.83	0.870171	22.234	2.57495	110.83	0.930528	22.21	2.22085	110.832	0.80125	22.2297	2.16254	110.829	0.78035
22.2067	2.01736	110.929	0.726634	22.2567	2.40975	110.913	0.870313	22.2506	2.57516	110.914	0.930605	22.2266	2.22151	110.915	0.80149	22.2463	2.16289	110.912	0.780477
22.2233	2.01719	111.012	0.726572	22.2733	2.40954	110.997	0.870237	22.2673	2.57551	110.997	0.930732	22.2433	2.22013	110.999	0.800987	22.263	2.16311	110.995	0.780557
22.24	2.0175	111.096	0.726685	22.29	2.40889	111.08	0.87	22.2841	2.57618	111.081	0.930976	22.26	2.22048	111.082	0.801115	22.2797	2.16342	111.079	0.78067
22.2567	2.01794	111.179	0.726845	22.3067	2.40903	111.164	0.870051	22.3007	2.57688	111.164	0.931231	22.2767	2.22084	111.166	0.801246	22.2964	2.16395	111.162	0.780863
22.2733	2.01826	111.263	0.726962	22.3234	2.40984	111.247	0.870346	22.3174	2.57699	111.248	0.931271	22.2933	2.22154	111.249	0.801501	22.313	2.16455	111.246	0.781082
22.29	2.01873	111.346	0.727133	22.3399	2.40918	111.33	0.870106	22.334	2.57738	111.331	0.931413	22.31	2.22211	111.332	0.801709	22.3297	2.16469	111.329	0.781133
22.3068	2.01881	111.43	0.727162	22.3567	2.41046	111.414	0.870572	22.3506	2.57671	111.414	0.931169	22.3268	2.2224	111.416	0.801814	22.3463	2.16519	111.412	0.781315
22.3234	2.01914	111.513	0.727282	22.3734	2.40832	111.497	0.869792	22.3673	2.57758	111.497	0.931486	22.3433	2.22252	111.499	0.801858	22.363	2.16578	111.495	0.78153
22.34	2.01943	111.596	0.727388	22.39	2.4122	111.58	0.871206	22.384	2.57804	111.581	0.931654	22.36	2.2232	111.582	0.802106	22.3797	2.16605	111.579	0.781628
22.3567	2.01972	111.679	0.727494	22.4066	2.40993	111.663	0.870379	22.4006	2.57823	111.664	0.931723	22.3767	2.22393	111.666	0.802372	22.3962	2.1663	111.662	0.781719
22.3734	2.02015	111.763	0.72765	22.4233	2.41052	111.747	0.870594	22.4174	2.57891	111.748	0.931971	22.3933	2.22428	111.749	0.802499	22.413	2.16571	111.746	0.781505
22.39	2.0207	111.846	0.727851	22.44	2.41269	111.83	0.871384	22.434	2.57946	111.831	0.932171	22.41	2.22443	111.832	0.802554	22.4297	2.16622	111.829	0.78169
22.4067	2.02069	111.929	0.727847	22.4566	2.41116	111.913	0.870827	22.4506	2.57952	111.914	0.932193	22.4267	2.22507	111.916	0.802787	22.4463	2.16619	111.912	0.781679
22.4234	2.02107	112.013	0.727985	22.4734	2.41211	111.997	0.871173	22.4673	2.58022	111.997	0.932448	22.4433	2.22574	111.999	0.803031	22.463	2.16669	111.996	0.781862
22.44	2.02137	112.096	0.728095	22.49	2.41297	112.08	0.871486	22.484	2.5809	112.081	0.932696	22.46	2.22583	112.082	0.803064	22.4797	2.16745	112.079	0.782138
22.4567	2.02159	112.179	0.728175	22.5067	2.41424	112.164	0.871949	22.5006	2.58155	112.164	0.932933	22.4767	2.22638	112.166	0.803264	22.4963	2.16774	112.162	0.782244
22.4734	2.02181	112.263	0.728255	22.5233	2.41575	112.247	0.872499	22.5173	2.58144	112.247	0.932893	22.4933	2.2267	112.249	0.803381	22.513	2.16799	112.245	0.782335
22.49	2.02222	112.346	0.728404	22.5401	2.41485	112.33	0.872171	22.534	2.58207	112.331	0.933122	22.51	2.22738	112.332	0.803628	22.5297	2.1684	112.329	0.782485
22.5067	2.02286	112.429	0.728638	22.5566	2.41536	112.413	0.872357	22.5507	2.58232	112.414	0.933213	22.5267	2.22747	112.416	0.803661	22.5463	2.16927	112.412	0.782801
22.5234	2.02296	112.513	0.728674	22.5733	2.41313	112.496	0.871545	22.5673	2.5817	112.497	0.932987	22.5434	2.22807	112.499	0.80388	22.563	2.1693	112.495	0.782812
22.5401	2.02306	112.596	0.72871	22.59	2.41656	112.58	0.872794	22.5841	2.58212	112.581	0.93314	22.5599	2.22868	112.582	0.804102	22.5797	2.16953	112.579	0.782896
22.5566	2.02331	112.679	0.728801	22.6067	2.41364	112.663	0.87173	22.6006	2.58291	112.664	0.933428	22.5767	2.2292	112.666	0.804291	22.5964	2.17009	112.662	0.7831
22.5733	2.02389	112.762	0.729013	22.6234	2.41578	112.747	0.87251	22.6173	2.58328	112.747	0.933563	22.5934	2.22932	112.749	0.804335	22.613	2.1706	112.745	0.783286
22.59	2.02405	112.846	0.729071	22.64	2.41513	112.83	0.872273	22.6341	2.58349	112.831	0.933639	22.6099	2.2279	112.832	0.803818	22.6297	2.17071	112.829	0.783326
22.6067	2.02408	112.929	0.729082	22.6566	2.41651	112.913	0.872776	22.6507	2.5838	112.914	0.933752	22.6266	2.22854	112.915	0.804051	22.6464	2.16983	112.912	0.783005
22.6234	2.02421	113.013	0.729129	22.6733	2.41574	112.997	0.872495	22.6673	2.58482	112.997	0.934124	22.6434	2.22924	112.999	0.804306	22.663	2.17026	112.995	0.783162
22.64	2.02471	113.096	0.729311	22.69	2.41505	113.08	0.872244	22.6841	2.58501	113.081	0.934193	22.66	2.22966	113.082	0.804459	22.6797	2.17104	113.079	0.783446
22.6567	2.02509	113.179	0.72945	22.7067	2.41808	113.163	0.873348	22.7007	2.58522	113.164	0.93427	22.6767	2.23034	113.166	0.804707	22.6963	2.17129	113.162	0.783537
22.6733	2.02506	113.263	0.729439	22.7233	2.41635	113.247	0.872718	22.7173	2.58576	113.247	0.934466	22.6933	2.23082	113.249	0.804882	22.713	2.17151	113.246	0.783617
22.69	2.02565	113.346	0.729654	22.7401	2.41947	113.33	0.873854	22.734	2.58634	113.331	0.934678	22.71	2.23146	113.332	0.805115	22.7297	2.17233	113.329	0.783916
22.7067	2.02627	113.429	0.72988	22.7567	2.41761	113.414	0.873177	22.7507	2.58673	113.414	0.93482	22.7267	2.23187	113.416	0.805264	22.7464	2.17259	113.412	0.784011
22.7233	2.0264	113.512	0.729927	22.7733	2.42101	113.497	0.874415	22.7674	2.5869	113.498	0.934882	22.7433	2.23269	113.499	0.805563	22.763	2.17285	113.496	0.784106
22.7401	2.02635	113.596	0.729909	22.79	2.41959	113.58	0.873898	22.784	2.58737	113.581	0.935053	22.76	2.23321	113.582	0.805752	22.7796	2.17317	113.579	0.784222
22.7568	2.02693	113.68	0.73012	22.8067	2.42108	113.664	0.874441	22.8006	2.58813	113.664	0.93533	22.7767	2.23346	113.666	0.805843	22.7963	2.17394	113.662	0.784503
22.7734	2.02726	113.763	0.73024	22.8233	2.42082	113.747	0.874346	22.8174	2.58825	113.747	0.935373	22.7933	2.23414	113.749	0.806091	22.813	2.17411	113.745	0.784565
22.79	2.02725	113.846	0.730237	22.84	2.42036	113.83	0.874179	22.834	2.58694	113.83	0.934896	22.81	2.23463	113.832	0.80627	22.8296	2.17435	113.829	0.784652
22.8067	2.02759	113.929	0.730361	22.8567	2.42214	113.913	0.874827	22.8507	2.58783	113.914	0.93522	22.8266	2.23504	113.915	0.806419	22.8463	2.17475	113.912	0.784798
22.8233	2.02804	114.012	0.730525	22.8733	2.41794	113.997	0.873297	22.8673	2.58865	113.997	0.935519	22.8433	2.23544	113.999	0.806565	22.8631	2.17432	113.996	0.784641
22.84	2.02852	114.096	0.730699	22.89	2.42191	114.08	0.874743	22.884	2.58864	114.081	0.935515	22.8601	2.2361	114.082	0.806805	22.8797	2.17475	114.079	0.784798
22.8567	2.02839	114.179	0.730652	22.9067	2.41874	114.164	0.873588	22.9008	2.58927	114.164	0.935745	22.8766	2.23663	114.165	0.806998	22.8964	2.175	114.162	0.784889
22.8733	2.02859	114.263	0.730725	22.9233	2.4224	114.247	0.874922	22.9174	2.58978	114.247	0.935931	22.8934	2.23708	114.249	0.807162	22.913	2.1755	114.245	0.785071
22.89	2.02964	114.346	0.731107	22.94	2.4216	114.33	0.87463	22.934	2.59023	114.331	0.936095	22.91	2.23757	114.332	0.807341	22.9296	2.17632	114.329	0.78537
22.9067	2.03018	114.429	0.731304	22.9567	2.42026	114.414	0.874142	22.9507	2.5908	114.414	0.936302	22.9266	2.23809	114.415	0.80753	22.9463	2.17631	114.412	0.785366
22.9233	2.02979	114.512	0.731162	22.9733	2.4239	114.497	0.875468	22.9673	2.59061	114.497	0.936233	22.9433	2.23882	114.499	0.807796	22.963	2.17669	114.495	0.785505
22.94	2.02981	114.596	0.731169	22.99	2.42138	114.58	0.87455	22.9839	2.59139	114.58	0.936517	22.96	2.23869	114.582	0.807749	22.9797	2.1771	114.579	0.785654
22.9567	2.03048	114.679	0.731413	23.0067	2.42356	114.664	0.875344	23.0007	2.59219	114.664	0.936809	22.9767	2.23758	114.666	0.807344	22.9963	2.17773	114.662	0.785883
22.9733	2.03108	114.762	0.731632	23.0233	2.42427	114.747	0.875603	23.0173	2.59208	114.747	0.936769	22.9933	2.23858	114.749	0.807709	23.013	2.17763	114.745	0.785847
22.99	2.03156	114.846	0.731807	23.0399	2.42244	114.83	0.874936	23.0339	2.59273	114.83	0.937005	23.01	2.23906	114.832	0.807883	23.0297	2.17791	114.829	0.785949
23.0067	2.0313	114.929	0.731712	23.0567	2.42517	114.913	0.875931	23.0507	2.59326	114.914	0.937199	23.0267	2.23939	114.916	0.808004	23.0463	2.17832	114.912	0.786098
23.0233	2.03197	115.012	0.731956	23.0733	2.42477	114.997	0.875785	23.0674	2.59372	114.998	0.937366	23.0433	2.23957	114.999	0.808069	23.063	2.17798	114.996	0.785974
23.0399	2.0318	115.096	0.731894	23.0899	2.42376	115.08	0.875417	23.084	2.59405	115.081	0.937486	23.06	2.24041	115.082	0.808375	23.0797	2.17829	115.079	0.786087
23.0567	2.03165	115.179	0.73184	23.1066	2.42563	115.163	0.876098	23.1006	2.59444	115.164	0.937628	23.0767	2.24106	115.166	0.808612	23.0963	2.17901	115.162	0.78635
23.0734	2.03248	115.263	0.732142	23.1234	2.42662	115.247	0.876459	23.1173	2.59364	115.247	0.937337	23.0933	2.24096	115.249	0.808576	23.1131	2.17946	115.246	0.786514
23.09	2.03263	115.346	0.732197	23.14	2.42545	115.33	0.876033	23.1341	2.59418	115.331	0.937534	23.11	2.24172	115.332	0.808852	23.1297	2.17981	115.329	0.786641
23.1067	2.03238	115.429	0.732106	23.1567	2.42597	115.414	0.876222	23.1506	2.59469	115.414	0.937719	23.1267	2.24221	115.416	0.809031	23.1463	2.17993	115.412	0.786685
23.1234	2.03343	115.513	0.732488	23.1733	2.42714	115.497	0.876648	23.1674	2.59525	115.498	0.937923	23.1433	2.24256	115.499	0.809158	23.163	2.18053	115.496	0.786903
23.14	2.03402	115.596	0.732703	23.1899	2.42751	115.58	0.876783	23.184	2.59612	115.581	0.93824	23.16	2.24294	115.582	0.809297	23.1797	2.18091	115.579	0.787042
23.1567	2.03309	115.679	0.732364	23.2067	2.4263	115.663	0.876342	23.2006	2.59622	115.664	0.938277	23.1767	2.24348	115.666	0.809494	23.1963	2.18068	115.662	0.786958
23.1734	2.03364	115.763	0.732565	23.2233	2.42792	115.747	0.876933	23.2173	2.59657	115.747	0.938404	23.1933	2.2443	115.749	0.809792	23.213	2.18073	115.745	0.786976
23.19	2.03494	115.846	0.733038	23.24	2.42835	115.83	0.877089	23.234	2.5973	115.831	0.93867	23.21	2.24429	115.832	0.809789	23.2297	2.18176	115.829	0.787352
23.2067	2.0353	115.929	0.733169	23.2566	2.42867	115.913	0.877206	23.2506	2.59799	115.914	0.938922	23.2266	2.24463	115.915	0.809913	23.2463	2.18205	115.912	0.787457
23.2234	2.03537	116.013	0.733195	23.2734	2.42811	115.997	0.877002	23.2673	2.59822	115.997	0.939005	23.2432	2.24505	115.998	0.810066	23.263	2.18212	115.995	0.787483
23.24	2.03549	116.096	0.733239	23.29	2.43008	116.08	0.877719	23.284	2.59885	116.08	0.939235	23.26	2.24552	116.082	0.810237	23.2796	2.18246	116.079	0.787607
23.2566	2.03604	116.179	0.733439	23.3066	2.43034	116.163	0.877814	23.3007	2.59961	116.164	0.939512	23.2767	2.24587	116.166	0.810364	23.2963	2.18303	116.162	0.787814
23.2734	2.03649	116.263	0.733603	23.3233	2.43188	116.247	0.878375	23.3173	2.59974	116.247	0.939559	23.2933	2.24552	116.249	0.810237	23.3129	2.18329	116.245	0.787909
23.29	2.036	116.346	0.733424	23.34	2.43221	116.33	0.878495	23.3341	2.60023	116.331	0.939738	23.31	2.24517	116.332	0.810109	23.3297	2.18365	116.329	0.78804
23.3066	2.03649	116.429	0.733603	23.3567	2.43162	116.413	0.878281	23.3507	2.60063	116.414	0.939883	23.3267	2.24524	116.416	0.810135	23.3464	2.1831	116.412	0.78784
23.3233	2.03712	116.513	0.733832	23.3734	2.43057	116.497	0.877898	23.3673	2.60143	116.497	0.940175	23.3434	2.24572	116.499	0.81031	23.363	2.18379	116.496	0.788091
23.3401	2.03756	116.596	0.733993	23.39	2.43104	116.58	0.878069	23.384	2.60188	116.581	0.940339	23.36	2.24567	116.582	0.810291	23.3798	2.18401	116.579	0.788171
23.3567	2.03763	116.679	0.734018	23.4066	2.43221	116.663	0.878495	23.4007	2.60217	116.664	0.940444	23.3767	2.24646	116.666	0.810579	23.3964	2.18437	116.662	0.788302
23.3734	2.03801	116.763	0.734157	23.4233	2.43247	116.747	0.87859	23.4173	2.60112	116.747	0.940062	23.3934	2.24681	116.749	0.810707	23.4129	2.18471	116.745	0.788426
23.39	2.038	116.846	0.734153	23.44	2.43278	116.83	0.878703	23.434	2.60186	116.831	0.940332	23.41	2.2469	116.832	0.81074	23.4297	2.18512	116.829	0.788576
23.4067	2.03871	116.929	0.734412	23.4567	2.43569	116.913	0.879763	23.4507	2.60196	116.914	0.940368	23.4267	2.24749	116.916	0.810954	23.4463	2.18497	116.912	0.788521
23.4233	2.03852	117.013	0.734342	23.4733	2.43494	116.996	0.87949	23.4673	2.60229	116.997	0.940488	23.4433	2.24832	116.999	0.811257	23.463	2.18578	116.995	0.788816
23.4401	2.03958	117.096	0.734729	23.4901	2.43263	117.08	0.878648	23.484	2.60337	117.081	0.940882	23.46	2.24833	117.082	0.81126	23.4797	2.18629	117.079	0.789002
23.4567	2.03979	117.179	0.734805	23.5067	2.43694	117.163	0.880219	23.5007	2.60372	117.164	0.941009	23.4767	2.24861	117.166	0.811362	23.4963	2.18671	117.162	0.789155
23.4733	2.03945	117.262	0.734681	23.5233	2.43613	117.247	0.879923	23.5173	2.60415	117.247	0.941166	23.4933	2.2487	117.249	0.811395	23.513	2.18676	117.245	0.789173
23.4901	2.04009	117.346	0.734914	23.54	2.4327	117.33	0.878674	23.534	2.60495	117.331	0.941457	23.51	2.2496	117.332	0.811723	23.5296	2.18682	117.328	0.789195
23.5067	2.04027	117.429	0.73498	23.5567	2.4355	117.414	0.879694	23.5507	2.60577	117.414	0.941756	23.5266	2.24958	117.415	0.811716	23.5463	2.18676	117.412	0.789173
23.5233	2.04067	117.512	0.735126	23.5734	2.43689	117.497	0.8802	23.5674	2.60563	117.497	0.941705	23.5434	2.24989	117.499	0.811829	23.5631	2.18696	117.496	0.789246
23.54	2.04048	117.596	0.735056	23.59	2.43601	117.58	0.87988	23.584	2.60605	117.58	0.941858	23.56	2.25057	117.582	0.812077	23.5797	2.18721	117.579	0.789337
23.5567	2.0411	117.679	0.735282	23.6067	2.43507	117.663	0.879537	23.6007	2.60695	117.664	0.942186	23.5767	2.2506	117.666	0.812087	23.5963	2.18773	117.662	0.789526
23.5734	2.04172	117.763	0.735508	23.6233	2.43726	117.747	0.880335	23.6173	2.60695	117.747	0.942186	23.5933	2.25113	117.749	0.812281	23.6131	2.18836	117.746	0.789756
23.59	2.04185	117.846	0.735556	23.64	2.43907	117.83	0.880995	23.634	2.60722	117.831	0.942284	23.6101	2.25093	117.833	0.812208	23.6297	2.18843	117.829	0.789781
23.6067	2.04192	117.929	0.735581	23.6566	2.44022	117.913	0.881413	23.6507	2.60821	117.914	0.942645	23.6266	2.25163	117.915	0.812463	23.6463	2.18855	117.912	0.789825
23.6234	2.04229	118.013	0.735716	23.6733	2.43991	117.996	0.881301	23.6674	2.60875	117.998	0.942842	23.6434	2.25201	117.999	0.812601	23.663	2.18937	117.996	0.790124
23.64	2.0432	118.096	0.736047	23.6899	2.43964	118.08	0.881202	23.684	2.60939	118.081	0.943075	23.66	2.25229	118.082	0.812703	23.6796	2.18976	118.079	0.790266
23.6567	2.04322	118.179	0.736055	23.7066	2.43982	118.163	0.881268	23.7006	2.60922	118.164	0.943013	23.6766	2.25055	118.165	0.812069	23.6963	2.18989	118.162	0.790313
23.6733	2.04303	118.262	0.735985	23.7233	2.44032	118.247	0.88145	23.7173	2.60838	118.247	0.942707	23.6933	2.25084	118.249	0.812175	23.713	2.1902	118.245	0.790426
23.69	2.04366	118.346	0.736215	23.74	2.44086	118.33	0.881647	23.7339	2.60909	118.33	0.942965	23.71	2.25114	118.332	0.812284	23.7296	2.19095	118.329	0.790699
23.7066	2.04413	118.429	0.736386	23.7568	2.43984	118.414	0.881275	23.7507	2.60936	118.414	0.943064	23.7266	2.25153	118.415	0.812426	23.7463	2.1912	118.412	0.790791
23.7233	2.04424	118.512	0.736426	23.7733	2.44078	118.497	0.881617	23.7673	2.60941	118.497	0.943082	23.7433	2.25191	118.499	0.812565	23.763	2.19002	118.496	0.790361
23.74	2.04454	118.596	0.736536	23.7899	2.44312	118.58	0.88247	23.784	2.61098	118.581	0.943654	23.76	2.25254	118.582	0.812794	23.7797	2.19031	118.579	0.790466
23.7568	2.04521	118.68	0.73678	23.8067	2.4444	118.664	0.882936	23.8007	2.61159	118.664	0.943876	23.7767	2.25242	118.666	0.81275	23.7964	2.1911	118.662	0.790754
23.7733	2.04555	118.762	0.736903	23.8234	2.44227	118.747	0.88216	23.8174	2.61091	118.748	0.943628	23.7934	2.25302	118.749	0.812969	23.813	2.1914	118.746	0.790863
23.79	2.04546	118.846	0.736871	23.84	2.44174	118.83	0.881967	23.834	2.61253	118.831	0.944219	23.81	2.25336	118.832	0.813093	23.8297	2.19132	118.829	0.790834
23.8068	2.04597	118.93	0.737056	23.8566	2.44502	118.913	0.883162	23.8506	2.61234	118.914	0.944149	23.8267	2.25411	118.916	0.813366	23.8463	2.19213	118.912	0.791129
23.8234	2.04628	119.013	0.737169	23.8733	2.44673	118.997	0.883785	23.8673	2.61284	118.997	0.944332	23.8433	2.25403	118.999	0.813337	23.863	2.19255	118.995	0.791282
23.84	2.04689	119.096	0.737392	23.8901	2.44567	119.08	0.883399	23.884	2.61315	119.081	0.944444	23.86	2.2546	119.082	0.813545	23.8797	2.19298	119.079	0.791439
23.8566	2.04709	119.179	0.737464	23.9066	2.44546	119.163	0.883322	23.9006	2.61374	119.164	0.944659	23.8766	2.25498	119.165	0.813683	23.8963	2.19282	119.162	0.791381
23.8733	2.04694	119.263	0.73741	23.9233	2.44431	119.247	0.882903	23.9173	2.61436	119.247	0.944885	23.8933	2.2552	119.249	0.813763	23.913	2.19339	119.245	0.791588
23.89	2.04756	119.346	0.737636	23.94	2.44595	119.33	0.883501	23.934	2.61495	119.331	0.9451	23.91	2.25567	119.332	0.813934	23.9297	2.19419	119.329	0.79188
23.9066	2.04783	119.429	0.737734	23.9566	2.44619	119.413	0.883588	23.9506	2.61495	119.414	0.9451	23.9266	2.25604	119.415	0.814069	23.9463	2.19404	119.412	0.791825
23.9234	2.0482	119.513	0.737869	23.9734	2.44725	119.497	0.883974	23.9674	2.61593	119.497	0.945457	23.9433	2.25682	119.499	0.814353	23.963	2.19444	119.496	0.791971
23.94	2.04791	119.596	0.737763	23.99	2.44657	119.58	0.883727	23.984	2.61667	119.581	0.945727	23.96	2.25666	119.582	0.814295	23.9797	2.19403	119.579	0.791821
23.9567	2.04874	119.679	0.738066	24.0067	2.44799	119.664	0.884244	24.0006	2.61531	119.664	0.945231	23.9767	2.25722	119.666	0.814499	23.9963	2.19443	119.662	0.791967
23.9734	2.04897	119.763	0.738149	24.0234	2.44811	119.747	0.884288	24.0174	2.61539	119.748	0.94526	23.9933	2.25753	119.749	0.814612	24.013	2.19454	119.746	0.792007
23.99	2.04908	119.846	0.738189	24.04	2.44829	119.83	0.884353	24.034	2.61614	119.83	0.945534	24.01	2.25779	119.832	0.814707	24.0296	2.19509	119.829	0.792208
24.0067	2.0495	119.929	0.738342	24.0566	2.44859	119.913	0.884463	24.0507	2.61717	119.914	0.945909	24.0267	2.2583	119.916	0.814893	24.0463	2.19565	119.912	0.792412
24.0234	2.05034	120.013	0.738648	24.0733	2.44904	119.997	0.884627	24.0673	2.61723	119.997	0.945931	24.0433	2.25838	119.999	0.814922	24.063	2.19606	119.995	0.792561
24.04	2.05007	120.096	0.73855	24.0899	2.44836	120.08	0.884379	24.084	2.61733	120.081	0.945967	24.0599	2.257	120.082	0.814419	24.0797	2.19606	120.079	0.792561
24.0566	2.05056	120.179	0.738729	24.1066	2.44814	120.163	0.884299	24.1006	2.61816	120.164	0.94627	24.0767	2.25741	120.166	0.814568	24.0963	2.19658	120.162	0.79275
24.0733	2.05117	120.263	0.738951	24.1234	2.45009	120.247	0.885009	24.1173	2.61918	120.247	0.946641	24.0933	2.25745	120.249	0.814583	24.113	2.19731	120.245	0.793016
24.09	2.05129	120.346	0.738995	24.14	2.44975	120.33	0.884885	24.134	2.61899	120.331	0.946572	24.1099	2.25799	120.332	0.81478	24.1296	2.19745	120.329	0.793067
24.1066	2.05124	120.429	0.738976	24.1566	2.44886	120.413	0.884561	24.1507	2.61937	120.414	0.94671	24.1266	2.25873	120.415	0.815049	24.1463	2.19781	120.412	0.793199
24.1234	2.0516	120.513	0.739107	24.1732	2.45046	120.496	0.885144	24.1672	2.6196	120.497	0.946794	24.1434	2.25892	120.499	0.815118	24.1629	2.19815	120.495	0.793322
24.14	2.05195	120.596	0.739235	24.19	2.45061	120.58	0.885199	24.1841	2.61975	120.581	0.946849	24.16	2.25897	120.582	0.815137	24.1797	2.19795	120.579	0.79325
24.1566	2.0524	120.679	0.739399	24.2067	2.45006	120.663	0.884998	24.2007	2.62042	120.664	0.947093	24.1767	2.25956	120.666	0.815352	24.1964	2.19791	120.662	0.793235
24.1733	2.0524	120.762	0.739399	24.2233	2.45063	120.747	0.885206	24.2173	2.6209	120.747	0.947268	24.1934	2.26019	120.749	0.815581	24.213	2.19837	120.745	0.793403
24.1901	2.05332	120.846	0.739734	24.2401	2.44875	120.83	0.884521	24.234	2.62108	120.831	0.947333	24.21	2.26037	120.832	0.815647	24.2297	2.1991	120.829	0.793668
24.2067	2.05338	120.929	0.739756	24.2567	2.45256	120.914	0.885909	24.2507	2.62199	120.914	0.947665	24.2266	2.26073	120.915	0.815778	24.2464	2.19959	120.912	0.793847
24.2233	2.0537	121.013	0.739872	24.2733	2.45341	120.997	0.886219	24.2673	2.62195	120.997	0.94765	24.2433	2.26126	120.999	0.815971	24.263	2.19989	120.995	0.793956
24.2401	2.05375	121.096	0.739891	24.29	2.45164	121.08	0.885574	24.284	2.62216	121.081	0.947727	24.2599	2.26141	121.082	0.816026	24.2796	2.19982	121.079	0.793931
24.2567	2.05434	121.179	0.740106	24.3066	2.45175	121.163	0.885614	24.3006	2.6211	121.164	0.947341	24.2766	2.26189	121.165	0.8162	24.2964	2.20062	121.162	0.794222
24.2733	2.05462	121.262	0.740208	24.3233	2.45255	121.247	0.885905	24.3173	2.62119	121.247	0.947373	24.2934	2.26213	121.249	0.816288	24.313	2.20089	121.245	0.794321
24.29	2.05433	121.346	0.740102	24.34	2.45285	121.33	0.886015	24.334	2.62186	121.33	0.947617	24.31	2.2625	121.332	0.816423	24.3296	2.20097	121.329	0.79435
24.3067	2.05454	121.429	0.740179	24.3567	2.45287	121.413	0.886022	24.3507	2.62201	121.414	0.947672	24.3267	2.26297	121.416	0.816594	24.3463	2.20169	121.412	0.794612
24.3233	2.05515	121.512	0.740401	24.3733	2.45362	121.497	0.886295	24.3673	2.62226	121.497	0.947763	24.3433	2.26325	121.499	0.816696	24.3631	2.20229	121.496	0.794831
24.34	2.05544	121.596	0.740506	24.3899	2.4551	121.58	0.886834	24.3839	2.62249	121.58	0.947847	24.36	2.26345	121.582	0.816769	24.3797	2.20253	121.579	0.794918
24.3567	2.05551	121.679	0.740532	24.4067	2.45406	121.664	0.886455	24.4007	2.62321	121.664	0.948109	24.3767	2.26396	121.666	0.816954	24.3963	2.20294	121.662	0.795067
24.3733	2.05611	121.762	0.74075	24.4234	2.45561	121.747	0.88702	24.4174	2.62342	121.747	0.948186	24.3933	2.26424	121.749	0.817056	24.413	2.20295	121.746	0.795071
24.3899	2.05628	121.846	0.740812	24.44	2.45467	121.83	0.886678	24.434	2.62384	121.831	0.948339	24.4101	2.26511	121.833	0.817373	24.4297	2.20278	121.829	0.795009
24.4067	2.05666	121.929	0.740951	24.4567	2.45485	121.914	0.886743	24.4507	2.62411	121.914	0.948437	24.4267	2.26339	121.916	0.816747	24.4463	2.20298	121.912	0.795082
24.4234	2.05673	122.013	0.740976	24.4733	2.4506	121.997	0.885195	24.4673	2.62459	121.997	0.948612	24.4433	2.26498	121.999	0.817326	24.463	2.20325	121.996	0.79518
24.44	2.0573	122.096	0.741184	24.49	2.45317	122.08	0.886131	24.4839	2.62494	122.08	0.94874	24.4601	2.26288	122.083	0.816561	24.4797	2.2039	122.079	0.795417
24.4567	2.05749	122.179	0.741253	24.5067	2.4548	122.163	0.886725	24.5007	2.62502	122.164	0.948769	24.4767	2.2646	122.166	0.817188	24.4963	2.20441	122.162	0.795603
24.4733	2.05771	122.263	0.741333	24.5233	2.45581	122.247	0.887093	24.5173	2.6255	122.247	0.948944	24.4933	2.26432	122.249	0.817086	24.513	2.20453	122.245	0.795647
24.49	2.05775	122.346	0.741348	24.5399	2.45651	122.33	0.887348	24.534	2.62634	122.331	0.94925	24.51	2.26491	122.332	0.817301	24.5296	2.20488	122.328	0.795774
24.5067	2.05848	122.429	0.741614	24.5567	2.45419	122.414	0.886503	24.5507	2.62626	122.414	0.94922	24.5266	2.26535	122.415	0.817461	24.5463	2.20571	122.412	0.796077
24.5233	2.05881	122.512	0.741734	24.5733	2.45602	122.497	0.887169	24.5674	2.62716	122.498	0.949548	24.5433	2.26529	122.499	0.817439	24.563	2.20578	122.496	0.796102
24.54	2.05902	122.596	0.741811	24.59	2.45715	122.58	0.887581	24.584	2.62667	122.581	0.94937	24.56	2.26623	122.582	0.817781	24.5796	2.20585	122.579	0.796128
24.5567	2.05945	122.679	0.741967	24.6067	2.45477	122.664	0.886714	24.6006	2.62586	122.664	0.949075	24.5766	2.26628	122.665	0.8178	24.5963	2.20657	122.662	0.79639
24.5734	2.06009	122.763	0.7422	24.6233	2.45745	122.747	0.88769	24.6173	2.6262	122.747	0.949199	24.5934	2.2666	122.749	0.817916	24.613	2.20703	122.745	0.796557
24.59	2.0588	122.846	0.74173	24.6401	2.45772	122.83	0.887789	24.6341	2.62649	122.831	0.949304	24.61	2.26685	122.832	0.818007	24.6297	2.20737	122.829	0.796681
24.6067	2.05966	122.929	0.742044	24.6567	2.45779	122.913	0.887814	24.6507	2.62671	122.914	0.949384	24.6267	2.26717	122.916	0.818124	24.6463	2.20751	122.912	0.796732
24.6234	2.06003	123.013	0.742179	24.6734	2.46011	122.997	0.888659	24.6674	2.6274	122.998	0.949636	24.6433	2.26806	122.999	0.818448	24.663	2.20698	122.996	0.796539
24.6401	2.06141	123.096	0.742681	24.69	2.45841	123.08	0.88804	24.6841	2.62776	123.081	0.949767	24.66	2.26775	123.082	0.818335	24.6797	2.20761	123.079	0.796769
24.6567	2.0612	123.179	0.742605	24.7066	2.45967	123.163	0.888499	24.7006	2.62812	123.164	0.949898	24.6767	2.2684	123.166	0.818572	24.6963	2.20784	123.162	0.796852
24.6734	2.06113	123.263	0.742579	24.7233	2.46164	123.247	0.889217	24.7173	2.6284	123.247	0.95	24.6934	2.26913	123.249	0.818838	24.713	2.20809	123.245	0.796944
24.69	2.06182	123.346	0.742831	24.74	2.45956	123.33	0.888459	24.734	2.62877	123.331	0.950135	24.71	2.26899	123.332	0.818787	24.7297	2.20875	123.329	0.797184
24.7067	2.0621	123.429	0.742933	24.7566	2.46192	123.413	0.889319	24.7506	2.62938	123.414	0.950357	24.7267	2.26894	123.416	0.818769	24.7463	2.20911	123.412	0.797315
24.7233	2.06226	123.512	0.742991	24.7734	2.46239	123.497	0.88949	24.7674	2.6295	123.497	0.950401	24.7433	2.26908	123.499	0.81882	24.763	2.20926	123.495	0.79737
24.74	2.06197	123.596	0.742885	24.79	2.46104	123.58	0.888998	24.784	2.62967	123.58	0.950463	24.7599	2.27016	123.582	0.819213	24.7797	2.20999	123.579	0.797636
24.7566	2.06273	123.679	0.743162	24.8066	2.46313	123.663	0.88976	24.8006	2.63043	123.664	0.95074	24.7767	2.26959	123.666	0.819005	24.7963	2.21065	123.662	0.797876
24.7734	2.06318	123.763	0.743326	24.8233	2.46162	123.747	0.889209	24.8173	2.63073	123.747	0.950849	24.7933	2.27026	123.749	0.81925	24.8129	2.21081	123.745	0.797934
24.79	2.06334	123.846	0.743384	24.84	2.46328	123.83	0.889814	24.834	2.63115	123.831	0.951002	24.81	2.27099	123.832	0.819515	24.8297	2.21102	123.829	0.798011
24.8066	2.06368	123.929	0.743508	24.8567	2.46191	123.913	0.889315	24.8507	2.63142	123.914	0.9511	24.8267	2.2689	123.916	0.818754	24.8464	2.21164	123.912	0.798237
24.8234	2.06431	124.013	0.743738	24.8734	2.46364	123.997	0.889945	24.8674	2.63216	123.998	0.95137	24.8434	2.26918	123.999	0.818856	24.863	2.21227	123.996	0.798466
24.84	2.06424	124.096	0.743712	24.89	2.46485	124.08	0.890386	24.884	2.63245	124.081	0.951475	24.86	2.26918	124.082	0.818856	24.8797	2.21248	124.079	0.798543
24.8567	2.06433	124.179	0.743745	24.9067	2.46368	124.164	0.88996	24.9007	2.63179	124.164	0.951235	24.8767	2.27023	124.166	0.819239	24.8964	2.21146	124.162	0.798171
24.8734	2.06487	124.263	0.743942	24.9233	2.46526	124.247	0.890536	24.9173	2.63125	124.247	0.951038	24.8933	2.27043	124.249	0.819311	24.913	2.21169	124.245	0.798255
24.89	2.06516	124.346	0.744047	24.94	2.46583	124.33	0.890743	24.934	2.63208	124.33	0.951341	24.91	2.2712	124.332	0.819592	24.9296	2.21248	124.329	0.798543
24.9067	2.06533	124.429	0.744109	24.9567	2.46484	124.413	0.890383	24.9507	2.63223	124.414	0.951395	24.9266	2.27155	124.415	0.819719	24.9463	2.21271	124.412	0.798627
24.9232	2.06543	124.512	0.744146	24.9733	2.46622	124.497	0.890885	24.9673	2.63276	124.497	0.951588	24.9433	2.27168	124.499	0.819767	24.963	2.21294	124.495	0.79871
24.94	2.06605	124.596	0.744372	24.9901	2.46722	124.58	0.89125	24.9839	2.63336	124.58	0.951807	24.96	2.27207	124.582	0.819909	24.9796	2.21367	124.579	0.798976
24.9567	2.06638	124.679	0.744492	25.0067	2.46682	124.664	0.891104	25.0007	2.63363	124.664	0.951905	24.9766	2.27227	124.665	0.819982	24.9964	2.21388	124.662	0.799053
24.9733	2.06644	124.762	0.744514	25.0233	2.46903	124.747	0.891909	25.0173	2.63376	124.747	0.951953	24.9933	2.27268	124.749	0.820131	25.013	2.21423	124.745	0.79918
24.9901	2.06669	124.846	0.744605	25.04	2.46882	124.83	0.891832	25.034	2.63428	124.831	0.952142	25.01	2.27333	124.832	0.820368	25.0296	2.21448	124.828	0.799271
25.0067	2.06723	124.929	0.744801	25.0567	2.46668	124.914	0.891053	25.0508	2.63508	124.914	0.952434	25.0266	2.27312	124.915	0.820291	25.0464	2.21529	124.912	0.799566
25.0233	2.06724	125.012	0.744805	25.0733	2.46678	124.997	0.891089	25.0674	2.63506	124.997	0.952426	25.0434	2.27392	124.999	0.820583	25.063	2.21553	124.995	0.799654
25.0401	2.06681	125.096	0.744648	25.0901	2.47122	125.08	0.892707	25.084	2.63562	125.081	0.95263	25.06	2.27411	125.082	0.820652	25.0797	2.21576	125.079	0.799738
25.0567	2.06726	125.179	0.744812	25.1067	2.46928	125.163	0.892	25.1007	2.63583	125.164	0.952707	25.0767	2.27448	125.166	0.820787	25.0964	2.21606	125.162	0.799847
25.0733	2.0676	125.262	0.744936	25.1233	2.47045	125.247	0.892426	25.1173	2.63645	125.247	0.952933	25.0934	2.27468	125.249	0.82086	25.1131	2.21675	125.246	0.800098
25.0901	2.06777	125.346	0.744998	25.14	2.4713	125.33	0.892736	25.134	2.63661	125.331	0.952991	25.11	2.27532	125.332	0.821093	25.1296	2.21554	125.328	0.799658
25.1067	2.0682	125.429	0.745155	25.1566	2.46857	125.413	0.891741	25.1507	2.63701	125.414	0.953137	25.1266	2.27565	125.415	0.821213	25.1463	2.21564	125.412	0.799694
25.1234	2.06843	125.513	0.745239	25.1733	2.46931	125.496	0.892011	25.1673	2.63737	125.497	0.953268	25.1433	2.27561	125.499	0.821199	25.163	2.21617	125.495	0.799887
25.14	2.06872	125.596	0.745344	25.1899	2.47014	125.58	0.892313	25.184	2.63675	125.581	0.953042	25.16	2.27579	125.582	0.821264	25.1796	2.2169	125.578	0.800153
25.1566	2.06866	125.679	0.745322	25.2067	2.4701	125.664	0.892299	25.2006	2.63693	125.664	0.953107	25.1766	2.27633	125.665	0.821461	25.1963	2.21661	125.662	0.800047
25.1733	2.06861	125.762	0.745304	25.2233	2.47122	125.747	0.892707	25.2173	2.63745	125.747	0.953297	25.1933	2.27421	125.749	0.820689	25.213	2.21721	125.745	0.800266
25.19	2.06895	125.846	0.745428	25.24	2.47152	125.83	0.892816	25.2339	2.63797	125.83	0.953486	25.21	2.27429	125.832	0.820718	25.2297	2.21757	125.829	0.800397
25.2067	2.06921	125.929	0.745523	25.2567	2.47323	125.914	0.893439	25.2507	2.63832	125.914	0.953614	25.2267	2.27537	125.916	0.821111	25.2463	2.21809	125.912	0.800587
25.2233	2.06932	126.013	0.745563	25.2734	2.47217	125.997	0.893053	25.2674	2.6382	125.998	0.95357	25.2433	2.27588	125.999	0.821297	25.263	2.21819	125.995	0.800623
25.24	2.06965	126.096	0.745683	25.2899	2.47247	126.08	0.893162	25.284	2.63946	126.081	0.954029	25.26	2.2764	126.083	0.821486	25.2797	2.21859	126.079	0.800769
25.2568	2.07	126.18	0.745811	25.3067	2.47283	126.164	0.893293	25.3007	2.63965	126.164	0.954098	25.2767	2.27633	126.166	0.821461	25.2963	2.21903	126.162	0.800929
25.2734	2.07007	126.263	0.745836	25.3233	2.47312	126.247	0.893399	25.3174	2.64008	126.248	0.954255	25.2933	2.27659	126.249	0.821556	25.313	2.21939	126.246	0.80106
25.2899	2.06997	126.346	0.7458	25.34	2.47358	126.33	0.893566	25.334	2.64133	126.331	0.95471	25.31	2.27779	126.332	0.821993	25.3297	2.21968	126.329	0.801166
25.3067	2.07036	126.429	0.745942	25.3567	2.47353	126.414	0.893548	25.3506	2.64111	126.414	0.95463	25.3267	2.27792	126.416	0.82204	25.3464	2.21981	126.412	0.801213
25.3234	2.07055	126.513	0.746011	25.3733	2.47255	126.497	0.893191	25.3673	2.64213	126.497	0.955002	25.3434	2.27826	126.499	0.822164	25.363	2.21943	126.496	0.801075
25.34	2.07105	126.596	0.746193	25.39	2.47397	126.58	0.893709	25.384	2.644	126.581	0.955683	25.36	2.27805	126.582	0.822087	25.3797	2.21972	126.579	0.80118
25.3567	2.07123	126.679	0.746259	25.4067	2.47514	126.664	0.894135	25.4006	2.64096	126.664	0.954576	25.3766	2.27848	126.665	0.822244	25.3962	2.21979	126.662	0.801206
25.3733	2.07108	126.763	0.746204	25.4233	2.47555	126.747	0.894284	25.4174	2.64323	126.748	0.955403	25.3933	2.27861	126.749	0.822291	25.413	2.2204	126.745	0.801428
25.39	2.07159	126.846	0.74639	25.44	2.4737	126.83	0.89361	25.434	2.64106	126.831	0.954612	25.41	2.27869	126.832	0.822321	25.4297	2.22123	126.829	0.80173
25.4066	2.07153	126.929	0.746368	25.4566	2.47452	126.913	0.893909	25.4506	2.64459	126.914	0.955898	25.4266	2.28018	126.916	0.822863	25.4463	2.22127	126.912	0.801745
25.4233	2.07186	127.012	0.746488	25.4734	2.47437	126.997	0.893854	25.4674	2.63761	126.998	0.953355	25.4433	2.28024	126.999	0.822885	25.463	2.2215	126.995	0.801829
25.44	2.07202	127.096	0.746546	25.49	2.47469	127.08	0.893971	25.484	2.64488	127.081	0.956004	25.46	2.28019	127.082	0.822867	25.4797	2.22182	127.079	0.801945
25.4566	2.07196	127.179	0.746525	25.5067	2.475	127.164	0.894084	25.5007	2.64511	127.164	0.956087	25.4767	2.28075	127.166	0.823071	25.4963	2.22244	127.162	0.802171
25.4734	2.07232	127.263	0.746656	25.5234	2.47588	127.247	0.894404	25.5174	2.64325	127.248	0.95541	25.4933	2.28103	127.249	0.823173	25.513	2.22238	127.246	0.802149
25.49	2.07272	127.346	0.746801	25.5401	2.47637	127.33	0.894583	25.534	2.64315	127.331	0.955373	25.51	2.28209	127.332	0.823559	25.5297	2.22275	127.329	0.802284
25.5068	2.07282	127.43	0.746838	25.5566	2.47645	127.413	0.894612	25.5507	2.64397	127.414	0.955672	25.5267	2.28115	127.416	0.823217	25.5463	2.22314	127.412	0.802426
25.5234	2.07267	127.513	0.746783	25.5733	2.47657	127.497	0.894656	25.5673	2.64347	127.497	0.95549	25.5434	2.28271	127.499	0.823785	25.563	2.2236	127.495	0.802594
25.5401	2.07327	127.596	0.747002	25.59	2.4769	127.58	0.894776	25.584	2.6484	127.581	0.957286	25.56	2.28289	127.582	0.823851	25.5797	2.22371	127.579	0.802634
25.5567	2.07364	127.679	0.747137	25.6067	2.47693	127.663	0.894787	25.6007	2.64659	127.664	0.956627	25.5767	2.28277	127.666	0.823807	25.5964	2.22303	127.662	0.802386
25.5733	2.07383	127.763	0.747206	25.6234	2.47744	127.747	0.894973	25.6173	2.64514	127.747	0.956098	25.5934	2.28126	127.749	0.823257	25.613	2.22344	127.746	0.802536
25.5901	2.07359	127.846	0.747118	25.64	2.4777	127.83	0.895067	25.634	2.64612	127.831	0.956455	25.61	2.28075	127.832	0.823071	25.6297	2.22338	127.829	0.802514
25.6067	2.07442	127.929	0.747421	25.6566	2.47782	127.913	0.895111	25.6506	2.64796	127.914	0.957126	25.6267	2.28254	127.916	0.823723	25.6463	2.22369	127.912	0.802627
25.6234	2.07419	128.013	0.747337	25.6733	2.47818	127.997	0.895242	25.6673	2.64603	127.997	0.956423	25.6434	2.2821	127.999	0.823563	25.663	2.22406	127.995	0.802761
25.64	2.07422	128.096	0.747348	25.69	2.47885	128.08	0.895486	25.684	2.64644	128.081	0.956572	25.66	2.28248	128.082	0.823701	25.6797	2.22461	128.079	0.802962
25.6567	2.07481	128.179	0.747563	25.7067	2.47838	128.163	0.895315	25.7007	2.64833	128.164	0.95726	25.6767	2.28292	128.166	0.823862	25.6963	2.22472	128.162	0.803002
25.6733	2.07504	128.262	0.747647	25.7233	2.47769	128.247	0.895064	25.7173	2.651	128.247	0.958233	25.6933	2.28324	128.249	0.823978	25.713	2.2252	128.246	0.803177
25.69	2.07488	128.346	0.747588	25.7401	2.47812	128.33	0.89522	25.734	2.64887	128.331	0.957457	25.71	2.28353	128.333	0.824084	25.7297	2.22595	128.329	0.80345
25.7067	2.07515	128.429	0.747687	25.7567	2.47882	128.414	0.895475	25.7507	2.64689	128.414	0.956736	25.7267	2.2837	128.416	0.824146	25.7464	2.22601	128.412	0.803472
25.7233	2.07548	128.513	0.747807	25.7733	2.47888	128.496	0.895497	25.7673	2.64482	128.497	0.955982	25.7433	2.28449	128.499	0.824434	25.763	2.22636	128.495	0.803599
25.7401	2.07591	128.596	0.747964	25.79	2.47901	128.58	0.895545	25.784	2.64949	128.581	0.957683	25.76	2.28476	128.582	0.824532	25.7796	2.22654	128.578	0.803665
25.7568	2.07627	128.68	0.748095	25.8067	2.4789	128.664	0.895505	25.8007	2.65026	128.664	0.957964	25.7766	2.28465	128.665	0.824492	25.7964	2.22739	128.662	0.803974
25.7733	2.07611	128.762	0.748036	25.8233	2.47979	128.746	0.895829	25.8173	2.64923	128.747	0.957588	25.7934	2.28525	128.749	0.82471	25.813	2.22757	128.745	0.80404
25.79	2.07619	128.846	0.748066	25.84	2.48014	128.83	0.895956	25.834	2.6498	128.83	0.957796	25.81	2.28536	128.832	0.82475	25.8296	2.2264	128.829	0.803614
25.8067	2.07664	128.93	0.74823	25.8567	2.48058	128.913	0.896117	25.8507	2.65201	128.914	0.958601	25.8266	2.28593	128.915	0.824958	25.8464	2.22709	128.912	0.803865
25.8233	2.07722	129.012	0.748441	25.8733	2.48073	128.996	0.896171	25.8673	2.65182	128.997	0.958532	25.8434	2.28581	128.999	0.824914	25.863	2.22745	128.995	0.803996
25.8401	2.07695	129.096	0.748342	25.89	2.48111	129.08	0.89631	25.884	2.6505	129.081	0.958051	25.86	2.28648	129.082	0.825158	25.8796	2.22768	129.078	0.80408
25.8567	2.07718	129.179	0.748426	25.9067	2.48115	129.163	0.896324	25.9007	2.65223	129.164	0.958681	25.8766	2.28697	129.165	0.825337	25.8964	2.22807	129.162	0.804222
25.8733	2.0775	129.262	0.748543	25.9233	2.48122	129.247	0.89635	25.9174	2.65361	129.248	0.959184	25.8934	2.28716	129.249	0.825406	25.913	2.22876	129.245	0.804474
25.89	2.07796	129.346	0.74871	25.94	2.48071	129.33	0.896164	25.934	2.65243	129.331	0.958754	25.91	2.28746	129.332	0.825515	25.9297	2.2292	129.329	0.804634
25.9067	2.07805	129.429	0.748743	25.9566	2.48106	129.413	0.896291	25.9507	2.6527	129.414	0.958852	25.9267	2.28781	129.416	0.825643	25.9464	2.22905	129.412	0.804579
25.9233	2.07808	129.512	0.748754	25.9733	2.48131	129.497	0.896383	25.9673	2.65541	129.497	0.95984	25.9434	2.28839	129.499	0.825854	25.963	2.22949	129.496	0.80474
25.94	2.07842	129.596	0.748878	25.99	2.48195	129.58	0.896616	25.984	2.65281	129.58	0.958893	25.96	2.28853	129.582	0.825905	25.9797	2.23005	129.579	0.804944
25.9566	2.07882	129.679	0.749024	26.0066	2.48201	129.663	0.896638	26.0006	2.65336	129.664	0.959093	25.9766	2.28851	129.665	0.825898	25.9963	2.23031	129.662	0.805038
25.9733	2.07899	129.763	0.749086	26.0233	2.48237	129.747	0.896769	26.0173	2.65528	129.747	0.959792	25.9933	2.28644	129.749	0.825144	26.013	2.22942	129.745	0.804714
25.9901	2.07938	129.846	0.749228	26.0399	2.48224	129.83	0.896721	26.034	2.65443	129.831	0.959483	26.01	2.28706	129.832	0.82537	26.0296	2.22971	129.828	0.80482
26.0067	2.07957	129.929	0.749297	26.0567	2.4827	129.913	0.896889	26.0507	2.65484	129.914	0.959632	26.0267	2.28742	129.916	0.825501	26.0463	2.23031	129.912	0.805038
26.0234	2.07948	130.013	0.749264	26.0734	2.48338	129.997	0.897137	26.0674	2.65412	129.998	0.95937	26.0433	2.28749	129.999	0.825526	26.063	2.23061	129.996	0.805148
26.0399	2.07942	130.096	0.749242	26.0899	2.48339	130.08	0.89714	26.084	2.65405	130.081	0.959344	26.06	2.28813	130.082	0.82576	26.0797	2.23068	130.079	0.805173
26.0567	2.07988	130.179	0.74941	26.1067	2.48352	130.164	0.897188	26.1006	2.65474	130.164	0.959596	26.0767	2.28847	130.166	0.825883	26.0963	2.23141	130.162	0.805439
26.0734	2.08049	130.263	0.749632	26.1234	2.48426	130.247	0.897457	26.1173	2.65674	130.247	0.960324	26.0933	2.28856	130.249	0.825916	26.1131	2.23193	130.246	0.805628
26.0899	2.08025	130.345	0.749545	26.14	2.48431	130.33	0.897475	26.134	2.6574	130.331	0.960565	26.11	2.28902	130.332	0.826084	26.1297	2.23212	130.329	0.805698
26.1067	2.08044	130.429	0.749614	26.1567	2.48463	130.414	0.897592	26.1507	2.65695	130.414	0.960401	26.1267	2.28916	130.416	0.826135	26.1463	2.23212	130.412	0.805698
26.1234	2.08096	130.513	0.749803	26.1733	2.48331	130.497	0.897111	26.1674	2.65639	130.498	0.960197	26.1433	2.28967	130.499	0.826321	26.1631	2.233	130.496	0.806018
26.14	2.08117	130.596	0.74988	26.19	2.48417	130.58	0.897424	26.184	2.65847	130.581	0.960954	26.16	2.28983	130.583	0.826379	26.1797	2.23351	130.579	0.806204
26.1567	2.08143	130.679	0.749974	26.2067	2.48421	130.663	0.897439	26.2006	2.65949	130.664	0.961326	26.1766	2.29018	130.665	0.826506	26.1963	2.23337	130.662	0.806153
26.1734	2.08136	130.763	0.749949	26.2233	2.48415	130.747	0.897417	26.2173	2.65692	130.747	0.96039	26.1933	2.29078	130.749	0.826725	26.213	2.23374	130.745	0.806288
26.19	2.08178	130.846	0.750102	26.24	2.4848	130.83	0.897654	26.234	2.6598	130.831	0.961439	26.21	2.29078	130.832	0.826725	26.2296	2.23317	130.829	0.80608
26.2067	2.08242	130.929	0.750335	26.2566	2.48562	130.913	0.897953	26.2506	2.66013	130.914	0.961559	26.2267	2.29078	130.916	0.826725	26.2463	2.2338	130.912	0.80631
26.2233	2.08231	131.012	0.750295	26.2733	2.48547	130.997	0.897898	26.2673	2.65857	130.997	0.960991	26.2433	2.29114	130.999	0.826856	26.263	2.23365	130.995	0.806255
26.24	2.08258	131.096	0.750393	26.29	2.48546	131.08	0.897894	26.284	2.66235	131.081	0.962368	26.2599	2.29147	131.082	0.826976	26.2797	2.2344	131.079	0.806528
26.2567	2.08335	131.179	0.750674	26.3066	2.48572	131.163	0.897989	26.3007	2.66025	131.164	0.961603	26.2767	2.29211	131.166	0.827209	26.2963	2.23498	131.162	0.80674
26.2734	2.08333	131.263	0.750667	26.3233	2.48436	131.247	0.897494	26.3173	2.6601	131.247	0.961548	26.2933	2.2922	131.249	0.827242	26.3129	2.23524	131.245	0.806834
26.29	2.08362	131.346	0.750772	26.3401	2.48647	131.33	0.898262	26.3341	2.66077	131.331	0.961792	26.3099	2.29292	131.332	0.827505	26.3297	2.23533	131.329	0.806867
26.3066	2.08346	131.429	0.750714	26.3567	2.48594	131.413	0.898069	26.3507	2.66115	131.414	0.961931	26.3267	2.29327	131.416	0.827632	26.3464	2.23609	131.412	0.807144
26.3233	2.08412	131.512	0.750954	26.3734	2.48862	131.497	0.899046	26.3673	2.66345	131.497	0.962769	26.3434	2.29336	131.499	0.827665	26.363	2.23672	131.496	0.807373
26.3401	2.08456	131.596	0.751115	26.39	2.48968	131.58	0.899432	26.384	2.66124	131.581	0.961964	26.36	2.29383	131.582	0.827836	26.3798	2.23676	131.579	0.807388
26.3567	2.08465	131.679	0.751148	26.4067	2.48825	131.664	0.898911	26.4007	2.66255	131.664	0.962441	26.3768	2.2944	131.666	0.828044	26.3964	2.23679	131.662	0.807399
26.3734	2.08523	131.763	0.751359	26.4233	2.48618	131.747	0.898157	26.4173	2.66374	131.747	0.962874	26.3934	2.2936	131.749	0.827752	26.413	2.23745	131.745	0.807639
26.3901	2.08544	131.846	0.751435	26.44	2.48873	131.83	0.899086	26.434	2.66075	131.831	0.961785	26.41	2.29257	131.832	0.827377	26.4297	2.23814	131.829	0.807891
26.4067	2.08526	131.929	0.75137	26.4567	2.48575	131.913	0.898	26.4507	2.66342	131.914	0.962758	26.4267	2.2916	131.916	0.827024	26.4463	2.23791	131.912	0.807807
26.4233	2.08549	132.012	0.751454	26.4733	2.48795	131.997	0.898801	26.4673	2.66352	131.997	0.962794	26.4433	2.29138	131.999	0.826944	26.463	2.23696	131.995	0.807461
26.44	2.08625	132.096	0.75173	26.4901	2.48736	132.08	0.898587	26.484	2.6658	132.081	0.963625	26.46	2.2905	132.082	0.826623	26.4797	2.23777	132.079	0.807756
26.4566	2.08672	132.179	0.751902	26.5067	2.48787	132.163	0.898772	26.5007	2.66596	132.164	0.963683	26.4767	2.29204	132.166	0.827184	26.4964	2.23823	132.162	0.807923
26.4733	2.08663	132.262	0.751869	26.5233	2.49279	132.247	0.900565	26.5173	2.66582	132.247	0.963632	26.4933	2.29329	132.249	0.827639	26.513	2.23814	132.245	0.807891
26.4901	2.08644	132.346	0.7518	26.54	2.488	132.33	0.89882	26.534	2.66682	132.331	0.963996	26.51	2.29395	132.332	0.82788	26.5296	2.23829	132.328	0.807945
26.5067	2.08702	132.429	0.752011	26.5567	2.48889	132.414	0.899144	26.5507	2.66587	132.414	0.96365	26.5266	2.29316	132.415	0.827592	26.5464	2.23914	132.412	0.808255
26.5233	2.0873	132.512	0.752113	26.5733	2.49228	132.497	0.900379	26.5674	2.66635	132.497	0.963825	26.5434	2.29323	132.499	0.827617	26.563	2.23945	132.495	0.808368
26.54	2.08692	132.596	0.751974	26.59	2.48952	132.58	0.899373	26.584	2.66549	132.58	0.963512	26.5601	2.29408	132.583	0.827927	26.5796	2.23948	132.579	0.808379
26.5567	2.08754	132.679	0.7522	26.6067	2.48906	132.663	0.899206	26.6007	2.66549	132.664	0.963512	26.5766	2.29504	132.665	0.828277	26.5964	2.23996	132.662	0.808554
26.5733	2.08864	132.762	0.752601	26.6233	2.49288	132.747	0.900597	26.6173	2.66798	132.747	0.964419	26.5934	2.29498	132.749	0.828255	26.6131	2.24021	132.746	0.808645
26.59	2.08899	132.846	0.752729	26.64	2.49219	132.83	0.900346	26.634	2.66608	132.831	0.963727	26.6101	2.29494	132.833	0.82824	26.6296	2.2402	132.828	0.808641
26.6067	2.08857	132.929	0.752576	26.6567	2.49038	132.914	0.899687	26.6507	2.66586	132.914	0.963647	26.6266	2.295	132.915	0.828262	26.6464	2.24031	132.912	0.808681
26.6233	2.08894	133.012	0.75271	26.6733	2.49393	132.996	0.90098	26.6674	2.66959	132.998	0.965005	26.6434	2.2955	132.999	0.828444	26.663	2.24086	132.996	0.808882
26.64	2.08959	133.096	0.752947	26.6899	2.4905	133.08	0.89973	26.684	2.66802	133.081	0.964434	26.66	2.29562	133.082	0.828488	26.6796	2.24029	133.079	0.808674
26.6567	2.08969	133.179	0.752984	26.7067	2.492	133.164	0.900277	26.7007	2.66666	133.164	0.963938	26.6766	2.29634	133.165	0.82875	26.6963	2.23994	133.162	0.808546
26.6733	2.08952	133.262	0.752922	26.7233	2.4915	133.247	0.900095	26.7173	2.67084	133.247	0.965461	26.6933	2.29633	133.249	0.828747	26.713	2.24049	133.245	0.808747
26.69	2.08983	133.346	0.753035	26.74	2.48782	133.33	0.898754	26.7339	2.67125	133.33	0.96561	26.71	2.29666	133.332	0.828867	26.7296	2.24121	133.329	0.809009
26.7067	2.09053	133.429	0.75329	26.7567	2.49296	133.413	0.900627	26.7507	2.66962	133.414	0.965016	26.7266	2.29687	133.415	0.828944	26.7463	2.24144	133.412	0.809093
26.7233	2.09077	133.512	0.753377	26.7733	2.49154	133.497	0.900109	26.7673	2.67106	133.497	0.965541	26.7433	2.2976	133.499	0.829209	26.7629	2.24159	133.495	0.809148
26.74	2.09049	133.596	0.753275	26.79	2.49172	133.58	0.900175	26.784	2.67436	133.581	0.966743	26.7599	2.29688	133.582	0.828947	26.7796	2.24199	133.578	0.809293
26.7567	2.09097	133.679	0.75345	26.8067	2.49181	133.664	0.900208	26.8007	2.67255	133.664	0.966084	26.7767	2.29753	133.666	0.829184	26.7963	2.24243	133.662	0.809454
26.7733	2.09147	133.762	0.753632	26.8234	2.49197	133.747	0.900266	26.8174	2.6673	133.748	0.964171	26.7934	2.29749	133.749	0.829169	26.813	2.24259	133.746	0.809512
26.79	2.0915	133.846	0.753643	26.84	2.49339	133.83	0.900783	26.834	2.67058	133.831	0.965366	26.81	2.29793	133.832	0.82933	26.8297	2.24271	133.829	0.809556
26.8067	2.09143	133.929	0.753617	26.8567	2.49208	133.914	0.900306	26.8506	2.67083	133.914	0.965457	26.8268	2.29881	133.916	0.82965	26.8463	2.24297	133.912	0.80965
26.8234	2.0922	134.013	0.753898	26.8733	2.49349	133.997	0.90082	26.8673	2.66855	133.997	0.964627	26.8433	2.29875	133.999	0.829628	26.8631	2.24359	133.996	0.809876
26.84	2.09255	134.096	0.754026	26.89	2.49229	134.08	0.900383	26.884	2.66929	134.08	0.964896	26.86	2.2993	134.082	0.829829	26.8797	2.24403	134.079	0.810036
26.8567	2.09253	134.179	0.754018	26.9066	2.49728	134.163	0.9022	26.9006	2.67031	134.164	0.965268	26.8767	2.29942	134.166	0.829872	26.8962	2.24355	134.162	0.809862
26.8733	2.09286	134.263	0.754138	26.9233	2.49201	134.247	0.900281	26.9174	2.67048	134.248	0.96533	26.8933	2.2994	134.249	0.829865	26.913	2.24301	134.245	0.809665
26.89	2.09295	134.346	0.754171	26.94	2.49692	134.33	0.902069	26.934	2.66892	134.331	0.964761	26.91	2.30009	134.332	0.830117	26.9297	2.2437	134.329	0.809916
26.9066	2.09365	134.429	0.754426	26.9566	2.49572	134.413	0.901632	26.9507	2.67033	134.414	0.965275	26.9267	2.29957	134.416	0.829927	26.9463	2.24377	134.412	0.809942
26.9234	2.09345	134.513	0.754353	26.9734	2.49294	134.497	0.900619	26.9673	2.67315	134.497	0.966302	26.9433	2.29992	134.499	0.830055	26.963	2.24398	134.495	0.810018
26.94	2.09388	134.596	0.75451	26.99	2.49724	134.58	0.902186	26.984	2.67375	134.581	0.966521	26.96	2.30015	134.582	0.830138	26.9797	2.24469	134.579	0.810277
26.9567	2.09424	134.679	0.754641	27.0067	2.49104	134.664	0.899927	27.0007	2.67402	134.664	0.966619	26.9767	2.30027	134.666	0.830182	26.9964	2.24507	134.662	0.810415
26.9733	2.0943	134.762	0.754663	27.0234	2.49933	134.747	0.902947	27.0174	2.67151	134.748	0.965705	26.9933	2.30118	134.749	0.830514	27.013	2.2451	134.745	0.810426
26.99	2.09481	134.846	0.754849	27.04	2.49194	134.83	0.900255	27.034	2.67166	134.831	0.96576	27.01	2.3016	134.832	0.830667	27.0296	2.24519	134.829	0.810459
27.0067	2.09531	134.93	0.755031	27.0567	2.49897	134.913	0.902816	27.0507	2.67447	134.914	0.966783	27.0267	2.30207	134.916	0.830838	27.0463	2.24576	134.912	0.810667
27.0234	2.09535	135.013	0.755046	27.0733	2.49277	134.997	0.900557	27.0673	2.67617	134.997	0.967403	27.0434	2.30193	134.999	0.830787	27.0631	2.24624	134.996	0.810842
27.0401	2.09545	135.096	0.755082	27.09	2.49901	135.08	0.902831	27.0841	2.67767	135.081	0.967949	27.06	2.30177	135.082	0.830729	27.0797	2.24642	135.079	0.810907
27.0567	2.09579	135.179	0.755206	27.1067	2.49253	135.163	0.90047	27.1007	2.67317	135.164	0.96631	27.0767	2.30225	135.166	0.830903	27.0964	2.24667	135.162	0.810998
27.0734	2.09594	135.263	0.75526	27.1234	2.5013	135.247	0.903665	27.1173	2.67526	135.247	0.967071	27.0934	2.30224	135.249	0.8309	27.113	2.2471	135.245	0.811155
27.0901	2.09593	135.346	0.755257	27.1401	2.49371	135.331	0.9009	27.1341	2.67658	135.331	0.967552	27.1099	2.30281	135.332	0.831107	27.1297	2.24632	135.329	0.810871
27.1067	2.09603	135.429	0.755293	27.1566	2.49993	135.413	0.903166	27.1507	2.67573	135.414	0.967242	27.1266	2.30336	135.415	0.831308	27.1464	2.24635	135.412	0.810882
27.1234	2.09653	135.513	0.755475	27.1733	2.4968	135.497	0.902026	27.1672	2.67725	135.497	0.967796	27.1434	2.30355	135.499	0.831377	27.1629	2.24706	135.495	0.81114
27.1401	2.0972	135.596	0.755719	27.1901	2.49911	135.58	0.902867	27.1841	2.67546	135.581	0.967144	27.16	2.30399	135.582	0.831537	27.1797	2.24752	135.579	0.811308
27.1566	2.09717	135.679	0.755709	27.2067	2.5	135.663	0.903191	27.2007	2.67832	135.664	0.968186	27.1767	2.30435	135.666	0.831668	27.1964	2.24776	135.662	0.811395
27.1733	2.09722	135.762	0.755727	27.2233	2.49674	135.747	0.902004	27.2173	2.67728	135.747	0.967807	27.1934	2.30476	135.749	0.831818	27.213	2.24792	135.745	0.811454
27.1901	2.0976	135.846	0.755865	27.2401	2.50043	135.83	0.903348	27.234	2.67855	135.831	0.96827	27.21	2.30405	135.832	0.831559	27.2298	2.24855	135.829	0.811683
27.2067	2.09793	135.929	0.755985	27.2567	2.49625	135.913	0.901825	27.2507	2.6803	135.914	0.968907	27.2267	2.30418	135.916	0.831607	27.2464	2.24869	135.912	0.811734
27.2234	2.09794	136.013	0.755989	27.2733	2.50076	135.996	0.903468	27.2673	2.67917	135.997	0.968495	27.2433	2.30463	135.999	0.83177	27.263	2.24881	135.995	0.811778
27.2401	2.09805	136.096	0.756029	27.29	2.49579	136.08	0.901658	27.2839	2.67938	136.08	0.968572	27.26	2.30536	136.082	0.832036	27.2796	2.24881	136.078	0.811778
27.2567	2.09896	136.179	0.756361	27.3067	2.50068	136.164	0.903439	27.3007	2.6805	136.164	0.96898	27.2767	2.30551	136.166	0.832091	27.2963	2.24945	136.162	0.812011
27.2733	2.0992	136.262	0.756448	27.3233	2.49634	136.247	0.901858	27.3174	2.68018	136.247	0.968863	27.2933	2.30617	136.249	0.832332	27.313	2.2494	136.245	0.811993
27.29	2.09912	136.346	0.756419	27.34	2.50377	136.33	0.904565	27.3339	2.67992	136.33	0.968769	27.31	2.30662	136.332	0.832495	27.3296	2.24978	136.329	0.812131
27.3067	2.0991	136.429	0.756412	27.3567	2.49544	136.413	0.90153	27.3507	2.67985	136.414	0.968743	27.3266	2.30668	136.415	0.832517	27.3463	2.24911	136.412	0.811887
27.3233	2.09958	136.512	0.756587	27.3733	2.50443	136.497	0.904805	27.3673	2.68048	136.497	0.968973	27.3433	2.30702	136.499	0.832641	27.3631	2.24973	136.496	0.812113
27.34	2.09986	136.596	0.756689	27.39	2.49703	136.58	0.902109	27.3839	2.68118	136.58	0.969228	27.36	2.3075	136.582	0.832816	27.3797	2.24971	136.579	0.812106
27.3567	2.09965	136.679	0.756612	27.4067	2.50442	136.664	0.904801	27.4007	2.68178	136.664	0.969446	27.3766	2.30692	136.665	0.832605	27.3964	2.24987	136.662	0.812164
27.3733	2.1002	136.762	0.756812	27.4234	2.49805	136.747	0.902481	27.4174	2.68224	136.748	0.969614	27.3933	2.30747	136.749	0.832805	27.413	2.25048	136.746	0.812386
27.39	2.10098	136.846	0.757097	27.44	2.50371	136.83	0.904543	27.434	2.68257	136.831	0.969734	27.41	2.30749	136.832	0.832812	27.4296	2.25065	136.829	0.812448
27.4067	2.10059	136.929	0.756954	27.4567	2.50008	136.914	0.90322	27.4507	2.68281	136.914	0.969821	27.4267	2.30807	136.916	0.833024	27.4464	2.25107	136.912	0.812601
27.4234	2.10073	137.013	0.757005	27.4733	2.50267	136.997	0.904164	27.4673	2.68277	136.997	0.969807	27.4433	2.30862	136.999	0.833224	27.463	2.25095	136.995	0.812557
27.44	2.10105	137.096	0.757122	27.49	2.50142	137.08	0.903709	27.4839	2.68359	137.08	0.970106	27.4601	2.30858	137.083	0.833209	27.4797	2.25182	137.079	0.812874
27.4567	2.10168	137.18	0.757352	27.5067	2.50259	137.164	0.904135	27.5007	2.68378	137.164	0.970175	27.4766	2.3087	137.165	0.833253	27.4963	2.2521	137.162	0.812976
27.4733	2.10133	137.263	0.757224	27.5233	2.50244	137.247	0.90408	27.5173	2.68419	137.247	0.970324	27.4933	2.30914	137.249	0.833413	27.513	2.25218	137.246	0.813005
27.49	2.1017	137.346	0.757359	27.5399	2.5001	137.33	0.903228	27.534	2.68418	137.331	0.970321	27.51	2.30974	137.332	0.833632	27.5297	2.25238	137.329	0.813078
27.5067	2.1021	137.429	0.757505	27.5567	2.50418	137.413	0.904714	27.5507	2.68291	137.414	0.969858	27.5267	2.30902	137.416	0.83337	27.5463	2.25273	137.412	0.813206
27.5233	2.1024	137.512	0.757614	27.5733	2.50004	137.497	0.903206	27.5673	2.68458	137.497	0.970466	27.5433	2.30938	137.499	0.833501	27.563	2.25294	137.496	0.813282
27.54	2.10224	137.596	0.757556	27.59	2.50643	137.58	0.905534	27.584	2.68387	137.581	0.970208	27.56	2.31005	137.582	0.833745	27.5796	2.25301	137.579	0.813308
27.5567	2.1025	137.679	0.75765	27.6066	2.49886	137.663	0.902776	27.6006	2.68453	137.664	0.970448	27.5767	2.31032	137.666	0.833843	27.5963	2.2523	137.662	0.813049
27.5733	2.10302	137.762	0.75784	27.6234	2.50747	137.747	0.905913	27.6173	2.68497	137.747	0.970608	27.5934	2.31085	137.749	0.834036	27.613	2.25248	137.745	0.813115
27.59	2.10324	137.846	0.75792	27.64	2.50042	137.83	0.903344	27.634	2.68582	137.831	0.970918	27.61	2.31124	137.832	0.834179	27.6297	2.25262	137.829	0.813166
27.6066	2.10299	137.929	0.757829	27.6567	2.50714	137.913	0.905792	27.6507	2.68575	137.914	0.970893	27.6267	2.31186	137.916	0.834404	27.6463	2.25308	137.912	0.813333
27.6233	2.10343	138.013	0.757989	27.6733	2.50095	137.997	0.903537	27.6674	2.68416	137.998	0.970313	27.6433	2.3115	137.999	0.834273	27.663	2.25361	137.996	0.813526
27.64	2.10388	138.096	0.758153	27.69	2.50642	138.08	0.90553	27.684	2.6875	138.081	0.97153	27.66	2.31232	138.082	0.834572	27.6797	2.2541	138.079	0.813705
27.6567	2.10408	138.179	0.758226	27.7066	2.50328	138.163	0.904386	27.7006	2.68666	138.164	0.971224	27.6766	2.31256	138.165	0.834659	27.6963	2.25399	138.162	0.813665
27.6734	2.10413	138.263	0.758244	27.7234	2.50715	138.247	0.905796	27.7173	2.68852	138.247	0.971902	27.6933	2.31226	138.249	0.83455	27.713	2.25426	138.245	0.813763
27.69	2.1043	138.346	0.758306	27.74	2.50328	138.33	0.904386	27.734	2.68794	138.331	0.97169	27.71	2.31193	138.332	0.83443	27.7297	2.25491	138.329	0.814
27.7067	2.10484	138.429	0.758503	27.7566	2.50516	138.413	0.905071	27.7506	2.68807	138.414	0.971738	27.7267	2.31266	138.416	0.834696	27.7463	2.25523	138.412	0.814117
27.7234	2.10481	138.513	0.758492	27.7734	2.50724	138.497	0.905829	27.7674	2.68822	138.497	0.971792	27.7433	2.31294	138.499	0.834798	27.763	2.25518	138.495	0.814098
27.74	2.10469	138.596	0.758448	27.79	2.50385	138.58	0.904594	27.784	2.68395	138.58	0.970237	27.76	2.31343	138.582	0.834976	27.7797	2.25537	138.579	0.814168
27.7566	2.10508	138.679	0.75859	27.8066	2.50864	138.663	0.906339	27.8007	2.69033	138.664	0.972561	27.7767	2.31427	138.666	0.835282	27.7963	2.25635	138.662	0.814525
27.7734	2.10553	138.763	0.758754	27.8233	2.50295	138.747	0.904266	27.8173	2.68532	138.747	0.970736	27.7933	2.31353	138.749	0.835013	27.8129	2.25625	138.745	0.814488
27.79	2.10559	138.846	0.758776	27.84	2.51062	138.83	0.90706	27.834	2.69208	138.831	0.973199	27.8099	2.315	138.832	0.835548	27.8297	2.25535	138.829	0.81416
27.8066	2.10593	138.929	0.7589	27.8567	2.50308	138.913	0.904313	27.8507	2.68504	138.914	0.970634	27.8267	2.31502	138.916	0.835556	27.8464	2.25577	138.912	0.814313
27.8233	2.1063	139.012	0.759035	27.8734	2.5104	138.997	0.90698	27.8673	2.68953	138.997	0.97227	27.8434	2.31549	138.999	0.835727	27.863	2.25627	138.996	0.814495
27.84	2.10643	139.096	0.759082	27.89	2.50453	139.08	0.904842	27.884	2.691	139.081	0.972805	27.86	2.31436	139.082	0.835315	27.8797	2.2565	139.079	0.814579
27.8567	2.10642	139.179	0.759078	27.9067	2.51019	139.164	0.906903	27.9007	2.68758	139.164	0.971559	27.8767	2.3151	139.166	0.835585	27.8964	2.25679	139.162	0.814685
27.8734	2.10681	139.263	0.75922	27.9233	2.50594	139.247	0.905355	27.9173	2.69152	139.247	0.972995	27.8934	2.31513	139.249	0.835596	27.913	2.25705	139.245	0.81478
27.89	2.107	139.346	0.75929	27.9401	2.50972	139.33	0.906732	27.934	2.69063	139.331	0.97267	27.91	2.31534	139.332	0.835672	27.9296	2.25767	139.329	0.815005
27.9067	2.10717	139.429	0.759352	27.9566	2.50852	139.413	0.906295	27.9507	2.68828	139.414	0.971814	27.9266	2.31541	139.415	0.835698	27.9463	2.25763	139.412	0.814991
27.9233	2.107	139.512	0.75929	27.9733	2.50751	139.496	0.905927	27.9672	2.69433	139.497	0.974018	27.9434	2.31663	139.499	0.836142	27.9629	2.25778	139.495	0.815046
27.94	2.10776	139.596	0.759566	27.9901	2.511	139.58	0.907199	27.984	2.69132	139.581	0.972922	27.96	2.31654	139.582	0.836109	27.9797	2.25843	139.579	0.815282
27.9566	2.10801	139.679	0.759658	28.0067	2.50554	139.664	0.905209	28.0007	2.68837	139.664	0.971847	27.9766	2.31697	139.665	0.836266	27.9964	2.25871	139.662	0.815384
27.9733	2.10817	139.762	0.759716	28.0233	2.51293	139.747	0.907902	28.0173	2.69328	139.747	0.973636	27.9934	2.31685	139.749	0.836222	28.013	2.25862	139.745	0.815352
27.9901	2.10811	139.846	0.759694	28.0401	2.50818	139.831	0.906171	28.034	2.68915	139.831	0.972131	28.01	2.31808	139.832	0.83667	28.0296	2.25868	139.829	0.815373
28.0067	2.10867	139.929	0.759898	28.0567	2.50956	139.914	0.906674	28.0507	2.69289	139.914	0.973494	28.0266	2.31763	139.915	0.836506	28.0464	2.25845	139.912	0.81529
28.0233	2.10863	140.012	0.759883	28.0733	2.51086	139.997	0.907148	28.0674	2.69438	139.998	0.974036	28.0434	2.31722	139.999	0.836357	28.063	2.25927	139.995	0.815588
28.04	2.10898	140.096	0.760011	28.0901	2.50837	140.08	0.90624	28.0841	2.6924	140.081	0.973315	28.06	2.31788	140.082	0.836597	28.0797	2.25937	140.079	0.815625
28.0567	2.10906	140.179	0.76004	28.1067	2.51141	140.163	0.907348	28.1007	2.69467	140.164	0.974142	28.0767	2.31834	140.166	0.836765	28.0963	2.25979	140.162	0.815778
28.0734	2.10941	140.263	0.760168	28.1233	2.50945	140.247	0.906634	28.1173	2.69232	140.247	0.973286	28.0934	2.31817	140.249	0.836703	28.1131	2.25997	140.246	0.815843
28.0901	2.1095	140.346	0.7602	28.14	2.51295	140.33	0.907909	28.134	2.6929	140.331	0.973497	28.11	2.31845	140.332	0.836805	28.1297	2.26036	140.329	0.815985
28.1067	2.10947	140.429	0.760189	28.1567	2.50853	140.414	0.906299	28.1507	2.69224	140.414	0.973257	28.1267	2.31926	140.416	0.8371	28.1463	2.26062	140.412	0.81608
28.1234	2.10989	140.513	0.760342	28.1734	2.51375	140.497	0.9082	28.1674	2.69267	140.497	0.973413	28.1434	2.31968	140.499	0.837253	28.163	2.26093	140.496	0.816193
28.14	2.11026	140.596	0.760477	28.19	2.50897	140.58	0.906459	28.184	2.6945	140.581	0.97408	28.16	2.31989	140.582	0.83733	28.1796	2.26132	140.579	0.816335
28.1567	2.11013	140.679	0.76043	28.2067	2.5146	140.664	0.90851	28.2007	2.69324	140.664	0.973621	28.1767	2.32005	140.666	0.837388	28.1963	2.2617	140.662	0.816474
28.1734	2.11029	140.763	0.760488	28.2233	2.51038	140.747	0.906973	28.2173	2.69637	140.747	0.974761	28.1933	2.32103	140.749	0.837745	28.213	2.26189	140.746	0.816543
28.19	2.1106	140.846	0.760601	28.24	2.51274	140.83	0.907832	28.234	2.69565	140.83	0.974499	28.21	2.32079	140.832	0.837658	28.2297	2.26256	140.829	0.816787
28.2067	2.11077	140.929	0.760663	28.2568	2.51373	140.914	0.908193	28.2507	2.69503	140.914	0.974273	28.2267	2.31995	140.916	0.837352	28.2463	2.26259	140.912	0.816798
28.2233	2.11101	141.013	0.76075	28.2733	2.50991	140.997	0.906801	28.2674	2.69648	140.998	0.974801	28.2433	2.32043	140.999	0.837526	28.263	2.2629	140.995	0.816911
28.24	2.1112	141.096	0.76082	28.29	2.51476	141.08	0.908568	28.284	2.69538	141.081	0.974401	28.26	2.32141	141.083	0.837883	28.2797	2.26285	141.079	0.816893
28.2568	2.11157	141.18	0.760954	28.3068	2.50948	141.164	0.906645	28.3007	2.69525	141.164	0.974353	28.2767	2.32171	141.166	0.837993	28.2964	2.26253	141.162	0.816776
28.2733	2.1116	141.262	0.760965	28.3233	2.51579	141.247	0.908944	28.3174	2.69594	141.248	0.974605	28.2934	2.32199	141.249	0.838095	28.313	2.26272	141.246	0.816845
28.29	2.11149	141.346	0.760925	28.3399	2.51254	141.33	0.90776	28.334	2.69678	141.331	0.974911	28.31	2.32236	141.332	0.83823	28.3296	2.26288	141.329	0.816903
28.3068	2.11181	141.43	0.761042	28.3566	2.51173	141.413	0.907464	28.3506	2.69669	141.414	0.974878	28.3267	2.32296	141.416	0.838448	28.3463	2.26326	141.412	0.817042
28.3233	2.11217	141.512	0.761173	28.3733	2.51523	141.497	0.90874	28.3673	2.69724	141.497	0.975078	28.3433	2.3229	141.499	0.838426	28.363	2.26371	141.495	0.817206
28.34	2.11231	141.596	0.761224	28.39	2.51259	141.58	0.907778	28.384	2.69755	141.581	0.975191	28.36	2.32349	141.582	0.838641	28.3797	2.26409	141.579	0.817344
28.3566	2.11236	141.679	0.761242	28.4066	2.51593	141.663	0.908995	28.4006	2.69653	141.664	0.97482	28.3767	2.32397	141.666	0.838816	28.3963	2.26403	141.662	0.817322
28.3733	2.1129	141.763	0.761439	28.4233	2.51357	141.747	0.908135	28.4173	2.69804	141.747	0.97537	28.3933	2.3233	141.749	0.838572	28.413	2.26446	141.745	0.817479
28.39	2.11306	141.846	0.761497	28.44	2.51632	141.83	0.909137	28.434	2.69843	141.831	0.975512	28.41	2.32366	141.832	0.838703	28.4297	2.26475	141.829	0.817585
28.4066	2.11287	141.929	0.761428	28.4566	2.51527	141.913	0.908754	28.4506	2.69857	141.914	0.975563	28.4267	2.32371	141.916	0.838721	28.4463	2.26493	141.912	0.81765
28.4233	2.11309	142.012	0.761508	28.4733	2.51872	141.997	0.910011	28.4673	2.7	141.997	0.976084	28.4433	2.32458	141.999	0.839038	28.463	2.26518	141.995	0.817741
28.44	2.11374	142.096	0.761745	28.49	2.51308	142.08	0.907956	28.484	2.69862	142.081	0.975581	28.4599	2.32455	142.082	0.839027	28.4797	2.26566	142.079	0.817916
28.4566	2.11409	142.179	0.761872	28.5066	2.52026	142.163	0.910572	28.5006	2.69813	142.164	0.975403	28.4767	2.32504	142.166	0.839206	28.4963	2.26485	142.162	0.817621
28.4733	2.114	142.262	0.76184	28.5234	2.5119	142.247	0.907526	28.5174	2.69758	142.248	0.975202	28.4933	2.32576	142.249	0.839468	28.513	2.26511	142.245	0.817716
28.49	2.11456	142.346	0.762044	28.54	2.52024	142.33	0.910565	28.534	2.69874	142.331	0.975625	28.51	2.32579	142.332	0.839479	28.5297	2.26526	142.329	0.81777
28.5066	2.11484	142.429	0.762146	28.5566	2.51405	142.413	0.90831	28.5506	2.6999	142.414	0.976047	28.5267	2.32641	142.416	0.839705	28.5463	2.26582	142.412	0.817974
28.5234	2.11472	142.513	0.762102	28.5733	2.51773	142.497	0.90965	28.5673	2.69868	142.497	0.975603	28.5433	2.3262	142.499	0.839628	28.563	2.26609	142.495	0.818073
28.54	2.1149	142.596	0.762168	28.5899	2.51571	142.58	0.908914	28.584	2.69992	142.581	0.976055	28.5599	2.32604	142.582	0.83957	28.5797	2.26632	142.579	0.818157
28.5566	2.11496	142.679	0.762189	28.6067	2.51611	142.663	0.90906	28.6006	2.701	142.664	0.976448	28.5767	2.32643	142.666	0.839712	28.5963	2.26654	142.662	0.818237
28.5733	2.11572	142.762	0.762466	28.6233	2.51929	142.747	0.910219	28.6173	2.70046	142.747	0.976251	28.5933	2.32649	142.749	0.839734	28.613	2.26704	142.745	0.818419
28.59	2.11609	142.846	0.762601	28.64	2.51708	142.83	0.909413	28.634	2.70081	142.831	0.976379	28.6099	2.32687	142.832	0.839872	28.6296	2.26748	142.829	0.818579
28.6067	2.11603	142.929	0.762579	28.6567	2.51921	142.914	0.910189	28.6507	2.70164	142.914	0.976681	28.6266	2.32741	142.915	0.840069	28.6463	2.26758	142.912	0.818616
28.6233	2.11633	143.012	0.762689	28.6733	2.51797	142.997	0.909738	28.6673	2.70203	142.997	0.976823	28.6433	2.3274	142.999	0.840066	28.663	2.26794	142.995	0.818747
28.64	2.11551	143.096	0.76239	28.69	2.52259	143.08	0.911421	28.684	2.70226	143.081	0.976907	28.66	2.32819	143.082	0.840353	28.6797	2.26867	143.079	0.819013
28.6567	2.11583	143.179	0.762506	28.7067	2.51689	143.164	0.909344	28.7007	2.70282	143.164	0.977111	28.6767	2.32834	143.166	0.840408	28.6963	2.26865	143.162	0.819005
28.6733	2.11545	143.262	0.762368	28.7233	2.52354	143.247	0.911767	28.7173	2.7034	143.247	0.977322	28.6934	2.32885	143.249	0.840594	28.713	2.26765	143.246	0.818641
28.69	2.11609	143.346	0.762601	28.7401	2.51618	143.33	0.909086	28.734	2.70353	143.331	0.97737	28.71	2.32895	143.332	0.84063	28.7297	2.26837	143.329	0.818903
28.7067	2.11667	143.429	0.762812	28.7567	2.52132	143.414	0.910958	28.7507	2.70283	143.414	0.977115	28.7266	2.32834	143.416	0.840408	28.7464	2.26898	143.412	0.819126
28.7233	2.11697	143.512	0.762922	28.7733	2.51997	143.496	0.910466	28.7673	2.70262	143.497	0.977038	28.7434	2.32866	143.499	0.840525	28.763	2.26901	143.495	0.819137
28.7401	2.11732	143.596	0.763049	28.79	2.51728	143.58	0.909486	28.784	2.70298	143.581	0.977169	28.76	2.3292	143.582	0.840721	28.7796	2.26957	143.579	0.819341
28.7567	2.11771	143.679	0.763191	28.8067	2.52079	143.664	0.910765	28.8007	2.70386	143.664	0.97749	28.7766	2.32952	143.665	0.840838	28.7964	2.27023	143.662	0.819581
28.7733	2.11782	143.762	0.763231	28.8232	2.51855	143.746	0.909949	28.8173	2.70374	143.747	0.977446	28.7934	2.32963	143.749	0.840878	28.813	2.27039	143.745	0.819639
28.79	2.11807	143.846	0.763322	28.84	2.51986	143.83	0.910426	28.834	2.704	143.83	0.977541	28.81	2.33033	143.832	0.841133	28.8296	2.27056	143.829	0.819701
28.8067	2.11839	143.929	0.763439	28.8566	2.51945	143.913	0.910277	28.8507	2.70465	143.914	0.977778	28.8266	2.33018	143.915	0.841078	28.8464	2.2712	143.912	0.819934
28.8233	2.1188	144.012	0.763588	28.8733	2.52025	143.997	0.910568	28.8673	2.70514	143.997	0.977956	28.8433	2.33046	143.999	0.84118	28.863	2.27163	143.995	0.820091
28.84	2.11917	144.096	0.763723	28.89	2.5198	144.08	0.910404	28.8839	2.70531	144.08	0.978018	28.8599	2.3308	144.082	0.841304	28.8796	2.2718	144.078	0.820153
28.8567	2.11888	144.179	0.763617	28.9066	2.52266	144.163	0.911446	28.9007	2.70573	144.164	0.978171	28.8766	2.33108	144.165	0.841406	28.8964	2.27202	144.162	0.820233
28.8733	2.11907	144.262	0.763687	28.9234	2.5198	144.247	0.910404	28.9174	2.70615	144.248	0.978324	28.8934	2.33076	144.249	0.84129	28.913	2.2723	144.245	0.820335
28.89	2.1198	144.346	0.763953	28.94	2.52217	144.33	0.911268	28.934	2.70681	144.331	0.978565	28.91	2.33065	144.332	0.84125	28.9297	2.27211	144.329	0.820266
28.9067	2.12004	144.429	0.76404	28.9567	2.525	144.414	0.912299	28.9507	2.70691	144.414	0.978601	28.9267	2.33147	144.416	0.841548	28.9463	2.27238	144.412	0.820364
28.9234	2.11987	144.513	0.763978	28.9733	2.52054	144.497	0.910674	28.9673	2.70701	144.497	0.978638	28.9433	2.33168	144.499	0.841625	28.963	2.27254	144.495	0.820423
28.94	2.12025	144.596	0.764117	28.99	2.52582	144.58	0.912597	28.984	2.70749	144.58	0.978812	28.9601	2.33189	144.583	0.841701	28.9797	2.27325	144.579	0.820681
28.9567	2.12115	144.679	0.764444	29.0067	2.52272	144.663	0.911468	29.0007	2.7069	144.664	0.978597	28.9767	2.3322	144.666	0.841814	28.9963	2.27329	144.662	0.820696
28.9733	2.1206	144.763	0.764244	29.0234	2.52557	144.747	0.912506	29.0174	2.70649	144.748	0.978448	28.9933	2.33243	144.749	0.841898	29.013	2.27358	144.746	0.820801
28.99	2.12058	144.846	0.764237	29.0399	2.52541	144.83	0.912448	29.034	2.70724	144.831	0.978721	29.01	2.33318	144.833	0.842171	29.0297	2.27361	144.829	0.820812
29.0067	2.12122	144.929	0.76447	29.0567	2.5234	144.914	0.911716	29.0507	2.70802	144.914	0.979005	29.0267	2.33311	144.916	0.842146	29.0463	2.27436	144.912	0.821086
29.0234	2.12166	145.013	0.76463	29.0733	2.52645	144.997	0.912827	29.0674	2.70838	144.998	0.979137	29.0433	2.33352	144.999	0.842295	29.0631	2.27486	144.996	0.821268
29.0399	2.12155	145.095	0.76459	29.0899	2.52644	145.08	0.912823	29.084	2.70831	145.081	0.979111	29.06	2.33295	145.082	0.842087	29.0796	2.27467	145.079	0.821199
29.0567	2.12186	145.179	0.764703	29.1067	2.52485	145.164	0.912244	29.1006	2.70843	145.164	0.979155	29.0767	2.33337	145.166	0.84224	29.0963	2.27521	145.162	0.821395
29.0734	2.1224	145.263	0.7649	29.1234	2.52502	145.247	0.912306	29.1174	2.70995	145.248	0.979709	29.0933	2.33353	145.249	0.842299	29.1131	2.2758	145.246	0.82161
29.0899	2.12257	145.345	0.764962	29.14	2.52777	145.33	0.913308	29.134	2.70908	145.331	0.979392	29.11	2.3338	145.332	0.842397	29.1297	2.27535	145.329	0.821446
29.1067	2.12244	145.429	0.764914	29.1567	2.52381	145.413	0.911865	29.1507	2.70986	145.414	0.979676	29.1267	2.33429	145.416	0.842576	29.1463	2.27502	145.412	0.821326
29.1234	2.12304	145.513	0.765133	29.1734	2.52844	145.497	0.913552	29.1674	2.70959	145.498	0.979577	29.1433	2.33437	145.499	0.842605	29.163	2.27563	145.496	0.821548
29.14	2.12326	145.596	0.765213	29.19	2.52619	145.58	0.912732	29.184	2.71073	145.581	0.979993	29.16	2.33467	145.582	0.842714	29.1797	2.27598	145.579	0.821676
29.1567	2.12345	145.679	0.765282	29.2067	2.52374	145.663	0.91184	29.2006	2.71158	145.664	0.980302	29.1767	2.33513	145.666	0.842882	29.1963	2.27598	145.662	0.821676
29.1734	2.12335	145.763	0.765246	29.2233	2.53075	145.747	0.914393	29.2173	2.71134	145.747	0.980215	29.1934	2.33528	145.749	0.842936	29.213	2.27645	145.745	0.821847
29.19	2.12368	145.846	0.765366	29.24	2.52418	145.83	0.912	29.234	2.71208	145.831	0.980485	29.21	2.33488	145.832	0.842791	29.2297	2.27685	145.829	0.821993
29.2067	2.12426	145.929	0.765577	29.2566	2.52752	145.913	0.913217	29.2506	2.71053	145.914	0.97992	29.2266	2.33508	145.915	0.842863	29.2463	2.27711	145.912	0.822087
29.2233	2.12429	146.012	0.765588	29.2734	2.53106	145.997	0.914506	29.2674	2.71028	145.997	0.979829	29.2433	2.33565	145.999	0.843071	29.263	2.27712	145.995	0.822091
29.24	2.12444	146.096	0.765643	29.29	2.52583	146.08	0.912601	29.284	2.71083	146.08	0.980029	29.2599	2.336	146.082	0.843199	29.2797	2.27744	146.079	0.822208
29.2566	2.12503	146.179	0.765858	29.3066	2.52678	146.163	0.912947	29.3006	2.71173	146.164	0.980357	29.2767	2.33602	146.166	0.843206	29.2963	2.27797	146.162	0.822401
29.2734	2.12519	146.263	0.765916	29.3233	2.53052	146.247	0.91431	29.3173	2.71168	146.247	0.980339	29.2933	2.33637	146.249	0.843333	29.3129	2.27817	146.245	0.822474
29.29	2.12511	146.346	0.765887	29.34	2.5274	146.33	0.913173	29.3341	2.71254	146.331	0.980652	29.3099	2.33704	146.332	0.843577	29.3297	2.27816	146.329	0.82247
29.3066	2.1255	146.429	0.766029	29.3567	2.52646	146.413	0.912831	29.3507	2.71316	146.414	0.980878	29.3267	2.33716	146.416	0.843621	29.3463	2.27735	146.412	0.822175
29.3234	2.12589	146.513	0.766171	29.3734	2.53184	146.497	0.914791	29.3673	2.71341	146.497	0.980969	29.3434	2.33666	146.499	0.843439	29.363	2.2778	146.495	0.822339
29.3401	2.12619	146.596	0.766281	29.39	2.53046	146.58	0.914288	29.384	2.71353	146.581	0.981013	29.36	2.33682	146.582	0.843497	29.3797	2.27801	146.579	0.822415
29.3567	2.12629	146.679	0.766317	29.4066	2.52843	146.663	0.913548	29.4006	2.71393	146.664	0.981158	29.3767	2.33751	146.666	0.843749	29.3963	2.27811	146.662	0.822452
29.3734	2.1267	146.763	0.766466	29.4233	2.53092	146.747	0.914455	29.4173	2.71413	146.747	0.981231	29.3933	2.33762	146.749	0.843789	29.413	2.27858	146.745	0.822623
29.39	2.12708	146.846	0.766605	29.44	2.53122	146.83	0.914565	29.434	2.71445	146.831	0.981348	29.41	2.33771	146.832	0.843821	29.4297	2.27907	146.829	0.822801
29.4066	2.12723	146.929	0.766659	29.4566	2.52963	146.913	0.913985	29.4507	2.71466	146.914	0.981424	29.4267	2.33841	146.916	0.844077	29.4463	2.27928	146.912	0.822878
29.4233	2.12728	147.013	0.766678	29.4733	2.53092	146.996	0.914455	29.4673	2.71517	146.997	0.98161	29.4433	2.33883	146.999	0.84423	29.463	2.27957	146.995	0.822984
29.44	2.12783	147.096	0.766878	29.49	2.53075	147.08	0.914393	29.4839	2.71537	147.08	0.981683	29.46	2.3388	147.082	0.844219	29.4797	2.27983	147.079	0.823078
29.4566	2.12792	147.179	0.766911	29.5067	2.53312	147.164	0.915257	29.5007	2.71551	147.164	0.981734	29.4766	2.33891	147.165	0.844259	29.4963	2.28036	147.162	0.823271
29.4733	2.12821	147.262	0.767016	29.5233	2.53147	147.246	0.914656	29.5173	2.71435	147.247	0.981311	29.4933	2.33949	147.249	0.84447	29.513	2.28033	147.245	0.82326
29.49	2.12832	147.346	0.767056	29.54	2.53142	147.33	0.914638	29.534	2.71425	147.331	0.981275	29.51	2.33892	147.332	0.844262	29.5296	2.28061	147.328	0.823362
29.5067	2.12884	147.429	0.767246	29.5567	2.5313	147.414	0.914594	29.5507	2.71506	147.414	0.98157	29.5266	2.33877	147.415	0.844208	29.5464	2.2809	147.412	0.823468
29.5233	2.12907	147.512	0.76733	29.5733	2.53189	147.497	0.914809	29.5674	2.71533	147.497	0.981668	29.5434	2.33956	147.499	0.844495	29.5631	2.28017	147.496	0.823202
29.54	2.12926	147.596	0.767399	29.5901	2.5322	147.58	0.914922	29.584	2.7158	147.581	0.98184	29.5601	2.33962	147.583	0.844517	29.5797	2.28022	147.579	0.82322
29.5566	2.12941	147.679	0.767454	29.6067	2.532	147.663	0.914849	29.6007	2.71604	147.664	0.981927	29.5767	2.34024	147.666	0.844743	29.5964	2.28033	147.662	0.82326
29.5733	2.12976	147.762	0.767581	29.6233	2.5329	147.747	0.915177	29.6173	2.71649	147.747	0.982091	29.5934	2.34026	147.749	0.84475	29.6131	2.28102	147.746	0.823512
29.5901	2.13034	147.846	0.767792	29.64	2.53364	147.83	0.915446	29.634	2.71655	147.831	0.982113	29.61	2.34049	147.832	0.844834	29.6296	2.28108	147.828	0.823534
29.6067	2.13003	147.929	0.767679	29.6566	2.53316	147.913	0.915271	29.6507	2.71684	147.914	0.982219	29.6266	2.34108	147.915	0.845049	29.6463	2.28143	147.912	0.823661
29.6233	2.13065	148.012	0.767905	29.6733	2.53379	147.997	0.915501	29.6673	2.71732	147.997	0.982393	29.6434	2.34133	147.999	0.84514	29.663	2.28168	147.995	0.823752
29.64	2.13101	148.096	0.768036	29.69	2.53442	148.08	0.91573	29.684	2.71792	148.081	0.982612	29.66	2.34158	148.082	0.845231	29.6796	2.28197	148.079	0.823858
29.6567	2.13102	148.179	0.76804	29.7066	2.53443	148.163	0.915734	29.7007	2.71768	148.164	0.982525	29.6766	2.34078	148.165	0.84494	29.6963	2.28227	148.162	0.823967
29.6733	2.131	148.262	0.768033	29.7233	2.53461	148.247	0.9158	29.7173	2.71801	148.247	0.982645	29.6933	2.34167	148.249	0.845264	29.713	2.28214	148.245	0.82392
29.69	2.13144	148.346	0.768193	29.74	2.53451	148.33	0.915763	29.734	2.71807	148.33	0.982667	29.71	2.34173	148.332	0.845286	29.7297	2.28285	148.329	0.824179
29.7066	2.13196	148.429	0.768383	29.7567	2.53362	148.413	0.915439	29.7507	2.71883	148.414	0.982944	29.7267	2.34197	148.416	0.845373	29.7463	2.283	148.412	0.824233
29.7233	2.13196	148.513	0.768383	29.7734	2.53427	148.497	0.915676	29.7674	2.71915	148.498	0.98306	29.7433	2.34271	148.499	0.845643	29.763	2.2822	148.496	0.823942
29.74	2.13219	148.596	0.768466	29.79	2.53496	148.58	0.915927	29.7841	2.71971	148.581	0.983264	29.76	2.34307	148.582	0.845774	29.7797	2.28229	148.579	0.823974
29.7567	2.13286	148.679	0.76871	29.8067	2.53492	148.664	0.915913	29.8007	2.72005	148.664	0.983388	29.7767	2.34338	148.666	0.845887	29.7963	2.28273	148.662	0.824135
29.7734	2.13295	148.763	0.768743	29.8234	2.53584	148.747	0.916248	29.8174	2.71893	148.748	0.98298	29.7933	2.34354	148.749	0.845945	29.813	2.28324	148.746	0.824321
29.79	2.13296	148.846	0.768747	29.8399	2.53588	148.83	0.916262	29.834	2.71918	148.831	0.983071	29.81	2.34378	148.832	0.846033	29.8297	2.28306	148.829	0.824255
29.8067	2.13324	148.929	0.768849	29.8566	2.53565	148.913	0.916179	29.8506	2.71899	148.914	0.983002	29.8267	2.34345	148.916	0.845913	29.8463	2.28351	148.912	0.824419
29.8234	2.13371	149.013	0.76902	29.8733	2.53629	148.997	0.916412	29.8673	2.71998	148.997	0.983362	29.8433	2.34365	148.999	0.845985	29.863	2.28403	148.995	0.824608
29.84	2.1342	149.096	0.769199	29.89	2.53694	149.08	0.916648	29.884	2.71983	149.08	0.983308	29.86	2.34421	149.082	0.846189	29.8797	2.28401	149.079	0.824601
29.8567	2.13402	149.179	0.769133	29.9066	2.537	149.163	0.91667	29.9006	2.72	149.164	0.98337	29.8767	2.3447	149.166	0.846368	29.8963	2.28395	149.162	0.824579
29.8733	2.13486	149.263	0.769439	29.9233	2.53656	149.247	0.91651	29.9174	2.72067	149.248	0.983614	29.8933	2.34486	149.249	0.846426	29.913	2.28446	149.245	0.824765
29.89	2.13523	149.346	0.769574	29.94	2.53699	149.33	0.916667	29.934	2.72124	149.331	0.983821	29.91	2.3449	149.333	0.846441	29.9297	2.28496	149.329	0.824947
29.9067	2.13482	149.429	0.769424	29.9566	2.53735	149.413	0.916798	29.9506	2.72095	149.414	0.983716	29.9266	2.34521	149.415	0.846554	29.9463	2.2847	149.412	0.824852
29.9234	2.13519	149.513	0.769559	29.9734	2.53751	149.497	0.916856	29.9673	2.72158	149.497	0.983945	29.9433	2.34612	149.499	0.846885	29.963	2.28381	149.496	0.824528
29.94	2.13564	149.596	0.769723	29.99	2.53763	149.58	0.9169	29.984	2.72201	149.581	0.984102	29.96	2.34623	149.582	0.846925	29.9797	2.28425	149.579	0.824689
29.9567	2.13584	149.679	0.769796	30.0067	2.53822	149.664	0.917115	30.0007	2.72197	149.664	0.984087	29.9767	2.34597	149.666	0.846831	29.9964	2.28452	149.663	0.824787
29.9734	2.13601	149.763	0.769858	30.0234	2.53856	149.747	0.917239	30.0174	2.72274	149.747	0.984368	29.9933	2.34595	149.749	0.846823	30.013	2.28456	149.745	0.824801
29.9901	2.13635	149.846	0.769982	30.0401	2.53866	149.83	0.917275	30.0341	2.72311	149.831	0.984503	30.01	2.34617	149.832	0.846903	30.0297	2.28473	149.829	0.824863
30.0067	2.13658	149.929	0.770066	30.0566	2.5389	149.913	0.917362	30.0507	2.72418	149.914	0.984893	30.0267	2.3465	149.916	0.847024	30.0463	2.28539	149.912	0.825104
30.0234	2.13672	150.013	0.770117	30.0733	2.53913	149.997	0.917446	30.0673	2.72389	149.997	0.984787	30.0434	2.34656	149.999	0.847046	30.0629	2.28536	149.995	0.825093
30.0401	2.13698	150.096	0.770211	30.09	2.53912	150.08	0.917443	30.0841	2.72396	150.081	0.984812	30.0599	2.34712	150.082	0.84725	30.0797	2.28554	150.079	0.825158
30.0566	2.13709	150.179	0.770251	30.1067	2.53863	150.163	0.917264	30.1007	2.72254	150.164	0.984295	30.0767	2.34746	150.166	0.847373	30.0964	2.28588	150.162	0.825282
30.0733	2.13766	150.263	0.770459	30.1234	2.53935	150.247	0.917526	30.1173	2.72249	150.247	0.984277	30.0934	2.3477	150.249	0.847461	30.113	2.28641	150.245	0.825475
30.0901	2.13795	150.346	0.770565	30.14	2.53996	150.33	0.917749	30.1341	2.72329	150.331	0.984568	30.1099	2.34785	150.332	0.847515	30.1297	2.28652	150.329	0.825515
30.1067	2.13774	150.429	0.770488	30.1566	2.53989	150.413	0.917723	30.1506	2.72387	150.414	0.98478	30.1267	2.34813	150.416	0.847617	30.1463	2.28648	150.412	0.825501
30.1234	2.13828	150.513	0.770685	30.1733	2.53992	150.497	0.917734	30.1673	2.72441	150.497	0.984976	30.1434	2.3486	150.499	0.847789	30.1629	2.28559	150.495	0.825177
30.14	2.1385	150.596	0.770765	30.19	2.54056	150.58	0.917967	30.1841	2.72494	150.581	0.985169	30.16	2.34852	150.582	0.84776	30.1797	2.28606	150.579	0.825348
30.1566	2.13879	150.679	0.770871	30.2067	2.54106	150.663	0.918149	30.2007	2.72421	150.664	0.984903	30.1767	2.34813	150.666	0.847617	30.1963	2.28629	150.662	0.825432
30.1733	2.13855	150.763	0.770783	30.2233	2.54119	150.747	0.918197	30.2173	2.72414	150.747	0.984878	30.1933	2.34896	150.749	0.84792	30.213	2.28666	150.745	0.825566
30.1901	2.13898	150.846	0.77094	30.2401	2.54107	150.83	0.918153	30.234	2.72472	150.831	0.985089	30.21	2.34872	150.832	0.847832	30.2297	2.28711	150.829	0.82573
30.2067	2.1395	150.929	0.771129	30.2568	2.54128	150.914	0.91823	30.2507	2.72503	150.914	0.985202	30.2267	2.34915	150.916	0.847989	30.2464	2.28745	150.912	0.825854
30.2233	2.13967	151.012	0.771191	30.2733	2.54156	150.997	0.918332	30.2674	2.72552	150.998	0.985381	30.2434	2.34941	150.999	0.848084	30.263	2.28742	150.996	0.825843
30.2401	2.13971	151.096	0.771206	30.29	2.54183	151.08	0.91843	30.284	2.72599	151.081	0.985552	30.26	2.34984	151.082	0.84824	30.2796	2.2877	151.079	0.825945
30.2568	2.14009	151.18	0.771344	30.3067	2.54222	151.164	0.918572	30.3007	2.72677	151.164	0.985836	30.2767	2.35017	151.166	0.848361	30.2964	2.28808	151.162	0.826084
30.2733	2.14049	151.262	0.77149	30.3233	2.54242	151.247	0.918645	30.3174	2.72683	151.247	0.985858	30.2933	2.3502	151.249	0.848372	30.313	2.28847	151.245	0.826226
30.29	2.14055	151.346	0.771512	30.34	2.54285	151.33	0.918801	30.3339	2.72719	151.33	0.985989	30.31	2.35078	151.332	0.848583	30.3296	2.28855	151.329	0.826255
30.3068	2.14087	151.43	0.771628	30.3567	2.54333	151.413	0.918976	30.3507	2.72745	151.414	0.986084	30.3267	2.35105	151.416	0.848681	30.3463	2.28892	151.412	0.82639
30.3234	2.14105	151.513	0.771694	30.3733	2.54368	151.497	0.919104	30.3673	2.72788	151.497	0.98624	30.3433	2.3511	151.499	0.848699	30.3631	2.28839	151.496	0.826197
30.34	2.14121	151.596	0.771752	30.39	2.54392	151.58	0.919191	30.3839	2.72681	151.58	0.985851	30.3601	2.35062	151.583	0.848525	30.3796	2.28817	151.578	0.826117
30.3567	2.1412	151.679	0.771749	30.4067	2.54323	151.664	0.91894	30.4007	2.72668	151.664	0.985803	30.3766	2.35083	151.665	0.848601	30.3963	2.28817	151.662	0.826117
30.3733	2.14169	151.762	0.771927	30.4233	2.54355	151.747	0.919056	30.4174	2.72724	151.748	0.986007	30.3934	2.3514	151.749	0.848809	30.413	2.28894	151.745	0.826397
30.39	2.1423	151.846	0.772149	30.44	2.5442	151.83	0.919293	30.434	2.72799	151.831	0.986281	30.41	2.3515	151.832	0.848845	30.4296	2.2891	151.829	0.826455
30.4067	2.14224	151.929	0.772128	30.4566	2.54463	151.913	0.91945	30.4507	2.72796	151.914	0.98627	30.4267	2.35224	151.916	0.849115	30.4464	2.28933	151.912	0.826539
30.4233	2.14225	152.012	0.772131	30.4733	2.54476	151.997	0.919497	30.4673	2.72834	151.997	0.986408	30.4433	2.35225	151.999	0.849118	30.463	2.28936	151.995	0.82655
30.44	2.14261	152.096	0.772262	30.49	2.54384	152.08	0.919162	30.484	2.72867	152.08	0.986528	30.46	2.3527	152.082	0.849282	30.4797	2.2901	152.079	0.82682
30.4566	2.14273	152.179	0.772306	30.5067	2.54475	152.163	0.919494	30.5006	2.72913	152.164	0.986696	30.4766	2.35288	152.165	0.849348	30.4963	2.29011	152.162	0.826823
30.4733	2.1427	152.262	0.772295	30.5233	2.54507	152.247	0.91961	30.5173	2.72907	152.247	0.986674	30.4933	2.35356	152.249	0.849596	30.513	2.29026	152.245	0.826878
30.49	2.14336	152.346	0.772536	30.5399	2.54618	152.33	0.920015	30.534	2.72965	152.331	0.986885	30.51	2.35345	152.332	0.849556	30.5296	2.29066	152.328	0.827024
30.5067	2.14361	152.429	0.772627	30.5567	2.54598	152.413	0.919942	30.5507	2.72988	152.414	0.986969	30.5267	2.35319	152.416	0.849461	30.5463	2.29035	152.412	0.826911
30.5233	2.14389	152.512	0.772729	30.5734	2.54675	152.497	0.920222	30.5674	2.73021	152.498	0.987089	30.5433	2.35325	152.499	0.849483	30.563	2.29014	152.496	0.826834
30.54	2.144	152.596	0.772769	30.59	2.54702	152.58	0.920321	30.584	2.73047	152.581	0.987184	30.56	2.35419	152.582	0.849825	30.5797	2.29052	152.579	0.826973
30.5567	2.14419	152.679	0.772838	30.6067	2.54642	152.664	0.920102	30.6006	2.73099	152.664	0.987373	30.5767	2.35427	152.666	0.849854	30.5963	2.29117	152.662	0.827209
30.5734	2.14486	152.763	0.773082	30.6234	2.54594	152.747	0.919927	30.6173	2.73163	152.747	0.987607	30.5933	2.35447	152.749	0.849927	30.6131	2.29167	152.746	0.827392
30.59	2.14468	152.846	0.773016	30.64	2.54693	152.83	0.920288	30.6341	2.73141	152.831	0.987526	30.61	2.35471	152.832	0.850015	30.6297	2.2918	152.829	0.827439
30.6066	2.1448	152.929	0.77306	30.6567	2.54716	152.913	0.920372	30.6507	2.7315	152.914	0.987559	30.6267	2.35542	152.916	0.850273	30.6463	2.29182	152.912	0.827446
30.6234	2.14545	153.013	0.773297	30.6733	2.54761	152.997	0.920536	30.6674	2.73236	152.998	0.987872	30.6433	2.35487	152.999	0.850073	30.663	2.29287	152.996	0.827829
30.6401	2.14572	153.096	0.773395	30.69	2.54728	153.08	0.920415	30.684	2.73068	153.081	0.98726	30.66	2.35497	153.082	0.850109	30.6797	2.29276	153.079	0.827789
30.6567	2.1458	153.179	0.773424	30.7067	2.54839	153.163	0.92082	30.7007	2.73115	153.164	0.987432	30.6767	2.35541	153.166	0.85027	30.6963	2.29292	153.162	0.827847
30.6733	2.14598	153.262	0.77349	30.7233	2.54884	153.247	0.920984	30.7174	2.73135	153.248	0.987505	30.6934	2.356	153.249	0.850485	30.713	2.29309	153.246	0.827909
30.69	2.14623	153.346	0.773581	30.74	2.54859	153.33	0.920893	30.734	2.73204	153.331	0.987756	30.71	2.35629	153.332	0.85059	30.7297	2.29343	153.329	0.828033
30.7067	2.14676	153.429	0.773774	30.7567	2.54909	153.414	0.921075	30.7506	2.73204	153.414	0.987756	30.7267	2.35649	153.416	0.850663	30.7463	2.29295	153.412	0.827858
30.7234	2.14651	153.513	0.773683	30.7734	2.5494	153.497	0.921188	30.7674	2.73261	153.497	0.987964	30.7432	2.35689	153.498	0.850809	30.763	2.29328	153.495	0.827978
30.74	2.14697	153.596	0.773851	30.79	2.54883	153.58	0.92098	30.784	2.73273	153.58	0.988007	30.76	2.35741	153.582	0.850998	30.7797	2.29352	153.579	0.828066
30.7567	2.14765	153.679	0.774098	30.8067	2.54779	153.663	0.920601	30.8007	2.7334	153.664	0.988251	30.7767	2.35654	153.666	0.850681	30.7963	2.29444	153.662	0.828401
30.7734	2.14762	153.763	0.774087	30.8233	2.55556	153.747	0.923432	30.8173	2.73362	153.747	0.988332	30.7933	2.35704	153.749	0.850863	30.8129	2.29451	153.745	0.828426
30.79	2.14765	153.846	0.774098	30.84	2.54826	153.83	0.920772	30.8341	2.73391	153.831	0.988437	30.81	2.35736	153.832	0.85098	30.8297	2.29472	153.829	0.828503
30.8067	2.14792	153.929	0.774197	30.8566	2.55238	153.913	0.922273	30.8507	2.73403	153.914	0.988481	30.8267	2.35799	153.916	0.851209	30.8464	2.29549	153.912	0.828783
30.8233	2.14823	154.012	0.77431	30.8734	2.55076	153.997	0.921683	30.8673	2.73455	153.997	0.98867	30.8434	2.35796	153.999	0.851199	30.863	2.29582	153.996	0.828903
30.8401	2.14862	154.096	0.774452	30.89	2.54873	154.08	0.920944	30.884	2.73492	154.081	0.988805	30.86	2.35852	154.082	0.851403	30.8797	2.29628	154.079	0.829071
30.8566	2.14875	154.179	0.774499	30.9066	2.55239	154.163	0.922277	30.9007	2.73499	154.164	0.988831	30.8767	2.35883	154.166	0.851515	30.8964	2.29649	154.162	0.829148
30.8734	2.14922	154.263	0.77467	30.9233	2.55046	154.247	0.921574	30.9173	2.73559	154.247	0.989049	30.8934	2.35929	154.249	0.851683	30.9129	2.29712	154.245	0.829377
30.8901	2.14947	154.346	0.774761	30.9401	2.55129	154.33	0.921876	30.934	2.7361	154.331	0.989235	30.91	2.35929	154.332	0.851683	30.9297	2.29712	154.329	0.829377
30.9067	2.14958	154.429	0.774801	30.9567	2.55239	154.413	0.922277	30.9507	2.73614	154.414	0.98925	30.9266	2.35896	154.415	0.851563	30.9463	2.29662	154.412	0.829195
30.9233	2.14954	154.512	0.774787	30.9733	2.551	154.496	0.92177	30.9673	2.73606	154.497	0.98922	30.9434	2.35986	154.499	0.851891	30.963	2.29699	154.495	0.82933
30.9401	2.15001	154.596	0.774958	30.9901	2.55233	154.58	0.922255	30.984	2.73515	154.581	0.988889	30.96	2.35991	154.582	0.851909	30.9797	2.29798	154.579	0.82969
30.9567	2.1505	154.679	0.775137	31.0067	2.55042	154.663	0.921559	31.0007	2.73595	154.664	0.98918	30.9766	2.35996	154.665	0.851927	30.9964	2.29835	154.662	0.829825
30.9733	2.15048	154.762	0.775129	31.0233	2.55408	154.747	0.922893	31.0173	2.73551	154.747	0.98902	30.9934	2.36043	154.749	0.852098	31.013	2.29836	154.745	0.829829
30.9901	2.15055	154.846	0.775155	31.04	2.55245	154.83	0.922299	31.034	2.73636	154.831	0.98933	31.01	2.36086	154.832	0.852255	31.0296	2.29894	154.829	0.83004
31.0067	2.15145	154.929	0.775483	31.0566	2.5526	154.913	0.922353	31.0507	2.73673	154.914	0.989464	31.0266	2.36091	154.915	0.852273	31.0464	2.29974	154.912	0.830332
31.0233	2.15146	155.012	0.775486	31.0733	2.55493	154.997	0.923202	31.0674	2.73708	154.997	0.989592	31.0434	2.36134	154.999	0.85243	31.063	2.29995	154.995	0.830408
31.04	2.15128	155.096	0.775421	31.09	2.55565	155.08	0.923464	31.084	2.73733	155.081	0.989683	31.06	2.36121	155.082	0.852383	31.0797	2.30016	155.079	0.830485
31.0566	2.15161	155.179	0.775541	31.1067	2.55284	155.163	0.922441	31.1007	2.73756	155.164	0.989767	31.0767	2.3615	155.166	0.852488	31.0964	2.30072	155.162	0.830689
31.0734	2.15227	155.263	0.775781	31.1234	2.55396	155.247	0.922849	31.1173	2.73815	155.247	0.989982	31.0934	2.3615	155.249	0.852488	31.1131	2.30134	155.246	0.830914
31.09	2.15246	155.346	0.775851	31.1399	2.55678	155.33	0.923876	31.134	2.7386	155.331	0.990146	31.11	2.362	155.332	0.85267	31.1297	2.30083	155.329	0.830729
31.1067	2.1523	155.429	0.775792	31.1567	2.55517	155.413	0.92329	31.1506	2.73843	155.414	0.990084	31.1267	2.36228	155.416	0.852772	31.1463	2.30048	155.412	0.830601
31.1234	2.15249	155.513	0.775862	31.1733	2.55574	155.497	0.923497	31.1674	2.73943	155.498	0.990448	31.1433	2.36261	155.499	0.852893	31.163	2.30143	155.496	0.830947
31.14	2.15277	155.596	0.775964	31.1899	2.5553	155.58	0.923337	31.1839	2.73956	155.58	0.990495	31.16	2.36272	155.582	0.852933	31.1796	2.30187	155.578	0.831107
31.1567	2.15302	155.679	0.776055	31.2067	2.5583	155.664	0.92443	31.2007	2.73975	155.664	0.990565	31.1766	2.3631	155.665	0.853071	31.1963	2.30199	155.662	0.831151
31.1733	2.15298	155.762	0.77604	31.2233	2.55549	155.747	0.923406	31.2173	2.73987	155.747	0.990608	31.1933	2.36304	155.749	0.853049	31.213	2.30223	155.745	0.831239
31.19	2.1534	155.846	0.776193	31.24	2.55639	155.83	0.923734	31.2339	2.74037	155.83	0.990791	31.21	2.36306	155.832	0.853056	31.2297	2.30288	155.829	0.831475
31.2067	2.15378	155.929	0.776332	31.2567	2.55737	155.914	0.924091	31.2507	2.74079	155.914	0.990944	31.2266	2.36319	155.915	0.853104	31.2463	2.30341	155.912	0.831668
31.2233	2.15358	156.012	0.776259	31.2733	2.55739	155.997	0.924098	31.2673	2.73924	155.997	0.990379	31.2433	2.36366	155.999	0.853275	31.263	2.30321	155.996	0.831596
31.24	2.15376	156.096	0.776324	31.29	2.55783	156.08	0.924259	31.284	2.73959	156.081	0.990506	31.26	2.36403	156.082	0.85341	31.2797	2.30374	156.079	0.831789
31.2567	2.15416	156.179	0.77647	31.3067	2.55815	156.164	0.924375	31.3007	2.74052	156.164	0.990845	31.2767	2.36412	156.166	0.853443	31.2963	2.30456	156.162	0.832087
31.2733	2.15455	156.262	0.776612	31.3234	2.55894	156.247	0.924663	31.3174	2.74095	156.248	0.991002	31.2934	2.36494	156.249	0.853741	31.313	2.30507	156.246	0.832273
31.29	2.15483	156.346	0.776714	31.34	2.55923	156.33	0.924769	31.334	2.74106	156.331	0.991042	31.31	2.36471	156.332	0.853658	31.3297	2.30456	156.329	0.832087
31.3068	2.15499	156.43	0.776772	31.3566	2.55923	156.413	0.924769	31.3506	2.74135	156.414	0.991148	31.3267	2.36488	156.416	0.853719	31.3464	2.30452	156.412	0.832073
31.3234	2.15542	156.513	0.776929	31.3733	2.55866	156.497	0.924561	31.3673	2.74203	156.497	0.991395	31.3433	2.36503	156.499	0.853774	31.363	2.30528	156.495	0.83235
31.34	2.15538	156.596	0.776914	31.39	2.55925	156.58	0.924776	31.384	2.74154	156.581	0.991217	31.36	2.36544	156.582	0.853923	31.3797	2.30552	156.579	0.832437
31.3566	2.15521	156.679	0.776852	31.4066	2.55941	156.663	0.924834	31.4006	2.74276	156.664	0.991661	31.3767	2.3658	156.666	0.854055	31.3962	2.30511	156.662	0.832288
31.3733	2.15581	156.763	0.777071	31.4233	2.55941	156.747	0.924834	31.4174	2.74312	156.748	0.991792	31.3933	2.36606	156.749	0.854149	31.413	2.30615	156.745	0.832667
31.39	2.15597	156.846	0.777129	31.44	2.56013	156.83	0.925097	31.434	2.7433	156.831	0.991858	31.41	2.36619	156.832	0.854197	31.4297	2.30645	156.829	0.832776
31.4066	2.15618	156.929	0.777206	31.4566	2.56033	156.913	0.925169	31.4506	2.74358	156.914	0.99196	31.4266	2.36693	156.915	0.854466	31.4463	2.30647	156.912	0.832783
31.4234	2.15623	157.013	0.777224	31.4734	2.56078	156.997	0.925333	31.4674	2.74398	156.998	0.992106	31.4433	2.36691	156.999	0.854459	31.463	2.30637	156.996	0.832747
31.44	2.15672	157.096	0.777403	31.49	2.56069	157.08	0.925301	31.484	2.74466	157.081	0.992353	31.46	2.36648	157.082	0.854302	31.4797	2.30736	157.079	0.833107
31.4566	2.15701	157.179	0.777508	31.5067	2.56133	157.164	0.925534	31.5006	2.74518	157.164	0.992543	31.4767	2.3667	157.166	0.854383	31.4963	2.30755	157.162	0.833177
31.4734	2.15711	157.263	0.777545	31.5234	2.56203	157.247	0.925789	31.5174	2.74501	157.247	0.992481	31.4933	2.36723	157.249	0.854576	31.513	2.30697	157.246	0.832965
31.49	2.15721	157.346	0.777581	31.54	2.5616	157.33	0.925632	31.534	2.74421	157.331	0.992189	31.51	2.36757	157.332	0.854699	31.5297	2.30713	157.329	0.833024
31.5067	2.15746	157.429	0.777672	31.5566	2.56098	157.413	0.925406	31.5507	2.74389	157.414	0.992073	31.5267	2.36801	157.416	0.85486	31.5463	2.30773	157.412	0.833242
31.5234	2.15785	157.513	0.777814	31.5733	2.56169	157.497	0.925665	31.5673	2.74495	157.497	0.992459	31.5433	2.36831	157.499	0.854969	31.563	2.30816	157.495	0.833399
31.54	2.15777	157.596	0.777785	31.59	2.562	157.58	0.925778	31.5841	2.74486	157.581	0.992426	31.56	2.3688	157.582	0.855148	31.5797	2.30817	157.579	0.833403
31.5566	2.15756	157.679	0.777709	31.6067	2.56205	157.663	0.925796	31.6007	2.74597	157.664	0.992831	31.5767	2.36904	157.666	0.855235	31.5964	2.30867	157.662	0.833585
31.5733	2.15831	157.762	0.777982	31.6234	2.56215	157.747	0.925832	31.6173	2.74622	157.747	0.992922	31.5934	2.36881	157.749	0.855151	31.613	2.30891	157.745	0.833672
31.59	2.15862	157.846	0.778095	31.64	2.56303	157.83	0.926153	31.6341	2.74592	157.831	0.992812	31.61	2.36877	157.832	0.855137	31.6297	2.30908	157.829	0.833734
31.6067	2.15842	157.929	0.778022	31.6566	2.56331	157.913	0.926255	31.6507	2.74665	157.914	0.993078	31.6267	2.36917	157.916	0.855282	31.6464	2.3094	157.912	0.833851
31.6234	2.15911	158.013	0.778273	31.6733	2.56336	157.997	0.926273	31.6673	2.74658	157.997	0.993053	31.6434	2.36952	157.999	0.85541	31.6629	2.30961	157.995	0.833927
31.64	2.15931	158.096	0.778346	31.6901	2.56366	158.08	0.926383	31.6841	2.74775	158.081	0.993479	31.66	2.36959	158.082	0.855435	31.6797	2.30902	158.079	0.833712
31.6566	2.1593	158.179	0.778342	31.7067	2.56373	158.164	0.926408	31.7007	2.74796	158.164	0.993556	31.6767	2.37014	158.166	0.855636	31.6964	2.30915	158.162	0.83376
31.6733	2.1594	158.262	0.778379	31.7233	2.56338	158.247	0.926281	31.7173	2.74797	158.247	0.993559	31.6934	2.37064	158.249	0.855818	31.713	2.30938	158.245	0.833843
31.6901	2.15976	158.346	0.77851	31.7401	2.56402	158.33	0.926514	31.734	2.74862	158.331	0.993796	31.71	2.37062	158.332	0.855811	31.7297	2.30992	158.329	0.83404
31.7067	2.16016	158.429	0.778656	31.7567	2.56447	158.414	0.926678	31.7507	2.74922	158.414	0.994015	31.7266	2.37122	158.416	0.856029	31.7464	2.3102	158.412	0.834142
31.7233	2.1601	158.512	0.778634	31.7733	2.56508	158.497	0.9269	31.7673	2.74947	158.497	0.994106	31.7433	2.3707	158.499	0.85584	31.763	2.31	158.495	0.834069
31.7401	2.16026	158.596	0.778692	31.79	2.56496	158.58	0.926856	31.784	2.75005	158.581	0.994317	31.76	2.37108	158.582	0.855978	31.7796	2.31055	158.579	0.83427
31.7567	2.1608	158.679	0.778889	31.8067	2.56514	158.664	0.926922	31.8006	2.74846	158.664	0.993738	31.7767	2.37122	158.666	0.856029	31.7964	2.31098	158.662	0.834426
31.7733	2.1608	158.762	0.778889	31.8233	2.5654	158.747	0.927016	31.8173	2.74875	158.747	0.993843	31.7934	2.37136	158.749	0.85608	31.813	2.31106	158.745	0.834455
31.79	2.16085	158.846	0.778907	31.84	2.56598	158.83	0.927228	31.834	2.74919	158.83	0.994004	31.81	2.37198	158.832	0.856306	31.8296	2.31103	158.829	0.834444
31.8067	2.16116	158.929	0.77902	31.8567	2.566	158.913	0.927235	31.8507	2.74945	158.914	0.994098	31.8267	2.37233	158.916	0.856434	31.8464	2.31144	158.912	0.834594
31.8233	2.16136	159.012	0.779093	31.8733	2.56611	158.997	0.927275	31.8673	2.75041	158.997	0.994448	31.8433	2.37239	158.999	0.856455	31.863	2.3116	158.995	0.834652
31.84	2.16154	159.096	0.779158	31.89	2.56571	159.08	0.927129	31.8839	2.75042	159.08	0.994452	31.86	2.3727	159.082	0.856568	31.8796	2.31062	159.078	0.834295
31.8567	2.16181	159.179	0.779257	31.9067	2.56608	159.164	0.927264	31.9007	2.75106	159.164	0.994685	31.8766	2.37237	159.165	0.856448	31.8963	2.31085	159.162	0.834379
31.8734	2.16201	159.263	0.77933	31.9234	2.56632	159.247	0.927352	31.9174	2.75159	159.247	0.994878	31.8933	2.37273	159.249	0.856579	31.913	2.31124	159.246	0.834521
31.89	2.16227	159.346	0.779424	31.94	2.56671	159.33	0.927494	31.934	2.75192	159.331	0.994998	31.9101	2.37288	159.333	0.856634	31.9297	2.31167	159.329	0.834678
31.9067	2.16254	159.429	0.779523	31.9567	2.5671	159.414	0.927636	31.9507	2.7521	159.414	0.995064	31.9267	2.37346	159.416	0.856845	31.9463	2.31168	159.412	0.834681
31.9234	2.16256	159.513	0.77953	31.9733	2.5673	159.497	0.927709	31.9673	2.75243	159.497	0.995184	31.9433	2.37364	159.499	0.856911	31.9631	2.31201	159.496	0.834801
31.94	2.16295	159.596	0.779672	31.99	2.56768	159.58	0.927847	31.9839	2.75299	159.58	0.995388	31.9601	2.37397	159.583	0.857031	31.9797	2.31253	159.579	0.834991
31.9567	2.16344	159.679	0.779851	32.0067	2.56759	159.663	0.927814	32.0007	2.75336	159.664	0.995523	31.9767	2.37398	159.666	0.857035	31.9963	2.31273	159.662	0.835064
31.9733	2.16329	159.763	0.779796	32.0233	2.56809	159.747	0.927996	32.0173	2.75357	159.747	0.995599	31.9933	2.37369	159.749	0.856929	32.013	2.31261	159.746	0.83502
31.99	2.16379	159.846	0.779978	32.0399	2.56816	159.83	0.928022	32.0339	2.75386	159.83	0.995705	32.01	2.37409	159.832	0.857075	32.0296	2.31285	159.828	0.835107
32.0067	2.16391	159.929	0.780022	32.0566	2.5684	159.913	0.928109	32.0507	2.75405	159.914	0.995774	32.0266	2.3744	159.915	0.857188	32.0463	2.31302	159.912	0.835169
32.0234	2.16397	160.013	0.780044	32.0733	2.56772	159.997	0.927862	32.0674	2.75316	159.998	0.99545	32.0433	2.37416	159.999	0.8571	32.063	2.31328	159.996	0.835264
32.0399	2.16381	160.096	0.779985	32.0899	2.56787	160.08	0.927916	32.084	2.75276	160.081	0.995304	32.06	2.37507	160.082	0.857432	32.0796	2.31256	160.079	0.835002
32.0566	2.16411	160.179	0.780095	32.1067	2.568	160.164	0.927964	32.1006	2.75361	160.164	0.995614	32.0767	2.37538	160.166	0.857545	32.0963	2.31239	160.162	0.83494
32.0734	2.16472	160.263	0.780317	32.1234	2.56862	160.247	0.928189	32.1174	2.75428	160.247	0.995858	32.0933	2.37533	160.249	0.857526	32.1131	2.31311	160.246	0.835202
32.0899	2.16458	160.345	0.780266	32.1401	2.56884	160.33	0.92827	32.134	2.75465	160.331	0.995993	32.11	2.3756	160.332	0.857625	32.1297	2.31319	160.329	0.835231
32.1067	2.16483	160.429	0.780357	32.1567	2.56915	160.413	0.928383	32.1507	2.75489	160.414	0.99608	32.1267	2.3752	160.416	0.857479	32.1463	2.31324	160.412	0.83525
32.1234	2.16542	160.513	0.780572	32.1733	2.56927	160.497	0.928426	32.1674	2.75525	160.498	0.996211	32.1433	2.3754	160.499	0.857552	32.163	2.31365	160.495	0.835399
32.14	2.16567	160.596	0.780663	32.19	2.56961	160.58	0.92855	32.1841	2.75598	160.581	0.996477	32.16	2.37544	160.582	0.857566	32.1797	2.31399	160.579	0.835523
32.1567	2.16555	160.679	0.780619	32.2066	2.56969	160.663	0.928579	32.2007	2.75597	160.664	0.996474	32.1767	2.3761	160.666	0.857807	32.1963	2.31402	160.662	0.835534
32.1734	2.16548	160.763	0.780594	32.2233	2.57008	160.747	0.928721	32.2173	2.75593	160.747	0.996459	32.1934	2.37604	160.749	0.857785	32.213	2.31413	160.745	0.835574
32.19	2.16619	160.846	0.780852	32.24	2.56994	160.83	0.92867	32.234	2.75664	160.831	0.996718	32.21	2.37656	160.832	0.857974	32.2297	2.31473	160.829	0.835792
32.2067	2.1663	160.929	0.780893	32.2566	2.56983	160.913	0.92863	32.2506	2.75689	160.914	0.996809	32.2266	2.3764	160.915	0.857916	32.2463	2.31495	160.912	0.835872
32.2233	2.16614	161.012	0.780834	32.2734	2.5698	160.997	0.928619	32.2674	2.75761	160.997	0.997071	32.2433	2.37685	160.999	0.85808	32.263	2.31471	160.995	0.835785
32.24	2.16623	161.096	0.780867	32.29	2.57011	161.08	0.928732	32.284	2.75707	161.081	0.996874	32.2599	2.37656	161.082	0.857974	32.2797	2.3152	161.079	0.835964
32.2566	2.16683	161.179	0.781086	32.3066	2.57034	161.163	0.928816	32.3007	2.75823	161.164	0.997297	32.2767	2.37669	161.166	0.858022	32.2963	2.31453	161.162	0.835719
32.2734	2.16721	161.263	0.781224	32.3233	2.57092	161.247	0.929027	32.3173	2.75633	161.247	0.996605	32.2933	2.37702	161.249	0.858142	32.3129	2.31457	161.245	0.835734
32.29	2.16731	161.346	0.78126	32.34	2.57069	161.33	0.928944	32.334	2.75685	161.331	0.996794	32.31	2.37743	161.332	0.858291	32.3297	2.31469	161.329	0.835778
32.3067	2.16749	161.429	0.781326	32.3567	2.57121	161.413	0.929133	32.3507	2.75778	161.414	0.997133	32.3267	2.37788	161.416	0.858455	32.3464	2.31494	161.412	0.835869
32.3234	2.1681	161.513	0.781548	32.3734	2.57141	161.497	0.929206	32.3674	2.75791	161.498	0.99718	32.3434	2.37811	161.499	0.858539	32.363	2.31536	161.496	0.836022
32.34	2.16788	161.596	0.781468	32.39	2.57215	161.58	0.929475	32.384	2.75836	161.581	0.997344	32.36	2.37808	161.582	0.858528	32.3797	2.31532	161.579	0.836007
32.3567	2.16802	161.679	0.781519	32.4066	2.5723	161.663	0.92953	32.4007	2.75884	161.664	0.997519	32.3767	2.37873	161.666	0.858765	32.3963	2.31532	161.662	0.836007
32.3734	2.16839	161.763	0.781654	32.4233	2.57098	161.747	0.929049	32.4173	2.75895	161.747	0.997559	32.3933	2.37819	161.749	0.858568	32.413	2.3158	161.745	0.836182
32.39	2.16887	161.846	0.781829	32.44	2.57143	161.83	0.929213	32.434	2.75975	161.831	0.997851	32.41	2.37845	161.832	0.858663	32.4297	2.31601	161.829	0.836259
32.4067	2.16886	161.929	0.781825	32.4566	2.5725	161.913	0.929603	32.4507	2.75958	161.914	0.997789	32.4266	2.37875	161.915	0.858772	32.4463	2.3159	161.912	0.836219
32.4233	2.16885	162.013	0.781821	32.4733	2.57206	161.996	0.929443	32.4673	2.75981	161.997	0.997872	32.4433	2.37928	161.999	0.858965	32.4629	2.31519	161.995	0.83596
32.44	2.1694	162.096	0.782022	32.49	2.57219	162.08	0.92949	32.484	2.75984	162.081	0.997883	32.46	2.37966	162.082	0.859104	32.4797	2.31566	162.079	0.836131
32.4566	2.16958	162.179	0.782087	32.5067	2.57288	162.164	0.929741	32.5007	2.76135	162.164	0.998434	32.4766	2.37968	162.165	0.859111	32.4964	2.31587	162.162	0.836208
32.4733	2.16953	162.262	0.782069	32.5233	2.57312	162.247	0.929829	32.5173	2.7608	162.247	0.998233	32.4934	2.37957	162.249	0.859071	32.513	2.31597	162.246	0.836244
32.49	2.16949	162.346	0.782055	32.54	2.57297	162.33	0.929774	32.534	2.7613	162.33	0.998415	32.51	2.38001	162.332	0.859231	32.5296	2.31609	162.329	0.836288
32.5067	2.1702	162.429	0.782313	32.5567	2.57358	162.414	0.929996	32.5507	2.76167	162.414	0.99855	32.5266	2.38046	162.415	0.859395	32.5463	2.31651	162.412	0.836441
32.5233	2.17039	162.512	0.782383	32.5733	2.57391	162.497	0.930117	32.5673	2.76048	162.497	0.998117	32.5434	2.38089	162.499	0.859552	32.563	2.3169	162.495	0.836583
32.5401	2.17028	162.596	0.782342	32.5901	2.57328	162.58	0.929887	32.584	2.76014	162.581	0.997993	32.56	2.38139	162.582	0.859734	32.5797	2.31674	162.579	0.836525
32.5567	2.17067	162.679	0.782485	32.6067	2.57279	162.663	0.929709	32.6007	2.76114	162.664	0.998357	32.5767	2.38165	162.666	0.859829	32.5964	2.31707	162.662	0.836645
32.5733	2.1712	162.762	0.782678	32.6234	2.57383	162.747	0.930087	32.6173	2.76147	162.747	0.998477	32.5934	2.38116	162.749	0.85965	32.613	2.3176	162.746	0.836838
32.5901	2.17136	162.846	0.782736	32.64	2.57426	162.83	0.930244	32.634	2.76199	162.831	0.998667	32.61	2.3815	162.832	0.859774	32.6296	2.31696	162.829	0.836605
32.6067	2.17097	162.929	0.782594	32.6567	2.5741	162.914	0.930186	32.6506	2.76179	162.914	0.998594	32.6267	2.382	162.916	0.859956	32.6463	2.31666	162.912	0.836495
32.6234	2.17159	163.013	0.78282	32.6734	2.57445	162.997	0.930313	32.6674	2.76256	162.998	0.998874	32.6434	2.3825	162.999	0.860138	32.663	2.31727	162.996	0.836718
32.6401	2.17192	163.096	0.78294	32.69	2.57486	163.08	0.930463	32.684	2.76315	163.081	0.999089	32.66	2.38266	163.082	0.860197	32.6796	2.31745	163.079	0.836783
32.6567	2.17193	163.179	0.782944	32.7067	2.57556	163.164	0.930718	32.7006	2.76293	163.164	0.999009	32.6767	2.38267	163.166	0.8602	32.6963	2.31743	163.162	0.836776
32.6734	2.17177	163.263	0.782885	32.7234	2.57537	163.247	0.930648	32.7174	2.76367	163.247	0.999279	32.6933	2.38323	163.249	0.860404	32.713	2.3176	163.245	0.836838
32.69	2.1722	163.346	0.783042	32.74	2.5754	163.33	0.930659	32.7339	2.76424	163.33	0.999486	32.71	2.38339	163.332	0.860463	32.7297	2.31813	163.329	0.837031
32.7067	2.17279	163.429	0.783257	32.7567	2.57596	163.414	0.930863	32.7507	2.76438	163.414	0.999537	32.7267	2.38373	163.416	0.860587	32.7463	2.31836	163.412	0.837115
32.7234	2.17261	163.513	0.783191	32.7734	2.57539	163.497	0.930656	32.7674	2.76494	163.498	0.999741	32.7433	2.38407	163.499	0.86071	32.763	2.31814	163.496	0.837035
32.74	2.1726	163.596	0.783188	32.7899	2.57537	163.58	0.930648	32.784	2.76513	163.581	0.999811	32.76	2.38418	163.582	0.86075	32.7796	2.31757	163.579	0.836827
32.7567	2.17325	163.679	0.783424	32.8068	2.5757	163.664	0.930769	32.8006	2.76555	163.664	0.999964	32.7767	2.38451	163.666	0.860871	32.7963	2.31806	163.662	0.837005
32.7734	2.17328	163.763	0.783435	32.8233	2.57621	163.747	0.930954	32.8174	2.76596	163.747	1.00011	32.7933	2.38498	163.749	0.861042	32.813	2.31841	163.746	0.837133
32.7899	2.17296	163.845	0.783319	32.84	2.57649	163.83	0.931056	32.834	2.76469	163.831	0.99965	32.8101	2.38527	163.833	0.861148	32.8297	2.31824	163.829	0.837071
32.8068	2.17336	163.93	0.783464	32.8567	2.57636	163.914	0.931009	32.8506	2.765	163.914	0.999763	32.8267	2.3854	163.916	0.861195	32.8463	2.31852	163.912	0.837173
32.8234	2.1737	164.013	0.783588	32.8734	2.57671	163.997	0.931137	32.8674	2.76589	163.997	1.00009	32.8433	2.38543	163.999	0.861206	32.863	2.31887	163.995	0.837301
32.84	2.1736	164.096	0.783552	32.89	2.57732	164.08	0.931359	32.884	2.76572	164.08	1.00003	32.86	2.38584	164.082	0.861355	32.8797	2.31909	164.079	0.837381
32.8567	2.17358	164.179	0.783545	32.9066	2.57741	164.163	0.931392	32.9006	2.76626	164.164	1.00022	32.8766	2.38604	164.165	0.861428	32.8963	2.3189	164.162	0.837311
32.8734	2.17371	164.263	0.783592	32.9233	2.57709	164.246	0.931275	32.9173	2.76668	164.247	1.00038	32.8933	2.38641	164.249	0.861563	32.913	2.31914	164.245	0.837399
32.89	2.17429	164.346	0.783803	32.94	2.57675	164.33	0.931151	32.934	2.76703	164.331	1.0005	32.91	2.38625	164.332	0.861505	32.9297	2.31865	164.329	0.83722
32.9067	2.17414	164.429	0.783749	32.9566	2.57761	164.413	0.931464	32.9507	2.76737	164.414	1.00063	32.9267	2.38699	164.416	0.861774	32.9463	2.31883	164.412	0.837286
32.9233	2.17415	164.512	0.783752	32.9733	2.57764	164.497	0.931475	32.9673	2.76725	164.497	1.00058	32.9433	2.38756	164.499	0.861982	32.963	2.31891	164.495	0.837315
32.94	2.17444	164.596	0.783858	32.99	2.57557	164.58	0.930721	32.984	2.7681	164.581	1.00089	32.96	2.38748	164.582	0.861953	32.9797	2.31924	164.579	0.837435
32.9567	2.1747	164.679	0.783953	33.0067	2.57304	164.664	0.9298	33.0007	2.76847	164.664	1.00103	32.9767	2.388	164.666	0.862142	32.9963	2.31971	164.662	0.837607
32.9733	2.17456	164.762	0.783902	33.0234	2.5814	164.747	0.932845	33.0174	2.76872	164.747	1.00112	32.9933	2.3883	164.749	0.862251	33.0129	2.3196	164.745	0.837566
32.99	2.17468	164.846	0.783945	33.0401	2.57619	164.83	0.930947	33.034	2.76913	164.831	1.00127	33.01	2.38792	164.832	0.862113	33.0297	2.31985	164.829	0.837658
33.0067	2.17513	164.929	0.784109	33.0566	2.58259	164.913	0.933279	33.0507	2.76924	164.914	1.00131	33.0267	2.38836	164.916	0.862273	33.0463	2.31999	164.912	0.837709
33.0234	2.17502	165.013	0.784069	33.0733	2.57788	164.997	0.931563	33.0673	2.76915	164.997	1.00128	33.0434	2.38824	164.999	0.86223	33.0629	2.32006	164.995	0.837734
33.0401	2.17511	165.096	0.784102	33.09	2.57937	165.08	0.932106	33.084	2.76842	165.081	1.00101	33.06	2.38918	165.082	0.862572	33.0797	2.31933	165.079	0.837468
33.0566	2.17461	165.179	0.78392	33.1066	2.57516	165.163	0.930572	33.1006	2.76878	165.164	1.00114	33.0767	2.38925	165.166	0.862597	33.0963	2.31967	165.162	0.837592
33.0733	2.17486	165.262	0.784011	33.1234	2.5833	165.247	0.933537	33.1173	2.76974	165.247	1.00149	33.0934	2.38956	165.249	0.86271	33.113	2.32016	165.245	0.83777
33.09	2.1751	165.346	0.784098	33.14	2.57929	165.33	0.932077	33.134	2.76951	165.331	1.00141	33.1099	2.38966	165.332	0.862747	33.1297	2.32003	165.329	0.837723
33.1066	2.17493	165.429	0.784036	33.1566	2.58048	165.413	0.93251	33.1507	2.77022	165.414	1.00166	33.1266	2.39022	165.415	0.862951	33.1463	2.32019	165.412	0.837781
33.1234	2.1754	165.513	0.784208	33.1733	2.5801	165.497	0.932372	33.1673	2.77088	165.497	1.00191	33.1433	2.39028	165.499	0.862973	33.163	2.32063	165.495	0.837942
33.14	2.17567	165.596	0.784306	33.19	2.5796	165.58	0.932189	33.184	2.7709	165.581	1.00191	33.16	2.38945	165.582	0.86267	33.1797	2.32077	165.579	0.837993
33.1567	2.17565	165.679	0.784299	33.2067	2.58045	165.663	0.932499	33.2007	2.77121	165.664	1.00203	33.1767	2.39045	165.666	0.863035	33.1963	2.32092	165.662	0.838047
33.1733	2.17559	165.763	0.784277	33.2233	2.57952	165.747	0.93216	33.2173	2.77143	165.747	1.00211	33.1933	2.39064	165.749	0.863104	33.2131	2.32123	165.746	0.83816
33.19	2.17632	165.846	0.784543	33.24	2.58065	165.83	0.932572	33.234	2.77211	165.831	1.00235	33.21	2.39112	165.832	0.863279	33.2296	2.3211	165.829	0.838113
33.2067	2.17651	165.929	0.784612	33.2567	2.58615	165.914	0.934576	33.2507	2.7726	165.914	1.00253	33.2266	2.39111	165.915	0.863275	33.2463	2.32066	165.912	0.837953
33.2234	2.17676	166.013	0.784703	33.2733	2.582	165.996	0.933064	33.2673	2.77213	165.997	1.00236	33.2433	2.39141	165.999	0.863384	33.263	2.32073	165.995	0.837978
33.24	2.17669	166.096	0.784678	33.29	2.57869	166.08	0.931858	33.284	2.77203	166.08	1.00232	33.26	2.39182	166.082	0.863534	33.2796	2.32087	166.078	0.838029
33.2567	2.17706	166.179	0.784812	33.3067	2.57757	166.164	0.93145	33.3007	2.77254	166.164	1.00251	33.2767	2.39156	166.166	0.863439	33.2964	2.32145	166.162	0.83824
33.2733	2.17681	166.262	0.784721	33.3232	2.5845	166.246	0.933974	33.3173	2.77319	166.247	1.00275	33.2933	2.39188	166.249	0.863556	33.313	2.32133	166.245	0.838197
[truncated: 11,311 more rows]
