# Supplementary material for: Modulating electrospun polycaprolactone scaffold morphology and composition to alter endothelial cell proliferation and angiogenic gene response
Source: PLoS One. 2020 Oct 8;15(10):e0240332. doi: 10.1371/journal.pone.0240332 (PMC7544109; doi:10.1371/journal.pone.0240332)
Supplement: S1 Data — (ZIP) [file pone.0240332.s002.zip › 19Pct samples.xlsx]

## Sheet: Sheet1
	Thickness	0.598		Area	2.99			Length	20
	width	5
Extension	Load			Extension	Load			Extension	Load			Extension	Load			Extension	Load
(mm)	(N)	Strain	Stress	(mm)	(N)	Strain		(mm)	(N)	Strain		(mm)	(N)	Strain		(mm)	(N)	Strain
0.5025	0.02016	0	0	0.10098	0.02025	0	0	0.0795	0.02033	0	0	0.03611	0.02183	0	0	0.02721	0.0214	0	0
0.51916	0.02199	0.0833	0.00061204	0.11759	0.02395	0.08305	0.00123746	0.09611	0.02603	0.08305	0.00190635	0.05352	0.04293	0.08705	0.00705686	0.04543	0.04452	0.0911	0.00773244
0.53529	0.02369	0.16395	0.0011806	0.13366	0.02941	0.1634	0.00306355	0.11223	0.03308	0.16365	0.00426421	0.0697	0.0541	0.16795	0.0107926	0.06171	0.06341	0.1725	0.0140502
0.55179	0.0257	0.24645	0.00185284	0.15032	0.03722	0.2467	0.00567559	0.12889	0.04598	0.24695	0.0085786	0.08641	0.06784	0.2515	0.015388	0.07837	0.08267	0.2558	0.0204916
0.5685	0.02804	0.33	0.00263545	0.16693	0.0468	0.32975	0.0088796	0.1455	0.05541	0.33	0.0117324	0.10302	0.08647	0.33455	0.0216187	0.09504	0.10584	0.33915	0.0282408
0.58516	0.0305	0.4133	0.00345819	0.18354	0.05796	0.4128	0.012612	0.16216	0.06741	0.4133	0.0157458	0.11968	0.09995	0.41785	0.0261271	0.1117	0.13422	0.42245	0.0377324
0.60177	0.03389	0.49635	0.00459197	0.20036	0.07122	0.4969	0.0170468	0.17877	0.08454	0.49635	0.0214749	0.13634	0.11464	0.50115	0.0310401	0.12836	0.15468	0.50575	0.0445753
0.61854	0.03839	0.5802	0.00609699	0.21696	0.08497	0.5799	0.0216455	0.19548	0.09842	0.5799	0.0261171	0.153	0.13345	0.58445	0.0373311	0.14502	0.17086	0.58905	0.0499866
0.63514	0.04382	0.6632	0.00791304	0.23352	0.10037	0.6627	0.026796	0.2122	0.11187	0.6635	0.0306154	0.16966	0.14828	0.66775	0.042291	0.16168	0.18807	0.67235	0.0557425
0.6518	0.05065	0.7465	0.0101973	0.25029	0.11594	0.74655	0.0320033	0.22875	0.13124	0.74625	0.0370936	0.18627	0.16225	0.7508	0.0469632	0.17829	0.20419	0.7554	0.0611338
0.66846	0.05736	0.8298	0.0124415	0.267	0.13226	0.8301	0.0374615	0.24552	0.14693	0.8301	0.0423411	0.20298	0.18155	0.83435	0.0534181	0.195	0.21974	0.83895	0.0663344
0.68518	0.06686	0.9134	0.0156187	0.28361	0.14897	0.91315	0.0430502	0.26223	0.16161	0.91365	0.0472508	0.21964	0.19712	0.91765	0.0586254	0.21166	0.23659	0.92225	0.0719699
0.70184	0.07824	0.9967	0.0194247	0.30037	0.16565	0.99695	0.0486288	0.27884	0.18081	0.9967	0.0536722	0.23625	0.21173	1.0007	0.0635117	0.22827	0.25139	1.0053	0.0769197
0.71855	0.09012	1.08025	0.023398	0.31698	0.18302	1.08	0.0544381	0.29555	0.19787	1.08025	0.0593779	0.25302	0.23046	1.08455	0.0697759	0.24498	0.26797	1.08885	0.0824649
0.73521	0.10314	1.16355	0.0277525	0.33364	0.20036	1.1633	0.0602375	0.31221	0.21246	1.16355	0.0642575	0.26968	0.24602	1.16785	0.0749799	0.26175	0.28405	1.1727	0.0878428
0.75193	0.11675	1.24715	0.0323043	0.3503	0.21716	1.2466	0.0658562	0.32882	0.23171	1.2466	0.0706957	0.28634	0.26069	1.25115	0.0798863	0.27836	0.30001	1.25575	0.0931806
0.76843	0.13147	1.32965	0.0372274	0.36696	0.23449	1.3299	0.0716522	0.34548	0.24885	1.3299	0.0764281	0.30305	0.2794	1.3347	0.0861438	0.29502	0.31602	1.33905	0.0985351
0.78514	0.1464	1.4132	0.0422207	0.38362	0.25226	1.4132	0.0775953	0.3622	0.26378	1.4135	0.0814214	0.31966	0.29443	1.41775	0.0911706	0.31168	0.33195	1.42235	0.103863
0.8018	0.16187	1.4965	0.0473946	0.40023	0.26903	1.49625	0.083204	0.3788	0.28233	1.4965	0.0876254	0.33632	0.3093	1.50105	0.0961438	0.32834	0.34725	1.50565	0.10898
0.81841	0.17702	1.57955	0.0524615	0.41689	0.2868	1.57955	0.0891472	0.39546	0.2997	1.5798	0.0934348	0.35304	0.32745	1.58465	0.102214	0.345	0.36255	1.58895	0.114097
0.83518	0.19266	1.6634	0.0576923	0.43355	0.30371	1.66285	0.0948027	0.41212	0.31425	1.6631	0.098301	0.36964	0.34309	1.66765	0.107445	0.36171	0.37895	1.6725	0.119582
0.85184	0.2086	1.7467	0.0630234	0.45027	0.32094	1.74645	0.100565	0.42879	0.3327	1.74645	0.104472	0.3863	0.35708	1.75095	0.112124	0.37832	0.39388	1.75555	0.124575
0.8685	0.22443	1.83	0.0683177	0.46698	0.33848	1.83	0.106431	0.4455	0.35065	1.83	0.110475	0.40302	0.37514	1.83455	0.118164	0.39498	0.40966	1.83885	0.129853
0.88516	0.2408	1.9133	0.0737926	0.48364	0.35576	1.9133	0.112211	0.46216	0.36467	1.9133	0.115164	0.41962	0.39096	1.91755	0.123455	0.41164	0.42459	1.92215	0.134846
0.90187	0.25671	1.99685	0.0791137	0.5003	0.3727	1.9966	0.117876	0.47882	0.3824	1.9966	0.121094	0.43629	0.40473	2.0009	0.12806	0.4283	0.43964	2.00545	0.13988
0.91854	0.27206	2.0802	0.0842475	0.51702	0.38941	2.0802	0.123465	0.49554	0.4003	2.0802	0.12708	0.45295	0.42173	2.0842	0.133746	0.44496	0.45471	2.08875	0.14492
0.9352	0.28837	2.1635	0.0897023	0.53362	0.406	2.1632	0.129013	0.5122	0.41436	2.1635	0.131783	0.46966	0.43779	2.16775	0.139117	0.46168	0.4701	2.17235	0.150067
0.95186	0.305	2.2468	0.0952642	0.55023	0.42309	2.24625	0.134729	0.52886	0.4314	2.2468	0.137482	0.48637	0.4519	2.2513	0.143836	0.47834	0.48505	2.25565	0.155067
0.96852	0.32077	2.3301	0.100538	0.567	0.43994	2.3301	0.140365	0.54552	0.44903	2.3301	0.143378	0.50298	0.46862	2.33435	0.149428	0.495	0.49944	2.33895	0.15988
0.98518	0.33554	2.4134	0.105478	0.58366	0.45585	2.4134	0.145686	0.56218	0.4629	2.4134	0.148017	0.5197	0.48423	2.41795	0.154649	0.51171	0.51355	2.4225	0.164599
1.00179	0.35193	2.49645	0.11096	0.60027	0.47265	2.49645	0.151304	0.57889	0.4789	2.49695	0.153368	0.53641	0.49771	2.5015	0.159157	0.52837	0.52856	2.5058	0.169619
1.0185	0.3679	2.58	0.116301	0.61693	0.48944	2.57975	0.15692	0.59545	0.49601	2.57975	0.15909	0.55296	0.51408	2.58425	0.164632	0.54498	0.54273	2.58885	0.174358
1.03511	0.38343	2.66305	0.121495	0.63364	0.50548	2.6633	0.162284	0.61211	0.51035	2.66305	0.163886	0.56968	0.52907	2.66785	0.169645	0.56164	0.55741	2.67215	0.179268
1.05187	0.39913	2.74685	0.126746	0.65025	0.52181	2.74635	0.167746	0.62887	0.52626	2.74685	0.169207	0.58634	0.54286	2.75115	0.174258	0.57841	0.57214	2.756	0.184194
1.06854	0.41413	2.8302	0.131763	0.66691	0.53772	2.82965	0.173067	0.64548	0.54266	2.8299	0.174692	0.60295	0.55856	2.8342	0.179508	0.59496	0.58619	2.83875	0.188893
1.08509	0.4292	2.91295	0.136803	0.68362	0.55465	2.9132	0.178729	0.66214	0.55732	2.9132	0.179595	0.61966	0.573	2.91775	0.184338	0.61162	0.60062	2.92205	0.193719
1.10186	0.44494	2.9968	0.142067	0.70029	0.57015	2.99655	0.183913	0.67891	0.57225	2.99705	0.184589	0.63632	0.58687	3.00105	0.188977	0.62839	0.61333	3.0059	0.19797
1.11857	0.46032	3.08035	0.147211	0.717	0.586	3.0801	0.189214	0.69552	0.58827	3.0801	0.189946	0.65298	0.60266	3.08435	0.194258	0.645	0.62745	3.08895	0.202692
1.13518	0.47575	3.1634	0.152371	0.73366	0.60235	3.1634	0.194682	0.71218	0.60189	3.1634	0.194502	0.66964	0.61662	3.16765	0.198926	0.66166	0.64157	3.17225	0.207415
1.15189	0.49037	3.24695	0.157261	0.75037	0.6174	3.24695	0.199716	0.72889	0.61683	3.24695	0.199498	0.68636	0.6295	3.25125	0.203234	0.67837	0.65523	3.2558	0.211983
1.16855	0.50498	3.33025	0.162147	0.76693	0.63222	3.32975	0.204672	0.7455	0.63275	3.33	0.204823	0.70302	0.64484	3.33455	0.208365	0.69504	0.66866	3.33915	0.216475
1.18516	0.51982	3.4133	0.16711	0.78359	0.64769	3.41305	0.209846	0.76216	0.64591	3.4133	0.209224	0.71973	0.65955	3.4181	0.213284	0.7117	0.6824	3.42245	0.22107
1.20182	0.53489	3.4966	0.172151	0.80025	0.663	3.49635	0.214967	0.77877	0.66031	3.49635	0.21404	0.73634	0.67258	3.50115	0.217642	0.72836	0.69498	3.50575	0.225278
1.21848	0.54941	3.5799	0.177007	0.81686	0.67801	3.5794	0.219987	0.79548	0.67617	3.5799	0.219344	0.75305	0.68642	3.5847	0.222271	0.74502	0.70787	3.58905	0.229589
1.2352	0.56257	3.6635	0.181408	0.83362	0.69292	3.6632	0.224973	0.81209	0.6895	3.66295	0.223803	0.76961	0.70058	3.6675	0.227007	0.76168	0.72107	3.67235	0.234003
1.2518	0.57748	3.7465	0.186395	0.85029	0.70817	3.74655	0.230074	0.82875	0.70328	3.74625	0.228411	0.78632	0.71331	3.75105	0.231264	0.77829	0.73416	3.7554	0.238381
1.26846	0.5921	3.8298	0.191284	0.86689	0.7237	3.82955	0.235268	0.84552	0.71864	3.8301	0.233548	0.80298	0.72798	3.83435	0.236171	0.795	0.74755	3.83895	0.24286
1.28518	0.60622	3.9134	0.196007	0.88366	0.73807	3.9134	0.240074	0.86212	0.73104	3.9131	0.237696	0.81959	0.74035	3.9174	0.240308	0.81161	0.76017	3.922	0.24708
1.30179	0.62026	3.99645	0.200702	0.90032	0.75243	3.9967	0.244876	0.87884	0.74453	3.9967	0.242207	0.83636	0.75326	4.00125	0.244625	0.82827	0.77194	4.0053	0.251017
1.3185	0.63332	4.08	0.20507	0.91693	0.7673	4.07975	0.249849	0.89555	0.75956	4.08025	0.247234	0.85302	0.76755	4.08455	0.249405	0.84504	0.78515	4.08915	0.255435
1.33521	0.6477	4.16355	0.20988	0.93364	0.78211	4.1633	0.254803	0.91221	0.77222	4.16355	0.251468	0.86962	0.78028	4.16755	0.253662	0.86164	0.7976	4.17215	0.259599
1.35182	0.6613	4.2466	0.214428	0.9503	0.79596	4.2466	0.259435	0.92887	0.7863	4.24685	0.256177	0.88634	0.79204	4.25115	0.257595	0.87836	0.80944	4.25575	0.263559
1.36859	0.67515	4.33045	0.21906	0.96702	0.80964	4.3302	0.26401	0.94554	0.80045	4.3302	0.26091	0.90305	0.80593	4.3347	0.262241	0.89507	0.82122	4.3393	0.267498
1.3852	0.68918	4.4135	0.223753	0.98357	0.82417	4.41295	0.26887	0.96214	0.81254	4.4132	0.264953	0.91971	0.81844	4.418	0.266425	0.91168	0.83326	4.42235	0.271525
1.4018	0.70154	4.4965	0.227886	1.00029	0.83773	4.49655	0.273405	0.9788	0.82547	4.4965	0.269278	0.93637	0.83024	4.5013	0.270371	0.92839	0.84528	4.5059	0.275545
1.41846	0.71464	4.5798	0.232268	1.017	0.85164	4.5801	0.278057	0.99552	0.83893	4.5801	0.273779	0.95298	0.84297	4.58435	0.274629	0.94505	0.8568	4.5892	0.279398
1.43518	0.7281	4.6634	0.236769	1.03355	0.86526	4.66285	0.282612	1.01218	0.85104	4.6634	0.277829	0.9697	0.85527	4.66795	0.278742	0.96166	0.86888	4.67225	0.283438
1.45179	0.7417	4.74645	0.241318	1.05027	0.87878	4.74645	0.287134	1.02884	0.86363	4.7467	0.28204	0.9863	0.86664	4.75095	0.282545	0.97832	0.88054	4.75555	0.287338
1.46845	0.75438	4.82975	0.245559	1.06698	0.89303	4.83	0.2919	1.0455	0.87762	4.83	0.286719	1.00296	0.87863	4.83425	0.286555	0.99498	0.89101	4.83885	0.290839
1.48516	0.7668	4.9133	0.249712	1.08359	0.90586	4.91305	0.296191	1.06221	0.8889	4.91355	0.290492	1.01968	0.89028	4.91785	0.290452	1.0117	0.90241	4.92245	0.294652
1.50182	0.77977	4.9966	0.25405	1.1003	0.92019	4.9966	0.300983	1.07882	0.90134	4.9966	0.294652	1.03629	0.90158	5.0009	0.294231	1.0283	0.91336	5.00545	0.298314
1.51848	0.79267	5.0799	0.258365	1.11702	0.93351	5.0802	0.305438	1.09543	0.91395	5.07965	0.29887	1.053	0.91332	5.08445	0.298157	1.04496	0.92429	5.08875	0.30197
1.5352	0.80501	5.1635	0.262492	1.13362	0.94641	5.1632	0.309753	1.1122	0.92522	5.1635	0.302639	1.06966	0.92385	5.16775	0.301679	1.06168	0.9349	5.17235	0.305518
1.55186	0.81729	5.2468	0.266599	1.15029	0.95918	5.24655	0.314023	1.12886	0.93669	5.2468	0.306475	1.08627	0.93487	5.2508	0.305365	1.07834	0.94523	5.25565	0.308973
1.56852	0.8296	5.3301	0.270716	1.16695	0.97202	5.32985	0.318318	1.14552	0.94898	5.3301	0.310585	1.10304	0.94702	5.33465	0.309428	1.09495	0.95609	5.3387	0.312605
1.58523	0.84239	5.41365	0.274993	1.18355	0.98466	5.41285	0.322545	1.16223	0.96029	5.41365	0.314368	1.1197	0.95712	5.41795	0.312806	1.11171	0.96707	5.4225	0.316278
1.60184	0.8545	5.4967	0.279043	1.20027	0.99747	5.49645	0.326829	1.17889	0.97169	5.49695	0.318181	1.13636	0.96697	5.50125	0.3161	1.12837	0.97722	5.5058	0.319672
1.61845	0.86652	5.57975	0.283064	1.21693	1.00915	5.57975	0.330736	1.19545	0.98362	5.57975	0.322171	1.15307	0.97914	5.5848	0.320171	1.14504	0.98683	5.58915	0.322886
1.63516	0.87816	5.6633	0.286957	1.23359	1.02168	5.66305	0.334926	1.21216	0.99439	5.6633	0.325773	1.16968	0.98929	5.66785	0.323565	1.16175	0.99764	5.6727	0.326502
1.65187	0.89016	5.74685	0.29097	1.25025	1.03358	5.74635	0.338906	1.22882	1.00524	5.7466	0.329401	1.18629	0.99967	5.7509	0.327037	1.17836	1.00717	5.75575	0.329689
1.66848	0.901	5.8299	0.294595	1.26691	1.04458	5.82965	0.342585	1.24548	1.01707	5.8299	0.333358	1.20295	1.00975	5.8342	0.330408	1.19502	1.01696	5.83905	0.332963
1.68514	0.91238	5.9132	0.298401	1.28362	1.05662	5.9132	0.346612	1.26214	1.02718	5.9132	0.336739	1.21966	1.02029	5.91775	0.333933	1.21168	1.02702	5.92235	0.336328
1.70186	0.92349	5.9968	0.302117	1.30023	1.0681	5.99625	0.350452	1.27886	1.03833	5.9968	0.340468	1.23632	1.03017	6.00105	0.337237	1.22834	1.03652	6.00565	0.339505
1.71846	0.93461	6.0798	0.305836	1.31695	1.08051	6.07985	0.354602	1.29546	1.04998	6.0798	0.344365	1.25293	1.04024	6.0841	0.340605	1.24495	1.04617	6.0887	0.342732
1.73512	0.94553	6.1631	0.309488	1.33371	1.09226	6.16365	0.358532	1.31212	1.06007	6.1631	0.347739	1.26964	1.04938	6.16765	0.343662	1.26166	1.05595	6.17225	0.346003
1.75189	0.95676	6.24695	0.313244	1.35027	1.10318	6.24645	0.362184	1.32889	1.07006	6.24695	0.35108	1.28641	1.05954	6.2515	0.34706	1.27832	1.06547	6.25555	0.349187
1.76855	0.96678	6.33025	0.316595	1.36698	1.11528	6.33	0.366231	1.3455	1.08112	6.33	0.354779	1.30296	1.0692	6.33425	0.350291	1.29498	1.07434	6.33885	0.352154
1.78521	0.97781	6.41355	0.320284	1.38364	1.12641	6.4133	0.369953	1.36216	1.09097	6.4133	0.358074	1.31968	1.07788	6.41785	0.353194	1.31164	1.08408	6.42215	0.355411
1.80187	0.98866	6.49685	0.323913	1.40025	1.13663	6.49635	0.373371	1.37887	1.10108	6.49685	0.361455	1.33634	1.08771	6.50115	0.356482	1.32841	1.09319	6.506	0.358458
1.81854	0.99966	6.5802	0.327592	1.41691	1.14682	6.57965	0.376779	1.39548	1.1114	6.5799	0.364906	1.353	1.09714	6.58445	0.359635	1.34502	1.1025	6.58905	0.361572
1.83509	1.00943	6.66295	0.33086	1.43362	1.1581	6.6632	0.380552	1.41214	1.12138	6.6632	0.368244	1.36971	1.10643	6.668	0.362742	1.36162	1.11066	6.67205	0.364301
1.8518	1.01991	6.7465	0.334365	1.45023	1.16828	6.74625	0.383957	1.42886	1.1317	6.7468	0.371696	1.38632	1.1157	6.75105	0.365843	1.37839	1.11993	6.7559	0.367401
1.86857	1.03025	6.83035	0.337823	1.46695	1.17772	6.82985	0.387114	1.44552	1.14162	6.8301	0.375013	1.40298	1.12514	6.83435	0.369	1.395	1.12847	6.83895	0.370258
1.88512	1.04051	6.9131	0.341254	1.48361	1.18737	6.91315	0.390341	1.46212	1.15081	6.9131	0.378087	1.41964	1.13428	6.91765	0.372057	1.41161	1.13751	6.922	0.373281
1.90184	1.05015	6.9967	0.344478	1.50027	1.19763	6.99645	0.393773	1.47884	1.16073	6.9967	0.381405	1.43636	1.14315	7.00125	0.375023	1.42837	1.14572	7.0058	0.376027
1.91855	1.0602	7.08025	0.347839	1.51693	1.20715	7.07975	0.396957	1.4955	1.1702	7.08	0.384572	1.45291	1.15159	7.084	0.377846	1.44498	1.15396	7.08885	0.378783
1.93516	1.07016	7.1633	0.351171	1.53359	1.21758	7.16305	0.400445	1.51216	1.1784	7.1633	0.387314	1.46962	1.1605	7.16755	0.380826	1.46159	1.16252	7.1719	0.381645
1.95182	1.08	7.2466	0.354462	1.5503	1.22825	7.2466	0.404013	1.52882	1.18803	7.2466	0.390535	1.48634	1.1694	7.25115	0.383803	1.4783	1.17096	7.25545	0.384468
1.96859	1.08871	7.33045	0.357375	1.56696	1.23835	7.3299	0.407391	1.54559	1.19728	7.33045	0.393629	1.503	1.17789	7.33445	0.386642	1.49496	1.17903	7.33875	0.387167
1.9852	1.09831	7.4135	0.360585	1.58368	1.24761	7.4135	0.410488	1.5622	1.20577	7.4135	0.396468	1.51966	1.18522	7.41775	0.389094	1.51168	1.1863	7.42235	0.389599
2.00186	1.10803	7.4968	0.363836	1.60029	1.25779	7.49655	0.413893	1.5788	1.21448	7.4965	0.399381	1.53637	1.1941	7.5013	0.392064	1.52834	1.19438	7.50565	0.392301
2.01852	1.11777	7.5801	0.367094	1.61689	1.26782	7.57955	0.417247	1.59552	1.22349	7.5801	0.402395	1.55304	1.20192	7.58465	0.394679	1.54505	1.20258	7.5892	0.395043
2.03523	1.12674	7.66365	0.370094	1.63361	1.27736	7.66315	0.420438	1.61207	1.23192	7.66285	0.405214	1.56964	1.20942	7.66765	0.397187	1.56171	1.2104	7.6725	0.397659
2.05179	1.13533	7.74645	0.372967	1.65032	1.28627	7.7467	0.423418	1.62879	1.24023	7.74645	0.407993	1.58641	1.21778	7.7515	0.399983	1.57832	1.2175	7.75555	0.400033
2.06845	1.14433	7.82975	0.375977	1.66693	1.29549	7.82975	0.426502	1.64555	1.24818	7.83025	0.410652	1.60302	1.22603	7.83455	0.402742	1.59498	1.22552	7.83885	0.402716
2.08516	1.15344	7.9133	0.379023	1.68359	1.30534	7.91305	0.429796	1.66221	1.25595	7.91355	0.413251	1.61957	1.23365	7.9173	0.405291	1.61159	1.23317	7.9219	0.405274
2.10182	1.16201	7.9966	0.38189	1.70036	1.31401	7.9969	0.432696	1.67882	1.2639	7.9966	0.41591	1.63634	1.24098	8.00115	0.407742	1.6283	1.24038	8.00545	0.407686
2.11854	1.16987	8.0802	0.384518	1.71691	1.32272	8.07965	0.435609	1.69554	1.27187	8.0802	0.418575	1.65305	1.24926	8.0847	0.410512	1.64507	1.24734	8.0893	0.410013
2.1352	1.17862	8.1635	0.387445	1.73362	1.33212	8.1632	0.438753	1.71214	1.28021	8.1632	0.421365	1.66966	1.25675	8.16775	0.413017	1.66173	1.2551	8.1726	0.412609
2.1518	1.18683	8.2465	0.390191	1.75034	1.34105	8.2468	0.441739	1.72875	1.28846	8.24625	0.424124	1.68627	1.26387	8.2508	0.415398	1.67829	1.26181	8.2554	0.414853
2.16846	1.19563	8.3298	0.393134	1.767	1.34947	8.3301	0.444555	1.74552	1.29654	8.3301	0.426826	1.70298	1.27059	8.33435	0.417645	1.69505	1.26903	8.3392	0.417268
2.18523	1.20328	8.41365	0.395692	1.78361	1.35776	8.41315	0.447328	1.76218	1.30417	8.4134	0.429378	1.71964	1.27887	8.41765	0.420415	1.71166	1.27651	8.42225	0.419769
2.20184	1.21188	8.4967	0.398569	1.80032	1.36633	8.4967	0.450194	1.77889	1.31249	8.49695	0.432161	1.7363	1.28592	8.50095	0.422773	1.72827	1.28328	8.5053	0.422033
2.2185	1.22003	8.58	0.401294	1.81698	1.37468	8.58	0.452987	1.79555	1.32025	8.58025	0.434756	1.75302	1.29257	8.58455	0.424997	1.74504	1.29027	8.58915	0.424371
2.23521	1.22787	8.66355	0.403916	1.83359	1.38289	8.66305	0.455732	1.81221	1.32788	8.66355	0.437308	1.76968	1.29975	8.66785	0.427398	1.7617	1.29686	8.67245	0.426575
2.25187	1.23539	8.74685	0.406431	1.85025	1.39012	8.74635	0.458151	1.82882	1.3354	8.7466	0.439823	1.78639	1.30736	8.7514	0.429943	1.77836	1.30388	8.75575	0.428923
2.26848	1.24329	8.8299	0.409074	1.86702	1.39851	8.8302	0.460957	1.84543	1.34235	8.82965	0.442147	1.80305	1.31416	8.8347	0.432217	1.79507	1.31059	8.8393	0.431167
2.28514	1.25061	8.9132	0.411522	1.88362	1.40649	8.9132	0.463625	1.8622	1.3498	8.9135	0.444639	1.81971	1.32016	8.918	0.434224	1.81173	1.31734	8.9226	0.433425
2.30186	1.25837	8.9968	0.414117	1.90023	1.41414	8.99625	0.466184	1.87886	1.35713	8.9968	0.44709	1.83627	1.32731	9.0008	0.436615	1.82834	1.32363	9.00565	0.435528
2.31846	1.26556	9.0798	0.416522	1.917	1.4215	9.0801	0.468645	1.89546	1.36398	9.0798	0.449381	1.85304	1.3341	9.08465	0.438886	1.84495	1.33007	9.0887	0.437682
2.33512	1.27334	9.1631	0.419124	1.93361	1.42943	9.16315	0.471298	1.91223	1.37142	9.16365	0.45187	1.8697	1.34095	9.16795	0.441177	1.86171	1.33661	9.1725	0.43987
2.35184	1.28059	9.2467	0.421548	1.95027	1.43731	9.24645	0.473933	1.92884	1.37819	9.2467	0.454134	1.8863	1.34682	9.25095	0.44314	1.87832	1.34227	9.25555	0.441763
2.36845	1.28821	9.32975	0.424097	1.96704	1.44468	9.3303	0.476398	1.94545	1.38514	9.32975	0.456458	1.90302	1.35351	9.33455	0.445378	1.89493	1.34872	9.3386	0.44392
2.38516	1.29558	9.4133	0.426562	1.98364	1.45193	9.4133	0.478823	1.96221	1.39178	9.41355	0.458679	1.91973	1.36009	9.4181	0.447579	1.91175	1.35572	9.4227	0.446261
2.40187	1.30295	9.49685	0.429027	2.0003	1.4597	9.4966	0.481421	1.97882	1.39869	9.4966	0.46099	1.93629	1.36595	9.5009	0.449538	1.92836	1.3611	9.50575	0.44806
2.41848	1.30982	9.5799	0.431324	2.01702	1.46685	9.5802	0.483813	1.99548	1.40499	9.5799	0.463097	1.95295	1.37153	9.5842	0.451405	1.94496	1.36684	9.58875	0.44998
2.4352	1.31657	9.6635	0.433582	2.03362	1.47376	9.6632	0.486124	2.0122	1.41113	9.6635	0.465151	1.96971	1.37824	9.668	0.453649	1.96168	1.37295	9.67235	0.452023
2.45186	1.3238	9.7468	0.436	2.05023	1.48071	9.74625	0.488448	2.02886	1.41788	9.7468	0.467408	1.98637	1.38442	9.7513	0.455716	1.97834	1.3789	9.75565	0.454013
2.46852	1.3306	9.8301	0.438274	2.06695	1.48834	9.82985	0.491	2.04552	1.42449	9.8301	0.469619	2.00304	1.39024	9.83465	0.457662	1.995	1.38437	9.83895	0.455843
2.48518	1.33713	9.9134	0.440458	2.08361	1.49514	9.91315	0.493274	2.06212	1.43088	9.9131	0.471756	2.0197	1.39581	9.91795	0.459525	2.01171	1.38964	9.9225	0.457605
2.50189	1.34447	9.99695	0.442913	2.10027	1.502	9.99645	0.495569	2.07884	1.43708	9.9967	0.473829	2.03641	1.40189	10.0015	0.461559	2.02837	1.39582	10.0058	0.459672
2.51855	1.35144	10.0802	0.445244	2.11693	1.50847	10.0798	0.497732	2.09545	1.44334	10.0798	0.475923	2.05296	1.40753	10.0843	0.463445	2.04498	1.40142	10.0888	0.461545
2.53511	1.35798	10.1631	0.447431	2.13364	1.51489	10.1633	0.49988	2.11211	1.44959	10.1631	0.478013	2.06962	1.4132	10.1676	0.465341	2.06159	1.40671	10.1719	0.463314
2.55182	1.36418	10.2466	0.449505	2.15025	1.52056	10.2464	0.501776	2.12887	1.45568	10.2469	0.48005	2.08634	1.41849	10.2512	0.46711	2.07836	1.41249	10.2557	0.465247
2.56848	1.37075	10.3299	0.451702	2.16686	1.52736	10.3294	0.50405	2.14554	1.46162	10.3302	0.482037	2.10295	1.4237	10.3342	0.468853	2.09496	1.4173	10.3387	0.466856
2.58514	1.37703	10.4132	0.453803	2.18362	1.53356	10.4132	0.506124	2.16209	1.46778	10.413	0.484097	2.11966	1.42868	10.4177	0.470518	2.11157	1.42268	10.4218	0.468656
2.6018	1.38317	10.4965	0.455856	2.20029	1.54008	10.4966	0.508304	2.17891	1.47429	10.4971	0.486274	2.13637	1.43302	10.5013	0.47197	2.12839	1.42806	10.5059	0.470455
2.61857	1.3893	10.5804	0.457906	2.21695	1.54677	10.5799	0.510542	2.19552	1.47973	10.5801	0.488094	2.15298	1.43835	10.5844	0.473753	2.14505	1.43343	10.5892	0.472251
2.63518	1.39584	10.6634	0.460094	2.23366	1.55367	10.6634	0.512849	2.21212	1.48546	10.6631	0.49001	2.16964	1.44352	10.6677	0.475482	2.16161	1.43866	10.672	0.474
2.65184	1.40163	10.7467	0.46203	2.25032	1.55958	10.7467	0.514826	2.22889	1.49162	10.747	0.49207	2.18636	1.44862	10.7513	0.477187	2.17837	1.44364	10.7558	0.475666
2.66855	1.40755	10.8303	0.46401	2.26693	1.5657	10.8298	0.516873	2.2455	1.49727	10.83	0.49396	2.20296	1.45427	10.8343	0.479077	2.19504	1.44877	10.8392	0.477381
2.68516	1.41363	10.9133	0.466043	2.28359	1.57187	10.913	0.518936	2.26216	1.50252	10.9133	0.495716	2.21968	1.46001	10.9178	0.480997	2.21164	1.45378	10.9222	0.479057
2.70182	1.41981	10.9966	0.46811	2.30025	1.57845	10.9964	0.521137	2.27882	1.50757	10.9966	0.497405	2.23639	1.46482	11.0014	0.482605	2.22836	1.45917	11.0057	0.48086
2.71854	1.4255	11.0802	0.470013	2.31691	1.58445	11.0797	0.523144	2.29548	1.51303	11.0799	0.499231	2.253	1.46941	11.0845	0.48414	2.24502	1.46398	11.089	0.482468
2.73514	1.43096	11.1632	0.471839	2.33362	1.58986	11.1632	0.524953	2.3122	1.51838	11.1635	0.50102	2.26966	1.47499	11.1678	0.486007	2.26168	1.46782	11.1723	0.483753
2.7518	1.43667	11.2465	0.473749	2.35029	1.59592	11.2466	0.52698	2.3288	1.52375	11.2465	0.502816	2.28637	1.4801	11.2513	0.487716	2.27829	1.47299	11.2554	0.485482
2.76852	1.44248	11.3301	0.475692	2.36695	1.60188	11.3299	0.528973	2.34552	1.52913	11.3301	0.504615	2.30304	1.48466	11.3347	0.489241	2.295	1.47788	11.3389	0.487117
2.78518	1.44775	11.4134	0.477455	2.38361	1.60731	11.4132	0.530789	2.36212	1.53455	11.4131	0.506428	2.31959	1.48954	11.4174	0.490873	2.31171	1.48258	11.4225	0.488689
2.80179	1.45334	11.4964	0.479324	2.40027	1.61211	11.4964	0.532395	2.37879	1.53943	11.4964	0.50806	2.3363	1.49473	11.501	0.492609	2.32827	1.48689	11.5053	0.49013
2.8185	1.45861	11.58	0.481087	2.41693	1.6178	11.5798	0.534298	2.3955	1.54459	11.58	0.509786	2.35302	1.49925	11.5846	0.49412	2.34498	1.49184	11.5888	0.491786
2.83516	1.46429	11.6633	0.482987	2.43359	1.62328	11.6631	0.53613	2.41221	1.55015	11.6636	0.511645	2.36957	1.504	11.6673	0.495709	2.36164	1.49542	11.6721	0.492983
2.85187	1.46935	11.7469	0.484679	2.4503	1.6289	11.7466	0.53801	2.42882	1.55487	11.7466	0.513224	2.38634	1.50897	11.7512	0.497371	2.3783	1.49941	11.7554	0.494318
2.86859	1.47448	11.8305	0.486395	2.46696	1.63332	11.8299	0.539488	2.44559	1.55987	11.8305	0.514896	2.403	1.51377	11.8345	0.498977	2.39502	1.50401	11.8391	0.495856
2.8852	1.47994	11.9135	0.488221	2.48362	1.6392	11.9132	0.541455	2.4622	1.56462	11.9135	0.516485	2.41966	1.51806	11.9177	0.500411	2.41168	1.5088	11.9223	0.497458
2.90186	1.48497	11.9968	0.489903	2.50034	1.64529	11.9968	0.543492	2.47875	1.56956	11.9962	0.518137	2.43632	1.52236	12.001	0.501849	2.42829	1.51297	12.0054	0.498853
2.91846	1.48994	12.0798	0.491565	2.517	1.65024	12.0801	0.545147	2.49552	1.57466	12.0801	0.519843	2.45298	1.52683	12.0844	0.503344	2.44511	1.51736	12.0895	0.500321
2.93518	1.49531	12.1634	0.493361	2.53355	1.65424	12.1629	0.546485	2.51218	1.57887	12.1634	0.521251	2.46964	1.53118	12.1677	0.504799	2.46166	1.52048	12.1723	0.501365
2.95179	1.50024	12.2465	0.49501	2.55027	1.66011	12.2465	0.548448	2.52884	1.5839	12.2467	0.522933	2.4863	1.53527	12.251	0.506167	2.47827	1.5248	12.2553	0.502809
2.96845	1.50484	12.3297	0.496548	2.56698	1.66517	12.33	0.55014	2.5455	1.58843	12.33	0.524448	2.50302	1.5394	12.3346	0.507548	2.49504	1.52948	12.3391	0.504375
2.98521	1.50971	12.4135	0.498177	2.58359	1.6702	12.4131	0.551823	2.56216	1.59311	12.4133	0.526013	2.51968	1.54328	12.4179	0.508846	2.5117	1.53294	12.4224	0.505532
3.00182	1.51473	12.4966	0.499856	2.60025	1.67559	12.4963	0.553625	2.57882	1.59718	12.4966	0.527375	2.53634	1.54795	12.5011	0.510408	2.52836	1.5373	12.5057	0.50699
3.01848	1.51957	12.5799	0.501475	2.61702	1.68014	12.5802	0.555147	2.59543	1.60172	12.5797	0.528893	2.553	1.55133	12.5845	0.511538	2.54502	1.54161	12.589	0.508431
3.0352	1.52407	12.6635	0.50298	2.63368	1.68515	12.6635	0.556823	2.6122	1.60664	12.6635	0.530538	2.56966	1.55489	12.6677	0.512729	2.56168	1.5445	12.6723	0.509398
3.0518	1.52844	12.7465	0.504441	2.65029	1.68986	12.7466	0.558398	2.62891	1.61073	12.747	0.531906	2.58632	1.55917	12.7511	0.514161	2.57834	1.54862	12.7556	0.510776
3.06846	1.53336	12.8298	0.506087	2.667	1.6948	12.8301	0.56005	2.64552	1.61483	12.8301	0.533278	2.60298	1.56388	12.8344	0.515736	2.59495	1.55273	12.8387	0.512151
3.08518	1.53809	12.9134	0.507669	2.68361	1.69922	12.9132	0.561528	2.66223	1.61949	12.9137	0.534836	2.6197	1.5673	12.918	0.51688	2.61171	1.55708	12.9225	0.513605
3.10184	1.54225	12.9967	0.50906	2.70027	1.70378	12.9965	0.563054	2.67895	1.62392	12.9972	0.536318	2.63636	1.57107	13.0013	0.51814	2.62837	1.56054	13.0058	0.514763
3.11855	1.54697	13.0802	0.510639	2.71698	1.70834	13.08	0.564579	2.69545	1.62747	13.0798	0.537505	2.65302	1.57569	13.0846	0.519686	2.64504	1.56359	13.0892	0.515783
3.13516	1.55148	13.1633	0.512147	2.73364	1.71364	13.1633	0.566351	2.71216	1.63178	13.1633	0.538946	2.66973	1.5792	13.1681	0.52086	2.6617	1.56781	13.1724	0.517194
3.15182	1.55577	13.2466	0.513582	2.75025	1.7172	13.2464	0.567542	2.72882	1.63611	13.2466	0.540395	2.68629	1.58301	13.2509	0.522134	2.67841	1.57139	13.256	0.518391
3.16848	1.56011	13.3299	0.515033	2.76696	1.72182	13.3299	0.569087	2.74543	1.64006	13.3296	0.541716	2.70295	1.58658	13.3342	0.523328	2.69491	1.5747	13.3385	0.519498
3.18509	1.56411	13.413	0.516371	2.78357	1.72656	13.413	0.570672	2.7622	1.64392	13.4135	0.543007	2.71971	1.59072	13.418	0.524712	2.71168	1.57875	13.4223	0.520853
3.2018	1.5687	13.4965	0.517906	2.80023	1.73117	13.4963	0.572214	2.7788	1.6478	13.4965	0.544304	2.73627	1.59423	13.5008	0.525886	2.72834	1.58159	13.5056	0.521803
3.21846	1.57296	13.5798	0.519331	2.81695	1.73512	13.5798	0.573535	2.79546	1.65185	13.5798	0.545659	2.75298	1.59751	13.5844	0.526983	2.74495	1.58503	13.5887	0.522953
3.23512	1.5767	13.6631	0.520582	2.83366	1.73955	13.6634	0.575017	2.81218	1.65565	13.6634	0.54693	2.7697	1.60169	13.668	0.528381	2.76171	1.58885	13.6725	0.524231
3.25195	1.58129	13.7472	0.522117	2.85032	1.74401	13.7467	0.576508	2.82884	1.65963	13.7467	0.548261	2.78636	1.60513	13.7513	0.529532	2.77832	1.5922	13.7555	0.525351
3.2685	1.58508	13.83	0.523385	2.86704	1.74842	13.8303	0.577983	2.8455	1.66352	13.83	0.549562	2.80296	1.60876	13.8343	0.530746	2.79498	1.59584	13.8388	0.526569
3.28516	1.58916	13.9133	0.524749	2.88364	1.75204	13.9133	0.579194	2.86221	1.66736	13.9136	0.550846	2.81968	1.61176	13.9179	0.531749	2.81164	1.59834	13.9222	0.527405
3.30193	1.59294	13.9971	0.526013	2.9003	1.75617	13.9966	0.580575	2.87887	1.67079	13.9969	0.551993	2.83634	1.61591	14.0012	0.533137	2.82836	1.60171	14.0058	0.528532
3.31848	1.59733	14.0799	0.527482	2.91691	1.76026	14.0797	0.581943	2.89554	1.67453	14.0802	0.553244	2.85305	1.61925	14.0847	0.534254	2.84502	1.60522	14.089	0.529706
3.33509	1.60101	14.163	0.528712	2.93362	1.76449	14.1632	0.583358	2.91214	1.67834	14.1632	0.554518	2.86971	1.62238	14.168	0.535301	2.86168	1.60848	14.1723	0.530796
3.3518	1.6047	14.2465	0.529946	2.95029	1.76825	14.2465	0.584615	2.9288	1.68183	14.2465	0.555686	2.88637	1.62564	14.2513	0.536391	2.87839	1.61164	14.2559	0.531853
3.36846	1.6084	14.3298	0.531184	2.96689	1.77225	14.3295	0.585953	2.94552	1.68571	14.3301	0.556983	2.90304	1.62949	14.3346	0.537679	2.89505	1.61428	14.3392	0.532736
3.38523	1.61238	14.4137	0.532515	2.98366	1.77596	14.4134	0.587194	2.96212	1.68884	14.4131	0.55803	2.91964	1.63271	14.4176	0.538756	2.91166	1.6177	14.4222	0.53388
3.40184	1.61636	14.4967	0.533846	3.00027	1.78003	14.4964	0.588555	2.97884	1.6922	14.4967	0.559154	2.93636	1.63588	14.5013	0.539816	2.92832	1.62087	14.5055	0.53494
3.4185	1.61975	14.58	0.53498	3.01693	1.78393	14.5797	0.58986	2.9955	1.69603	14.58	0.560435	2.95296	1.63893	14.5843	0.540836	2.94504	1.62401	14.5892	0.53599
3.43516	1.62386	14.6633	0.536355	3.03364	1.78747	14.6633	0.591043	3.01211	1.69913	14.6631	0.561472	2.96962	1.64248	14.6676	0.542023	2.96159	1.62624	14.6719	0.536736
3.45177	1.62724	14.7463	0.537485	3.05025	1.79158	14.7464	0.592418	3.02882	1.70289	14.7466	0.562729	2.98639	1.64551	14.7514	0.543037	2.97836	1.62978	14.7557	0.53792
3.46854	1.63093	14.8302	0.538719	3.06696	1.79525	14.8299	0.593645	3.04554	1.70637	14.8302	0.563893	3.003	1.64838	14.8345	0.543997	2.99502	1.63299	14.839	0.538993
3.4852	1.63433	14.9135	0.539856	3.08368	1.79844	14.9135	0.594712	3.0622	1.70941	14.9135	0.56491	3.01961	1.65151	14.9175	0.545043	3.01162	1.63549	14.9221	0.539829
3.50186	1.63794	14.9968	0.541064	3.10029	1.80227	14.9966	0.595993	3.07886	1.71247	14.9968	0.565933	3.03643	1.65465	15.0016	0.546094	3.02834	1.63858	15.0056	0.540863
3.51857	1.64185	15.0804	0.542371	3.117	1.80611	15.0801	0.597278	3.09546	1.71555	15.0798	0.566963	3.05304	1.65756	15.0847	0.547067	3.045	1.64163	15.0889	0.541883
3.53518	1.64494	15.1634	0.543405	3.13361	1.8098	15.1631	0.598512	3.11218	1.71899	15.1634	0.568114	3.06964	1.66041	15.1677	0.54802	3.06166	1.64417	15.1722	0.542732
3.55178	1.64834	15.2464	0.544542	3.15027	1.8125	15.2464	0.599415	3.12884	1.72184	15.2467	0.569067	3.08636	1.66351	15.2512	0.549057	3.07837	1.64686	15.2558	0.543632
3.5685	1.65183	15.33	0.545709	3.16687	1.81624	15.3294	0.600666	3.14545	1.7249	15.3298	0.57009	3.10302	1.66664	15.3346	0.550104	3.09498	1.64985	15.3388	0.544632
3.58511	1.65564	15.4131	0.546983	3.18354	1.82021	15.4128	0.601993	3.16216	1.72832	15.4133	0.571234	3.11968	1.6695	15.4178	0.55106	3.1117	1.65251	15.4224	0.545522
3.60182	1.6583	15.4966	0.547873	3.2003	1.82309	15.4966	0.602957	3.17882	1.73135	15.4966	0.572247	3.13629	1.67193	15.5009	0.551873	3.1283	1.65509	15.5054	0.546385
3.61859	1.66182	15.5805	0.54905	3.21691	1.82671	15.5797	0.604167	3.19548	1.73399	15.5799	0.57313	3.153	1.67529	15.5845	0.552997	3.14496	1.65749	15.5888	0.547187
3.63514	1.66527	15.6632	0.550204	3.23357	1.83014	15.663	0.605314	3.21214	1.73745	15.6632	0.574288	3.16966	1.67811	15.6677	0.55394	3.16168	1.66066	15.6723	0.548247
3.6518	1.6683	15.7465	0.551217	3.25039	1.83324	15.7471	0.606351	3.2287	1.74032	15.746	0.575247	3.18621	1.68065	15.7505	0.554789	3.17828	1.66241	15.7553	0.548833
3.66846	1.67143	15.8298	0.552264	3.26695	1.83633	15.8299	0.607385	3.24557	1.74334	15.8303	0.576258	3.20298	1.6822	15.8344	0.555308	3.195	1.6651	15.8389	0.549732
3.68518	1.67479	15.9134	0.553388	3.28355	1.83953	15.9129	0.608455	3.26218	1.74631	15.9134	0.577251	3.21959	1.68531	15.9174	0.556348	3.21166	1.66797	15.9222	0.550692
3.70184	1.6783	15.9967	0.554562	3.30032	1.84273	15.9967	0.609525	3.27884	1.74902	15.9967	0.578157	3.23625	1.68799	16.0007	0.557244	3.22821	1.67046	16.005	0.551525
3.7185	1.68086	16.08	0.555418	3.31693	1.84629	16.0798	0.610716	3.29555	1.75213	16.0803	0.579197	3.25312	1.69106	16.0851	0.558271	3.24504	1.67273	16.0892	0.552284
3.73521	1.6837	16.1635	0.556368	3.33359	1.84942	16.1631	0.611763	3.31221	1.75505	16.1635	0.580174	3.26968	1.69424	16.1679	0.559334	3.26175	1.67562	16.1727	0.553251
3.75193	1.68738	16.2472	0.557599	3.35025	1.85168	16.2463	0.612518	3.32882	1.75776	16.2466	0.58108	3.28634	1.697	16.2511	0.560258	3.27836	1.67797	16.2557	0.554037
3.76843	1.69021	16.3297	0.558545	3.36691	1.85545	16.3297	0.613779	3.34548	1.7604	16.3299	0.581963	3.30311	1.69939	16.335	0.561057	3.29507	1.68025	16.3393	0.554799
3.78514	1.69318	16.4132	0.559538	3.38368	1.85852	16.4135	0.614806	3.36214	1.76348	16.4132	0.582993	3.31966	1.70181	16.4178	0.561866	3.31173	1.68311	16.4226	0.555756
3.80186	1.69618	16.4968	0.560542	3.40023	1.86133	16.4962	0.615746	3.37886	1.76638	16.4968	0.583963	3.33627	1.70471	16.5008	0.562836	3.32834	1.68515	16.5056	0.556438
3.81841	1.69947	16.5796	0.561642	3.41695	1.86459	16.5799	0.616836	3.39552	1.76861	16.5801	0.584709	3.35298	1.70723	16.5844	0.563679	3.34495	1.6878	16.5887	0.557324
3.83518	1.70249	16.6634	0.562652	3.43361	1.86832	16.6631	0.618084	3.41218	1.77182	16.6634	0.585783	3.36964	1.70986	16.6677	0.564559	3.36166	1.69021	16.6722	0.55813
3.85184	1.70499	16.7467	0.563488	3.45021	1.87039	16.7462	0.618776	3.42884	1.77441	16.7467	0.586649	3.38636	1.71241	16.7513	0.565411	3.37832	1.69253	16.7555	0.558906
3.8685	1.70805	16.83	0.564512	3.46704	1.87339	16.8303	0.619779	3.44545	1.7769	16.8298	0.587482	3.40302	1.7152	16.8346	0.566344	3.39498	1.69476	16.8389	0.559652
3.88516	1.71113	16.9133	0.565542	3.48364	1.87685	16.9133	0.620936	3.46221	1.77947	16.9136	0.588341	3.41968	1.71759	16.9179	0.567144	3.41164	1.69739	16.9221	0.560532
3.90187	1.714	16.9969	0.566502	3.5003	1.87946	16.9966	0.621809	3.47882	1.78225	16.9966	0.589271	3.43634	1.71978	17.0012	0.567876	3.42836	1.69958	17.0057	0.561264
3.91853	1.71645	17.0801	0.567321	3.51707	1.88213	17.0804	0.622702	3.49548	1.78495	17.0799	0.590174	3.45295	1.72102	17.0842	0.568291	3.44496	1.70179	17.0888	0.562003
3.9352	1.7192	17.1635	0.568241	3.53357	1.88509	17.163	0.623692	3.51225	1.78721	17.1638	0.59093	3.46971	1.72399	17.168	0.569284	3.46168	1.70421	17.1723	0.562813
3.9518	1.72197	17.2465	0.569167	3.55018	1.88793	17.246	0.624642	3.52886	1.79	17.2468	0.591863	3.48637	1.7264	17.2513	0.57009	3.47834	1.70614	17.2556	0.563458
3.96852	1.72468	17.3301	0.570074	3.567	1.89127	17.3301	0.625759	3.54552	1.7926	17.3301	0.592732	3.50304	1.72821	17.3346	0.570696	3.495	1.70837	17.339	0.564204
3.98512	1.72706	17.4131	0.57087	3.58361	1.89378	17.4132	0.626599	3.56218	1.79525	17.4134	0.593619	3.51975	1.731	17.4182	0.571629	3.51177	1.71058	17.4228	0.564943
4.00184	1.7303	17.4967	0.571953	3.60027	1.89631	17.4965	0.627445	3.57884	1.79772	17.4967	0.594445	3.53636	1.73339	17.5013	0.572428	3.52837	1.71284	17.5058	0.565699
4.01855	1.73296	17.5803	0.572843	3.61698	1.89949	17.58	0.628508	3.59545	1.79998	17.5798	0.595201	3.55296	1.73561	17.5843	0.573171	3.54498	1.71509	17.5888	0.566452
4.03511	1.73529	17.6631	0.573622	3.63359	1.90218	17.663	0.629408	3.61211	1.80278	17.663	0.596137	3.56968	1.73773	17.6679	0.57388	3.56164	1.71699	17.6722	0.567087
4.05187	1.73785	17.7468	0.574478	3.65025	1.90463	17.7464	0.630227	3.62887	1.80524	17.7468	0.59696	3.58629	1.74053	17.7509	0.574816	3.57836	1.71903	17.7557	0.567769
4.06853	1.7408	17.8301	0.575465	3.66686	1.90749	17.8294	0.631184	3.64548	1.80761	17.8299	0.597753	3.60295	1.74273	17.8342	0.575552	3.59496	1.72131	17.8387	0.568532
4.08509	1.74335	17.9129	0.576318	3.68362	1.91079	17.9132	0.632288	3.66214	1.81021	17.9132	0.598622	3.61971	1.74475	17.918	0.576227	3.61162	1.7235	17.922	0.569264
4.10186	1.74583	17.9968	0.577147	3.70034	1.91314	17.9968	0.633074	3.67886	1.81304	17.9968	0.599569	3.63632	1.74698	18.0011	0.576973	3.62834	1.72518	18.0056	0.569826
4.11852	1.74848	18.0801	0.578033	3.71695	1.91527	18.0799	0.633786	3.69552	1.81479	18.0801	0.600154	3.65298	1.74969	18.0844	0.57788	3.645	1.72732	18.0889	0.570542
4.13518	1.75137	18.1634	0.579	3.73366	1.91829	18.1634	0.634796	3.71212	1.81744	18.1631	0.60104	3.66964	1.75166	18.1676	0.578538	3.66166	1.72984	18.1722	0.571385
4.15184	1.75402	18.2467	0.579886	3.75037	1.9211	18.247	0.635736	3.72889	1.8199	18.247	0.601863	3.68636	1.75358	18.2513	0.579181	3.67832	1.73141	18.2555	0.57191
4.16855	1.75571	18.3302	0.580452	3.76687	1.92291	18.3295	0.636341	3.74555	1.8223	18.3302	0.602666	3.70302	1.75613	18.3346	0.580033	3.69504	1.73349	18.3392	0.572605
4.18516	1.75839	18.4133	0.581348	3.78359	1.92543	18.4131	0.637184	3.76216	1.82427	18.4133	0.603324	3.71968	1.75804	18.4178	0.580672	3.71164	1.73529	18.4221	0.573207
4.20182	1.76112	18.4966	0.582261	3.80025	1.92836	18.4963	0.638164	3.77882	1.82655	18.4966	0.604087	3.73639	1.76048	18.5014	0.581488	3.72836	1.73735	18.5057	0.573896
4.21848	1.76332	18.5799	0.582997	3.81686	1.93071	18.5794	0.63895	3.79548	1.829	18.5799	0.604906	3.75305	1.76218	18.5847	0.582057	3.74502	1.73941	18.5891	0.574585
4.2352	1.76556	18.6635	0.583746	3.83368	1.93273	18.6635	0.639625	3.81209	1.83112	18.663	0.605615	3.76961	1.76475	18.6675	0.582916	3.76168	1.74142	18.6723	0.575258
4.2518	1.76825	18.7465	0.584645	3.85029	1.93563	18.7465	0.640595	3.8288	1.83306	18.7465	0.606264	3.78637	1.76696	18.7513	0.583656	3.77834	1.74345	18.7556	0.575936
4.26852	1.77093	18.8301	0.585542	3.86695	1.93835	18.8299	0.641505	3.84552	1.83565	18.8301	0.60713	3.80304	1.76871	18.8347	0.584241	3.79505	1.74516	18.8392	0.576508
4.28523	1.77283	18.9137	0.586177	3.88361	1.94021	18.9132	0.642127	3.86212	1.83787	18.9131	0.607873	3.81959	1.77057	18.9174	0.584863	3.81161	1.74673	18.922	0.577033
4.30178	1.77561	18.9964	0.587107	3.90032	1.94238	18.9967	0.642853	3.87884	1.83971	18.9967	0.608488	3.83636	1.77262	19.0012	0.585548	3.82832	1.74834	19.0055	0.577572
4.31855	1.77788	19.0803	0.587866	3.91693	1.94551	19.0798	0.6439	3.89561	1.84213	19.0806	0.609298	3.85302	1.77508	19.0846	0.586371	3.84504	1.75062	19.0892	0.578334
4.33516	1.78012	19.1633	0.588615	3.93364	1.94718	19.1633	0.644458	3.91221	1.84409	19.1636	0.609953	3.86962	1.77679	19.1675	0.586943	3.86164	1.75242	19.1721	0.578936
4.35182	1.78227	19.2466	0.589334	3.9503	1.94978	19.2466	0.645328	3.92887	1.84658	19.2468	0.610786	3.88634	1.77871	19.2511	0.587585	3.8783	1.75372	19.2554	0.579371
4.36859	1.78439	19.3305	0.590043	3.96696	1.95186	19.3299	0.646023	3.94553	1.8483	19.3302	0.611361	3.90305	1.78104	19.3347	0.588365	3.89507	1.7562	19.3393	0.580201
4.3852	1.78701	19.4135	0.59092	3.98357	1.95414	19.413	0.646786	3.9622	1.85039	19.4135	0.61206	3.91971	1.78291	19.418	0.58899	3.91168	1.75808	19.4223	0.580829
4.4018	1.78937	19.4965	0.591709	4.00028	1.9565	19.4965	0.647575	3.97875	1.85241	19.4962	0.612736	3.93632	1.78483	19.501	0.589632	3.92834	1.75965	19.5056	0.581355
4.41852	1.79139	19.5801	0.592385	4.017	1.95865	19.5801	0.648294	3.99546	1.85468	19.5798	0.613495	3.95298	1.7867	19.5844	0.590258	3.94505	1.76097	19.5892	0.581796
4.43518	1.79298	19.6634	0.592916	4.0335	1.96065	19.6626	0.648963	4.01218	1.85631	19.6634	0.61404	3.96964	1.78872	19.6677	0.590933	3.96166	1.76293	19.6722	0.582452
4.45178	1.79586	19.7464	0.59388	4.05027	1.96295	19.7465	0.649732	4.02879	1.85842	19.7464	0.614746	3.9863	1.79043	19.7509	0.591505	3.97827	1.7649	19.7553	0.58311
4.46845	1.79782	19.8297	0.594535	4.06698	1.9654	19.83	0.650552	4.0455	1.86077	19.83	0.615532	4.00302	1.79241	19.8346	0.592167	3.99498	1.76612	19.8389	0.583518
4.48521	1.79995	19.9136	0.595247	4.08359	1.967	19.9131	0.651087	4.06221	1.86294	19.9136	0.616258	4.01968	1.7942	19.9179	0.592766	4.0117	1.76799	19.9225	0.584144
4.50187	1.80181	19.9969	0.59587	4.1003	1.96957	19.9966	0.651946	4.07882	1.86446	19.9966	0.616766	4.03628	1.79634	20.0008	0.593482	4.0283	1.76988	20.0054	0.584776
4.51848	1.80406	20.0799	0.596622	4.11696	1.97183	20.0799	0.652702	4.09543	1.86621	20.0796	0.617351	4.05305	1.7983	20.0847	0.594137	4.04496	1.77134	20.0887	0.585264
4.5352	1.80625	20.1635	0.597355	4.13362	1.97407	20.1632	0.653452	4.1122	1.86873	20.1635	0.618194	4.06966	1.7997	20.1678	0.594605	4.06173	1.77332	20.1726	0.585926
4.55191	1.80815	20.2471	0.59799	4.15028	1.97595	20.2465	0.65408	4.12886	1.87033	20.2468	0.618729	4.08627	1.80204	20.2508	0.595388	4.07834	1.77489	20.2556	0.586452
4.56846	1.81026	20.3298	0.598696	4.16695	1.97791	20.3299	0.654736	4.14552	1.8722	20.3301	0.619355	4.10303	1.8037	20.3346	0.595943	4.09495	1.77693	20.3387	0.587134
4.58518	1.8123	20.4134	0.599378	4.18361	1.98033	20.4131	0.655545	4.16223	1.87455	20.4137	0.62014	4.1197	1.80569	20.418	0.596609	4.11171	1.77888	20.4225	0.587786
4.60184	1.81451	20.4967	0.600117	4.20027	1.98196	20.4964	0.65609	4.17889	1.87631	20.4969	0.620729	4.1363	1.80728	20.5009	0.59714	4.12832	1.77911	20.5055	0.587863
4.6185	1.81589	20.58	0.600579	4.21693	1.98385	20.5798	0.656722	4.1955	1.87809	20.58	0.621324	4.15302	1.80919	20.5846	0.597779	4.14504	1.78126	20.5891	0.588582
4.63516	1.81817	20.6633	0.601341	4.23364	1.98629	20.6633	0.657538	4.21216	1.87966	20.6633	0.621849	4.16968	1.81091	20.6678	0.598355	4.1617	1.78306	20.6724	0.589184
4.65187	1.82035	20.7468	0.60207	4.25025	1.98848	20.7464	0.658271	4.22882	1.88186	20.7466	0.622585	4.18634	1.81226	20.7512	0.598806	4.17836	1.78482	20.7557	0.589773
4.66848	1.82199	20.8299	0.602619	4.26696	1.98865	20.8299	0.658328	4.24548	1.88355	20.8299	0.623151	4.20295	1.81313	20.8342	0.599097	4.19496	1.78575	20.8388	0.590084
4.68514	1.82322	20.9132	0.60303	4.28362	1.99053	20.9132	0.658957	4.26214	1.88542	20.9132	0.623776	4.21966	1.81551	20.9178	0.599893	4.21168	1.7877	20.9224	0.590736
4.70186	1.82591	20.9968	0.60393	4.30023	1.9927	20.9962	0.659682	4.27886	1.88722	20.9968	0.624378	4.23632	1.81653	21.0011	0.600234	4.22828	1.78952	21.0053	0.591344
4.71852	1.82752	21.0801	0.604468	4.31695	1.99482	21.0799	0.660391	4.29546	1.8892	21.0798	0.62504	4.25293	1.8179	21.0841	0.600692	4.24495	1.79115	21.0887	0.59189
4.73512	1.8292	21.1631	0.60503	4.33366	1.99683	21.1634	0.661064	4.31218	1.89099	21.1634	0.625639	4.2697	1.82023	21.168	0.601472	4.26171	1.79273	21.1725	0.592418
4.75189	1.83148	21.247	0.605793	4.35027	1.9988	21.2464	0.661722	4.32889	1.89234	21.247	0.62609	4.28641	1.82195	21.2515	0.602047	4.27837	1.7932	21.2558	0.592575
4.76855	1.83299	21.3302	0.606298	4.36698	2.00069	21.33	0.662355	4.3455	1.89442	21.33	0.626786	4.30296	1.82331	21.3342	0.602502	4.29498	1.79531	21.3388	0.593281
4.78511	1.8354	21.413	0.607104	4.38364	2.00221	21.4133	0.662863	4.36221	1.89589	21.4135	0.627278	4.31973	1.82464	21.4181	0.602946	4.31164	1.79669	21.4221	0.593742
4.80187	1.83574	21.4968	0.607217	4.40025	2.00371	21.4963	0.663365	4.37887	1.89779	21.4968	0.627913	4.33634	1.82699	21.5011	0.603732	4.32836	1.79858	21.5057	0.594375
4.81853	1.83779	21.5801	0.607903	4.41691	2.00586	21.5797	0.664084	4.39548	1.89915	21.5799	0.628368	4.353	1.82877	21.5845	0.604328	4.34502	1.80041	21.5891	0.594987
4.83514	1.83978	21.6632	0.608569	4.43362	2.00809	21.6632	0.664829	4.41214	1.90119	21.6632	0.62905	4.36977	1.82976	21.6683	0.604659	4.36168	1.80075	21.6723	0.5951
4.85186	1.84183	21.7468	0.609254	4.45028	2.00957	21.7465	0.665324	4.42886	1.90293	21.7468	0.629632	4.38632	1.8315	21.7511	0.605241	4.37839	1.80279	21.7559	0.595783
4.86852	1.84376	21.8301	0.6099	4.46695	2.01135	21.8299	0.66592	4.44552	1.90444	21.8301	0.630137	4.40298	1.83335	21.8344	0.60586	4.395	1.804	21.8389	0.596187
4.88512	1.84608	21.9131	0.610676	4.48361	2.01328	21.9131	0.666565	4.46212	1.9058	21.9131	0.630592	4.41964	1.83557	21.9177	0.606602	4.41166	1.80598	21.9223	0.596849
4.90184	1.84778	21.9967	0.611244	4.50032	2.01507	21.9967	0.667164	4.47878	1.9077	21.9964	0.631227	4.4363	1.83667	22.001	0.60697	4.42832	1.8066	22.0056	0.597057
4.91855	1.84934	22.0802	0.611766	4.51693	2.01681	22.0798	0.667746	4.49555	1.90948	22.0802	0.631823	4.45296	1.8379	22.0843	0.607381	4.44498	1.80834	22.0888	0.597639
4.93516	1.85175	22.1633	0.612572	4.53364	2.01841	22.1633	0.668281	4.51216	1.91097	22.1633	0.632321	4.46957	1.83971	22.1673	0.607987	4.46164	1.80981	22.1721	0.59813
4.95177	1.85299	22.2463	0.612987	4.55036	2.02091	22.2469	0.669117	4.52882	1.91247	22.2466	0.632823	4.48634	1.84171	22.2512	0.608656	4.4783	1.81151	22.2554	0.598699
4.96853	1.85491	22.3301	0.613629	4.56691	2.02203	22.3297	0.669492	4.54559	1.91457	22.3304	0.633525	4.50305	1.84331	22.3347	0.609191	4.49502	1.81228	22.3391	0.598957
4.9852	1.85659	22.4135	0.614191	4.58362	2.02381	22.4132	0.670087	4.5622	1.91592	22.4135	0.633977	4.51961	1.84424	22.4175	0.609502	4.51168	1.81376	22.4223	0.599452
5.00186	1.85845	22.4968	0.614813	4.60028	2.02557	22.4965	0.670676	4.5788	1.91733	22.4965	0.634448	4.53637	1.84632	22.5013	0.610197	4.52834	1.81557	22.5056	0.600057
5.01852	1.86057	22.5801	0.615522	4.61695	2.02756	22.5799	0.671341	4.59552	1.91928	22.5801	0.6351	4.55309	1.84795	22.5849	0.610742	4.54505	1.81682	22.5892	0.600475
5.03523	1.86151	22.6637	0.615836	4.63361	2.02881	22.6632	0.671759	4.61212	1.92073	22.6631	0.635585	4.56964	1.84926	22.6677	0.611181	4.56166	1.81794	22.6722	0.600849
5.05178	1.86328	22.7464	0.616428	4.65032	2.03038	22.7467	0.672284	4.62884	1.92213	22.7467	0.636054	4.58641	1.85118	22.7515	0.611823	4.57832	1.81927	22.7555	0.601294
5.0685	1.86538	22.83	0.61713	4.66687	2.0322	22.8295	0.672893	4.64555	1.9236	22.8302	0.636545	4.60302	1.85229	22.8346	0.612194	4.59503	1.82037	22.8391	0.601662
5.08521	1.8671	22.9136	0.617706	4.68359	2.03411	22.913	0.673532	4.66216	1.92526	22.9133	0.6371	4.61962	1.85378	22.9176	0.612692	4.61164	1.82199	22.9222	0.602204
5.10182	1.86822	22.9966	0.61808	4.7003	2.03566	22.9966	0.67405	4.67882	1.92672	22.9966	0.637589	4.63634	1.85513	23.0011	0.613144	4.6283	1.82321	23.0054	0.602612
5.11854	1.87002	23.0802	0.618682	4.71696	2.03685	23.0799	0.674448	4.69553	1.92841	23.0801	0.638154	4.653	1.85703	23.0844	0.613779	4.64502	1.82449	23.089	0.60304
5.1352	1.87168	23.1635	0.619237	4.73357	2.03903	23.163	0.675177	4.71214	1.9296	23.1632	0.638552	4.66966	1.85874	23.1678	0.614351	4.66162	1.82583	23.172	0.603488
5.1518	1.87311	23.2465	0.619716	4.75034	2.04075	23.2468	0.675753	4.7288	1.93168	23.2465	0.639247	4.68632	1.85896	23.251	0.614425	4.67828	1.82706	23.2553	0.6039
5.16846	1.87501	23.3298	0.620351	4.767	2.04219	23.3301	0.676234	4.74552	1.93279	23.3301	0.639619	4.70298	1.86081	23.3344	0.615043	4.695	1.8285	23.339	0.604381
5.18518	1.87625	23.4134	0.620766	4.78355	2.04359	23.4129	0.676702	4.76223	1.93455	23.4136	0.640207	4.71964	1.8626	23.4177	0.615642	4.71166	1.82985	23.4222	0.604833
5.20184	1.8784	23.4967	0.621485	4.80027	2.04536	23.4965	0.677294	4.77884	1.93571	23.4967	0.640595	4.7363	1.86372	23.5009	0.616017	4.72827	1.83121	23.5053	0.605288
5.21855	1.87981	23.5802	0.621957	4.81698	2.04694	23.58	0.677823	4.7955	1.93755	23.58	0.641211	4.75302	1.86529	23.5846	0.616542	4.74498	1.83222	23.5889	0.605625
5.23521	1.88125	23.6636	0.622438	4.83359	2.04805	23.6631	0.678194	4.81221	1.93896	23.6636	0.641682	4.76973	1.86617	23.6681	0.616836	4.76175	1.83391	23.6727	0.606191
5.25187	1.88303	23.7469	0.623033	4.85025	2.04941	23.7463	0.678649	4.82882	1.94021	23.7466	0.6421	4.78634	1.86752	23.7512	0.617288	4.7783	1.83511	23.7554	0.606592
5.26848	1.8848	23.8299	0.623625	4.86696	2.0514	23.8299	0.679314	4.84548	1.94169	23.8299	0.642595	4.803	1.86923	23.8345	0.61786	4.79496	1.83628	23.8387	0.606983
5.28514	1.886	23.9132	0.624027	4.88357	2.05292	23.9129	0.679823	4.8622	1.94331	23.9135	0.643137	4.81966	1.87071	23.9177	0.618355	4.81173	1.83781	23.9226	0.607495
5.30191	1.88739	23.9971	0.624492	4.90028	2.05442	23.9965	0.680324	4.8788	1.94459	23.9965	0.643565	4.83627	1.87221	24.0008	0.618856	4.82834	1.83898	24.0056	0.607886
5.31846	1.8893	24.0798	0.62513	4.91695	2.05607	24.0799	0.680876	4.89546	1.9459	24.0798	0.644003	4.85303	1.87427	24.0846	0.619545	4.84495	1.84068	24.0887	0.608455
5.33518	1.8906	24.1634	0.625565	4.93361	2.05754	24.1632	0.681368	4.91223	1.94749	24.1636	0.644535	4.86964	1.87398	24.1677	0.619448	4.86171	1.84133	24.1725	0.608672
5.35184	1.89186	24.2467	0.625987	4.95027	2.05897	24.2464	0.681846	4.92884	1.94891	24.2467	0.64501	4.8863	1.87615	24.251	0.620174	4.87832	1.84276	24.2555	0.609151
5.3685	1.89336	24.33	0.626488	4.96698	2.06047	24.33	0.682348	4.9455	1.95019	24.33	0.645438	4.90302	1.87771	24.3346	0.620696	4.89498	1.84436	24.3389	0.609686
5.38516	1.89509	24.4133	0.627067	4.98364	2.0619	24.4133	0.682826	4.96216	1.95162	24.4133	0.645916	4.91968	1.8791	24.4178	0.621161	4.9117	1.84544	24.4224	0.610047
5.40187	1.89669	24.4968	0.627602	5.0003	2.06382	24.4966	0.683468	4.97882	1.95324	24.4966	0.646458	4.93629	1.88026	24.5009	0.621548	4.92836	1.8468	24.5057	0.610502
5.41853	1.89816	24.5801	0.628094	5.01696	2.06494	24.5799	0.683843	4.99553	1.95472	24.5801	0.646953	4.95295	1.88055	24.5842	0.621645	4.94496	1.84775	24.5887	0.610819
5.43519	1.8997	24.6635	0.628609	5.03368	2.06643	24.6635	0.684341	5.0122	1.9561	24.6635	0.647415	4.96971	1.88276	24.668	0.622385	4.96168	1.84877	24.6724	0.611161
5.45186	1.9015	24.7468	0.629211	5.05023	2.06794	24.7462	0.684846	5.02886	1.95724	24.7468	0.647796	4.98637	1.88422	24.7513	0.622873	4.97834	1.85049	24.7557	0.611736
5.46846	1.90269	24.8298	0.629609	5.06695	2.0697	24.8299	0.685435	5.04552	1.95905	24.8301	0.648401	5.00298	1.88549	24.8344	0.623298	4.99505	1.85174	24.8392	0.612154
5.48523	1.90382	24.9137	0.629987	5.08366	2.07094	24.9134	0.685849	5.06212	1.96015	24.9131	0.648769	5.0197	1.88662	24.918	0.623676	5.01171	1.85261	24.9225	0.612445
5.50184	1.90567	24.9967	0.630605	5.10027	2.07256	24.9964	0.686391	5.07884	1.96146	24.9967	0.649207	5.03641	1.88756	25.0015	0.62399	5.02837	1.85431	25.0058	0.613013
5.5185	1.90739	25.08	0.631181	5.11693	2.07414	25.0798	0.68692	5.0955	1.9627	25.08	0.649622	5.05296	1.88886	25.0842	0.624425	5.04503	1.85574	25.0891	0.613492
5.53516	1.90821	25.1633	0.631455	5.13364	2.07554	25.1633	0.687388	5.11211	1.96418	25.163	0.650117	5.06962	1.88998	25.1675	0.624799	5.06164	1.85634	25.1721	0.613692
5.55182	1.91	25.2466	0.632054	5.15025	2.077	25.2463	0.687876	5.12887	1.96549	25.2468	0.650555	5.08639	1.89111	25.2514	0.625177	5.07836	1.85783	25.2557	0.614191
5.56848	1.91145	25.3299	0.632538	5.16691	2.07832	25.3296	0.688318	5.14553	1.96655	25.3301	0.65091	5.103	1.89255	25.3344	0.625659	5.09496	1.8589	25.3387	0.614548
5.58503	1.91268	25.4127	0.63295	5.18362	2.07997	25.4132	0.68887	5.16214	1.96822	25.4132	0.651468	5.11966	1.89387	25.4178	0.6261	5.11162	1.86001	25.4221	0.61492
5.60186	1.91422	25.4968	0.633465	5.20028	2.08145	25.4965	0.689365	5.17891	1.96947	25.497	0.651886	5.13632	1.89518	25.5011	0.626538	5.12839	1.86114	25.5059	0.615298
5.61857	1.91594	25.5804	0.63404	5.217	2.08268	25.5801	0.689776	5.19552	1.97081	25.5801	0.652334	5.15298	1.89718	25.5844	0.627207	5.145	1.86263	25.589	0.615796
5.63518	1.91761	25.6634	0.634599	5.23366	2.08464	25.6634	0.690431	5.21218	1.97136	25.6634	0.652518	5.1697	1.89737	25.668	0.627271	5.16166	1.86371	25.6723	0.616157
5.65184	1.91895	25.7467	0.635047	5.25037	2.08593	25.747	0.690863	5.22889	1.97274	25.7469	0.65298	5.18636	1.89866	25.7512	0.627702	5.17837	1.86468	25.7558	0.616482
5.66855	1.92015	25.8302	0.635448	5.26693	2.08708	25.8298	0.691247	5.2455	1.97409	25.83	0.653431	5.20302	1.89999	25.8346	0.628147	5.19498	1.86588	25.8389	0.616883
5.68516	1.92159	25.9133	0.63593	5.28359	2.08825	25.9131	0.691639	5.26221	1.97476	25.9135	0.653656	5.21968	1.90137	25.9179	0.628609	5.2117	1.86716	25.9225	0.617311
5.70182	1.92344	25.9966	0.636548	5.3003	2.09	25.9966	0.692224	5.27882	1.97632	25.9966	0.654177	5.23639	1.90292	26.0014	0.629127	5.22836	1.86817	26.0057	0.617649
5.71848	1.92473	26.0799	0.63698	5.31691	2.09096	26.0796	0.692545	5.29553	1.97773	26.0802	0.654649	5.253	1.90289	26.0845	0.629117	5.24496	1.8695	26.0888	0.618094
5.73514	1.92603	26.1632	0.637415	5.33362	2.09237	26.1632	0.693017	5.31214	1.97882	26.1632	0.655013	5.26966	1.905	26.1678	0.629823	5.26168	1.87052	26.1724	0.618435
5.75186	1.92795	26.2468	0.638057	5.35028	2.09388	26.2465	0.693522	5.3288	1.97959	26.2465	0.655271	5.28632	1.90647	26.251	0.630314	5.27828	1.87153	26.2553	0.618773
5.76846	1.9289	26.3298	0.638375	5.36695	2.09566	26.3299	0.694117	5.34552	1.98104	26.3301	0.655756	5.30304	1.90787	26.3347	0.630783	5.295	1.87291	26.339	0.619234
5.78518	1.93051	26.4134	0.638913	5.38361	2.09646	26.4132	0.694385	5.36212	1.98223	26.4131	0.656154	5.31959	1.90869	26.4174	0.631057	5.31166	1.87378	26.4222	0.619525
5.80178	1.93179	26.4964	0.639341	5.40032	2.09813	26.4967	0.694943	5.37878	1.98316	26.4964	0.656465	5.33636	1.90943	26.5012	0.631304	5.32832	1.87441	26.5055	0.619736
5.8185	1.93349	26.58	0.63991	5.41698	2.09928	26.58	0.695328	5.39555	1.9845	26.5802	0.656913	5.35302	1.91121	26.5846	0.6319	5.34504	1.87599	26.5892	0.620264
5.83516	1.93485	26.6633	0.640365	5.43364	2.10065	26.6633	0.695786	5.41221	1.98626	26.6635	0.657502	5.36962	1.91206	26.6676	0.632184	5.36169	1.87709	26.6724	0.620632
5.85187	1.93598	26.7468	0.640742	5.4503	2.10208	26.7466	0.696264	5.42887	1.98738	26.7468	0.657876	5.38634	1.91374	26.7512	0.632746	5.3783	1.87809	26.7555	0.620967
5.86853	1.93716	26.8302	0.641137	5.46696	2.1029	26.8299	0.696538	5.44559	1.98848	26.8304	0.658244	5.40305	1.91413	26.8347	0.632876	5.39507	1.87953	26.8393	0.621448
5.88519	1.93919	26.9135	0.641816	5.48362	2.10485	26.9132	0.697191	5.4622	1.99007	26.9135	0.658776	5.41971	1.91597	26.918	0.633492	5.41168	1.88094	26.9223	0.62192
5.9018	1.94042	26.9965	0.642227	5.50028	2.10588	26.9965	0.697535	5.47875	1.99068	26.9962	0.65898	5.43637	1.91671	27.0013	0.633739	5.42834	1.88162	27.0057	0.622147
5.91846	1.94145	27.0798	0.642572	5.51695	2.10739	27.0799	0.69804	5.49552	1.99241	27.0801	0.659559	5.45298	1.91813	27.0844	0.634214	5.44511	1.88288	27.0895	0.622569
5.93518	1.94311	27.1634	0.643127	5.53355	2.1085	27.1628	0.698411	5.51218	1.99341	27.1634	0.659893	5.46964	1.91945	27.1676	0.634656	5.46166	1.8839	27.1722	0.62291
5.95178	1.94436	27.2464	0.643545	5.55021	2.10979	27.2462	0.698843	5.52884	1.99476	27.2467	0.660344	5.48636	1.91984	27.2513	0.634786	5.47827	1.88484	27.2553	0.623224
5.96845	1.94545	27.3297	0.64391	5.56693	2.11115	27.3298	0.699298	5.5455	1.99577	27.33	0.660682	5.50296	1.92135	27.3342	0.635291	5.49503	1.88584	27.3391	0.623559
5.98521	1.94679	27.4136	0.644358	5.58353	2.11204	27.4127	0.699595	5.56216	1.99697	27.4133	0.661084	5.51968	1.92257	27.4178	0.635699	5.51164	1.88685	27.4222	0.623896
6.00182	1.94834	27.4966	0.644876	5.60025	2.11368	27.4964	0.700144	5.57877	1.99822	27.4963	0.661502	5.53634	1.92439	27.5012	0.636308	5.5283	1.88838	27.5054	0.624408
6.01848	1.9496	27.5799	0.645298	5.61702	2.11503	27.5802	0.700595	5.59543	1.99888	27.5797	0.661722	5.553	1.92441	27.5845	0.636314	5.54496	1.88891	27.5887	0.624585
6.0352	1.95129	27.6635	0.645863	5.63362	2.11653	27.6632	0.701097	5.6122	2.00059	27.6635	0.662294	5.56966	1.92576	27.6678	0.636766	5.56168	1.88994	27.6724	0.62493
6.05186	1.9521	27.7468	0.646134	5.65028	2.11667	27.7465	0.701144	5.62886	2.00164	27.7468	0.662645	5.58627	1.92727	27.7508	0.637271	5.57828	1.89115	27.7553	0.625334
6.06852	1.95355	27.8301	0.646619	5.66694	2.1181	27.8298	0.701622	5.64552	2.00249	27.8301	0.66293	5.60303	1.92874	27.8346	0.637763	5.59489	1.8918	27.8384	0.625552
6.08523	1.9548	27.9137	0.647037	5.68361	2.12033	27.9131	0.702368	5.66223	2.00404	27.9137	0.663448	5.61975	1.92924	27.9182	0.63793	5.61171	1.89273	27.9225	0.625863
6.10189	1.95611	27.9969	0.647475	5.70027	2.12105	27.9964	0.702609	5.67889	2.00537	27.9969	0.663893	5.63636	1.93027	28.0012	0.638274	5.62837	1.89393	28.0058	0.626264
6.1185	1.95741	28.08	0.64791	5.71693	2.1224	28.0797	0.70306	5.69545	2.00631	28.0797	0.664207	5.65307	1.93201	28.0848	0.638856	5.64498	1.89517	28.0888	0.626679
6.13511	1.9584	28.1631	0.648241	5.73364	2.12425	28.1633	0.703679	5.71216	2.00662	28.1633	0.664311	5.66973	1.93306	28.1681	0.639207	5.66175	1.89603	28.1727	0.626967
6.15187	1.96002	28.2468	0.648783	5.75025	2.12574	28.2464	0.704177	5.72882	2.00873	28.2466	0.665017	5.68629	1.93395	28.2509	0.639505	5.67836	1.89729	28.2557	0.627388
6.16843	1.96119	28.3296	0.649174	5.76691	2.12634	28.3297	0.704378	5.74548	2.00976	28.3299	0.665361	5.70294	1.935	28.3342	0.639856	5.69496	1.89835	28.3388	0.627742
6.18514	1.96206	28.4132	0.649465	5.78357	2.12769	28.413	0.704829	5.7622	2.01016	28.4135	0.665495	5.71966	1.93658	28.4178	0.640385	5.71162	1.89952	28.422	0.628134
6.20186	1.96376	28.4968	0.650033	5.80018	2.12931	28.496	0.705371	5.7788	2.01134	28.4965	0.66589	5.73632	1.93701	28.501	0.640528	5.72828	1.90072	28.5053	0.628535
6.21846	1.96444	28.5798	0.650261	5.81695	2.13029	28.5799	0.705699	5.79546	2.01324	28.5798	0.666525	5.75298	1.93805	28.5844	0.640876	5.74495	1.90182	28.5887	0.628903
6.23518	1.96553	28.6634	0.650625	5.83366	2.13183	28.6634	0.706214	5.81212	2.01432	28.6631	0.666886	5.7697	1.93945	28.668	0.641344	5.76166	1.90271	28.6722	0.629201
6.25189	1.96679	28.7469	0.651047	5.85032	2.13251	28.7467	0.706441	5.82884	2.0148	28.7467	0.667047	5.78636	1.94093	28.7512	0.641839	5.77832	1.90433	28.7555	0.629742
6.2685	1.96785	28.83	0.651401	5.86698	2.13451	28.83	0.70711	5.8455	2.01629	28.83	0.667545	5.80296	1.9414	28.8343	0.641997	5.79498	1.90536	28.8389	0.630087
6.28521	1.9689	28.9136	0.651753	5.8837	2.13538	28.9136	0.707401	5.86216	2.01761	28.9133	0.667987	5.81962	1.94236	28.9175	0.642318	5.81164	1.90605	28.9221	0.630318
6.30187	1.96946	28.9968	0.65194	5.90025	2.13642	28.9963	0.707749	5.87887	2.01861	28.9968	0.668321	5.83634	1.94387	29.0011	0.642823	5.82836	1.90671	29.0057	0.630538
6.31848	1.97104	29.0799	0.652468	5.91691	2.13747	29.0797	0.7081	5.89553	2.01944	29.0801	0.668599	5.85305	1.94552	29.0847	0.643375	5.84502	1.90813	29.0891	0.631013
6.33514	1.97207	29.1632	0.652813	5.93362	2.13941	29.1632	0.708749	5.91214	2.02061	29.1632	0.66899	5.86971	1.94558	29.168	0.643395	5.86168	1.90929	29.1723	0.631401
6.35186	1.97249	29.2468	0.652953	5.95028	2.14038	29.2465	0.709074	5.92886	2.02234	29.2468	0.669569	5.88637	1.94698	29.2513	0.643863	5.87839	1.91016	29.2559	0.631692
6.36852	1.9738	29.3301	0.653391	5.96695	2.14115	29.3299	0.709331	5.94557	2.0227	29.3303	0.669689	5.90298	1.94818	29.3344	0.644264	5.89505	1.91152	29.3392	0.632147
6.38512	1.97494	29.4131	0.653773	5.98366	2.14286	29.4134	0.709903	5.96212	2.02366	29.4131	0.67001	5.91964	1.94933	29.4177	0.644649	5.91161	1.91149	29.422	0.632137
6.40178	1.97544	29.4964	0.65394	6.00027	2.14409	29.4965	0.710314	5.97884	2.02522	29.4967	0.670532	5.93636	1.95024	29.5013	0.644953	5.92837	1.91299	29.5058	0.632639
6.41855	1.96726	29.5803	0.651204	6.01693	2.14511	29.5798	0.710656	5.9955	2.02636	29.58	0.670913	5.95296	1.95127	29.5843	0.645298	5.94503	1.91412	29.5891	0.633017
6.43516	1.88113	29.6633	0.622398	6.03359	2.1462	29.6631	0.71102	6.01216	2.02694	29.6633	0.671107	5.96962	1.95237	29.6675	0.645666	5.96159	1.91515	29.6719	0.633361
6.45177	1.96374	29.7463	0.650027	6.0503	2.14759	29.7466	0.711485	6.02882	2.02788	29.7466	0.671421	5.98639	1.9534	29.7514	0.64601	5.97836	1.91626	29.7558	0.633732
6.46853	1.97964	29.8301	0.655344	6.06696	2.14915	29.8299	0.712007	6.04553	2.02968	29.8301	0.672023	6.003	1.95453	29.8345	0.646388	5.99502	1.91671	29.8391	0.633883
6.48519	1.96108	29.9134	0.649137	6.08368	2.14987	29.9135	0.712247	6.0622	2.03053	29.9135	0.672308	6.01966	1.95594	29.9177	0.64686	6.01162	1.91762	29.922	0.634187
6.50186	1.82599	29.9968	0.603957	6.10034	2.15128	29.9968	0.712719	6.07886	2.03112	29.9968	0.672505	6.03637	1.95656	30.0013	0.647067	6.02834	1.91928	30.0056	0.634742
6.51857	1.88985	30.0804	0.625314	6.11695	2.1527	30.0799	0.713194	6.09552	2.03212	30.0801	0.672839	6.05303	1.95772	30.0846	0.647455	6.04505	1.92012	30.0892	0.635023
6.53518	1.9168	30.1634	0.634328	6.13355	2.15361	30.1628	0.713498	6.11212	2.03399	30.1631	0.673465	6.06964	1.95861	30.1677	0.647753	6.06171	1.92063	30.1725	0.635194
6.55178	1.81616	30.2464	0.600669	6.15032	2.15496	30.2467	0.71395	6.12878	2.03481	30.2464	0.673739	6.08636	1.96009	30.2513	0.648247	6.07837	1.92182	30.2558	0.635592
6.5685	1.86777	30.33	0.61793	6.16693	2.15571	30.3298	0.714201	6.14555	2.03479	30.3302	0.673732	6.10307	1.96059	30.3348	0.648415	6.09504	1.92306	30.3391	0.636007
6.58511	1.99029	30.4131	0.658906	6.18353	2.15714	30.4127	0.714679	6.16221	2.03634	30.4136	0.674251	6.11968	1.96183	30.4179	0.648829	6.11169	1.92398	30.4224	0.636314
6.60182	1.99192	30.4966	0.659452	6.20036	2.15796	30.4969	0.714953	6.17882	2.03773	30.4966	0.674716	6.13634	1.96248	30.5011	0.649047	6.1283	1.92418	30.5054	0.636381
6.61853	1.98142	30.5801	0.65594	6.21691	2.15917	30.5797	0.715358	6.19554	2.03847	30.5802	0.674963	6.15305	1.96372	30.5847	0.649462	6.14502	1.92577	30.589	0.636913
6.6352	1.99429	30.6635	0.660244	6.23357	2.16043	30.6629	0.715779	6.21214	2.03964	30.6632	0.675355	6.16966	1.96493	30.6678	0.649866	6.16173	1.92699	30.6726	0.637321
6.6518	1.98943	30.7465	0.658619	6.25034	2.16182	30.7468	0.716244	6.22875	2.04032	30.7462	0.675582	6.18627	1.96546	30.7508	0.650043	6.17828	1.92807	30.7553	0.637682
6.66846	1.98633	30.8298	0.657582	6.26694	2.16296	30.8298	0.716625	6.24552	2.04109	30.8301	0.675839	6.20303	1.96689	30.8346	0.650522	6.19505	1.92797	30.8392	0.637649
6.68523	1.99556	30.9136	0.660669	6.28361	2.16372	30.9132	0.71688	6.26218	2.0422	30.9134	0.676211	6.21964	1.968	30.9177	0.650893	6.21166	1.92916	30.9223	0.638047
6.70184	1.99242	30.9967	0.659619	6.30032	2.16523	30.9967	0.717385	6.27889	2.04357	30.9969	0.676669	6.2363	1.96893	31.0009	0.651204	6.22827	1.93051	31.0053	0.638498
6.7185	1.9893	31.08	0.658575	6.31698	2.16635	31.08	0.717759	6.29555	2.04461	31.0802	0.677017	6.25307	1.96976	31.0848	0.651482	6.24503	1.9317	31.0891	0.638896
6.73527	1.99959	31.1639	0.662017	6.33364	2.16698	31.1633	0.71797	6.31221	2.04568	31.1636	0.677375	6.26968	1.97114	31.1679	0.651943	6.2617	1.93256	31.1725	0.639184
6.75187	1.9946	31.2469	0.660348	6.35025	2.16854	31.2463	0.718492	6.32882	2.04565	31.2466	0.677365	6.28639	1.97237	31.2514	0.652355	6.27836	1.93354	31.2557	0.639512
6.76843	1.99289	31.3297	0.659776	6.36691	2.16961	31.3296	0.718849	6.34543	2.0469	31.3296	0.677783	6.30305	1.97295	31.3347	0.652548	6.29507	1.93461	31.3393	0.63987
6.78514	2.00304	31.4132	0.663171	6.38357	2.17108	31.413	0.719341	6.3622	2.0485	31.4135	0.678318	6.31966	1.97373	31.4177	0.652809	6.31168	1.93559	31.4223	0.640197
6.80186	1.99611	31.4968	0.660853	6.40023	2.17182	31.4962	0.719589	6.3788	2.0493	31.4965	0.678585	6.33632	1.97489	31.501	0.653197	6.32834	1.93626	31.5056	0.640421
6.81841	1.99863	31.5796	0.661696	6.41695	2.17299	31.5798	0.71998	6.39541	2.05041	31.5796	0.678957	6.35303	1.97631	31.5846	0.653672	6.34494	1.93726	31.5887	0.640756
6.83512	2.00515	31.6631	0.663876	6.43361	2.174	31.6632	0.720318	6.41223	2.0513	31.6636	0.679254	6.36964	1.97675	31.6677	0.653819	6.36166	1.9386	31.6722	0.641204
6.85184	1.99967	31.7467	0.662043	6.45027	2.17529	31.7464	0.720749	6.42889	2.0523	31.7469	0.679589	6.3863	1.97796	31.7509	0.654224	6.37832	1.9395	31.7555	0.641505
6.8685	2.00227	31.83	0.662913	6.46703	2.17647	31.8303	0.721144	6.44545	2.05304	31.8298	0.679836	6.40302	1.97883	31.8346	0.654515	6.39493	1.93995	31.8386	0.641656
6.88516	2.00844	31.9133	0.664977	6.48364	2.17742	31.9133	0.721462	6.46221	2.05452	31.9135	0.680331	6.41973	1.98002	31.9181	0.654913	6.4117	1.94146	31.9224	0.642161
6.90187	2.00231	31.9968	0.662926	6.5003	2.17894	31.9966	0.72197	6.47882	2.05583	31.9966	0.680769	6.43634	1.98105	32.0012	0.655258	6.42841	1.94244	32.006	0.642488
6.91853	2.00691	32.0801	0.664465	6.51702	2.17952	32.0802	0.722164	6.49553	2.05597	32.0801	0.680816	6.45295	1.98182	32.0842	0.655515	6.44491	1.94289	32.0885	0.642639
6.9352	2.01107	32.1635	0.665856	6.53357	2.1809	32.163	0.722625	6.51225	2.05708	32.1637	0.681187	6.46971	1.98315	32.168	0.65596	6.46168	1.9439	32.1724	0.642977
6.95186	2.0059	32.2468	0.664127	6.55018	2.18161	32.246	0.722863	6.5288	2.05808	32.2465	0.681522	6.48637	1.98403	32.2513	0.656254	6.47834	1.94551	32.2557	0.643515
6.96846	2.01161	32.3298	0.666037	6.567	2.18288	32.3301	0.723288	6.54546	2.05919	32.3298	0.681893	6.50303	1.98466	32.3346	0.656465	6.495	1.94622	32.3389	0.643753
6.98512	2.01326	32.4131	0.666589	6.58361	2.18399	32.4132	0.723659	6.56218	2.06053	32.4134	0.682341	6.5197	1.98573	32.4179	0.656823	6.51177	1.94683	32.4228	0.643957
7.00189	2.00991	32.497	0.665468	6.60027	2.18515	32.4964	0.724047	6.57884	2.06054	32.4967	0.682344	6.53636	1.98685	32.5013	0.657197	6.52832	1.94795	32.5055	0.644331
7.01855	2.01548	32.5802	0.667331	6.61693	2.18645	32.5798	0.724482	6.59544	2.0619	32.5797	0.682799	6.55296	1.98781	32.5842	0.657518	6.54493	1.94866	32.5886	0.644569
7.03516	2.01627	32.6633	0.667595	6.63364	2.18709	32.6633	0.724696	6.61211	2.06306	32.663	0.683187	6.56962	1.98835	32.6675	0.657699	6.56164	1.94954	32.6722	0.644863
7.05187	2.01244	32.7469	0.666314	6.65025	2.18831	32.7463	0.725104	6.62887	2.06434	32.7469	0.683615	6.58628	1.98939	32.7509	0.658047	6.57836	1.95061	32.7557	0.645221
7.06853	2.01951	32.8301	0.668679	6.66686	2.18909	32.8294	0.725365	6.64553	2.06504	32.8301	0.683849	6.60294	1.99063	32.8342	0.658462	6.59496	1.9512	32.8387	0.645418
7.08514	2.01866	32.9132	0.668395	6.68368	2.1906	32.9135	0.72587	6.66209	2.0659	32.9129	0.684137	6.61966	1.99155	32.9177	0.658769	6.61162	1.95267	32.9221	0.64591
7.10186	2.01628	32.9968	0.667599	6.70034	2.19137	32.9968	0.726127	6.67891	2.06684	32.9971	0.684452	6.63637	1.99248	33.0013	0.65908	6.62834	1.9528	33.0056	0.645953
7.11857	2.02266	33.0804	0.669732	6.71695	2.19233	33.0799	0.726448	6.69557	2.06795	33.0803	0.684823	6.65298	1.99349	33.0844	0.659418	6.64505	1.95379	33.0892	0.646284
7.13518	2.02117	33.1634	0.669234	6.73366	2.19377	33.1634	0.72693	6.71212	2.069	33.1631	0.685174	6.66964	1.99381	33.1677	0.659525	6.66161	1.95516	33.172	0.646742
7.15184	2.02019	33.2467	0.668906	6.75032	2.19446	33.2467	0.727161	6.72889	2.06966	33.2469	0.685395	6.68641	1.99407	33.2515	0.659612	6.67837	1.9555	33.2558	0.646856
7.1685	2.02545	33.33	0.670666	6.76687	2.19545	33.3295	0.727492	6.74555	2.07075	33.3302	0.685759	6.70296	1.99586	33.3342	0.660211	6.69503	1.95664	33.3391	0.647237
7.18511	2.02319	33.413	0.66991	6.78359	2.19644	33.413	0.727823	6.76211	2.07184	33.413	0.686124	6.71968	1.99736	33.4179	0.660712	6.71164	1.95742	33.4222	0.647498
7.20177	2.02349	33.4963	0.67001	6.80025	2.19772	33.4963	0.728251	6.77882	2.07277	33.4966	0.686435	6.73639	1.99849	33.5014	0.66109	6.72841	1.9583	33.506	0.647793
7.21853	2.02855	33.5801	0.671702	6.81691	2.19878	33.5797	0.728605	6.79548	2.07358	33.5799	0.686706	6.753	1.99913	33.5844	0.661304	6.74502	1.95912	33.5891	0.648067
7.2352	2.0255	33.6635	0.670682	6.83362	2.19941	33.6632	0.728816	6.81214	2.07464	33.6632	0.68706	6.76961	2.0005	33.6675	0.661763	6.76162	1.95971	33.672	0.648264
7.2518	2.02738	33.7465	0.671311	6.85023	2.20077	33.7463	0.729271	6.8288	2.07534	33.7465	0.687294	6.78632	2.00169	33.751	0.662161	6.77834	1.96094	33.7556	0.648676
7.26852	2.03144	33.8301	0.672669	6.86694	2.20167	33.8298	0.729572	6.84546	2.07686	33.8298	0.687803	6.80303	2.00246	33.8346	0.662418	6.795	1.96197	33.839	0.64902
7.28518	2.02842	33.9134	0.671659	6.88361	2.20262	33.9132	0.72989	6.86212	2.07755	33.9131	0.688033	6.81959	2.00297	33.9174	0.662589	6.81166	1.96216	33.9222	0.649084
7.30178	2.03048	33.9964	0.672348	6.90032	2.20348	33.9967	0.730177	6.87878	2.07812	33.9964	0.688224	6.8363	2.00413	34.0009	0.662977	6.82827	1.96283	34.0053	0.649308
7.31855	2.03382	34.0802	0.673465	6.91698	2.20466	34.08	0.730572	6.8955	2.07953	34.08	0.688696	6.85302	2.00541	34.0846	0.663405	6.84498	1.96381	34.0889	0.649635
7.33516	2.03152	34.1633	0.672696	6.93359	2.20622	34.163	0.731094	6.91221	2.08028	34.1636	0.688946	6.86962	2.00597	34.1676	0.663592	6.86164	1.96495	34.1722	0.650017
7.35187	2.03401	34.2469	0.673528	6.9503	2.20563	34.2466	0.730896	6.92882	2.08099	34.2466	0.689184	6.88634	2.00714	34.2511	0.663983	6.8783	1.96524	34.2554	0.650114
7.36854	2.0365	34.3302	0.674361	6.96696	2.2069	34.3299	0.731321	6.94553	2.08204	34.3301	0.689535	6.90305	2.00833	34.3347	0.664381	6.89507	1.96636	34.3393	0.650488
7.38519	2.03395	34.4134	0.673508	6.98357	2.20843	34.413	0.731833	6.96219	2.08314	34.4134	0.689903	6.91971	2.00869	34.418	0.664502	6.91173	1.96728	34.4226	0.650796
7.40186	2.03765	34.4968	0.674746	7.00034	2.20948	34.4968	0.732184	6.97875	2.08362	34.4962	0.690064	6.93632	2.00964	34.501	0.664819	6.92834	1.96812	34.5056	0.651077
7.41846	2.0386	34.5798	0.675064	7.017	2.21055	34.5801	0.732542	6.99552	2.08451	34.5801	0.690361	6.95303	2.01088	34.5846	0.665234	6.94511	1.96845	34.5895	0.651187
7.43518	2.03697	34.6634	0.674518	7.03355	2.21105	34.6628	0.732709	7.01218	2.0856	34.6634	0.690726	6.96964	2.01223	34.6677	0.665686	6.96166	1.96972	34.6722	0.651612
7.45178	2.04107	34.7464	0.67589	7.05032	2.2125	34.7467	0.733194	7.02884	2.08647	34.7467	0.691017	6.9863	2.01217	34.751	0.665666	6.97827	1.97063	34.7553	0.651916
7.46845	2.04149	34.8297	0.67603	7.06698	2.21334	34.83	0.733475	7.0455	2.08732	34.83	0.691301	7.00302	2.01325	34.8346	0.666027	6.99498	1.97143	34.8389	0.652184
7.48521	2.03994	34.9136	0.675512	7.08364	2.21434	34.9133	0.733809	7.06221	2.08812	34.9136	0.691569	7.01968	2.0144	34.9179	0.666411	7.01169	1.97181	34.9224	0.652311
7.50182	2.04403	34.9966	0.67688	7.1003	2.21531	34.9966	0.734134	7.07887	2.08905	34.9969	0.69188	7.03634	2.01502	35.0012	0.666619	7.02836	1.97308	35.0057	0.652736
7.51843	2.04376	35.0797	0.676789	7.11702	2.21669	35.0802	0.734595	7.09543	2.08983	35.0797	0.69214	7.05305	2.01609	35.0847	0.666977	7.04496	1.97356	35.0887	0.652896
7.53525	2.04335	35.1638	0.676652	7.13362	2.21767	35.1632	0.734923	7.1122	2.09121	35.1635	0.692602	7.06971	2.01667	35.168	0.667171	7.06168	1.97434	35.1723	0.653157
7.55186	2.04673	35.2468	0.677783	7.15028	2.21826	35.2465	0.73512	7.12886	2.09187	35.2468	0.692823	7.08627	2.01769	35.2508	0.667512	7.07839	1.97528	35.2559	0.653472
7.56846	2.04597	35.3298	0.677528	7.16689	2.21953	35.3296	0.735545	7.14552	2.09208	35.3301	0.692893	7.10298	2.01847	35.3344	0.667773	7.09495	1.97525	35.3387	0.653462
7.58523	2.04652	35.4136	0.677712	7.18361	2.22086	35.4132	0.73599	7.16218	2.09372	35.4134	0.693441	7.1197	2.01962	35.4179	0.668157	7.11171	1.97671	35.4225	0.65395
7.60184	2.04943	35.4967	0.678686	7.20027	2.22188	35.4965	0.736331	7.17889	2.09445	35.4969	0.693686	7.13636	2.02028	35.5012	0.668378	7.12837	1.97686	35.5058	0.654
7.6185	2.04803	35.58	0.678217	7.21698	2.22218	35.58	0.736431	7.19544	2.09477	35.5797	0.693793	7.15302	2.02119	35.5846	0.668682	7.14503	1.97791	35.5891	0.654351
7.63516	2.04883	35.6633	0.678485	7.23364	2.22365	35.6633	0.736923	7.21216	2.09602	35.6633	0.694211	7.16968	2.02235	35.6679	0.66907	7.1617	1.97923	35.6724	0.654793
7.65182	2.0518	35.7466	0.679478	7.25025	2.22466	35.7464	0.737261	7.22887	2.09708	35.7468	0.694565	7.18634	2.02322	35.7512	0.669361	7.17836	1.97979	35.7557	0.65498
7.66848	2.05017	35.8299	0.678933	7.26696	2.22535	35.8299	0.737492	7.24543	2.09789	35.8296	0.694836	7.20295	2.02391	35.8342	0.669592	7.19496	1.97973	35.8387	0.65496
7.68509	2.05143	35.913	0.679355	7.28362	2.22652	35.9132	0.737883	7.2622	2.09848	35.9135	0.695033	7.21971	2.02489	35.918	0.66992	7.21162	1.98095	35.922	0.655368
7.7018	2.05408	35.9965	0.680241	7.30018	2.22773	35.996	0.738288	7.27886	2.09955	35.9968	0.695391	7.23632	2.02601	36.001	0.670294	7.22834	1.9823	36.0057	0.655819
7.71846	2.05259	36.0798	0.679742	7.31695	2.22876	36.0799	0.738632	7.29546	2.10097	36.0798	0.695866	7.25298	2.02658	36.0844	0.670485	7.24495	1.98244	36.0887	0.655866
7.73512	2.05452	36.1631	0.680388	7.33366	2.2296	36.1634	0.738913	7.31218	2.10105	36.1634	0.695893	7.26969	2.0275	36.1679	0.670793	7.26171	1.98323	36.1725	0.65613
7.75189	2.05642	36.2469	0.681023	7.35032	2.23083	36.2467	0.739324	7.32884	2.10229	36.2467	0.696308	7.28636	2.02873	36.2512	0.671204	7.27837	1.98439	36.2558	0.656518
7.76855	2.05545	36.3302	0.680699	7.36698	2.23213	36.33	0.739759	7.3455	2.10357	36.33	0.696736	7.30296	2.02955	36.3343	0.671478	7.29498	1.98494	36.3389	0.656702
7.78516	2.05746	36.4133	0.681371	7.38364	2.23297	36.4133	0.74004	7.36216	2.10433	36.4133	0.69699	7.31968	2.03048	36.4179	0.671789	7.31164	1.98536	36.4221	0.656843
7.80193	2.0587	36.4971	0.681786	7.4003	2.23376	36.4966	0.740304	7.37887	2.10485	36.4968	0.697164	7.33634	2.03085	36.5011	0.671913	7.32836	1.98598	36.5057	0.65705
7.81848	2.05786	36.5799	0.681505	7.41686	2.23415	36.5794	0.740435	7.39553	2.10601	36.5802	0.697552	7.35305	2.03179	36.5847	0.672227	7.34502	1.98692	36.5891	0.657365
7.83509	2.06026	36.663	0.682308	7.43362	2.23589	36.6632	0.741017	7.41214	2.10708	36.6632	0.69791	7.36971	2.03263	36.668	0.672508	7.36168	1.98794	36.6723	0.657706
7.85186	2.06071	36.7468	0.682458	7.45028	2.23684	36.7465	0.741334	7.4288	2.10763	36.7465	0.698094	7.38632	2.03307	36.751	0.672656	7.37839	1.98871	36.7559	0.657963
7.86852	2.05992	36.8301	0.682194	7.46689	2.23686	36.8295	0.741341	7.44557	2.10876	36.8304	0.698472	7.40303	2.03466	36.8346	0.673187	7.39505	1.98953	36.8392	0.658237
7.88518	2.0629	36.9134	0.683191	7.48366	2.2383	36.9134	0.741823	7.46207	2.10945	36.9128	0.698702	7.41964	2.03552	36.9177	0.673475	7.41166	1.99026	36.9222	0.658482
7.90184	2.06319	36.9967	0.683288	7.50032	2.2392	36.9967	0.742124	7.47884	2.11073	36.9967	0.69913	7.43636	2.03597	37.0012	0.673625	7.42832	1.99082	37.0055	0.658669
7.9185	2.06255	37.08	0.683074	7.51687	2.23982	37.0795	0.742331	7.49555	2.11148	37.0802	0.699381	7.45296	2.03709	37.0843	0.674	7.44509	1.99163	37.0894	0.65894
7.93516	2.06549	37.1633	0.684057	7.53364	2.24094	37.1633	0.742706	7.51211	2.11162	37.163	0.699428	7.46962	2.0382	37.1675	0.674371	7.46159	1.9923	37.1719	0.659164
7.95177	2.06523	37.2463	0.68397	7.5503	2.24193	37.2466	0.743037	7.52882	2.11263	37.2466	0.699766	7.48639	2.03839	37.2514	0.674435	7.4783	1.99315	37.2555	0.659448
7.96848	2.06566	37.3299	0.684114	7.56691	2.24269	37.3297	0.743291	7.54559	2.11423	37.3304	0.700301	7.503	2.03916	37.3345	0.674692	7.49502	1.99366	37.3391	0.659619
7.9852	2.0679	37.4135	0.684863	7.58368	2.24363	37.4135	0.743605	7.56219	2.11435	37.4134	0.700341	7.51961	2.04022	37.4175	0.675047	7.51162	1.99418	37.422	0.659793
8.0018	2.06745	37.4965	0.684712	7.60028	2.24444	37.4965	0.743876	7.57886	2.11515	37.4968	0.700609	7.53643	2.04124	37.5016	0.675388	7.52834	1.9953	37.5057	0.660167
8.01857	2.06797	37.5804	0.684886	7.61695	2.24582	37.5799	0.744338	7.59546	2.11637	37.5798	0.701017	7.55303	2.04192	37.5846	0.675615	7.54505	1.99618	37.5892	0.660462
8.03523	2.06988	37.6637	0.685525	7.63361	2.24668	37.6632	0.744625	7.61212	2.11706	37.6631	0.701247	7.56964	2.04269	37.6676	0.675873	7.56166	1.9966	37.6722	0.660602
8.05178	2.06977	37.7464	0.685488	7.65027	2.24729	37.7464	0.744829	7.62884	2.11806	37.7467	0.701582	7.58641	2.04343	37.7515	0.67612	7.57837	1.99731	37.7558	0.660839
8.0685	2.07065	37.83	0.685783	7.66693	2.24825	37.8298	0.745151	7.64545	2.11835	37.8298	0.701679	7.60296	2.04463	37.8343	0.676522	7.59498	1.9984	37.8388	0.661204
8.08521	2.07293	37.9136	0.686545	7.68353	2.24954	37.9128	0.745582	7.66216	2.1197	37.9133	0.70213	7.61962	2.04558	37.9175	0.676839	7.61159	1.99897	37.9219	0.661395
8.10177	2.07229	37.9963	0.686331	7.7003	2.25027	37.9966	0.745826	7.67882	2.12032	37.9966	0.702338	7.63634	2.04581	38.0012	0.676916	7.62836	1.99964	38.0057	0.661619
8.11853	2.07391	38.0802	0.686873	7.71696	2.25123	38.0799	0.746147	7.69548	2.12108	38.0799	0.702592	7.653	2.04691	38.0844	0.677284	7.64502	2.00036	38.089	0.66186
8.13514	2.07536	38.1632	0.687358	7.73357	2.25211	38.163	0.746441	7.7122	2.12123	38.1635	0.702642	7.66971	2.04815	38.168	0.677699	7.66168	2.00128	38.1724	0.662167
8.15186	2.07491	38.2468	0.687207	7.75034	2.25328	38.2468	0.746833	7.7288	2.1227	38.2465	0.703134	7.68632	2.04837	38.2511	0.677773	7.67834	2.00178	38.2557	0.662334
8.16846	2.07644	38.3298	0.687719	7.767	2.25388	38.3301	0.747033	7.74552	2.12371	38.3301	0.703472	7.70298	2.04969	38.3344	0.678214	7.695	2.00244	38.3389	0.662555
8.18518	2.07783	38.4134	0.688184	7.78361	2.25451	38.4132	0.747244	7.76223	2.12435	38.4136	0.703686	7.7197	2.05039	38.4179	0.678448	7.71166	2.0034	38.4223	0.662876
8.20184	2.0779	38.4967	0.688207	7.80032	2.25601	38.4967	0.747746	7.77889	2.12527	38.4969	0.703993	7.73625	2.05148	38.5007	0.678813	7.72832	2.00384	38.5055	0.663023
8.2185	2.07943	38.58	0.688719	7.81698	2.25695	38.58	0.74806	7.79555	2.12653	38.5802	0.704415	7.75307	2.05167	38.5848	0.678876	7.74498	2.00473	38.5888	0.663321
8.23521	2.0803	38.6636	0.68901	7.83359	2.25721	38.663	0.748147	7.81221	2.12711	38.6636	0.704609	7.76973	2.05295	38.6681	0.679304	7.7617	2.00551	38.6725	0.663582
8.25187	2.08048	38.7469	0.68907	7.85025	2.25813	38.7463	0.748455	7.82882	2.1279	38.7466	0.704873	7.78634	2.05378	38.7512	0.679582	7.77836	2.00581	38.7557	0.663682
8.26848	2.08218	38.8299	0.689639	7.86696	2.25931	38.8299	0.748849	7.84548	2.12841	38.8299	0.705043	7.80311	2.05462	38.835	0.679863	7.79502	2.00688	38.8391	0.66404
8.28519	2.08259	38.9135	0.689776	7.88362	2.26007	38.9132	0.749104	7.86214	2.12961	38.9132	0.705445	7.81966	2.05483	38.9177	0.679933	7.81173	2.00731	38.9226	0.664184
8.30191	2.08313	38.9971	0.689957	7.90023	2.26074	38.9962	0.749328	7.8788	2.13021	38.9965	0.705645	7.83627	2.05592	39.0008	0.680298	7.82834	2.00818	39.0056	0.664475
8.31841	2.08467	39.0796	0.690472	7.91689	2.26183	39.0796	0.749692	7.89546	2.13068	39.0798	0.705803	7.85303	2.05718	39.0846	0.680719	7.84494	2.00863	39.0887	0.664625
8.33518	2.08526	39.1634	0.690669	7.93355	2.26258	39.1629	0.749943	7.91218	2.13198	39.1634	0.706237	7.86964	2.05748	39.1677	0.680819	7.86166	2.00968	39.1722	0.664977
8.35184	2.08563	39.2467	0.690793	7.95027	2.26334	39.2464	0.750197	7.92884	2.133	39.2467	0.706579	7.8863	2.05849	39.251	0.681157	7.87832	2.00997	39.2555	0.665074
8.36844	2.08757	39.3297	0.691441	7.96693	2.26371	39.3297	0.750321	7.9455	2.13323	39.33	0.706656	7.90302	2.05926	39.3346	0.681415	7.89498	2.01067	39.3389	0.665308
8.38521	2.08817	39.4136	0.691642	7.98364	2.26496	39.4133	0.750739	7.96216	2.13393	39.4133	0.70689	7.91968	2.06032	39.4179	0.681769	7.91164	2.01139	39.4222	0.665548
8.40187	2.08887	39.4969	0.691876	8.0003	2.2661	39.4966	0.75112	7.97882	2.13545	39.4966	0.707398	7.93628	2.06043	39.5008	0.681806	7.92836	2.01191	39.5057	0.665722
8.41848	2.09045	39.5799	0.692405	8.01702	2.26652	39.5802	0.751261	7.99553	2.13606	39.5801	0.707602	7.95294	2.06158	39.5842	0.682191	7.94502	2.01251	39.5891	0.665923
8.43519	2.09056	39.6635	0.692441	8.03362	2.26738	39.6632	0.751548	8.01225	2.13657	39.6638	0.707773	7.96966	2.06255	39.6677	0.682515	7.96162	2.01344	39.672	0.666234
8.45186	2.09171	39.7468	0.692826	8.05018	2.26849	39.746	0.75192	8.02886	2.13734	39.7468	0.70803	7.98637	2.06344	39.7513	0.682813	7.97834	2.01399	39.7556	0.666418
8.46852	2.0927	39.8301	0.693157	8.067	2.26927	39.8301	0.752181	8.04552	2.13863	39.8301	0.708462	8.00303	2.06406	39.8346	0.68302	7.995	2.01449	39.839	0.666585
8.48518	2.09265	39.9134	0.69314	8.08366	2.26974	39.9134	0.752338	8.06218	2.13872	39.9134	0.708492	8.01975	2.06524	39.9182	0.683415	8.01177	2.01523	39.9228	0.666833
8.50184	2.09378	39.9967	0.693518	8.10027	2.27091	39.9965	0.752729	8.07889	2.13974	39.9969	0.708833	8.03641	2.06622	40.0015	0.683742	8.02837	2.01592	40.0058	0.667064
8.51855	2.09541	40.0802	0.694064	8.11693	2.27184	40.0798	0.75304	8.09544	2.14052	40.0797	0.709094	8.05291	2.06658	40.084	0.683863	8.04498	2.01654	40.0889	0.667271
8.53511	2.09506	40.163	0.693946	8.13359	2.27228	40.163	0.753187	8.11211	2.14118	40.163	0.709314	8.06968	2.06747	40.1678	0.684161	8.06164	2.01696	40.1722	0.667411
8.55182	2.09622	40.2466	0.694334	8.15025	2.27348	40.2463	0.753589	8.12887	2.14245	40.2469	0.709739	8.08634	2.06852	40.2511	0.684512	8.07836	2.01772	40.2557	0.667666
8.56853	2.09766	40.3302	0.694816	8.16685	2.27408	40.3294	0.753789	8.14548	2.1425	40.3299	0.709756	8.10295	2.06935	40.3342	0.684789	8.09491	2.01877	40.3385	0.668017
8.58509	2.09768	40.4129	0.694823	8.18362	2.27538	40.4132	0.754224	8.16209	2.14372	40.4129	0.710164	8.11966	2.06996	40.4177	0.684993	8.11162	2.01921	40.422	0.668164
8.60186	2.09872	40.4968	0.695171	8.20028	2.27606	40.4965	0.754452	8.17885	2.14458	40.4968	0.710452	8.13627	2.07073	40.5008	0.685251	8.12839	2.02012	40.5059	0.668468
8.61857	2.09985	40.5804	0.695548	8.21694	2.27689	40.5798	0.754729	8.19552	2.14487	40.5801	0.710548	8.15303	2.07169	40.5846	0.685572	8.145	2.0207	40.5889	0.668662
8.63518	2.10045	40.6634	0.695749	8.23366	2.27805	40.6634	0.755117	8.21218	2.14596	40.6634	0.710913	8.16969	2.07271	40.6679	0.685913	8.16166	2.02136	40.6722	0.668883
8.65184	2.10182	40.7467	0.696207	8.25037	2.27925	40.747	0.755518	8.22889	2.14678	40.747	0.711187	8.18636	2.07319	40.7512	0.686074	8.17837	2.02213	40.7558	0.66914
8.66855	2.10213	40.8302	0.696311	8.26693	2.27981	40.8298	0.755706	8.24555	2.14758	40.8302	0.711455	8.20302	2.07411	40.8346	0.686381	8.19503	2.02236	40.8391	0.669217
8.68511	2.10242	40.913	0.696408	8.28359	2.28042	40.913	0.75591	8.26216	2.14812	40.9133	0.711635	8.21973	2.07509	40.9181	0.686709	8.21169	2.02334	40.9224	0.669545
8.70182	2.10404	40.9966	0.69695	8.3003	2.28173	40.9966	0.756348	8.27882	2.14922	40.9966	0.712003	8.23639	2.07586	41.0014	0.686967	8.22841	2.02404	41.006	0.669779
8.71843	2.10472	41.0797	0.697177	8.31691	2.28202	41.0797	0.756445	8.29553	2.14987	41.0801	0.712221	8.253	2.07653	41.0844	0.687191	8.24502	2.02464	41.0891	0.66998
8.73514	2.10496	41.1632	0.697258	8.33368	2.28301	41.1635	0.756776	8.31214	2.15034	41.1632	0.712378	8.26966	2.07743	41.1677	0.687492	8.26168	2.02516	41.1724	0.670154
8.7518	2.10621	41.2465	0.697676	8.35028	2.28376	41.2465	0.757027	8.3288	2.15102	41.2465	0.712605	8.28637	2.07832	41.2513	0.687789	8.27834	2.02614	41.2557	0.670482
8.76852	2.10723	41.3301	0.698017	8.36689	2.28476	41.3295	0.757361	8.34552	2.15207	41.3301	0.712957	8.30303	2.07898	41.3346	0.68801	8.29505	2.02662	41.3392	0.670642
8.78518	2.10736	41.4134	0.69806	8.38361	2.28581	41.4132	0.757712	8.36212	2.15299	41.4131	0.713264	8.31959	2.07929	41.4174	0.688114	8.31166	2.02701	41.4222	0.670773
8.80184	2.10846	41.4967	0.698428	8.40027	2.28622	41.4965	0.757849	8.37878	2.15324	41.4964	0.713348	8.33636	2.08063	41.5012	0.688562	8.32827	2.02786	41.5053	0.671057
8.81855	2.10897	41.5802	0.698599	8.41693	2.2873	41.5798	0.758211	8.39555	2.15423	41.5802	0.713679	8.35302	2.0813	41.5846	0.688786	8.34503	2.02864	41.5891	0.671318
8.83521	2.10957	41.6636	0.698799	8.43364	2.28818	41.6633	0.758505	8.41216	2.15491	41.6633	0.713906	8.36957	2.08192	41.6673	0.688993	8.36159	2.02944	41.6719	0.671585
8.85182	2.11061	41.7466	0.699147	8.4503	2.28857	41.7466	0.758635	8.42887	2.15619	41.7469	0.714334	8.38634	2.08272	41.7511	0.689261	8.3783	2.02962	41.7554	0.671645
8.86859	2.11056	41.8304	0.69913	8.46696	2.28888	41.8299	0.758739	8.44553	2.15632	41.8301	0.714378	8.403	2.0841	41.8345	0.689722	8.39507	2.03057	41.8393	0.671963
8.88519	2.11178	41.9135	0.699538	8.48362	2.29059	41.9132	0.759311	8.46214	2.15707	41.9132	0.714629	8.41966	2.08456	41.9177	0.689876	8.41168	2.0311	41.9224	0.67214
8.9018	2.11253	41.9965	0.699789	8.50028	2.2914	41.9965	0.759582	8.4788	2.15814	41.9965	0.714987	8.43632	2.0854	42.001	0.690157	8.42834	2.03197	42.0057	0.672431
8.91852	2.11267	42.0801	0.699836	8.517	2.29157	42.0801	0.759639	8.49552	2.15889	42.0801	0.715237	8.45298	2.0853	42.0844	0.690124	8.44505	2.03221	42.0892	0.672512
8.93523	2.11332	42.1637	0.700054	8.53355	2.29258	42.1628	0.759977	8.51218	2.15916	42.1634	0.715328	8.46969	2.0855	42.1679	0.690191	8.46166	2.03292	42.1722	0.672749
8.95178	2.1144	42.2464	0.700415	8.55027	2.29317	42.2464	0.760174	8.52884	2.16036	42.2467	0.715729	8.4863	2.08642	42.2509	0.690498	8.47827	2.03383	42.2553	0.673054
8.9685	2.11436	42.33	0.700401	8.56698	2.29442	42.33	0.760592	8.5455	2.16083	42.33	0.715886	8.50302	2.08728	42.3345	0.690786	8.49498	2.03437	42.3389	0.673234
8.98516	2.11531	42.4133	0.700719	8.58359	2.29462	42.413	0.760659	8.56221	2.16184	42.4136	0.716224	8.51973	2.08838	42.4181	0.691154	8.51169	2.03491	42.4224	0.673415
9.00182	2.11592	42.4966	0.700923	8.6003	2.29587	42.4966	0.761077	8.57877	2.16195	42.4964	0.716261	8.53634	2.08953	42.5011	0.691538	8.5283	2.03565	42.5055	0.673662
9.01848	2.11619	42.5799	0.701013	8.61702	2.29674	42.5802	0.761368	8.59548	2.16301	42.5799	0.716615	8.553	2.09025	42.5845	0.691779	8.54496	2.03642	42.5887	0.67392
9.03519	2.11693	42.6635	0.701261	8.63362	2.29746	42.6632	0.761609	8.61225	2.16399	42.6638	0.716943	8.56966	2.091	42.6677	0.69203	8.56168	2.03652	42.6724	0.673953
9.05186	2.11755	42.7468	0.701468	8.65028	2.29801	42.7465	0.761793	8.62886	2.16445	42.7468	0.717097	8.58621	2.09174	42.7505	0.692278	8.57828	2.03707	42.7553	0.674137
9.06852	2.11793	42.8301	0.701595	8.66694	2.29892	42.8298	0.762097	8.64552	2.1649	42.8301	0.717247	8.60309	2.09201	42.8349	0.692368	8.59494	2.03803	42.8386	0.674458
9.08523	2.11905	42.9136	0.70197	8.68355	2.30005	42.9129	0.762475	8.66223	2.1664	42.9136	0.717749	8.61969	2.09301	42.9179	0.692702	8.61171	2.03905	42.9225	0.674799
9.10184	2.11929	42.9967	0.70205	8.70027	2.30065	42.9964	0.762676	8.67884	2.16667	42.9967	0.717839	8.6363	2.0934	43.0009	0.692833	8.62832	2.03935	43.0056	0.6749
9.1185	2.11952	43.08	0.702127	8.71693	2.30123	43.0797	0.76287	8.69545	2.16729	43.0797	0.718047	8.65307	2.09474	43.0848	0.693281	8.64503	2.03982	43.0891	0.675057
9.13516	2.12101	43.1633	0.702625	8.73364	2.30282	43.1633	0.763401	8.71216	2.16812	43.1633	0.718324	8.66973	2.09505	43.1681	0.693385	8.66175	2.04093	43.1727	0.675428
9.15187	2.1212	43.2469	0.702689	8.75025	2.30338	43.2463	0.763589	8.72882	2.16904	43.2466	0.718632	8.68628	2.09562	43.2508	0.693575	8.67836	2.04145	43.2557	0.675602
9.16848	2.12165	43.3299	0.702839	8.76691	2.30397	43.3297	0.763786	8.74543	2.16973	43.3297	0.718863	8.70294	2.09674	43.3341	0.69395	8.69496	2.04163	43.3387	0.675662
9.18514	2.12236	43.4132	0.703077	8.78362	2.30473	43.4132	0.76404	8.76214	2.17034	43.4132	0.719067	8.71966	2.09711	43.4177	0.694074	8.71168	2.04261	43.4224	0.67599
9.20186	2.12342	43.4968	0.703431	8.80028	2.30558	43.4965	0.764324	8.7788	2.17112	43.4965	0.719328	8.73632	2.09815	43.501	0.694421	8.72828	2.04298	43.5053	0.676114
9.21846	2.1233	43.5798	0.703391	8.81694	2.3069	43.5798	0.764766	8.79552	2.17192	43.5801	0.719595	8.75293	2.09852	43.5841	0.694545	8.74494	2.04365	43.5886	0.676338
9.23512	2.1243	43.6631	0.703726	8.83366	2.30731	43.6634	0.764903	8.81212	2.17287	43.6631	0.719913	8.76964	2.09947	43.6677	0.694863	8.76161	2.04442	43.672	0.676595
9.25189	2.12502	43.7469	0.703967	8.85027	2.30806	43.7465	0.765154	8.82889	2.17348	43.7469	0.720117	8.78641	2.10005	43.7515	0.695057	8.77832	2.04483	43.7556	0.676732
9.2685	2.12568	43.83	0.704187	8.86698	2.30934	43.83	0.765582	8.8455	2.17425	43.83	0.720375	8.80296	2.10095	43.8342	0.695358	8.79498	2.04537	43.8389	0.676913
9.28516	2.12671	43.9133	0.704532	8.88369	2.31016	43.9136	0.765856	8.86216	2.17524	43.9133	0.720706	8.81968	2.10123	43.9178	0.695452	8.81164	2.04606	43.9222	0.677144
9.30187	2.12687	43.9968	0.704585	8.90025	2.31027	43.9963	0.765893	8.87887	2.17585	43.9968	0.72091	8.83634	2.10224	44.0011	0.695789	8.82835	2.04666	44.0057	0.677344
9.31853	2.1279	44.0802	0.70493	8.91691	2.31145	44.0797	0.766288	8.89548	2.17614	44.0799	0.721007	8.853	2.10352	44.0844	0.696217	8.84502	2.04755	44.089	0.677642
9.33509	2.12829	44.163	0.70506	8.93368	2.31248	44.1635	0.766632	8.91214	2.17726	44.1632	0.721381	8.86971	2.10381	44.168	0.696314	8.86168	2.04828	44.1724	0.677886
9.3518	2.12863	44.2465	0.705174	8.95023	2.3126	44.2462	0.766672	8.92885	2.17807	44.2468	0.721652	8.88632	2.10446	44.251	0.696532	8.87839	2.04866	44.2559	0.678013
9.36852	2.12964	44.3301	0.705512	8.96694	2.31375	44.3298	0.767057	8.94552	2.17867	44.3301	0.721853	8.90303	2.10538	44.3346	0.696839	8.895	2.0491	44.3389	0.678161
9.38512	2.13048	44.4131	0.705793	8.98361	2.31477	44.4132	0.767398	8.96212	2.17882	44.4131	0.721903	8.91969	2.10599	44.4179	0.697043	8.91166	2.05015	44.4222	0.678512
9.40184	2.13073	44.4967	0.705876	9.00027	2.31555	44.4965	0.767659	8.97884	2.18	44.4967	0.722298	8.93636	2.10663	44.5012	0.697258	8.92837	2.0507	44.5058	0.678696
9.4185	2.13029	44.58	0.705729	9.01693	2.31608	44.5798	0.767836	8.9955	2.18053	44.58	0.722475	8.95296	2.10744	44.5842	0.697528	8.94503	2.05102	44.5891	0.678803
9.43511	2.13147	44.6631	0.706124	9.03364	2.31622	44.6633	0.767883	9.01216	2.18094	44.6633	0.722612	8.96962	2.1084	44.6675	0.697849	8.96164	2.05181	44.6721	0.679067
9.45177	2.13221	44.7463	0.706371	9.0503	2.31758	44.7466	0.768338	9.02882	2.18176	44.7466	0.722886	8.98634	2.10899	44.7511	0.698047	8.97836	2.05232	44.7557	0.679237
9.46853	2.13331	44.8302	0.706739	9.06696	2.3185	44.8299	0.768645	9.04553	2.18272	44.8302	0.723207	9.003	2.10928	44.8344	0.698144	8.99502	2.05299	44.8391	0.679462
9.48519	2.13385	44.9134	0.70692	9.08368	2.31908	44.9135	0.768839	9.06219	2.18346	44.9134	0.723455	9.01966	2.11042	44.9177	0.698525	9.01168	2.05346	44.9224	0.679619
9.50186	2.13469	44.9968	0.707201	9.10034	2.31969	44.9968	0.769043	9.07886	2.18378	44.9968	0.723562	9.03643	2.11133	45.0016	0.698829	9.02834	2.05436	45.0056	0.67992
9.51857	2.13566	45.0804	0.707525	9.11695	2.32095	45.0799	0.769465	9.09552	2.18469	45.0801	0.723866	9.05303	2.11214	45.0846	0.6991	9.04505	2.05487	45.0892	0.68009
9.53523	2.13593	45.1637	0.707615	9.13361	2.32138	45.1631	0.769609	9.11218	2.18558	45.1634	0.724164	9.06964	2.11251	45.1676	0.699224	9.06171	2.05543	45.1725	0.680278
9.55178	2.13652	45.2464	0.707813	9.15032	2.322	45.2467	0.769816	9.12884	2.18581	45.2467	0.724241	9.08641	2.11369	45.2515	0.699619	9.07837	2.05623	45.2558	0.680545
9.56844	2.13746	45.3297	0.708127	9.16693	2.32285	45.3298	0.7701	9.14555	2.18664	45.3303	0.724518	9.10302	2.11431	45.3346	0.699826	9.09498	2.0568	45.3388	0.680736
9.58516	2.13823	45.4133	0.708385	9.18359	2.32369	45.4131	0.770381	9.16221	2.1875	45.4136	0.724806	9.11962	2.11452	45.4175	0.699896	9.1117	2.05768	45.4225	0.68103
9.60182	2.13859	45.4966	0.708505	9.2003	2.32456	45.4966	0.770672	9.17877	2.18794	45.4963	0.724953	9.13634	2.11545	45.5012	0.700207	9.1283	2.05778	45.5054	0.681064
9.61853	2.13932	45.5802	0.708749	9.21691	2.32504	45.5797	0.770833	9.19553	2.18842	45.5802	0.725114	9.153	2.11642	45.5844	0.700532	9.14502	2.05896	45.5891	0.681458
9.63519	2.14022	45.6634	0.70905	9.23357	2.32614	45.663	0.771201	9.21214	2.18939	45.6632	0.725438	9.16966	2.1171	45.6677	0.700759	9.16168	2.05954	45.6724	0.681652
9.6518	2.14048	45.7465	0.709137	9.25034	2.32693	45.7468	0.771465	9.2288	2.19012	45.7465	0.725682	9.18632	2.1175	45.751	0.700893	9.17828	2.06016	45.7554	0.68186
9.66846	2.14147	45.8298	0.709468	9.26694	2.32741	45.8298	0.771625	9.24552	2.1909	45.8301	0.725943	9.20298	2.11815	45.8343	0.70111	9.195	2.06055	45.8389	0.68199
9.68523	2.1417	45.9137	0.709545	9.2836	2.32833	45.9131	0.771933	9.26223	2.19142	45.9137	0.726117	9.21964	2.11909	45.9177	0.701425	9.21166	2.06146	45.9222	0.682294
9.70184	2.14279	45.9967	0.70991	9.30027	2.32897	45.9965	0.772147	9.27884	2.19197	45.9967	0.726301	9.2363	2.1198	46.0009	0.701662	9.22827	2.06201	46.0053	0.682478
9.71855	2.14335	46.0803	0.710097	9.31698	2.33001	46.08	0.772495	9.2955	2.19303	46.08	0.726656	9.25307	2.12046	46.0848	0.701883	9.24503	2.06232	46.0891	0.682582
9.73527	2.14349	46.1639	0.710144	9.33359	2.33048	46.163	0.772652	9.31221	2.1936	46.1636	0.726846	9.26973	2.12109	46.1681	0.702094	9.26169	2.06308	46.1724	0.682836
9.75187	2.14444	46.2469	0.710462	9.35025	2.33101	46.2463	0.772829	9.32882	2.1942	46.2466	0.727047	9.28634	2.12161	46.2511	0.702268	9.27836	2.06388	46.2557	0.683104
9.76848	2.14547	46.3299	0.710806	9.36696	2.33233	46.3299	0.773271	9.34543	2.19477	46.3297	0.727237	9.303	2.12204	46.3344	0.702411	9.29496	2.06469	46.3387	0.683375
9.78509	2.14582	46.413	0.710923	9.38357	2.33298	46.413	0.773488	9.3622	2.19599	46.4135	0.727645	9.31971	2.12272	46.418	0.702639	9.31168	2.06488	46.4224	0.683438
9.80185	2.14617	46.4968	0.71104	9.40023	2.33315	46.4963	0.773545	9.3788	2.19627	46.4965	0.727739	9.33627	2.12343	46.5008	0.702876	9.32834	2.06559	46.5057	0.683676
9.81846	2.14712	46.5798	0.711358	9.41694	2.33424	46.5798	0.77391	9.39546	2.19691	46.5798	0.727953	9.35298	2.12476	46.5843	0.703321	9.34494	2.06625	46.5887	0.683896
9.83512	2.14777	46.6631	0.711575	9.43355	2.3353	46.6628	0.774264	9.41223	2.19773	46.6637	0.728227	9.36969	2.12478	46.6679	0.703328	9.36166	2.06677	46.6723	0.68407
9.85189	2.14836	46.7469	0.711773	9.45021	2.33579	46.7462	0.774428	9.42884	2.19843	46.7467	0.728462	9.3863	2.12588	46.7509	0.703696	9.37832	2.06733	46.7555	0.684258
9.8685	2.14896	46.83	0.711973	9.46703	2.33671	46.8302	0.774736	9.44545	2.19903	46.8297	0.728662	9.40302	2.1269	46.8346	0.704037	9.39493	2.06789	46.8386	0.684445
9.88516	2.14989	46.9133	0.712284	9.48364	2.33748	46.9133	0.774993	9.46221	2.1996	46.9136	0.728853	9.41968	2.12724	46.9178	0.704151	9.41169	2.0686	46.9224	0.684682
9.90187	2.15032	46.9969	0.712428	9.5003	2.33827	46.9966	0.775258	9.47877	2.20071	46.9964	0.729224	9.43628	2.12776	47.0008	0.704324	9.4283	2.06916	47.0054	0.68487
9.91848	2.15069	47.0799	0.712552	9.51702	2.33877	47.0802	0.775425	9.49553	2.20096	47.0802	0.729308	9.45294	2.12824	47.0841	0.704485	9.44496	2.06977	47.0888	0.685074
9.93514	2.15106	47.1632	0.712676	9.53368	2.33933	47.1635	0.775612	9.51219	2.20183	47.1635	0.729599	9.46966	2.12955	47.1677	0.704923	9.46173	2.0703	47.1726	0.685251
9.95185	2.15242	47.2468	0.71313	9.55023	2.34039	47.2463	0.775967	9.52886	2.20245	47.2468	0.729806	9.48637	2.13003	47.2513	0.705084	9.47834	2.07123	47.2556	0.685562
9.96846	2.15257	47.3298	0.713181	9.56695	2.34092	47.3299	0.776144	9.54552	2.20352	47.3301	0.730164	9.50303	2.13036	47.3346	0.705194	9.49505	2.07161	47.3392	0.685689
9.98518	2.15304	47.4134	0.713338	9.58366	2.34141	47.4134	0.776308	9.56212	2.2038	47.4131	0.730258	9.51969	2.13125	47.4179	0.705492	9.51171	2.07241	47.4225	0.685957
10.0018	2.15403	47.4967	0.713669	9.60027	2.34237	47.4965	0.776629	9.57884	2.2045	47.4967	0.730492	9.53646	2.13236	47.5018	0.705863	9.52837	2.0732	47.5058	0.686221
10.0184	2.15467	47.5797	0.713883	9.61698	2.34317	47.58	0.776896	9.59544	2.20522	47.5797	0.730732	9.55296	2.13263	47.5842	0.705953	9.54498	2.07377	47.5889	0.686411
10.0351	2.15521	47.663	0.714064	9.63364	2.34388	47.6633	0.777134	9.61211	2.20615	47.663	0.731043	9.56962	2.133	47.6675	0.706077	9.56159	2.07427	47.6719	0.686579
10.0518	2.15578	47.7466	0.714254	9.65025	2.34424	47.7463	0.777254	9.62893	2.20663	47.7472	0.731204	9.58634	2.13433	47.7511	0.706522	9.57836	2.07512	47.7557	0.686863
10.0685	2.15695	47.8299	0.714645	9.66691	2.34497	47.8297	0.777498	9.64553	2.207	47.8302	0.731328	9.603	2.13475	47.8344	0.706662	9.59496	2.07557	47.8388	0.687013
10.0851	2.15725	47.9132	0.714746	9.68368	2.34627	47.9135	0.777933	9.66214	2.20819	47.9132	0.731726	9.61966	2.13542	47.9177	0.706886	9.61162	2.07631	47.922	0.687261
10.1018	2.15784	47.9965	0.714943	9.70028	2.34679	47.9965	0.778107	9.67891	2.20877	47.9971	0.73192	9.63637	2.1358	48.0013	0.707013	9.62839	2.07689	48.0059	0.687455
10.1186	2.15858	48.0804	0.715191	9.71694	2.34729	48.0798	0.778274	9.69552	2.20934	48.0801	0.73211	9.65298	2.13693	48.0843	0.707391	9.645	2.0775	48.0889	0.687659
10.1352	2.15963	48.1634	0.715542	9.73366	2.34761	48.1634	0.778381	9.71212	2.2098	48.1631	0.732264	9.66969	2.1373	48.1679	0.707515	9.66161	2.07854	48.172	0.688007
10.1518	2.16	48.2467	0.715666	9.75032	2.34897	48.2467	0.778836	9.72889	2.21078	48.2469	0.732592	9.68636	2.13775	48.2512	0.707666	9.67843	2.07885	48.2561	0.68811
10.1685	2.16057	48.3302	0.715856	9.76693	2.34955	48.3298	0.77903	9.74555	2.21142	48.3302	0.732806	9.70296	2.13873	48.3342	0.707993	9.69503	2.07958	48.3391	0.688355
10.1852	2.16161	48.4133	0.716204	9.78359	2.35011	48.413	0.779217	9.76216	2.21224	48.4133	0.73308	9.71968	2.13942	48.4178	0.708224	9.71164	2.08021	48.4221	0.688565
10.2018	2.16206	48.4966	0.716355	9.8003	2.35124	48.4966	0.779595	9.77882	2.21278	48.4966	0.733261	9.73639	2.14032	48.5014	0.708525	9.72841	2.08112	48.506	0.68887
10.2185	2.16297	48.5799	0.716659	9.81696	2.35195	48.5799	0.779833	9.79553	2.21398	48.5802	0.733662	9.753	2.14066	48.5844	0.708639	9.74502	2.0815	48.5891	0.688997
10.2351	2.16329	48.6632	0.716766	9.83362	2.35266	48.6632	0.78007	9.81219	2.21426	48.6634	0.733756	9.76966	2.14151	48.6677	0.708923	9.76168	2.08217	48.6723	0.689221
10.2519	2.16451	48.7468	0.717174	9.85028	2.35328	48.7465	0.780278	9.82875	2.2146	48.7463	0.73387	9.78632	2.14228	48.751	0.709181	9.77834	2.08277	48.7557	0.689421
10.2685	2.16514	48.8301	0.717385	9.86694	2.35463	48.8298	0.780729	9.84546	2.21545	48.8298	0.734154	9.80303	2.14276	48.8346	0.709341	9.795	2.08317	48.8389	0.689555
10.2851	2.16559	48.9131	0.717535	9.88361	2.35499	48.9131	0.780849	9.86218	2.21685	48.9134	0.734622	9.81964	2.14344	48.9176	0.709569	9.81166	2.08391	48.9222	0.689803
10.3018	2.16651	48.9964	0.717843	9.90032	2.35593	48.9967	0.781164	9.87878	2.21685	48.9964	0.734622	9.8363	2.14435	49.0009	0.709873	9.82827	2.08434	49.0053	0.689946
10.3185	2.16705	49.08	0.718023	9.91693	2.35654	49.0798	0.781368	9.89555	2.21775	49.0803	0.734923	9.85302	2.14472	49.0846	0.709997	9.84498	2.08553	49.0888	0.690344
10.3352	2.16822	49.1633	0.718415	9.93359	2.35773	49.1631	0.781766	9.91221	2.21899	49.1636	0.735338	9.86968	2.14541	49.1679	0.710227	9.86169	2.08586	49.1724	0.690455
10.3518	2.16875	49.2466	0.718592	9.9503	2.35793	49.2466	0.781833	9.92882	2.21927	49.2466	0.735431	9.88634	2.14609	49.2511	0.710455	9.8783	2.08642	49.2554	0.690642
10.3685	2.1695	49.3302	0.718843	9.96696	2.35855	49.3299	0.78204	9.94553	2.22011	49.3302	0.735712	9.90305	2.1471	49.3347	0.710793	9.89507	2.08739	49.3393	0.690967
10.3852	2.17071	49.4135	0.719247	9.98357	2.35969	49.413	0.782421	9.96214	2.22053	49.4132	0.735853	9.91966	2.14764	49.4177	0.710973	9.91173	2.08832	49.4226	0.691278
10.4018	2.17147	49.4965	0.719502	10.0003	2.36036	49.4965	0.782645	9.97875	2.22139	49.4963	0.73614	9.93632	2.14835	49.501	0.711211	9.92828	2.08905	49.5054	0.691522
10.4185	2.17238	49.5798	0.719806	10.0169	2.36108	49.5798	0.782886	9.99552	2.22246	49.5801	0.736498	9.95298	2.14882	49.5844	0.711368	9.94505	2.08926	49.5892	0.691592
10.4352	2.17302	49.6637	0.72002	10.0335	2.36168	49.6629	0.783087	10.0121	2.22234	49.6631	0.736458	9.96959	2.1497	49.6674	0.711662	9.96166	2.08993	49.6722	0.691816
10.4518	2.17406	49.7464	0.720368	10.0503	2.36275	49.7464	0.783445	10.0288	2.22369	49.7467	0.73691	9.98635	2.15046	49.7512	0.711916	9.97827	2.09062	49.7553	0.692047
10.4684	2.17476	49.8297	0.720602	10.067	2.36381	49.83	0.783799	10.0455	2.22424	49.83	0.737094	10.003	2.15083	49.8345	0.71204	9.99498	2.0915	49.8389	0.692341
10.4852	2.17558	49.9136	0.720876	10.0836	2.36426	49.913	0.78395	10.0622	2.22497	49.9133	0.737338	10.0196	2.15168	49.9175	0.712324	10.0116	2.0919	49.9222	0.692475
10.5018	2.17645	49.9966	0.721167	10.1003	2.36519	49.9964	0.784261	10.0788	2.22551	49.9966	0.737518	10.0363	2.15256	50.0011	0.712619	10.0284	2.09312	50.0057	0.692883
10.5185	2.17754	50.0799	0.721532	10.117	2.36574	50.0802	0.784445	10.0954	2.2263	50.0797	0.737783	10.053	2.15299	50.0845	0.712763	10.045	2.09335	50.0887	0.69296
10.5352	2.17818	50.1634	0.721746	10.1336	2.36709	50.1632	0.784896	10.1122	2.22734	50.1634	0.73813	10.0697	2.15343	50.1677	0.71291	10.0616	2.09416	50.172	0.693231
10.5519	2.17872	50.2468	0.721926	10.1503	2.36712	50.2465	0.784906	10.1289	2.22771	50.2468	0.738254	10.0863	2.15424	50.251	0.713181	10.0783	2.09486	50.2557	0.693465
10.5685	2.17961	50.3298	0.722224	10.1669	2.36827	50.3298	0.785291	10.1455	2.22831	50.3301	0.738455	10.103	2.1548	50.3343	0.713368	10.0949	2.09553	50.3386	0.693689
10.5852	2.18072	50.4136	0.722595	10.1836	2.36921	50.4131	0.785605	10.1622	2.22905	50.4136	0.738702	10.1197	2.1554	50.4179	0.713569	10.1117	2.09633	50.4223	0.693957
10.6018	2.18092	50.4967	0.722662	10.2003	2.36949	50.4964	0.785699	10.1789	2.23008	50.497	0.739047	10.1364	2.15578	50.5012	0.713696	10.1284	2.09673	50.5058	0.69409
10.6186	2.18189	50.5803	0.722987	10.217	2.37037	50.58	0.785993	10.1954	2.22999	50.5797	0.739017	10.153	2.15718	50.5845	0.714164	10.145	2.09782	50.5888	0.694455
10.6352	2.18289	50.6633	0.723321	10.2336	2.37145	50.663	0.786355	10.2122	2.23107	50.6633	0.739378	10.1697	2.15764	50.6678	0.714318	10.1617	2.09822	50.6724	0.694589
10.6519	2.18337	50.7469	0.723482	10.2502	2.37219	50.7463	0.786602	10.2288	2.23178	50.7466	0.739615	10.1863	2.15766	50.7508	0.714324	10.1784	2.09908	50.7557	0.694876
10.6685	2.18413	50.8302	0.723736	10.267	2.37261	50.8299	0.786742	10.2455	2.23228	50.8299	0.739783	10.2029	2.15866	50.8342	0.714659	10.1949	2.09928	50.8385	0.694943
10.6851	2.18453	50.913	0.72387	10.2836	2.37341	50.913	0.78701	10.2622	2.23304	50.9138	0.740037	10.2197	2.15964	50.918	0.714987	10.2117	2.10014	50.9223	0.695231
10.7019	2.18611	50.9968	0.724398	10.3002	2.37406	50.9963	0.787227	10.2788	2.23373	50.9965	0.740268	10.2363	2.16	51.001	0.715107	10.2283	2.10079	51.0056	0.695448
10.7185	2.18631	51.0801	0.724465	10.317	2.37485	51.0799	0.787492	10.2955	2.23473	51.0801	0.740602	10.253	2.16043	51.0846	0.715251	10.2449	2.10126	51.0887	0.695605
10.7351	2.18679	51.1631	0.724625	10.3336	2.37566	51.1631	0.787763	10.3121	2.23408	51.1631	0.740385	10.2697	2.16127	51.1679	0.715532	10.2617	2.10189	51.1725	0.695816
10.7519	2.18765	51.2472	0.724913	10.3503	2.37623	51.2464	0.787953	10.3288	2.23503	51.2467	0.740702	10.2864	2.16214	51.2512	0.715823	10.2783	2.10259	51.2556	0.69605
10.7685	2.18873	51.33	0.725274	10.3669	2.37762	51.3297	0.788418	10.3454	2.23573	51.3297	0.740936	10.303	2.16251	51.3343	0.715946	10.295	2.10348	51.3389	0.696348
10.7852	2.18921	51.4133	0.725435	10.3836	2.37825	51.4133	0.788629	10.3622	2.23665	51.4133	0.741244	10.3197	2.16306	51.4179	0.71613	10.3116	2.10381	51.4222	0.696458
10.8019	2.1897	51.4968	0.725599	10.4002	2.37858	51.4963	0.788739	10.3789	2.23736	51.4968	0.741482	10.3363	2.16379	51.5008	0.716375	10.3284	2.10456	51.5057	0.696709
10.8185	2.19079	51.5799	0.725963	10.4169	2.37936	51.5797	0.789	10.3955	2.23751	51.5802	0.741532	10.353	2.16464	51.5844	0.716659	10.345	2.10537	51.5888	0.69698
10.8351	2.19141	51.6632	0.726171	10.4336	2.3805	51.6632	0.789381	10.4121	2.23881	51.6632	0.741967	10.3697	2.16513	51.6677	0.716823	10.3616	2.10591	51.6721	0.697161
10.8519	2.19131	51.7468	0.726137	10.4503	2.38108	51.7465	0.789575	10.4289	2.23906	51.7468	0.74205	10.3863	2.16559	51.751	0.716977	10.3783	2.10644	51.7556	0.697338
10.8685	2.1923	51.8301	0.726468	10.4669	2.38146	51.8296	0.789702	10.4456	2.24003	51.8304	0.742375	10.403	2.16652	51.8346	0.717288	10.395	2.1071	51.8392	0.697559
10.8852	2.19313	51.9134	0.726746	10.4837	2.38287	51.9134	0.790174	10.4621	2.2401	51.9129	0.742398	10.4196	2.1671	51.9176	0.717482	10.4116	2.10793	51.9219	0.697836
10.9018	2.19359	51.9964	0.7269	10.5003	2.38328	51.9967	0.790311	10.4788	2.24134	51.9967	0.742813	10.4364	2.1677	52.0015	0.717682	10.4283	2.10869	52.0055	0.69809
10.9185	2.19458	52.08	0.727231	10.5169	2.384	52.0798	0.790552	10.4955	2.24193	52.08	0.74301	10.453	2.16796	52.0842	0.717769	10.445	2.10902	52.0891	0.698201
10.9352	2.19531	52.1633	0.727475	10.5336	2.38461	52.1633	0.790756	10.5121	2.24213	52.163	0.743077	10.4696	2.16902	52.1675	0.718124	10.4616	2.10943	52.1719	0.698338
10.9518	2.19599	52.2463	0.727702	10.5503	2.38555	52.2463	0.79107	10.5289	2.24318	52.2469	0.743428	10.4864	2.16962	52.2514	0.718324	10.4783	2.11048	52.2555	0.698689
10.9685	2.19673	52.3301	0.72795	10.567	2.38578	52.3299	0.791147	10.5455	2.24405	52.3301	0.743719	10.503	2.16976	52.3344	0.718371	10.495	2.11093	52.3391	0.698839
10.9852	2.19718	52.4134	0.7281	10.5837	2.38658	52.4135	0.791415	10.5622	2.24478	52.4134	0.743963	10.5196	2.17061	52.4175	0.718656	10.5117	2.11117	52.4223	0.69892
11.0018	2.198	52.4968	0.728375	10.6003	2.38747	52.4965	0.791712	10.5788	2.24519	52.4968	0.7441	10.5364	2.17171	52.5016	0.719023	10.5284	2.11245	52.5059	0.699348
11.0185	2.1991	52.5801	0.728742	10.617	2.38858	52.5801	0.792084	10.5955	2.24589	52.5801	0.744334	10.553	2.17212	52.5846	0.719161	10.545	2.1129	52.5892	0.699498
11.0352	2.19943	52.6634	0.728853	10.6336	2.3891	52.6631	0.792258	10.6122	2.24663	52.6634	0.744582	10.5697	2.17248	52.6679	0.719281	10.5617	2.11338	52.6725	0.699659
11.0518	2.20006	52.7464	0.729064	10.6503	2.38957	52.7467	0.792415	10.6288	2.24699	52.7467	0.744702	10.5864	2.1733	52.7515	0.719555	10.5784	2.11391	52.7558	0.699836
11.0685	2.20085	52.83	0.729328	10.6669	2.39034	52.8298	0.792672	10.6455	2.24775	52.83	0.744957	10.603	2.17434	52.8345	0.719903	10.595	2.11483	52.8388	0.700144
11.0852	2.20166	52.9133	0.729599	10.6835	2.38769	52.9127	0.791786	10.6622	2.24856	52.9136	0.745227	10.6197	2.17471	52.9179	0.720027	10.6116	2.11571	52.9222	0.700438
11.1018	2.20182	52.9966	0.729652	10.7004	2.38847	52.9969	0.792047	10.6788	2.24937	52.9966	0.745498	10.6363	2.17491	53.0008	0.720094	10.6284	2.11562	53.0058	0.700408
11.1185	2.20274	53.0802	0.72996	10.717	2.38886	53.0799	0.792177	10.6955	2.24965	53.0799	0.745592	10.653	2.17572	53.0844	0.720365	10.645	2.11665	53.0891	0.700753
11.1351	2.2032	53.1632	0.730114	10.7336	2.38997	53.1629	0.792548	10.7122	2.25047	53.1634	0.745866	10.6697	2.17648	53.1678	0.720619	10.6617	2.11756	53.1726	0.701057
11.1518	2.20398	53.2465	0.730375	10.7504	2.39072	53.247	0.792799	10.7287	2.25107	53.2463	0.746067	10.6863	2.17653	53.2508	0.720635	10.6783	2.11789	53.2553	0.701167
11.1685	2.20432	53.3298	0.730488	10.7669	2.39156	53.3298	0.79308	10.7455	2.25193	53.3301	0.746355	10.703	2.17763	53.3346	0.721003	10.695	2.11822	53.3389	0.701278
11.1852	2.20511	53.4137	0.730753	10.7835	2.3919	53.4128	0.793194	10.7622	2.25235	53.4137	0.746495	10.7197	2.17819	53.4179	0.721191	10.7117	2.1192	53.4225	0.701605
11.2019	2.20576	53.497	0.73097	10.8003	2.3931	53.4967	0.793595	10.7788	2.25264	53.4967	0.746592	10.7363	2.17872	53.5009	0.721368	10.7283	2.11982	53.5053	0.701813
11.2185	2.20637	53.58	0.731174	10.817	2.39388	53.58	0.793856	10.7956	2.25384	53.5803	0.746993	10.7531	2.17926	53.5848	0.721548	10.745	2.12034	53.5891	0.701987
11.2352	2.20682	53.6636	0.731324	10.8336	2.39409	53.6633	0.793926	10.8122	2.25424	53.6636	0.747127	10.7697	2.18018	53.6678	0.721856	10.7617	2.12107	53.6727	0.702231
11.2519	2.20782	53.7469	0.731659	10.8503	2.39503	53.7466	0.794241	10.8288	2.2545	53.7466	0.747214	10.7863	2.18106	53.7511	0.722151	10.7784	2.12123	53.7557	0.702284
11.2685	2.20848	53.8299	0.73188	10.867	2.39583	53.8299	0.794508	10.8455	2.25553	53.8299	0.747559	10.8031	2.18125	53.835	0.722214	10.795	2.12217	53.8391	0.702599
11.2852	2.20886	53.9135	0.732007	10.8836	2.3968	53.9132	0.794833	10.8622	2.25621	53.9135	0.747786	10.8197	2.18191	53.9177	0.722435	10.8117	2.12243	53.9226	0.702686
11.3019	2.20939	53.9968	0.732184	10.9002	2.39708	53.9963	0.794926	10.8788	2.25675	53.9965	0.747967	10.8363	2.18246	54.0007	0.722619	10.8283	2.12319	54.0053	0.70294
11.3184	2.20978	54.0795	0.732314	10.9169	2.39803	54.0798	0.795244	10.8955	2.25727	54.0798	0.74814	10.853	2.1834	54.0846	0.722933	10.8449	2.1239	54.0886	0.703177
11.3352	2.21075	54.1634	0.732639	10.9336	2.39861	54.1632	0.795438	10.9122	2.25823	54.1634	0.748462	10.8696	2.18378	54.1677	0.72306	10.8617	2.12441	54.1722	0.703348
11.3518	2.21092	54.2467	0.732696	10.9502	2.39915	54.2462	0.795619	10.9288	2.25858	54.2467	0.748579	10.8863	2.18435	54.2509	0.723251	10.8783	2.12515	54.2555	0.703595
11.3685	2.2117	54.33	0.732957	10.967	2.39985	54.33	0.795853	10.9454	2.25955	54.3297	0.748903	10.903	2.18513	54.3345	0.723512	10.895	2.12548	54.3389	0.703706
11.3852	2.21254	54.4133	0.733237	10.9836	2.40068	54.4133	0.79613	10.9622	2.25986	54.4133	0.749007	10.9197	2.18556	54.4178	0.723656	10.9116	2.12642	54.4222	0.70402
11.4019	2.21302	54.4969	0.733398	11.0002	2.40173	54.4963	0.796482	10.9788	2.26093	54.4966	0.749365	10.9363	2.18627	54.5008	0.723893	10.9284	2.12692	54.5057	0.704187
11.4185	2.21364	54.5802	0.733605	11.017	2.40207	54.5802	0.796595	10.9955	2.26127	54.5799	0.749478	10.9529	2.18665	54.5842	0.72402	10.945	2.12742	54.5887	0.704355
11.4351	2.2141	54.6632	0.733759	11.0336	2.40282	54.663	0.796846	11.0122	2.26197	54.6635	0.749712	10.9697	2.18793	54.668	0.724448	10.9617	2.12814	54.6723	0.704595
11.4519	2.2152	54.7468	0.734127	11.0502	2.40338	54.7463	0.797033	11.0288	2.26236	54.7465	0.749843	10.9863	2.18844	54.751	0.724619	10.9783	2.12918	54.7557	0.704943
11.4685	2.21547	54.8301	0.734217	11.0669	2.4042	54.8298	0.797308	11.0455	2.26316	54.8298	0.75011	11.003	2.18882	54.8344	0.724746	10.9949	2.12926	54.8387	0.70497
11.4852	2.21599	54.9134	0.734391	11.0836	2.40462	54.9132	0.797448	11.0622	2.26346	54.9134	0.750211	11.0197	2.18986	54.9179	0.725094	11.0117	2.13018	54.9225	0.705278
11.5018	2.21663	54.9967	0.734605	11.1003	2.40566	54.9964	0.797796	11.0789	2.26421	54.9969	0.750462	11.0364	2.19017	55.0015	0.725197	11.0283	2.13073	55.0055	0.705462
11.5185	2.21719	55.0802	0.734793	11.117	2.40648	55.08	0.79807	11.0954	2.26513	55.0797	0.750769	11.053	2.19089	55.0843	0.725438	11.045	2.13117	55.0889	0.705609
11.5351	2.2176	55.1628	0.73493	11.1336	2.40698	55.1631	0.798237	11.1121	2.26578	55.163	0.750987	11.0697	2.19084	55.1678	0.725421	11.0616	2.13167	55.1721	0.705776
11.5518	2.21805	55.2466	0.73508	11.1502	2.40764	55.2461	0.798458	11.1289	2.26598	55.2469	0.751054	11.0863	2.19216	55.2511	0.725863	11.0784	2.13248	55.2557	0.706047
11.5685	2.21932	55.3302	0.735505	11.1669	2.40822	55.3294	0.798652	11.1455	2.26688	55.3299	0.751355	11.1029	2.19276	55.3341	0.726064	11.095	2.13294	55.3388	0.706201
11.5851	2.21948	55.4129	0.735559	11.1836	2.40944	55.4132	0.79906	11.1621	2.26745	55.4132	0.751545	11.1197	2.19291	55.418	0.726114	11.1116	2.13368	55.422	0.706448
11.6019	2.22009	55.4968	0.735763	11.2003	2.40991	55.4968	0.799217	11.1789	2.26828	55.4968	0.751823	11.1363	2.19368	55.501	0.726371	11.1284	2.13422	55.5059	0.706629
11.6185	2.22077	55.5801	0.73599	11.2169	2.4104	55.5798	0.799381	11.1956	2.26889	55.5804	0.752027	11.153	2.19454	55.5843	0.726659	11.1449	2.13481	55.5886	0.706826
11.6352	2.22158	55.6634	0.736261	11.2337	2.41146	55.6634	0.799736	11.2121	2.26949	55.6631	0.752227	11.1696	2.19509	55.6676	0.726843	11.1616	2.13558	55.672	0.707084
11.6519	2.22196	55.747	0.736388	11.2504	2.41223	55.747	0.799993	11.2288	2.27019	55.7467	0.752462	11.1864	2.19542	55.7512	0.726953	11.1784	2.13602	55.7558	0.707231
11.6685	2.22231	55.83	0.736505	11.2669	2.41269	55.8295	0.800147	11.2455	2.27114	55.83	0.752779	11.203	2.19623	55.8345	0.727224	11.195	2.13676	55.8391	0.707478
11.6852	2.22315	55.9136	0.736786	11.2836	2.4131	55.913	0.800284	11.2622	2.2715	55.9133	0.7529	11.2197	2.19671	55.9179	0.727385	11.2116	2.13723	55.9221	0.707635
11.7018	2.22362	55.9966	0.736943	11.3003	2.41426	55.9964	0.800672	11.2788	2.27206	55.9966	0.753087	11.2363	2.19771	56.0012	0.727719	11.2284	2.13851	56.0057	0.708064
11.7185	2.22408	56.0799	0.737097	11.3169	2.4148	56.0797	0.800853	11.2955	2.27307	56.0801	0.753425	11.253	2.19786	56.0847	0.727769	11.2451	2.13881	56.0893	0.708164
11.7352	2.22456	56.1635	0.737258	11.3337	2.41563	56.1635	0.80113	11.3121	2.27344	56.1632	0.753548	11.2697	2.19852	56.1677	0.72799	11.2617	2.13901	56.1724	0.708231
11.7518	2.22523	56.2465	0.737482	11.3503	2.41621	56.2465	0.801324	11.3289	2.27391	56.2468	0.753706	11.2864	2.19943	56.2513	0.728294	11.2783	2.13988	56.2557	0.708522
11.7685	2.22587	56.3301	0.737696	11.3669	2.41728	56.3298	0.801682	11.3455	2.27492	56.3301	0.754043	11.303	2.19996	56.3346	0.728472	11.295	2.14066	56.3389	0.708783
11.7852	2.22615	56.4134	0.737789	11.3836	2.418	56.4131	0.801923	11.3621	2.27538	56.4131	0.754197	11.3196	2.20029	56.4174	0.728582	11.3116	2.1411	56.422	0.70893
11.8018	2.22661	56.4964	0.737943	11.4003	2.41855	56.4967	0.802107	11.3788	2.27593	56.4964	0.754381	11.3364	2.20087	56.5013	0.728776	11.3283	2.14156	56.5055	0.709084
11.8186	2.22756	56.5802	0.738261	11.417	2.41932	56.58	0.802365	11.3956	2.27658	56.5802	0.754599	11.353	2.20159	56.5846	0.729017	11.345	2.14257	56.5891	0.709421
11.8352	2.22806	56.6633	0.738428	11.4336	2.42023	56.6633	0.802669	11.4122	2.27741	56.6636	0.754876	11.3696	2.20171	56.6675	0.729057	11.3616	2.14295	56.6722	0.709548
11.8518	2.22841	56.7466	0.738545	11.4504	2.42072	56.7469	0.802833	11.4289	2.27791	56.7469	0.755043	11.3863	2.2023	56.7511	0.729254	11.3783	2.14334	56.7554	0.709679
11.8686	2.22914	56.8304	0.738789	11.467	2.42153	56.8302	0.803104	11.4456	2.27863	56.8304	0.755284	11.4031	2.20322	56.8347	0.729562	11.3951	2.14427	56.8393	0.70999
11.8852	2.2299	56.9134	0.739043	11.4836	2.42189	56.913	0.803224	11.4622	2.2793	56.9134	0.755508	11.4197	2.20389	56.918	0.729786	11.4117	2.14492	56.9226	0.710207
11.9018	2.23044	56.9965	0.739224	11.5003	2.42316	56.9965	0.803649	11.4787	2.2798	56.9963	0.755676	11.4363	2.20407	57.001	0.729846	11.4283	2.14556	57.0056	0.710421
11.9185	2.23096	57.0798	0.739398	11.517	2.42376	57.0801	0.803849	11.4955	2.28083	57.0801	0.75602	11.453	2.20469	57.0846	0.730054	11.4451	2.14586	57.0892	0.710522
11.9351	2.23169	57.1631	0.739642	11.5335	2.42427	57.1626	0.80402	11.5122	2.28103	57.1637	0.756087	11.4697	2.20568	57.1679	0.730385	11.4617	2.14647	57.1725	0.710726
11.9518	2.23255	57.2464	0.73993	11.5503	2.42472	57.2464	0.804171	11.5288	2.2822	57.2464	0.756478	11.4863	2.20639	57.251	0.730622	11.4783	2.14708	57.2553	0.71093
11.9684	2.23284	57.3297	0.740027	11.567	2.42558	57.3303	0.804458	11.5455	2.28271	57.33	0.756649	11.503	2.20686	57.3345	0.730779	11.495	2.14751	57.3388	0.711074
11.9852	2.23338	57.4133	0.740207	11.5835	2.42626	57.4128	0.804686	11.5622	2.28356	57.4136	0.756933	11.5197	2.20767	57.4178	0.73105	11.5117	2.14804	57.4227	0.711251
12.0019	2.23408	57.4969	0.740441	11.6003	2.42691	57.4966	0.804903	11.5788	2.28401	57.4964	0.757084	11.5363	2.20799	57.5008	0.731157	11.5283	2.14891	57.5055	0.711542
12.0184	2.2348	57.5796	0.740682	11.617	2.42809	57.5799	0.805298	11.5954	2.28482	57.5797	0.757355	11.553	2.2088	57.5844	0.731428	11.545	2.14942	57.5891	0.711712
12.0352	2.23534	57.6635	0.740863	11.6336	2.4285	57.6632	0.805435	11.6122	2.28567	57.6635	0.757639	11.5697	2.20919	57.668	0.731559	11.5617	2.15009	57.6726	0.711936
12.0518	2.2359	57.7468	0.74105	11.6503	2.42914	57.7468	0.805649	11.6288	2.28609	57.7468	0.757779	11.5863	2.21018	57.7508	0.73189	11.5783	2.15091	57.7553	0.712211
12.0684	2.23683	57.8296	0.741361	11.6669	2.43006	57.8298	0.805957	11.6456	2.28679	57.8303	0.758013	11.603	2.21069	57.8346	0.73206	11.5949	2.15144	57.8386	0.712388
12.0852	2.23777	57.9134	0.741676	11.6837	2.43063	57.9134	0.806147	11.6622	2.28751	57.9136	0.758254	11.6197	2.21109	57.9179	0.732194	11.6117	2.15221	57.9225	0.712645
12.1018	2.23795	57.9967	0.741736	11.7003	2.43127	57.9964	0.806361	11.6789	2.28847	57.997	0.758575	11.6364	2.21191	58.0012	0.732468	11.6284	2.15306	58.0058	0.71293
12.1185	2.23863	58.08	0.741963	11.7169	2.43168	58.0797	0.806498	11.6955	2.28857	58.08	0.758609	11.6531	2.21264	58.0848	0.732712	11.645	2.15337	58.0891	0.713033
12.1352	2.23936	58.1633	0.742207	11.7336	2.4328	58.1633	0.806873	11.7121	2.28928	58.163	0.758846	11.6697	2.21322	58.1679	0.732906	11.6617	2.15442	58.1727	0.713385
12.1519	2.2403	58.2469	0.742522	11.7502	2.43355	58.2461	0.807124	11.7288	2.29026	58.2466	0.759174	11.6863	2.21327	58.2511	0.732923	11.6784	2.15511	58.2557	0.713615
12.1685	2.24059	58.3299	0.742619	11.767	2.43394	58.3299	0.807254	11.7454	2.29063	58.3297	0.759298	11.7029	2.21427	58.3341	0.733258	11.695	2.15548	58.3387	0.713739
12.1851	2.24139	58.4132	0.742886	11.7836	2.43479	58.4132	0.807538	11.7621	2.29133	58.4132	0.759532	11.7197	2.21497	58.4177	0.733492	11.7116	2.15651	58.4221	0.714084
12.2019	2.24221	58.4968	0.743161	11.8002	2.4358	58.4963	0.807876	11.7789	2.29197	58.4968	0.759746	11.7363	2.21544	58.501	0.733649	11.7283	2.15718	58.5056	0.714308
12.2185	2.24284	58.5798	0.743371	11.817	2.43676	58.5801	0.808197	11.7955	2.29317	58.5801	0.760147	11.7529	2.21602	58.5841	0.733843	11.7449	2.15771	58.5887	0.714485
12.2352	2.24341	58.6634	0.743562	11.8337	2.43729	58.6634	0.808375	11.8122	2.29348	58.6634	0.760251	11.7697	2.21672	58.6679	0.734077	11.7617	2.15828	58.6725	0.714676
12.2519	2.24444	58.7469	0.743906	11.8503	2.43808	58.7467	0.808639	11.8288	2.2941	58.7467	0.760458	11.7864	2.21766	58.7515	0.734391	11.7784	2.15941	58.7558	0.715054
12.2685	2.24512	58.8302	0.744134	11.867	2.43905	58.83	0.808963	11.8455	2.29505	58.83	0.760776	11.803	2.21784	58.8342	0.734452	11.795	2.15984	58.8389	0.715197
12.2852	2.24587	58.9133	0.744385	11.8836	2.43942	58.9133	0.809087	11.8622	2.29518	58.9133	0.760819	11.8197	2.21822	58.9181	0.734579	11.8116	2.16033	58.9222	0.715361
12.3019	2.24631	58.9972	0.744532	11.9002	2.43981	58.9963	0.809217	11.8789	2.29614	58.9969	0.76114	11.8363	2.21918	59.0011	0.7349	11.8284	2.16114	59.0057	0.715632
12.3185	2.24714	59.0802	0.744809	11.9169	2.44057	59.0796	0.809472	11.8955	2.29624	59.0799	0.761174	11.853	2.22004	59.0844	0.735187	11.845	2.16203	59.0891	0.71593
12.3351	2.24781	59.163	0.745033	11.9336	2.44155	59.163	0.809799	11.9121	2.29749	59.1632	0.761592	11.8697	2.22004	59.168	0.735187	11.8617	2.16283	59.1723	0.716197
12.3519	2.24856	59.2468	0.745284	11.9502	2.4419	59.2463	0.809916	11.9288	2.29793	59.2465	0.761739	11.8863	2.2208	59.251	0.735441	11.8784	2.16318	59.2559	0.716314
12.3685	2.24903	59.3301	0.745441	11.9669	2.44253	59.3295	0.810127	11.9455	2.299	59.3301	0.762097	11.903	2.22172	59.3343	0.735749	11.895	2.16402	59.339	0.716595
12.3851	2.2499	59.4131	0.745732	11.9836	2.44372	59.4132	0.810525	11.9621	2.29941	59.4129	0.762234	11.9196	2.22208	59.4176	0.73587	11.9117	2.16483	59.4222	0.716866
12.4018	2.25078	59.4967	0.746027	12.0003	2.44449	59.4967	0.810783	11.9788	2.30004	59.4964	0.762445	11.9362	2.22249	59.5007	0.736007	11.9283	2.16524	59.5055	0.717003
12.4185	2.25106	59.58	0.74612	12.0169	2.4449	59.5797	0.81092	11.9955	2.30118	59.58	0.762826	11.953	2.22301	59.5842	0.736181	11.945	2.16579	59.5888	0.717187
12.4352	2.25204	59.6633	0.746448	12.0336	2.44537	59.6631	0.811077	12.0122	2.30147	59.6633	0.762923	11.9696	2.22377	59.6676	0.736435	11.9616	2.16647	59.6719	0.717415
12.4518	2.25287	59.7466	0.746726	12.0503	2.44631	59.7466	0.811391	12.0288	2.30215	59.7466	0.763151	11.9863	2.22453	59.7511	0.736689	11.9783	2.1676	59.7554	0.717793
12.4685	2.25345	59.8302	0.74692	12.0669	2.44722	59.8297	0.811696	12.0455	2.30336	59.8302	0.763555	12.003	2.22449	59.8344	0.736676	11.995	2.16804	59.8388	0.71794
12.4853	2.25396	59.9138	0.74709	12.0836	2.44747	59.9132	0.811779	12.0622	2.30389	59.9135	0.763732	12.0196	2.22543	59.9174	0.73699	12.0116	2.1687	59.9221	0.718161
12.5019	2.25472	59.9971	0.747344	12.1003	2.44825	59.9965	0.81204	12.0788	2.30422	59.9967	0.763843	12.0364	2.22652	60.0013	0.737355	12.0283	2.16952	60.0057	0.718435
12.5185	2.25563	60.0801	0.747649	12.1169	2.4492	60.0798	0.812358	12.0955	2.30463	60.0801	0.76398	12.053	2.22689	60.0846	0.737478	12.045	2.17033	60.0892	0.718706
12.5352	2.25585	60.1637	0.747722	12.1336	2.44981	60.1632	0.812562	12.1121	2.30562	60.1631	0.764311	12.0696	2.22725	60.1674	0.737599	12.0617	2.1706	60.1722	0.718796
12.5518	2.25621	60.2464	0.747843	12.1503	2.45008	60.2467	0.812652	12.1288	2.30621	60.2467	0.764508	12.0864	2.22818	60.2515	0.73791	12.0783	2.17094	60.2555	0.71891
12.5685	2.25686	60.3298	0.74806	12.1669	2.45101	60.3294	0.812963	12.1456	2.30689	60.3303	0.764736	12.103	2.22899	60.3346	0.738181	12.095	2.17203	60.3391	0.719274
12.5852	2.25786	60.4133	0.748395	12.1836	2.45162	60.413	0.813167	12.1622	2.30754	60.4133	0.764953	12.1196	2.22884	60.4175	0.73813	12.1116	2.17293	60.4221	0.719575
12.6018	2.258	60.4963	0.748441	12.2003	2.45234	60.4966	0.813408	12.1788	2.30831	60.4966	0.765211	12.1363	2.22947	60.5012	0.738341	12.1283	2.17332	60.5057	0.719706
12.6185	2.259	60.5801	0.748776	12.217	2.453	60.5799	0.813629	12.1955	2.30886	60.5799	0.765395	12.153	2.23027	60.5845	0.738609	12.145	2.17396	60.5891	0.71992
12.6352	2.25977	60.6634	0.749033	12.2336	2.45348	60.663	0.813789	12.2122	2.3094	60.6634	0.765575	12.1697	2.23086	60.6677	0.738806	12.1617	2.17503	60.6723	0.720278
12.6518	2.26005	60.7465	0.749127	12.2503	2.4546	60.7468	0.814164	12.2288	2.31046	60.7465	0.76593	12.1863	2.23121	60.751	0.738923	12.1783	2.17561	60.7554	0.720472
12.6685	2.26062	60.8301	0.749318	12.267	2.45492	60.8301	0.814271	12.2455	2.31118	60.8301	0.766171	12.203	2.23178	60.8343	0.739114	12.195	2.17592	60.839	0.720575
12.6852	2.2614	60.9137	0.749579	12.2836	2.45585	60.9131	0.814582	12.2622	2.31164	60.9137	0.766324	12.2196	2.23266	60.9177	0.739408	12.2117	2.17692	60.9222	0.72091
12.7018	2.262	60.9967	0.749779	12.3003	2.45651	60.9967	0.814803	12.2788	2.31212	60.9967	0.766485	12.2363	2.23322	61.0009	0.739595	12.2283	2.17751	61.0053	0.721107
12.7186	2.26249	61.0802	0.749943	12.317	2.45735	61.08	0.815084	12.2955	2.31333	61.08	0.76689	12.253	2.23342	61.0845	0.739662	12.245	2.17805	61.0888	0.721288
12.7352	2.26304	61.1636	0.750127	12.3336	2.45749	61.163	0.81513	12.3123	2.31354	61.1638	0.76696	12.2697	2.2345	61.1681	0.740023	12.2617	2.17889	61.1724	0.721569
12.7519	2.26389	61.2469	0.750411	12.3503	2.45819	61.2466	0.815365	12.3288	2.31414	61.2466	0.767161	12.2863	2.23535	61.2511	0.740308	12.2784	2.17968	61.2557	0.721833
12.7685	2.26428	61.3299	0.750542	12.367	2.45929	61.3302	0.815732	12.3455	2.31486	61.3299	0.767401	12.3031	2.23589	61.3347	0.740488	12.295	2.18076	61.339	0.722194
12.7851	2.26487	61.4132	0.750739	12.3836	2.46006	61.4132	0.81599	12.3622	2.3157	61.4135	0.767682	12.3197	2.23605	61.418	0.740542	12.3117	2.18079	61.4226	0.722204
12.8018	2.26566	61.4967	0.751003	12.4003	2.46024	61.4965	0.81605	12.3788	2.31636	61.4965	0.767903	12.3362	2.23654	61.5005	0.740706	12.3283	2.18144	61.5057	0.722421
12.8184	2.26629	61.5796	0.751214	12.4169	2.46093	61.5798	0.816281	12.3955	2.31694	61.5798	0.768097	12.353	2.23785	61.5846	0.741144	12.3449	2.18249	61.5887	0.722773
12.8351	2.26702	61.6631	0.751458	12.4336	2.46182	61.6631	0.816579	12.4122	2.31786	61.6637	0.768405	12.3697	2.23801	61.6679	0.741197	12.3617	2.18292	61.6725	0.722916
12.8518	2.26743	61.7467	0.751595	12.4503	2.46218	61.7464	0.816699	12.4288	2.31847	61.7467	0.768609	12.3863	2.23844	61.7509	0.741341	12.3783	2.18335	61.7556	0.72306
12.8685	2.26792	61.83	0.751759	12.467	2.46302	61.83	0.81698	12.4455	2.31904	61.83	0.768799	12.403	2.23952	61.8346	0.741702	12.395	2.18386	61.8389	0.723231
12.8852	2.26874	61.9133	0.752033	12.4836	2.46382	61.9133	0.817247	12.4622	2.31961	61.9136	0.76899	12.4197	2.24009	61.9178	0.741893	12.4117	2.18513	61.9227	0.723656
12.9019	2.26926	61.9969	0.752207	12.5003	2.46457	61.9968	0.817498	12.4788	2.32044	61.9966	0.769268	12.4363	2.24047	62.0008	0.74202	12.4284	2.18554	62.0057	0.723793
12.9185	2.2699	62.0802	0.752421	12.517	2.46496	62.0802	0.817629	12.4956	2.32112	62.0804	0.769495	12.4529	2.24092	62.0841	0.742171	12.445	2.18608	62.0888	0.723973
12.9352	2.2704	62.1635	0.752589	12.5336	2.46562	62.1632	0.817849	12.5122	2.32143	62.1635	0.769599	12.4697	2.24194	62.1677	0.742512	12.4617	2.18695	62.1724	0.724264
12.9519	2.27103	62.2468	0.752799	12.5502	2.46632	62.2463	0.818084	12.5289	2.32248	62.2468	0.76995	12.4864	2.24268	62.2513	0.742759	12.4783	2.18771	62.2556	0.724518
12.9685	2.2716	62.3298	0.75299	12.5669	2.46712	62.3298	0.818351	12.5455	2.32318	62.3301	0.770184	12.503	2.24301	62.3346	0.74287	12.4951	2.18834	62.3392	0.724729
12.9852	2.27196	62.4134	0.75311	12.5836	2.46746	62.4131	0.818465	12.5621	2.32362	62.4131	0.770331	12.5197	2.2439	62.4179	0.743167	12.5117	2.18863	62.4225	0.724826
13.0018	2.27259	62.4967	0.753321	12.6003	2.46829	62.4965	0.818742	12.5788	2.32423	62.4967	0.770535	12.5364	2.24465	62.5015	0.743418	12.5283	2.18941	62.5055	0.725087
13.0185	2.27315	62.58	0.753508	12.6169	2.46926	62.5798	0.819067	12.5954	2.32475	62.5797	0.770709	12.553	2.24485	62.5842	0.743485	12.545	2.1902	62.5891	0.725351
13.0352	2.27388	62.6633	0.753753	12.6336	2.46959	62.6633	0.819177	12.6121	2.32568	62.663	0.77102	12.5696	2.24529	62.6675	0.743632	12.5616	2.1905	62.6722	0.725452
13.0518	2.2743	62.7466	0.753893	12.6502	2.47022	62.7463	0.819388	12.6289	2.32614	62.7468	0.771174	12.5863	2.24607	62.7512	0.743893	12.5784	2.19126	62.7557	0.725706
13.0685	2.27524	62.8299	0.754207	12.6669	2.47095	62.8297	0.819632	12.6455	2.32684	62.8302	0.771408	12.6029	2.24667	62.8342	0.744094	12.595	2.19214	62.839	0.726
13.0851	2.27555	62.913	0.754311	12.6837	2.47173	62.9135	0.819893	12.6621	2.32746	62.9132	0.771615	12.6197	2.24741	62.9177	0.744341	12.6116	2.19268	62.922	0.726181
13.1018	2.27618	62.9965	0.754522	12.7003	2.47211	62.9965	0.82002	12.6789	2.32845	62.9971	0.771946	12.6364	2.24789	63.0013	0.744502	12.6284	2.19315	63.0059	0.726338
13.1186	2.27677	63.0804	0.754719	12.717	2.47279	63.0801	0.820247	12.6955	2.32891	63.0801	0.7721	12.653	2.24891	63.0843	0.744843	12.645	2.19398	63.0889	0.726615
13.1351	2.2774	63.1631	0.75493	12.7336	2.47367	63.1632	0.820542	12.7122	2.32923	63.1634	0.772207	12.6697	2.24929	63.1679	0.74497	12.6617	2.19489	63.1722	0.72692
13.1518	2.27804	63.2467	0.755144	12.7503	2.47431	63.2467	0.820756	12.7289	2.3304	63.2469	0.772599	12.6863	2.24959	63.2512	0.74507	12.6784	2.19508	63.2558	0.726983
13.1685	2.27827	63.3302	0.755221	12.7669	2.47482	63.3298	0.820926	12.7455	2.33063	63.33	0.772676	12.703	2.25067	63.3342	0.745431	12.695	2.19598	63.3391	0.727284
13.1852	2.27908	63.4133	0.755492	12.7836	2.47521	63.4131	0.821057	12.7622	2.33133	63.4133	0.77291	12.7197	2.25143	63.4179	0.745686	12.7117	2.19659	63.4224	0.727488
13.2018	2.27942	63.4966	0.755605	12.8003	2.47628	63.4963	0.821415	12.7788	2.33182	63.4966	0.773074	12.7363	2.25197	63.5011	0.745866	12.7284	2.19729	63.5057	0.727722
13.2185	2.28019	63.5802	0.755863	12.8169	2.47663	63.5794	0.821532	12.7955	2.33245	63.5799	0.773284	12.753	2.25219	63.5844	0.74594	12.745	2.1979	63.5888	0.727926
13.2352	2.2803	63.6634	0.7559	12.8336	2.47736	63.6632	0.821776	12.8121	2.33336	63.6632	0.773589	12.7697	2.25304	63.6677	0.746224	12.7617	2.19818	63.6724	0.72802
13.2518	2.28134	63.7467	0.756247	12.8503	2.4781	63.7465	0.822023	12.8287	2.33363	63.7463	0.773679	12.7863	2.25381	63.751	0.746482	12.7783	2.19921	63.7556	0.728365
13.2685	2.28222	63.8301	0.756542	12.8669	2.47891	63.8298	0.822294	12.8455	2.33464	63.8301	0.774017	12.803	2.25467	63.8346	0.746769	12.795	2.19957	63.8389	0.728485
13.2852	2.2826	63.9134	0.756669	12.8836	2.47954	63.9131	0.822505	12.8622	2.33537	63.9134	0.774261	12.8196	2.25476	63.9174	0.746799	12.8117	2.20034	63.9223	0.728742
13.3018	2.28321	63.9967	0.756873	12.9003	2.4799	63.9967	0.822625	12.8788	2.33583	63.9964	0.774415	12.8363	2.25562	64.0009	0.747087	12.8283	2.20055	64.0053	0.728813
13.3185	2.28393	64.08	0.757114	12.917	2.48107	64.08	0.823017	12.8956	2.33644	64.0803	0.774619	12.8531	2.25674	64.0848	0.747462	12.845	2.20162	64.0891	0.729171
13.3352	2.28476	64.1636	0.757391	12.9336	2.48181	64.1633	0.823264	12.9122	2.33716	64.1636	0.77486	12.8696	2.25675	64.1675	0.747465	12.8617	2.20219	64.1724	0.729361
13.3518	2.28487	64.2466	0.757428	12.9504	2.48234	64.2469	0.823441	12.9288	2.3381	64.2466	0.775174	12.8863	2.25775	64.2511	0.747799	12.8783	2.2024	64.2554	0.729431
13.3685	2.28555	64.3302	0.757656	12.967	2.48263	64.3299	0.823538	12.9456	2.33846	64.3304	0.775294	12.9031	2.25835	64.3347	0.748	12.8951	2.20349	64.3393	0.729796
13.3852	2.28659	64.4135	0.758003	12.9836	2.48377	64.4129	0.82392	12.9621	2.33888	64.4132	0.775435	12.9197	2.25889	64.418	0.748181	12.9117	2.20417	64.4226	0.730023
13.4018	2.28691	64.4965	0.75811	13.0003	2.48422	64.4965	0.82407	12.9787	2.33955	64.4963	0.775659	12.9364	2.25943	64.5013	0.748361	12.9283	2.20476	64.5054	0.730221
13.4185	2.28715	64.5798	0.758191	13.0169	2.48474	64.5798	0.824244	12.9955	2.34054	64.5801	0.77599	12.953	2.26002	64.5844	0.748559	12.9451	2.20514	64.5892	0.730348
13.4352	2.2877	64.6637	0.758375	13.0335	2.48499	64.6629	0.824328	13.0121	2.34097	64.6631	0.776134	12.9696	2.26091	64.6676	0.748856	12.9617	2.20601	64.6722	0.730639
13.4518	2.28864	64.7464	0.758689	13.0503	2.4858	64.7464	0.824599	13.0288	2.34169	64.7464	0.776375	12.9863	2.26144	64.7512	0.749033	12.9783	2.20648	64.7553	0.730796
13.4684	2.28902	64.8297	0.758816	13.067	2.48668	64.83	0.824893	13.0455	2.34236	64.83	0.776599	13.003	2.26189	64.8345	0.749184	12.995	2.20741	64.8391	0.731107
13.4852	2.28942	64.9136	0.75895	13.0836	2.48681	64.913	0.824936	13.0622	2.34291	64.9136	0.776783	13.0197	2.26261	64.9178	0.749425	13.0116	2.20778	64.9222	0.731231
13.5018	2.29034	64.9966	0.759258	13.1003	2.48804	64.9964	0.825348	13.0788	2.34371	64.9966	0.77705	13.0363	2.2635	65.0011	0.749722	13.0283	2.20863	65.0054	0.731515
13.5184	2.29081	65.0797	0.759415	13.117	2.48874	65.0799	0.825582	13.0954	2.34416	65.0797	0.777201	13.053	2.26381	65.0845	0.749826	13.045	2.20928	65.0887	0.731732
13.5352	2.2914	65.1634	0.759612	13.1336	2.48933	65.163	0.825779	13.1122	2.34521	65.1634	0.777552	13.0697	2.2645	65.1677	0.750057	13.0617	2.20973	65.1723	0.731883
13.5519	2.29175	65.2468	0.759729	13.1503	2.48966	65.2465	0.82589	13.1289	2.34552	65.2471	0.777656	13.0863	2.26534	65.2507	0.750338	13.0783	2.21072	65.2557	0.732214
13.5685	2.29284	65.33	0.760094	13.1669	2.49069	65.3298	0.826234	13.1455	2.34607	65.3298	0.777839	13.103	2.2662	65.3346	0.750625	13.0949	2.21107	65.3387	0.732331
13.5852	2.29326	65.4134	0.760234	13.1836	2.49139	65.4129	0.826468	13.1622	2.34699	65.4137	0.778147	13.1197	2.26645	65.4179	0.750709	13.1117	2.21222	65.4225	0.732716
13.6018	2.29366	65.4967	0.760368	13.2003	2.49184	65.4964	0.826619	13.1789	2.3474	65.497	0.778284	13.1364	2.26703	65.5012	0.750903	13.1284	2.2126	65.5058	0.732843
13.6185	2.29447	65.58	0.760639	13.217	2.49231	65.58	0.826776	13.1954	2.34796	65.5797	0.778472	13.1531	2.268	65.5848	0.751227	13.145	2.21314	65.5888	0.733023
13.6352	2.29517	65.6633	0.760873	13.2336	2.49345	65.6633	0.827157	13.2122	2.3487	65.6633	0.778719	13.1697	2.2687	65.6678	0.751462	13.1617	2.21423	65.6727	0.733388
13.6519	2.29558	65.7468	0.76101	13.2503	2.49405	65.7466	0.827358	13.2288	2.34967	65.7466	0.779043	13.1863	2.26854	65.7508	0.751408	13.1784	2.21455	65.7557	0.733495
13.6685	2.29591	65.8299	0.76112	13.267	2.49435	65.8299	0.827458	13.2455	2.35009	65.8299	0.779184	13.203	2.26937	65.8344	0.751686	13.1949	2.21483	65.8385	0.733589
13.6851	2.2965	65.913	0.761318	13.2836	2.49503	65.9132	0.827686	13.2622	2.35075	65.9135	0.779405	13.2197	2.27055	65.9177	0.75208	13.2117	2.21583	65.9223	0.733923
13.7019	2.29776	65.9968	0.761739	13.3002	2.49612	65.9963	0.82805	13.2789	2.3514	65.9968	0.779622	13.2363	2.27101	66.001	0.752234	13.2283	2.21666	66.0053	0.734201
13.7185	2.29769	66.0798	0.761716	13.3169	2.49654	66.0798	0.828191	13.2955	2.35214	66.0801	0.77987	13.253	2.27156	66.0844	0.752418	13.2449	2.21699	66.0886	0.734311
13.7351	2.29826	66.1631	0.761906	13.3337	2.49715	66.1634	0.828395	13.3122	2.35283	66.1634	0.7801	13.2697	2.27232	66.1679	0.752672	13.2617	2.2173	66.1725	0.734415
13.7519	2.29926	66.2469	0.762241	13.3503	2.49762	66.2464	0.828552	13.3288	2.35306	66.2467	0.780177	13.2864	2.27321	66.2512	0.75297	13.2783	2.21835	66.2556	0.734766
13.7685	2.29968	66.33	0.762381	13.367	2.49887	66.33	0.82897	13.3455	2.35399	66.33	0.780488	13.303	2.27353	66.3345	0.753077	13.295	2.21911	66.3391	0.73502
13.7852	2.30034	66.4133	0.762602	13.3837	2.49921	66.4136	0.829084	13.3622	2.35472	66.4133	0.780732	13.3197	2.27411	66.4179	0.753271	13.3117	2.21951	66.4224	0.735154
13.8019	2.30061	66.4972	0.762692	13.4002	2.49967	66.4964	0.829237	13.3789	2.35535	66.4972	0.780943	13.3363	2.27473	66.5011	0.753478	13.3284	2.22021	66.5057	0.735388
13.8185	2.30164	66.5799	0.763037	13.4169	2.50017	66.5797	0.829405	13.3955	2.35589	66.5802	0.781124	13.353	2.27579	66.5844	0.753833	13.345	2.22141	66.5891	0.735789
13.8351	2.30188	66.6632	0.763117	13.4337	2.50148	66.6635	0.829843	13.4121	2.35676	66.6632	0.781415	13.3697	2.27598	66.668	0.753896	13.3617	2.22178	66.6724	0.735913
13.8518	2.30236	66.7465	0.763278	13.4502	2.50157	66.7462	0.829873	13.4289	2.35729	66.7471	0.781592	13.3864	2.27664	66.7513	0.754117	13.3784	2.22232	66.7559	0.736094
13.8685	2.30289	66.8298	0.763455	13.4669	2.50236	66.8298	0.830137	13.4455	2.35775	66.8301	0.781746	13.403	2.27768	66.8344	0.754465	13.395	2.22316	66.8392	0.736375
13.8851	2.30399	66.9131	0.763823	13.4837	2.50312	66.9134	0.830391	13.4621	2.35831	66.9129	0.781933	13.4196	2.27804	66.9176	0.754585	13.4116	2.22393	66.9219	0.736632
13.9018	2.30443	66.9964	0.76397	13.5003	2.5039	66.9965	0.830652	13.4788	2.35937	66.9967	0.782288	13.4364	2.27857	67.0015	0.754763	13.4284	2.2242	67.0058	0.736722
13.9185	2.30458	67.08	0.76402	13.5169	2.50462	67.0795	0.830893	13.4955	2.3598	67.08	0.782431	13.4529	2.27908	67.084	0.754933	13.445	2.22515	67.0891	0.73704
13.9352	2.30546	67.1633	0.764314	13.5336	2.50471	67.163	0.830923	13.5121	2.3603	67.163	0.782599	13.4696	2.28002	67.1675	0.755247	13.4616	2.22568	67.1719	0.737217
13.9518	2.30615	67.2463	0.764545	13.5503	2.50596	67.2463	0.831341	13.5288	2.36059	67.2466	0.782696	13.4864	2.28053	67.2514	0.755418	13.4784	2.22649	67.2558	0.737488
13.9685	2.30685	67.3302	0.764779	13.567	2.50644	67.3299	0.831502	13.5455	2.36152	67.3299	0.783007	13.503	2.28104	67.3345	0.755589	13.495	2.22706	67.3388	0.737679
13.9853	2.30698	67.4138	0.764823	13.5836	2.5069	67.4132	0.831656	13.5622	2.36223	67.4134	0.783244	13.5196	2.28207	67.4175	0.755933	13.5116	2.22725	67.422	0.737742
14.0019	2.30789	67.4968	0.765127	13.6003	2.50753	67.4965	0.831866	13.5788	2.3627	67.4965	0.783401	13.5364	2.2768	67.5013	0.754171	13.5283	2.2279	67.5053	0.73796
14.0186	2.30859	67.5803	0.765361	13.617	2.50847	67.5801	0.832181	13.5955	2.36322	67.5801	0.783575	13.553	2.27732	67.5846	0.754344	13.545	2.22895	67.5889	0.738311
14.0352	2.30882	67.6637	0.765438	13.6336	2.5092	67.6631	0.832425	13.6122	2.3642	67.6634	0.783903	13.5696	2.27808	67.6676	0.754599	13.5617	2.22953	67.6723	0.738505
14.0518	2.30933	67.7464	0.765609	13.6503	2.50932	67.7467	0.832465	13.6288	2.36435	67.7467	0.783953	13.5864	2.27888	67.7512	0.754866	13.5783	2.23002	67.7555	0.738669
14.0685	2.30981	67.83	0.765769	13.6669	2.51033	67.8298	0.832803	13.6456	2.36521	67.8303	0.784241	13.603	2.27989	67.8345	0.755204	13.595	2.23089	67.8391	0.73896
14.0852	2.31102	67.9133	0.766174	13.6836	2.51105	67.9131	0.833043	13.6622	2.36603	67.9136	0.784515	13.6197	2.28009	67.9179	0.755271	13.6117	2.2313	67.9224	0.739097
14.1018	2.31117	67.9966	0.766224	13.7004	2.51226	67.9968	0.833448	13.6788	2.36651	67.9966	0.784676	13.6363	2.28067	68.0011	0.755465	13.6284	2.23187	68.0057	0.739288
14.1185	2.31166	68.0799	0.766388	13.717	2.51243	68.0799	0.833505	13.6955	2.36706	68.0802	0.78486	13.6531	2.28155	68.0847	0.755759	13.645	2.2324	68.0891	0.739465
14.1352	2.31271	68.1634	0.766739	13.7336	2.51339	68.1629	0.833826	13.7122	2.36754	68.1634	0.78502	13.6697	2.28226	68.1677	0.755997	13.6617	2.23304	68.1724	0.739679
14.1518	2.31297	68.2465	0.766826	13.7503	2.51417	68.2468	0.834087	13.7287	2.36847	68.2463	0.785331	13.6863	2.28234	68.2511	0.756023	13.6783	2.23353	68.2554	0.739843
14.1685	2.31354	68.3298	0.767017	13.7669	2.51467	68.3298	0.834254	13.7455	2.36889	68.3301	0.785472	13.703	2.28324	68.3346	0.756324	13.6951	2.23396	68.3392	0.739987
14.1852	2.31419	68.4133	0.767234	13.7836	2.51509	68.4131	0.834395	13.7622	2.36936	68.4134	0.785629	13.7196	2.28425	68.4176	0.756662	13.7117	2.23496	68.4222	0.740321
14.2018	2.31525	68.4967	0.767589	13.8003	2.51587	68.4967	0.834656	13.7788	2.37004	68.4967	0.785856	13.7363	2.28363	68.5009	0.756455	13.7283	2.23529	68.5053	0.740431
14.2185	2.31524	68.58	0.767585	13.8169	2.51675	68.5797	0.83495	13.7956	2.37084	68.5803	0.786124	13.7531	2.28436	68.5848	0.756699	13.745	2.23605	68.5891	0.740686
14.2353	2.31588	68.6639	0.767799	13.8336	2.5172	68.663	0.8351	13.8122	2.37158	68.6633	0.786371	13.7697	2.28526	68.6679	0.757	13.7617	2.23614	68.6724	0.740716
14.2519	2.3165	68.7469	0.768007	13.8503	2.5178	68.7464	0.835301	13.8288	2.37175	68.7466	0.786428	13.7863	2.28582	68.7511	0.757187	13.7783	2.23696	68.7557	0.74099
14.2685	2.31733	68.8299	0.768284	13.8669	2.51876	68.8297	0.835622	13.8454	2.37244	68.8297	0.786659	13.8031	2.28628	68.8347	0.757341	13.795	2.23781	68.839	0.741274
14.2852	2.31762	68.9134	0.768381	13.8836	2.51975	68.913	0.835953	13.8621	2.37318	68.9132	0.786906	13.8197	2.28676	68.9177	0.757502	13.8117	2.23803	68.9223	0.741348
14.3019	2.31841	68.9971	0.768645	13.9002	2.52006	68.9963	0.836057	13.8788	2.37385	68.9965	0.78713	13.8363	2.28739	69.0007	0.757712	13.8283	2.23832	69.0057	0.741445
14.3184	2.31922	69.0795	0.768916	13.9169	2.52085	69.0798	0.836321	13.8955	2.37436	69.0798	0.787301	13.853	2.28827	69.0844	0.758007	13.8449	2.23914	69.0887	0.741719
14.3351	2.31944	69.1631	0.76899	13.9336	2.52152	69.1632	0.836545	13.9122	2.37494	69.1637	0.787495	13.8696	2.28862	69.1677	0.758124	13.8617	2.23999	69.1723	0.742003
14.3518	2.32037	69.2467	0.769301	13.9503	2.52207	69.2465	0.836729	13.9289	2.37551	69.247	0.787686	13.8863	2.28913	69.251	0.758294	13.8783	2.23984	69.2555	0.741953
14.3685	2.32079	69.33	0.769441	13.967	2.52281	69.33	0.836977	13.9454	2.37634	69.3297	0.787963	13.903	2.29007	69.3345	0.758609	13.895	2.2409	69.3388	0.742308
14.3852	2.32153	69.4133	0.769689	13.9836	2.52341	69.4133	0.837177	13.9622	2.37643	69.4136	0.787993	13.9197	2.29088	69.4178	0.75888	13.9117	2.24148	69.4224	0.742502
14.4019	2.32208	69.4969	0.769873	14.0003	2.5244	69.4966	0.837508	13.9788	2.37737	69.4966	0.788308	13.9363	2.29119	69.5011	0.758983	13.9284	2.24198	69.5057	0.742669
14.4185	2.32237	69.5799	0.76997	14.017	2.52501	69.5802	0.837712	13.9955	2.37789	69.5802	0.788482	13.9529	2.29145	69.5841	0.75907	13.945	2.24208	69.5888	0.742702
14.4352	2.32309	69.6635	0.770211	14.0336	2.5253	69.6632	0.837809	14.0122	2.37843	69.6635	0.788662	13.9697	2.29253	69.668	0.759431	13.9617	2.24244	69.6723	0.742823
14.4519	2.32408	69.7468	0.770542	14.0502	2.52601	69.7463	0.838047	14.0289	2.37897	69.7468	0.788843	13.9864	2.29324	69.7513	0.759669	13.9783	2.24344	69.7556	0.743157
14.4685	2.3241	69.8301	0.770548	14.0669	2.52687	69.8298	0.838334	14.0455	2.38003	69.8301	0.789197	14.003	2.29337	69.8346	0.759712	13.9951	2.24389	69.8392	0.743308
14.4851	2.32467	69.9131	0.770739	14.0836	2.52734	69.9131	0.838492	14.0622	2.38031	69.9134	0.789291	14.0198	2.29446	69.9182	0.760077	14.0117	2.24418	69.9225	0.743405
14.5019	2.32525	69.9969	0.770933	14.1003	2.52797	69.9964	0.838702	14.0788	2.38076	69.9967	0.789441	14.0364	2.29493	70.0015	0.760234	14.0284	2.245	70.0058	0.743679
14.5185	2.32616	70.08	0.771237	14.1169	2.52901	70.0797	0.83905	14.0954	2.3811	70.0797	0.789555	14.053	2.29548	70.0842	0.760418	14.045	2.24564	70.0891	0.743893
14.5351	2.32656	70.163	0.771371	14.1336	2.52934	70.1633	0.839161	14.1121	2.3822	70.163	0.789923	14.0696	2.29569	70.1676	0.760488	14.0616	2.24576	70.1722	0.743933
14.5518	2.32688	70.2466	0.771478	14.1502	2.5297	70.2464	0.839281	14.1289	2.38272	70.2468	0.790097	14.0863	2.29659	70.2511	0.760789	14.0784	2.24629	70.2557	0.74411
14.5685	2.32772	70.3299	0.771759	14.1669	2.53063	70.3294	0.839592	14.1455	2.38306	70.3302	0.790211	14.103	2.29713	70.3344	0.76097	14.095	2.24697	70.3388	0.744338
14.5851	2.32813	70.4132	0.771896	14.1837	2.53151	70.4135	0.839886	14.1621	2.38389	70.4129	0.790488	14.1197	2.29755	70.4177	0.76111	14.1116	2.24753	70.422	0.744525
14.6018	2.32838	70.4965	0.77198	14.2003	2.5316	70.4965	0.839916	14.1789	2.38467	70.4971	0.790749	14.1364	2.29806	70.5013	0.761281	14.1283	2.24759	70.5057	0.744545
14.6185	2.32898	70.5801	0.772181	14.2169	2.53258	70.5798	0.840244	14.1955	2.38513	70.5801	0.790903	14.153	2.29889	70.5844	0.761559	14.145	2.24843	70.5892	0.744826
14.6352	2.32928	70.6637	0.772281	14.2337	2.53344	70.6637	0.840532	14.2121	2.38545	70.6631	0.79101	14.1696	2.29971	70.6676	0.761833	14.1616	2.24881	70.672	0.744953
14.6518	2.32989	70.7467	0.772485	14.2503	2.53391	70.7467	0.840689	14.2289	2.38663	70.7469	0.791405	14.1864	2.29987	70.7515	0.761886	14.1784	2.24952	70.7558	0.745191
14.6685	2.33029	70.83	0.772619	14.2669	2.53419	70.8298	0.840783	14.2455	2.387	70.83	0.791528	14.203	2.30059	70.8342	0.762127	14.195	2.24972	70.8391	0.745258
14.6852	2.331	70.9133	0.772856	14.2836	2.53471	70.9133	0.840957	14.2622	2.3874	70.9133	0.791662	14.2197	2.30138	70.9178	0.762391	14.2116	2.25022	70.9219	0.745425
14.7018	2.33173	70.9963	0.7731	14.3003	2.5357	70.9966	0.841288	14.2789	2.38829	70.9968	0.79196	14.2364	2.30181	71.0014	0.762535	14.2284	2.25132	71.006	0.745793
14.7185	2.33217	71.0799	0.773247	14.3169	2.53603	71.0797	0.841398	14.2955	2.3889	71.0799	0.792164	14.253	2.30224	71.0845	0.762679	14.245	2.25154	71.0891	0.745866
14.7351	2.33237	71.1632	0.773314	14.3336	2.53653	71.1632	0.841565	14.3121	2.38958	71.1632	0.792391	14.2697	2.30292	71.1677	0.762906	14.2617	2.25207	71.1723	0.746043
14.7518	2.33334	71.2465	0.773639	14.3502	2.53717	71.2463	0.841779	14.3287	2.38935	71.2463	0.792314	14.2864	2.30374	71.2513	0.763181	14.2783	2.25267	71.2557	0.746244
14.7685	2.33392	71.33	0.773833	14.3669	2.53825	71.3298	0.84214	14.3455	2.39061	71.3298	0.792736	14.303	2.30381	71.3346	0.763204	14.295	2.25339	71.3389	0.746485
14.7851	2.33445	71.4131	0.77401	14.3836	2.53851	71.4131	0.842227	14.3622	2.3911	71.4134	0.7929	14.3196	2.30441	71.4174	0.763405	14.3117	2.25338	71.4222	0.746482
14.8018	2.33475	71.4964	0.77411	14.4003	2.53914	71.4964	0.842438	14.3788	2.39151	71.4967	0.793037	14.3363	2.30488	71.501	0.763562	14.3283	2.25375	71.5053	0.746605
14.8185	2.3353	71.58	0.774294	14.4169	2.5399	71.5798	0.842692	14.3956	2.39208	71.5803	0.793227	14.353	2.30573	71.5845	0.763846	14.345	2.25477	71.5888	0.746946
14.8352	2.33616	71.6633	0.774582	14.4336	2.54052	71.6633	0.8429	14.4122	2.39261	71.6636	0.793405	14.3697	2.30611	71.6679	0.763973	14.3616	2.25503	71.6722	0.747033
14.8518	2.33595	71.7466	0.774512	14.4504	2.54126	71.7469	0.843147	14.4288	2.39333	71.7466	0.793645	14.3863	2.30668	71.7511	0.764164	14.3783	2.25545	71.7557	0.747174
14.8686	2.33665	71.8304	0.774746	14.467	2.54178	71.8302	0.843321	14.4456	2.39383	71.8304	0.793813	14.4031	2.30753	71.8347	0.764448	14.3951	2.25618	71.8393	0.747418
14.8852	2.33757	71.9134	0.775054	14.4836	2.54244	71.9129	0.843542	14.4622	2.39429	71.9134	0.793967	14.4197	2.30789	71.918	0.764569	14.4117	2.25662	71.9226	0.747565
14.9019	2.33792	71.9968	0.775171	14.5003	2.54319	71.9968	0.843793	14.4787	2.39478	71.9963	0.79413	14.4363	2.30823	72.0011	0.764682	14.4283	2.25719	72.0057	0.747756
14.9185	2.33811	72.0798	0.775234	14.5169	2.54412	72.0798	0.844104	14.4955	2.39548	72.08	0.794365	14.453	2.30891	72.0846	0.76491	14.4451	2.25754	72.0892	0.747873
14.9352	2.33867	72.1634	0.775421	14.5335	2.54397	72.1626	0.844054	14.5122	2.3958	72.1637	0.794472	14.4696	2.30975	72.1676	0.765191	14.4617	2.25804	72.1723	0.74804
14.9518	2.33943	72.2467	0.775676	14.5503	2.54514	72.2464	0.844445	14.5288	2.39634	72.2464	0.794652	14.4863	2.30991	72.2509	0.765244	14.4782	2.25867	72.255	0.748251
14.9684	2.33977	72.3297	0.775789	14.5669	2.54584	72.3297	0.844679	14.5455	2.39681	72.33	0.794809	14.5031	2.31058	72.3348	0.765468	14.495	2.25921	72.3391	0.748431
14.9852	2.34046	72.4136	0.77602	14.5836	2.54597	72.413	0.844722	14.5622	2.39743	72.4133	0.795017	14.5197	2.31115	72.4179	0.765659	14.5117	2.25948	72.4224	0.748522
15.0019	2.34114	72.4968	0.776247	14.6003	2.5467	72.4964	0.844967	14.5788	2.39786	72.4963	0.795161	14.5363	2.31195	72.5008	0.765926	14.5283	2.26018	72.5054	0.748756
15.0185	2.34185	72.5799	0.776485	14.617	2.54746	72.5799	0.845221	14.5954	2.39844	72.5797	0.795355	14.553	2.3123	72.5845	0.766043	14.545	2.26067	72.5891	0.74892
15.0352	2.34215	72.6638	0.776585	14.6336	2.54816	72.6632	0.845455	14.6121	2.39906	72.6632	0.795562	14.5696	2.31277	72.6674	0.766201	14.5617	2.26115	72.6724	0.74908
15.0518	2.34273	72.7468	0.776779	14.6503	2.54835	72.7465	0.845518	14.6289	2.39988	72.7468	0.795836	14.5863	2.31342	72.7508	0.766418	14.5783	2.26173	72.7553	0.749274
15.0685	2.34313	72.8298	0.776913	14.6669	2.54898	72.8298	0.845729	14.6455	2.40006	72.8301	0.795896	14.603	2.31385	72.8344	0.766562	14.5949	2.26237	72.8386	0.749488
15.0852	2.34411	72.9136	0.777241	14.6837	2.54968	72.9134	0.845963	14.6622	2.40064	72.9134	0.79609	14.6196	2.3143	72.9176	0.766712	14.6117	2.26314	72.9223	0.749746
15.1018	2.34438	72.9964	0.777331	14.7003	2.5503	72.9964	0.846171	14.6789	2.40131	72.9972	0.796314	14.6364	2.31511	73.0012	0.766983	14.6284	2.26329	73.0061	0.749796
15.1185	2.34526	73.08	0.777625	14.7169	2.55083	73.0798	0.846348	14.6955	2.40161	73.08	0.796415	14.6531	2.31581	73.0848	0.767217	14.645	2.2641	73.0891	0.750067
15.1352	2.34589	73.1633	0.777836	14.7336	2.55159	73.1633	0.846602	14.7122	2.40198	73.1633	0.796538	14.6697	2.31618	73.1681	0.767341	14.6617	2.26454	73.1724	0.750214
15.1518	2.34671	73.2466	0.77811	14.7502	2.55254	73.2463	0.84692	14.7288	2.40277	73.2466	0.796803	14.6863	2.31669	73.2511	0.767512	14.6784	2.26532	73.256	0.750475
15.1685	2.34708	73.3299	0.778234	14.767	2.55261	73.3299	0.846943	14.7455	2.40326	73.3299	0.796967	14.7029	2.31705	73.3341	0.767632	14.695	2.26516	73.3387	0.750421
15.1851	2.34756	73.413	0.778395	14.7836	2.55333	73.4129	0.847184	14.7621	2.40362	73.4132	0.797087	14.7197	2.31802	73.4177	0.767957	14.7116	2.26603	73.422	0.750712
15.2019	2.34839	73.4968	0.778672	14.8002	2.55382	73.496	0.847348	14.7788	2.40424	73.4965	0.797294	14.7363	2.3182	73.501	0.768017	14.7283	2.26693	73.5054	0.751013
15.2185	2.34865	73.5801	0.778759	14.817	2.5547	73.5801	0.847642	14.7955	2.40512	73.5798	0.797589	14.7529	2.31843	73.5841	0.768094	14.7449	2.26727	73.5887	0.751127
15.2351	2.34907	73.6631	0.7789	14.8336	2.5551	73.6631	0.847776	14.8122	2.40545	73.6634	0.797699	14.7697	2.31924	73.6679	0.768365	14.7617	2.26768	73.6722	0.751264
15.2519	2.35007	73.7469	0.779234	14.8503	2.55596	73.7467	0.848064	14.8288	2.40571	73.7467	0.797786	14.7864	2.3201	73.7512	0.768652	14.7783	2.26842	73.7555	0.751512
15.2685	2.35068	73.8302	0.779438	14.867	2.55653	73.8302	0.848254	14.8455	2.40661	73.83	0.798087	14.803	2.32032	73.8342	0.768726	14.795	2.2692	73.8388	0.751773
15.2852	2.35109	73.9133	0.779575	14.8836	2.55722	73.9133	0.848485	14.8622	2.40706	73.9136	0.798237	14.8197	2.32064	73.9179	0.768833	14.8116	2.26933	73.9222	0.751816
15.3019	2.35148	73.9972	0.779706	14.9003	2.55756	73.9966	0.848599	14.8789	2.40769	73.9969	0.798448	14.8363	2.32144	74.0011	0.7691	14.8284	2.26989	74.0057	0.752003
15.3185	2.35238	74.0802	0.780007	14.9169	2.55816	74.0797	0.848799	14.8955	2.40775	74.0802	0.798468	14.853	2.32224	74.0847	0.769368	14.845	2.27068	74.0888	0.752268
15.3351	2.35275	74.1629	0.78013	14.9336	2.55919	74.1632	0.849144	14.9121	2.40887	74.1632	0.798843	14.8698	2.32251	74.1683	0.769458	14.8617	2.27125	74.1726	0.752458
15.3519	2.35331	74.2468	0.780318	14.9503	2.55944	74.2465	0.849227	14.9288	2.40952	74.2465	0.79906	14.8863	2.32277	74.251	0.769545	14.8783	2.27178	74.2556	0.752635
15.3685	2.35364	74.3301	0.780428	14.9669	2.55982	74.3295	0.849355	14.9456	2.41003	74.3303	0.799231	14.903	2.32385	74.3346	0.769906	14.895	2.27184	74.3392	0.752656
15.3852	2.35445	74.4134	0.780699	14.9837	2.56057	74.4134	0.849605	14.9621	2.41003	74.4131	0.799231	14.9196	2.32436	74.4176	0.770077	14.9117	2.27314	74.4223	0.75309
15.4018	2.35499	74.4964	0.78088	15.0003	2.56155	74.4967	0.849933	14.9788	2.41124	74.4967	0.799635	14.9363	2.32477	74.5009	0.770214	14.9283	2.27367	74.5055	0.753268
15.4185	2.35511	74.58	0.78092	15.0169	2.56166	74.5798	0.84997	14.9955	2.41173	74.5803	0.799799	14.953	2.32504	74.5842	0.770304	14.945	2.27398	74.5891	0.753371
15.4352	2.35588	74.6633	0.781177	15.0336	2.56227	74.6633	0.850174	15.0121	2.41162	74.663	0.799763	14.9696	2.32623	74.6676	0.770702	14.9616	2.27493	74.6719	0.753689
15.4518	2.35619	74.7464	0.781281	15.0503	2.56302	74.7464	0.850425	15.0289	2.4125	74.7468	0.800057	14.9864	2.32665	74.7514	0.770843	14.9783	2.27542	74.7554	0.753853
15.4685	2.3568	74.8299	0.781485	15.067	2.56362	74.8299	0.850625	15.0455	2.41331	74.8301	0.800328	15.003	2.32678	74.8345	0.770886	14.995	2.27616	74.8391	0.7541
15.4853	2.35728	74.9138	0.781645	15.0836	2.5643	74.9132	0.850853	15.0622	2.41389	74.9134	0.800522	15.0197	2.32769	74.9177	0.771191	15.0116	2.27626	74.9221	0.754134
15.5018	2.35781	74.9968	0.781823	15.1003	2.56463	74.9965	0.850963	15.0788	2.41431	74.9968	0.800662	15.0364	2.32826	75.0016	0.771381	15.0284	2.27761	75.0059	0.754585
15.5186	2.35839	75.0804	0.782017	15.1169	2.56539	75.0798	0.851217	15.0955	2.41503	75.0801	0.800903	15.053	2.32905	75.0846	0.771645	15.045	2.2781	75.0892	0.754749
15.5352	2.35891	75.1637	0.782191	15.1336	2.56563	75.1632	0.851298	15.1121	2.4155	75.1629	0.80106	15.0696	2.32906	75.1676	0.771649	15.0617	2.27837	75.1722	0.754839
15.5518	2.35893	75.2464	0.782197	15.1503	2.56641	75.2465	0.851559	15.1288	2.41622	75.2467	0.801301	15.0863	2.32995	75.2512	0.771946	15.0783	2.27923	75.2555	0.755127
15.5685	2.35969	75.33	0.782452	15.1669	2.56691	75.3298	0.851726	15.1455	2.41647	75.33	0.801385	15.103	2.33046	75.3342	0.772117	15.095	2.27986	75.3389	0.755338
15.5852	2.36029	75.4133	0.782652	15.1836	2.56767	75.413	0.85198	15.1622	2.4172	75.4136	0.801629	15.1196	2.33085	75.4175	0.772247	15.1116	2.28059	75.4219	0.755582
15.6018	2.36066	75.4964	0.782776	15.2003	2.56812	75.4966	0.85213	15.1789	2.41807	75.4969	0.80192	15.1363	2.33112	75.5011	0.772338	15.1283	2.28112	75.5054	0.755759
15.6185	2.36105	75.5802	0.782906	15.217	2.56858	75.5799	0.852284	15.1955	2.41839	75.5799	0.802027	15.1531	2.33198	75.5847	0.772625	15.145	2.28193	75.589	0.75603
15.6352	2.36179	75.6634	0.783154	15.2336	2.56979	75.663	0.852689	15.2122	2.41875	75.6634	0.802147	15.1697	2.3328	75.668	0.7729	15.1617	2.28259	75.6726	0.756251
15.6518	2.36215	75.7465	0.783274	15.2503	2.5702	75.7468	0.852826	15.2288	2.41971	75.7465	0.802468	15.1863	2.33273	75.751	0.772876	15.1783	2.28348	75.7557	0.756548
15.6685	2.36241	75.8298	0.783361	15.267	2.57099	75.8301	0.85309	15.2455	2.42045	75.8301	0.802716	15.203	2.33345	75.8346	0.773117	15.195	2.28365	75.839	0.756605
15.6852	2.36307	75.9134	0.783582	15.2835	2.57112	75.9128	0.853134	15.2622	2.4207	75.9137	0.802799	15.2197	2.33424	75.9179	0.773381	15.2117	2.2844	75.9225	0.756856
15.7018	2.36379	75.9967	0.783823	15.3003	2.5721	75.9967	0.853462	15.2788	2.42165	75.9967	0.803117	15.2363	2.33466	76.001	0.773522	15.2283	2.28492	76.0053	0.75703
15.7185	2.36393	76.08	0.78387	15.317	2.57277	76.08	0.853686	15.2956	2.42225	76.0803	0.803318	15.253	2.33525	76.0845	0.773719	15.245	2.28567	76.0888	0.757281
15.7352	2.36466	76.1636	0.784114	15.3336	2.57295	76.163	0.853746	15.3122	2.42267	76.1636	0.803458	15.2697	2.33579	76.1681	0.7739	15.2617	2.28598	76.1727	0.757385
15.7519	2.36533	76.2471	0.784338	15.3503	2.57353	76.2466	0.85394	15.3288	2.42313	76.2466	0.803612	15.2863	2.33677	76.2511	0.774227	15.2784	2.28703	76.2558	0.757736
15.7685	2.36594	76.3299	0.784542	15.367	2.57412	76.3299	0.854137	15.3455	2.42367	76.3299	0.803793	15.3031	2.33658	76.3347	0.774164	15.295	2.28761	76.3391	0.75793
15.7851	2.36635	76.4132	0.784679	15.3836	2.5749	76.4132	0.854398	15.3622	2.42486	76.4135	0.804191	15.3197	2.33704	76.4177	0.774318	15.3117	2.28794	76.4224	0.75804
15.8018	2.3668	76.4968	0.784829	15.4002	2.5752	76.4963	0.854498	15.3788	2.42493	76.4965	0.804214	15.3363	2.33783	76.5008	0.774582	15.3283	2.2887	76.5057	0.758294
15.8184	2.36738	76.5796	0.785023	15.4169	2.57609	76.5798	0.854796	15.3955	2.42551	76.5798	0.804408	15.353	2.33835	76.5846	0.774756	15.3449	2.28945	76.5886	0.758545
15.8352	2.36757	76.6634	0.785087	15.4336	2.57683	76.6631	0.855043	15.4122	2.42641	76.6634	0.804709	15.3696	2.33879	76.6676	0.774903	15.3617	2.28989	76.6725	0.758692
15.8518	2.36806	76.7467	0.785251	15.4503	2.57684	76.7464	0.855047	15.4288	2.42693	76.7467	0.804883	15.3863	2.33902	76.7509	0.77498	15.3783	2.29024	76.7555	0.758809
15.8685	2.36881	76.83	0.785502	15.467	2.5779	76.83	0.855401	15.4455	2.42716	76.83	0.80496	15.403	2.34014	76.8345	0.775355	15.395	2.29127	76.8389	0.759154
15.8852	2.36946	76.9133	0.785719	15.4836	2.57853	76.9133	0.855612	15.4622	2.42772	76.9133	0.805147	15.4197	2.34037	76.9179	0.775431	15.4116	2.29177	76.9222	0.759321
15.9018	2.36985	76.9966	0.785849	15.5003	2.57924	76.9966	0.855849	15.4788	2.42873	76.9966	0.805485	15.4363	2.34073	77.0011	0.775552	15.4283	2.29236	77.0054	0.759518
15.9185	2.37031	77.0799	0.786003	15.517	2.57966	77.0802	0.85599	15.4955	2.4292	77.0799	0.805642	15.4529	2.34103	77.0841	0.775652	15.445	2.29274	77.0887	0.759645
15.9352	2.37094	77.1634	0.786214	15.5336	2.58007	77.1632	0.856127	15.5122	2.42991	77.1634	0.80588	15.4697	2.34222	77.1677	0.77605	15.4617	2.29363	77.1723	0.759943
15.9519	2.37172	77.2468	0.786475	15.5502	2.58061	77.246	0.856308	15.5289	2.43043	77.2468	0.806054	15.4864	2.3423	77.2513	0.776077	15.4783	2.29415	77.2557	0.760117
15.9685	2.37197	77.33	0.786559	15.5669	2.58139	77.3298	0.856569	15.5455	2.43138	77.3301	0.806371	15.503	2.34264	77.3344	0.776191	15.495	2.29477	77.3389	0.760324
15.9852	2.37266	77.4134	0.786789	15.5836	2.58175	77.4132	0.856689	15.5622	2.43158	77.4134	0.806438	15.5197	2.34348	77.4179	0.776472	15.5117	2.29491	77.4225	0.760371
16.0018	2.3731	77.4967	0.786936	15.6003	2.58222	77.4965	0.856846	15.5789	2.43228	77.4969	0.806672	15.5364	2.34426	77.5015	0.776732	15.5284	2.29603	77.5058	0.760746
16.0186	2.37397	77.5803	0.787227	15.617	2.58307	77.58	0.85713	15.5954	2.4325	77.5797	0.806746	15.553	2.34455	77.5842	0.776829	15.545	2.29667	77.5888	0.76096
16.0351	2.37417	77.663	0.787294	15.6336	2.58384	77.6633	0.857388	15.6121	2.43343	77.663	0.807057	15.5696	2.34471	77.6675	0.776883	15.5616	2.29687	77.6722	0.761027
16.0518	2.37454	77.7466	0.787418	15.6502	2.58411	77.7463	0.857478	15.6289	2.43405	77.7468	0.807264	15.5863	2.34553	77.7511	0.777157	15.5784	2.29775	77.7557	0.761321
16.0685	2.37562	77.8302	0.787779	15.6669	2.58454	77.8293	0.857622	15.6455	2.43437	77.8299	0.807371	15.6029	2.3459	77.8342	0.777281	15.595	2.29827	77.8388	0.761495
16.0851	2.37582	77.913	0.787846	15.6836	2.58535	77.9132	0.857893	15.6621	2.43535	77.9132	0.807699	15.6197	2.34634	77.9177	0.777428	15.6116	2.29864	77.922	0.761619
16.1018	2.37667	77.9967	0.78813	15.7003	2.5859	77.9965	0.858077	15.6789	2.43582	77.9971	0.807856	15.6363	2.34661	78.001	0.777518	15.6284	2.29889	78.0059	0.761702
16.1186	2.37698	78.0803	0.788234	15.7169	2.58605	78.0798	0.858127	15.6955	2.43648	78.08	0.808077	15.653	2.34754	78.0843	0.777829	15.645	2.2996	78.0889	0.76194
16.1352	2.37797	78.1634	0.788565	15.7337	2.58715	78.1634	0.858495	15.7122	2.43689	78.1634	0.808214	15.6697	2.34798	78.1679	0.777977	15.6617	2.30047	78.1723	0.762231
16.1518	2.37863	78.2467	0.788786	15.7504	2.58789	78.2469	0.858742	15.7289	2.43768	78.2469	0.808478	15.6863	2.34849	78.2512	0.778147	15.6784	2.30106	78.2558	0.762428
16.1685	2.37904	78.33	0.788923	15.7669	2.58806	78.3294	0.858799	15.7455	2.43822	78.33	0.808659	15.703	2.34905	78.3346	0.778334	15.695	2.3014	78.3391	0.762542
16.1852	2.37979	78.4133	0.789174	15.7836	2.58848	78.4131	0.85894	15.7622	2.43854	78.4133	0.808766	15.7197	2.34952	78.4178	0.778492	15.7117	2.3019	78.4224	0.762709
16.2018	2.38008	78.4966	0.789271	15.8003	2.58921	78.4966	0.859184	15.7788	2.43903	78.4963	0.80893	15.7363	2.35019	78.5011	0.778716	15.7284	2.30253	78.506	0.76292
16.2185	2.38073	78.5802	0.789488	15.8169	2.58956	78.5797	0.859301	15.7955	2.43982	78.5802	0.809194	15.753	2.35031	78.5847	0.778756	15.745	2.30327	78.589	0.763167
16.2352	2.38105	78.6634	0.789595	15.8336	2.58989	78.6632	0.859411	15.8121	2.44021	78.6632	0.809324	15.7697	2.35087	78.6677	0.778943	15.7617	2.30306	78.6723	0.763097
16.2518	2.38189	78.7465	0.789876	15.8503	2.59058	78.7465	0.859642	15.8288	2.44022	78.7465	0.809328	15.7863	2.35172	78.7511	0.779227	15.7783	2.30414	78.7554	0.763458
16.2685	2.38252	78.8298	0.790087	15.8669	2.59137	78.8295	0.859906	15.8455	2.44135	78.8301	0.809706	15.803	2.35199	78.8346	0.779318	15.795	2.30438	78.8389	0.763538
16.2852	2.38289	78.9136	0.790211	15.8836	2.59199	78.9131	0.860114	15.8621	2.44177	78.9131	0.809846	15.8196	2.35249	78.9173	0.779485	15.8117	2.30519	78.9222	0.763809
16.3018	2.38352	78.9964	0.790421	15.9003	2.59234	78.9964	0.860231	15.8788	2.442	78.9964	0.809923	15.8363	2.35304	79.0012	0.779669	15.8283	2.30544	79.0053	0.763893
16.3185	2.38415	79.08	0.790632	15.9169	2.59293	79.0794	0.860428	15.8956	2.44259	79.0803	0.81012	15.853	2.35378	79.0845	0.779916	15.845	2.30637	79.0891	0.764204
16.3352	2.38497	79.1636	0.790906	15.9336	2.59407	79.163	0.860809	15.9122	2.44323	79.1633	0.810334	15.8696	2.35397	79.1675	0.77998	15.8616	2.30654	79.1719	0.764261
16.3518	2.38534	79.2466	0.79103	15.9503	2.59413	79.2466	0.860829	15.9288	2.44388	79.2466	0.810552	15.8864	2.35457	79.2514	0.780181	15.8783	2.30689	79.2554	0.764378
16.3685	2.38566	79.3302	0.791137	15.967	2.59495	79.3302	0.861104	15.9455	2.44422	79.3302	0.810666	15.903	2.35546	79.3345	0.780478	15.8951	2.30766	79.3393	0.764635
16.3852	2.38651	79.4135	0.791421	15.9836	2.59557	79.4132	0.861311	15.9622	2.4446	79.4134	0.810793	15.9197	2.35578	79.4177	0.780585	15.9117	2.30805	79.4223	0.764766
16.4018	2.38684	79.4965	0.791532	16.0003	2.59587	79.4965	0.861411	15.9788	2.44539	79.4965	0.811057	15.9364	2.35601	79.5013	0.780662	15.9283	2.30868	79.5057	0.764977
16.4185	2.38716	79.5798	0.791639	16.017	2.5967	79.5801	0.861689	15.9955	2.44582	79.5798	0.811201	15.953	2.35667	79.5846	0.780883	15.9451	2.30888	79.5892	0.765043
16.4352	2.38802	79.6633	0.791926	16.0336	2.59702	79.6629	0.861796	16.0122	2.44611	79.6634	0.811298	15.9697	2.35744	79.6679	0.78114	15.9617	2.30965	79.6725	0.765301
16.4518	2.3885	79.7464	0.792087	16.0503	2.59796	79.7464	0.86211	16.0288	2.44678	79.7467	0.811522	15.9863	2.35751	79.7512	0.781164	15.9783	2.30994	79.7553	0.765398
16.4684	2.38869	79.8297	0.792151	16.067	2.59851	79.83	0.862294	16.0455	2.44771	79.83	0.811833	16.003	2.35791	79.8343	0.781298	15.995	2.31034	79.8388	0.765532
16.4852	2.3891	79.9133	0.792288	16.0836	2.59876	79.9131	0.862378	16.0622	2.44765	79.9136	0.811813	16.0197	2.35879	79.9179	0.781592	16.0117	2.3107	79.9224	0.765652
16.5018	2.38968	79.9966	0.792482	16.1003	2.59934	79.9966	0.862572	16.0788	2.44829	79.9966	0.812027	16.0363	2.35925	80.0008	0.781746	16.0283	2.31154	80.0057	0.765933
16.5185	2.39054	80.0799	0.792769	16.117	2.60007	80.0799	0.862816	16.0955	2.44885	80.0799	0.812214	16.053	2.35958	80.0844	0.781856	16.045	2.312	80.0888	0.766087
16.5351	2.39072	80.1632	0.792829	16.1336	2.60087	80.1632	0.863084	16.1122	2.44964	80.1637	0.812478	16.0697	2.35992	80.1677	0.78197	16.0617	2.31229	80.1726	0.766184
16.5519	2.3915	80.2468	0.79309	16.1503	2.60089	80.2465	0.86309	16.1288	2.45027	80.2468	0.812689	16.0863	2.36063	80.2507	0.782207	16.0783	2.31267	80.2553	0.766311
16.5685	2.39201	80.33	0.793261	16.1669	2.60181	80.3298	0.863398	16.1455	2.45029	80.3298	0.812696	16.103	2.36154	80.3346	0.782512	16.0949	2.31331	80.3387	0.766525
16.5852	2.3926	80.4134	0.793458	16.1836	2.60231	80.4131	0.863565	16.1622	2.45121	80.4137	0.813003	16.1197	2.36165	80.4179	0.782548	16.1117	2.31392	80.4225	0.766729
16.6019	2.39291	80.4969	0.793562	16.2003	2.60292	80.4967	0.863769	16.1789	2.45164	80.4969	0.813147	16.1363	2.36189	80.5009	0.782629	16.1284	2.31415	80.5058	0.766806
16.6185	2.39316	80.58	0.793645	16.217	2.60318	80.58	0.863856	16.1955	2.45213	80.58	0.813311	16.153	2.36294	80.5845	0.78298	16.145	2.31468	80.5889	0.766983
16.6352	2.39404	80.6633	0.79394	16.2336	2.60409	80.6633	0.864161	16.2122	2.45229	80.6633	0.813365	16.1697	2.36342	80.6681	0.78314	16.1618	2.31544	80.6727	0.767237
16.6519	2.39457	80.7468	0.794117	16.2503	2.60456	80.7464	0.864318	16.2289	2.45305	80.7469	0.813619	16.1863	2.3639	80.7512	0.783301	16.1784	2.31584	80.756	0.767371
16.6685	2.39477	80.8299	0.794184	16.267	2.60508	80.8299	0.864492	16.2455	2.45342	80.8299	0.813742	16.2029	2.36448	80.8342	0.783495	16.195	2.31631	80.8387	0.767528
16.6851	2.39524	80.9132	0.794341	16.2836	2.60577	80.9132	0.864722	16.2622	2.45371	80.9135	0.813839	16.2197	2.3649	80.918	0.783635	16.2117	2.31674	80.9224	0.767672
16.7018	2.39606	80.9965	0.794615	16.3002	2.60597	80.996	0.864789	16.2788	2.45449	80.9967	0.8141	16.2364	2.36541	81.0013	0.783806	16.2283	2.31742	81.0056	0.7679
16.7184	2.3963	81.0795	0.794696	16.3169	2.6066	81.0798	0.865	16.2955	2.45504	81.0801	0.814284	16.253	2.36575	81.0844	0.78392	16.245	2.31762	81.089	0.767967
16.7351	2.39717	81.1631	0.794987	16.3337	2.60741	81.1637	0.865271	16.3121	2.45567	81.1631	0.814495	16.2697	2.3666	81.1679	0.784204	16.2617	2.31812	81.1725	0.768134
16.7519	2.39751	81.2469	0.7951	16.3503	2.60767	81.2464	0.865358	16.3289	2.45607	81.247	0.814629	16.2864	2.36728	81.2515	0.784431	16.2784	2.31871	81.2558	0.768331
16.7686	2.39832	81.3303	0.795371	16.367	2.60861	81.33	0.865672	16.3455	2.45677	81.33	0.814863	16.303	2.36766	81.3342	0.784559	16.295	2.31927	81.3388	0.768518
16.7852	2.39881	81.4135	0.795535	16.3836	2.60914	81.4133	0.865849	16.3622	2.45722	81.4133	0.815013	16.3197	2.3679	81.4179	0.784639	16.3116	2.31972	81.4219	0.768669
16.8019	2.39913	81.4971	0.795642	16.4002	2.60961	81.4963	0.866007	16.3789	2.45749	81.4968	0.815104	16.3364	2.36909	81.5014	0.785037	16.3284	2.32002	81.5057	0.768769
16.8185	2.40008	81.5801	0.79596	16.4169	2.61007	81.5797	0.866161	16.3955	2.45793	81.5802	0.815251	16.3529	2.36951	81.5841	0.785177	16.345	2.321	81.589	0.769097
16.8351	2.40047	81.6629	0.79609	16.4336	2.61088	81.6632	0.866431	16.4121	2.45884	81.6632	0.815555	16.3697	2.36979	81.668	0.785271	16.3616	2.32134	81.672	0.769211
16.8518	2.40087	81.7465	0.796224	16.4502	2.61122	81.7463	0.866545	16.4289	2.45941	81.7471	0.815746	16.3864	2.37054	81.7513	0.785522	16.3784	2.32135	81.7559	0.769214
16.8685	2.40135	81.8301	0.796385	16.4669	2.6119	81.8298	0.866773	16.4455	2.45962	81.83	0.815816	16.403	2.37156	81.8343	0.785863	16.3951	2.32198	81.8392	0.769425
16.8852	2.40238	81.9133	0.796729	16.4836	2.61254	81.9131	0.866987	16.4621	2.46002	81.9131	0.81595	16.4196	2.37218	81.9176	0.78607	16.4116	2.3228	81.9219	0.769699
16.9018	2.40265	81.9967	0.796819	16.5003	2.61303	81.9964	0.867151	16.4788	2.46057	81.9967	0.816134	16.4364	2.37258	82.0012	0.786204	16.4284	2.32303	82.0058	0.769776
16.9185	2.40313	82.0802	0.79698	16.5169	2.61362	82.0797	0.867348	16.4955	2.46103	82.08	0.816288	16.453	2.37333	82.0842	0.786455	16.445	2.32355	82.0891	0.76995
16.9352	2.40396	82.1633	0.797258	16.5336	2.61391	82.163	0.867445	16.5122	2.46135	82.1633	0.816395	16.4696	2.3742	82.1675	0.786746	16.4616	2.32382	82.1722	0.77004
16.9518	2.40471	82.2463	0.797508	16.5503	2.61505	82.2466	0.867826	16.5288	2.4621	82.2466	0.816645	16.4863	2.37455	82.2511	0.786863	16.4783	2.32462	82.2555	0.770308
16.9685	2.4052	82.3302	0.797672	16.567	2.6153	82.3299	0.86791	16.5455	2.46296	82.3302	0.816933	16.503	2.37481	82.3344	0.78695	16.495	2.32473	82.3387	0.770344
16.9852	2.40569	82.4134	0.797836	16.5836	2.61571	82.4132	0.868047	16.5622	2.46336	82.4135	0.817067	16.5196	2.37619	82.4175	0.787411	16.5117	2.32534	82.4223	0.770548
17.0019	2.4066	82.4967	0.79814	16.6003	2.61651	82.4965	0.868314	16.5788	2.46356	82.4965	0.817134	16.5364	2.37675	82.5013	0.787599	16.5283	2.32587	82.5053	0.770726
17.0186	2.40767	82.5803	0.798498	16.617	2.61735	82.5801	0.868595	16.5955	2.46451	82.58	0.817452	16.553	2.37724	82.5846	0.787763	16.545	2.32678	82.5892	0.77103
17.0352	2.40783	82.6636	0.798552	16.6336	2.61783	82.6631	0.868756	16.6122	2.46493	82.6634	0.817592	16.5696	2.37749	82.6676	0.787846	16.5617	2.32661	82.6725	0.770973
17.0518	2.4085	82.7464	0.798776	16.6503	2.61815	82.7464	0.868863	16.6288	2.46547	82.7464	0.817773	16.5863	2.37843	82.7512	0.788161	16.5783	2.32706	82.7556	0.771124
17.0685	2.40936	82.83	0.799064	16.6669	2.61908	82.8294	0.869174	16.6455	2.46588	82.83	0.81791	16.603	2.37913	82.8345	0.788395	16.595	2.32779	82.8388	0.771368
17.0852	2.41019	82.9133	0.799341	16.6836	2.61966	82.913	0.869368	16.6622	2.46678	82.9133	0.818211	16.6196	2.37923	82.9176	0.788428	16.6117	2.32846	82.9224	0.771592
17.1018	2.41045	82.9963	0.799428	16.7003	2.62043	82.9966	0.869625	16.6788	2.46728	82.9966	0.818378	16.6363	2.37977	83.0008	0.788609	16.6283	2.32853	83.0054	0.771615
17.1185	2.41159	83.0799	0.799809	16.7169	2.62085	83.0796	0.869766	16.6955	2.46755	83.0802	0.818468	16.6531	2.38043	83.0847	0.788829	16.645	2.32927	83.089	0.771863
17.1352	2.41238	83.1635	0.800074	16.7336	2.62142	83.1629	0.869957	16.7121	2.46819	83.1632	0.818682	16.6697	2.38133	83.1677	0.78913	16.6617	2.32982	83.1724	0.772047
17.1518	2.41312	83.2465	0.800321	16.7503	2.62221	83.2468	0.870221	16.7288	2.4685	83.2463	0.818786	16.6863	2.38131	83.251	0.789124	16.6783	2.33017	83.2554	0.772164
17.1685	2.41369	83.33	0.800512	16.767	2.62258	83.3301	0.870344	16.7455	2.46955	83.3301	0.819137	16.703	2.38215	83.3344	0.789405	16.695	2.33064	83.3392	0.772321
17.1852	2.41441	83.4133	0.800753	16.7836	2.62291	83.4131	0.870455	16.7622	2.46961	83.4134	0.819157	16.7196	2.38262	83.4176	0.789562	16.7117	2.33112	83.4222	0.772482
17.2018	2.41537	83.4967	0.801074	16.8003	2.62388	83.4967	0.870779	16.7789	2.47039	83.4969	0.819418	16.7363	2.38354	83.5009	0.78987	16.7283	2.33189	83.5053	0.772739
17.2185	2.41586	83.58	0.801237	16.817	2.62442	83.58	0.87096	16.7955	2.47121	83.5803	0.819692	16.753	2.38394	83.5845	0.790003	16.745	2.33216	83.5891	0.772829
17.2352	2.41631	83.6635	0.801388	16.8336	2.62474	83.663	0.871067	16.8123	2.47185	83.6639	0.819906	16.7697	2.38452	83.6681	0.790197	16.7617	2.33282	83.6724	0.77305
17.2519	2.41725	83.7468	0.801702	16.8502	2.62532	83.7463	0.871261	16.8288	2.47195	83.7466	0.81994	16.7864	2.38544	83.7514	0.790505	16.7783	2.33333	83.7557	0.773221
17.2685	2.4178	83.8299	0.801886	16.867	2.62642	83.8299	0.871629	16.8454	2.47271	83.8296	0.820194	16.803	2.38592	83.8347	0.790666	16.795	2.33419	83.8391	0.773508
17.2852	2.41831	83.9134	0.802057	16.8836	2.62676	83.9132	0.871742	16.8622	2.4735	83.9134	0.820458	16.8197	2.38633	83.918	0.790803	16.8117	2.33464	83.9226	0.773659
17.3019	2.41914	83.9967	0.802334	16.9002	2.62698	83.9963	0.871816	16.8788	2.47366	83.9967	0.820512	16.8363	2.387	84.0008	0.791027	16.8283	2.33506	84.0057	0.773799
17.3185	2.41999	84.0798	0.802619	16.917	2.62796	84.0801	0.872144	16.8955	2.4741	84.0798	0.820659	16.853	2.38796	84.0843	0.791348	16.8449	2.3356	84.0887	0.77398
17.3351	2.42058	84.1631	0.802816	16.9336	2.62862	84.1631	0.872365	16.9122	2.47474	84.1637	0.820873	16.8697	2.38835	84.1679	0.791478	16.8617	2.33609	84.1723	0.774144
17.3518	2.42103	84.2467	0.802967	16.9503	2.62901	84.2464	0.872495	16.9289	2.47537	84.2469	0.821084	16.8863	2.38885	84.2509	0.791645	16.8784	2.33644	84.2558	0.774261
17.3685	2.42184	84.33	0.803237	16.967	2.6298	84.33	0.872759	16.9455	2.4757	84.33	0.821194	16.903	2.38974	84.3346	0.791943	16.895	2.33711	84.3388	0.774485
17.3852	2.42284	84.4133	0.803572	16.9836	2.63048	84.4133	0.872987	16.9622	2.4763	84.4135	0.821395	16.9197	2.39024	84.4181	0.79211	16.9118	2.33807	84.4227	0.774806
17.4019	2.4233	84.4968	0.803726	17.0003	2.63116	84.4966	0.873214	16.9788	2.47712	84.4966	0.821669	16.9363	2.39061	84.5008	0.792234	16.9283	2.33817	84.5057	0.774839
17.4185	2.42383	84.5802	0.803903	17.017	2.63149	84.5802	0.873324	16.9955	2.47753	84.5802	0.821806	16.9529	2.39126	84.5842	0.792452	16.945	2.33858	84.5887	0.774977
17.4352	2.42444	84.6634	0.804107	17.0336	2.63191	84.6632	0.873465	17.0123	2.47804	84.6638	0.821977	16.9697	2.39205	84.668	0.792716	16.9617	2.3392	84.6724	0.775184
17.4519	2.42545	84.7467	0.804445	17.0502	2.63256	84.7463	0.873682	17.0288	2.47862	84.7467	0.822171	16.9864	2.39259	84.7513	0.792896	16.9783	2.3398	84.7556	0.775385
17.4685	2.42575	84.83	0.804545	17.0669	2.63344	84.8298	0.873977	17.0455	2.4795	84.8301	0.822465	17.003	2.39274	84.8346	0.792946	16.995	2.34025	84.8389	0.775535
17.4852	2.42644	84.9134	0.804776	17.0836	2.63384	84.9131	0.87411	17.0621	2.47983	84.9131	0.822575	17.0197	2.39392	84.9179	0.793341	17.0118	2.34067	84.9227	0.775676
17.5018	2.42699	84.9967	0.80496	17.1003	2.63414	84.9964	0.874211	17.0788	2.48027	84.9967	0.822722	17.0364	2.39485	85.0015	0.793652	17.0283	2.3415	85.0056	0.775953
17.5185	2.42754	85.08	0.805144	17.1169	2.63528	85.0797	0.874592	17.0954	2.48091	85.0797	0.822936	17.053	2.39504	85.0842	0.793716	17.045	2.34172	85.0888	0.776027
17.5351	2.4282	85.163	0.805365	17.1336	2.63547	85.1633	0.874656	17.1121	2.48146	85.163	0.82312	17.0696	2.39562	85.1676	0.79391	17.0616	2.3418	85.1722	0.776054
17.5519	2.42862	85.2468	0.805505	17.1502	2.6361	85.2464	0.874866	17.1289	2.48171	85.2468	0.823204	17.0863	2.3967	85.2511	0.794271	17.0784	2.34212	85.2557	0.776161
17.5685	2.4295	85.3299	0.805799	17.1669	2.63641	85.3297	0.87497	17.1455	2.48243	85.3302	0.823445	17.1029	2.39705	85.3341	0.794388	17.095	2.34288	85.3387	0.776415
17.5851	2.42993	85.4129	0.805943	17.1837	2.63782	85.4134	0.875441	17.1621	2.48308	85.4129	0.823662	17.1197	2.3978	85.4177	0.794639	17.1116	2.34348	85.4218	0.776615
17.6018	2.43044	85.4967	0.806114	17.2003	2.6378	85.4965	0.875435	17.1789	2.48387	85.4971	0.823926	17.1364	2.39831	85.5013	0.794809	17.1284	2.34388	85.5059	0.776749
17.6186	2.43106	85.5803	0.806321	17.2169	2.63846	85.5798	0.875656	17.1955	2.48412	85.58	0.82401	17.153	2.399	85.5844	0.79504	17.145	2.34427	85.5889	0.77688
17.6352	2.43201	85.6636	0.806639	17.2337	2.63913	85.6634	0.87588	17.2121	2.48484	85.6631	0.824251	17.1697	2.39978	85.6679	0.795301	17.1616	2.34488	85.6719	0.777084
17.6518	2.4323	85.7467	0.806736	17.2503	2.63974	85.7467	0.876084	17.2289	2.48512	85.7469	0.824344	17.1864	2.40012	85.7512	0.795415	17.1784	2.34517	85.756	0.777181
17.6685	2.43287	85.8302	0.806926	17.2669	2.64023	85.8297	0.876247	17.2455	2.48576	85.8299	0.824559	17.203	2.40084	85.8342	0.795656	17.195	2.34567	85.8391	0.777348
17.6852	2.43356	85.9133	0.807157	17.2836	2.64036	85.9133	0.876291	17.2622	2.48612	85.9136	0.824679	17.2197	2.40146	85.9181	0.795863	17.2116	2.34618	85.9222	0.777518
17.7018	2.43413	85.9963	0.807348	17.3002	2.64145	85.9963	0.876656	17.2788	2.48665	85.9966	0.824856	17.2363	2.40225	86.0011	0.796127	17.2284	2.34676	86.006	0.777712
17.7185	2.4346	86.0802	0.807505	17.3169	2.64165	86.0797	0.876722	17.2955	2.48721	86.0799	0.825043	17.253	2.40214	86.0845	0.79609	17.245	2.3473	86.0887	0.777893
17.7351	2.43493	86.1632	0.807615	17.3336	2.64229	86.1632	0.876936	17.3122	2.48772	86.1635	0.825214	17.2697	2.40291	86.1677	0.796348	17.2617	2.34765	86.1723	0.77801
17.7518	2.43569	86.2465	0.80787	17.3503	2.64283	86.2465	0.877117	17.3287	2.48782	86.2463	0.825247	17.2864	2.40361	86.2513	0.796582	17.2783	2.34802	86.2556	0.778134
17.7685	2.43645	86.33	0.808124	17.3669	2.64354	86.3298	0.877355	17.3455	2.48854	86.3298	0.825488	17.303	2.4042	86.3346	0.796779	17.295	2.34869	86.3389	0.778358
17.7851	2.43665	86.4131	0.808191	17.3836	2.64407	86.4131	0.877532	17.3622	2.48927	86.4133	0.825732	17.3196	2.40426	86.4176	0.796799	17.3117	2.34905	86.4223	0.778478
17.8018	2.43746	86.4964	0.808462	17.4003	2.64428	86.4967	0.877602	17.3788	2.48954	86.4964	0.825823	17.3363	2.40499	86.501	0.797043	17.3283	2.34924	86.5053	0.778542
17.8185	2.43804	86.5802	0.808656	17.417	2.64521	86.58	0.877913	17.3956	2.4898	86.5803	0.82591	17.353	2.40578	86.5846	0.797308	17.345	2.35015	86.5888	0.778846
17.8352	2.43881	86.6633	0.808913	17.4336	2.64563	86.6633	0.878054	17.4122	2.49087	86.6636	0.826268	17.3696	2.40598	86.6676	0.797375	17.3617	2.35051	86.6724	0.778967
17.8519	2.43894	86.7468	0.808957	17.4503	2.64609	86.7466	0.878207	17.4288	2.49141	86.7466	0.826448	17.3863	2.40652	86.7511	0.797555	17.3783	2.35054	86.7552	0.778977
17.8685	2.43947	86.8301	0.809134	17.467	2.64639	86.8299	0.878308	17.4455	2.49163	86.8302	0.826522	17.4031	2.4074	86.8349	0.797849	17.3951	2.35131	86.8393	0.779234
17.8852	2.44037	86.9134	0.809435	17.4836	2.64729	86.9132	0.878609	17.4622	2.49193	86.9134	0.826622	17.4197	2.40775	86.918	0.797967	17.4117	2.35195	86.9226	0.779448
17.9018	2.44064	86.9965	0.809525	17.5003	2.6477	86.9965	0.878746	17.4788	2.4927	86.9965	0.82688	17.4363	2.4081	87.001	0.798084	17.4283	2.35201	87.0056	0.779468
17.9184	2.44064	87.0796	0.809525	17.5169	2.64846	87.0798	0.879	17.4955	2.49302	87.08	0.826987	17.453	2.40874	87.0846	0.798298	17.445	2.35245	87.0892	0.779615
17.9352	2.44167	87.1636	0.80987	17.5336	2.64859	87.1629	0.879043	17.5121	2.49339	87.1631	0.82711	17.4696	2.40955	87.1676	0.798569	17.4617	2.35305	87.1725	0.779816
17.9518	2.4423	87.2464	0.81008	17.5503	2.64918	87.2467	0.879241	17.5288	2.49397	87.2467	0.827304	17.4863	2.40979	87.2509	0.798649	17.4783	2.35329	87.2555	0.779896
17.9684	2.44249	87.3297	0.810144	17.567	2.64993	87.33	0.879492	17.5455	2.49441	87.33	0.827452	17.503	2.41027	87.3342	0.798809	17.495	2.35398	87.3389	0.780127
17.9852	2.4431	87.4135	0.810348	17.5836	2.65015	87.413	0.879565	17.5622	2.49518	87.4136	0.827709	17.5196	2.41083	87.4176	0.798997	17.5116	2.35396	87.4222	0.78012
18.0018	2.44356	87.4966	0.810502	17.6002	2.65054	87.4964	0.879696	17.5788	2.49525	87.4966	0.827732	17.5363	2.41167	87.5011	0.799278	17.5283	2.35469	87.5055	0.780365
18.0185	2.44436	87.5799	0.810769	17.617	2.65133	87.5802	0.87996	17.5954	2.49573	87.5796	0.827893	17.553	2.41188	87.5847	0.799348	17.545	2.35521	87.5891	0.780538
18.0352	2.4446	87.6634	0.810849	17.6336	2.65197	87.6632	0.880174	17.6122	2.49675	87.6634	0.828234	17.5697	2.41251	87.6677	0.799559	17.5617	2.35573	87.6726	0.780712
18.0518	2.44512	87.7465	0.811023	17.6503	2.65229	87.7465	0.880281	17.6288	2.49696	87.7468	0.828304	17.5863	2.41315	87.7508	0.799773	17.5783	2.35594	87.7556	0.780783
18.0685	2.44594	87.83	0.811298	17.6669	2.6528	87.8298	0.880452	17.6455	2.49719	87.8301	0.828381	17.603	2.41393	87.8344	0.800033	17.5949	2.35652	87.8387	0.780977
18.0852	2.44635	87.9136	0.811435	17.6836	2.65328	87.9131	0.880612	17.6622	2.49801	87.9134	0.828656	17.6197	2.4142	87.9179	0.800124	17.6117	2.35718	87.9223	0.781197
18.1018	2.44653	87.9967	0.811495	17.7003	2.65396	87.9964	0.880839	17.6789	2.49865	87.9972	0.82887	17.6364	2.41491	88.0012	0.800361	17.6284	2.35721	88.0058	0.781207
18.1185	2.44725	88.08	0.811736	17.717	2.65428	88.08	0.880946	17.6954	2.49904	88.0797	0.829	17.653	2.41553	88.0846	0.800569	17.645	2.35798	88.0891	0.781465
18.1352	2.44793	88.1633	0.811963	17.7336	2.65486	88.1633	0.88114	17.7122	2.49974	88.1633	0.829234	17.6697	2.41627	88.1681	0.800816	17.6617	2.35842	88.1724	0.781612
18.1519	2.44844	88.2468	0.812134	17.7503	2.65552	88.2464	0.881361	17.7288	2.50023	88.2466	0.829398	17.6863	2.41647	88.2511	0.800883	17.6784	2.35898	88.256	0.781799
18.1684	2.44863	88.3296	0.812197	17.767	2.65578	88.3299	0.881448	17.7455	2.50057	88.3299	0.829512	17.7029	2.41695	88.3341	0.801043	17.695	2.35897	88.3387	0.781796
18.1851	2.44935	88.4129	0.812438	17.7836	2.65636	88.4129	0.881642	17.7622	2.5011	88.4135	0.829689	17.7197	2.41771	88.418	0.801298	17.7117	2.35949	88.4224	0.78197
18.2019	2.45041	88.4971	0.812793	17.8002	2.65674	88.4963	0.881769	17.7788	2.5016	88.4965	0.829856	17.7363	2.4182	88.501	0.801462	17.7283	2.36008	88.5056	0.782167
18.2185	2.45041	88.5798	0.812793	17.817	2.65753	88.5801	0.882033	17.7955	2.50229	88.5798	0.830087	17.753	2.41846	88.5844	0.801548	17.7449	2.36003	88.5887	0.782151
18.2351	2.45089	88.6631	0.812953	17.8337	2.65794	88.6634	0.882171	17.8122	2.50305	88.6634	0.830341	17.7697	2.41934	88.6679	0.801843	17.7617	2.36117	88.6725	0.782532
18.2519	2.45178	88.7472	0.813251	17.8503	2.65841	88.7467	0.882328	17.8288	2.50313	88.7467	0.830368	17.7863	2.41982	88.7509	0.802003	17.7783	2.36152	88.7555	0.782649
18.2686	2.45227	88.8303	0.813415	17.867	2.65897	88.83	0.882515	17.8455	2.50395	88.83	0.830642	17.803	2.42016	88.8342	0.802117	17.795	2.36183	88.8388	0.782753
18.2851	2.45258	88.913	0.813518	17.8837	2.6594	88.9136	0.882659	17.8622	2.50437	88.9136	0.830783	17.8197	2.42039	88.9179	0.802194	17.8116	2.36225	88.9222	0.782893
18.3019	2.45328	88.9968	0.813753	17.9002	2.65986	88.9964	0.882813	17.8789	2.50508	88.9968	0.83102	17.8363	2.42103	89.0011	0.802408	17.8284	2.36254	89.0057	0.78299
18.3185	2.45385	89.0799	0.813943	17.9169	2.66015	89.0794	0.88291	17.8955	2.50513	89.0802	0.831037	17.853	2.42161	89.0847	0.802602	17.845	2.36342	89.089	0.783284
18.3351	2.45451	89.1632	0.814164	17.9336	2.661	89.1632	0.883194	17.9121	2.5061	89.1629	0.831361	17.8697	2.42176	89.168	0.802652	17.8617	2.36352	89.1723	0.783318
18.3518	2.45481	89.2467	0.814264	17.9503	2.66124	89.2465	0.883274	17.9289	2.50648	89.2468	0.831488	17.8864	2.42219	89.2513	0.802796	17.8784	2.36392	89.2559	0.783452
18.3685	2.45538	89.3301	0.814455	17.9669	2.66143	89.3295	0.883338	17.9455	2.50702	89.33	0.831669	17.903	2.42276	89.3346	0.802987	17.8951	2.3642	89.3392	0.783545
18.3852	2.45571	89.4134	0.814565	17.9837	2.66214	89.4134	0.883575	17.9621	2.50735	89.4129	0.831779	17.9196	2.4234	89.4177	0.803201	17.9116	2.36462	89.4219	0.783686
18.4018	2.45664	89.4964	0.814876	18.0003	2.66265	89.4967	0.883746	17.9788	2.50795	89.4967	0.83198	17.9364	2.42347	89.5012	0.803224	17.9284	2.36504	89.5058	0.783826
18.4185	2.45672	89.58	0.814903	18.0169	2.66276	89.5797	0.883783	17.9956	2.50855	89.5803	0.832181	17.953	2.42406	89.5842	0.803421	17.945	2.36559	89.5891	0.78401
18.4352	2.4576	89.6633	0.815197	18.0336	2.66338	89.6633	0.88399	18.0122	2.50863	89.6633	0.832207	17.9696	2.42444	89.6675	0.803548	17.9616	2.36572	89.6719	0.784054
18.4518	2.45821	89.7463	0.815401	18.0502	2.66407	89.7463	0.884221	18.0289	2.5094	89.7469	0.832465	17.9864	2.42513	89.7514	0.803779	17.9783	2.36645	89.7557	0.784298
18.4685	2.45893	89.8302	0.815642	18.067	2.66443	89.8299	0.884341	18.0455	2.51002	89.8302	0.832672	18.003	2.42529	89.8345	0.803833	17.995	2.36686	89.839	0.784435
18.4852	2.4591	89.9134	0.815699	18.0837	2.66462	89.9135	0.884405	18.0622	2.51074	89.9135	0.832913	18.0197	2.42586	89.9177	0.804023	18.0116	2.36697	89.922	0.784472
18.5019	2.45983	89.9968	0.815943	18.1003	2.66499	89.9965	0.884528	18.0788	2.51058	89.9968	0.83286	18.0364	2.42659	90.0015	0.804268	18.0283	2.36773	90.0057	0.784726
18.5186	2.46056	90.0803	0.816187	18.1169	2.66603	90.0798	0.884876	18.0955	2.51162	90.0801	0.833207	18.053	2.42696	90.0844	0.804391	18.045	2.36809	90.0892	0.784846
18.5352	2.46069	90.1634	0.816231	18.1336	2.66609	90.1631	0.884896	18.1122	2.51219	90.1633	0.833398	18.0696	2.42744	90.1676	0.804552	18.0617	2.36839	90.1725	0.784946
18.5518	2.46123	90.2464	0.816411	18.1503	2.66639	90.2467	0.884997	18.1288	2.51237	90.2467	0.833458	18.0863	2.42806	90.2512	0.804759	18.0783	2.36877	90.2555	0.785074
18.5685	2.46192	90.3302	0.816642	18.1669	2.66676	90.3294	0.88512	18.1455	2.51292	90.33	0.833642	18.103	2.42865	90.3345	0.804957	18.095	2.36958	90.3388	0.785344
18.5851	2.46248	90.413	0.816829	18.1835	2.66765	90.4128	0.885418	18.1622	2.51376	90.4133	0.833923	18.1197	2.42879	90.4178	0.805003	18.1116	2.36992	90.4222	0.785458
18.6018	2.46273	90.4966	0.816913	18.2004	2.66805	90.4972	0.885552	18.1788	2.5144	90.4966	0.834137	18.1363	2.42921	90.5011	0.805144	18.1284	2.37006	90.5058	0.785505
18.6185	2.46326	90.5801	0.81709	18.217	2.66823	90.5799	0.885612	18.1955	2.51424	90.5802	0.834084	18.1531	2.42996	90.5847	0.805395	18.145	2.37035	90.5888	0.785602
18.6351	2.464	90.6632	0.817338	18.2336	2.66913	90.6629	0.885913	18.2122	2.5152	90.6634	0.834405	18.1697	2.43061	90.6677	0.805612	18.1617	2.3712	90.6723	0.785886
18.6518	2.46434	90.7465	0.817452	18.2504	2.66969	90.7471	0.8861	18.2288	2.51563	90.7463	0.834548	18.1863	2.43049	90.7507	0.805572	18.1783	2.3713	90.7554	0.78592
18.6685	2.46461	90.8298	0.817542	18.2669	2.66982	90.8298	0.886144	18.2456	2.51629	90.8304	0.834769	18.2031	2.43151	90.8349	0.805913	18.195	2.37158	90.8389	0.786013
18.6852	2.46538	90.9133	0.817799	18.2836	2.67021	90.9129	0.886274	18.2622	2.51651	90.9134	0.834843	18.2196	2.43208	90.9176	0.806104	18.2117	2.37226	90.9222	0.786241
18.7018	2.46604	90.9967	0.81802	18.3003	2.67073	90.9967	0.886448	18.2788	2.51702	90.9967	0.835013	18.2363	2.43235	91.0009	0.806194	18.2283	2.37248	91.0052	0.786314
18.7185	2.46623	91.08	0.818084	18.3169	2.67164	91.0797	0.886753	18.2955	2.51765	91.08	0.835224	18.2531	2.43261	91.0848	0.806281	18.245	2.373	91.0891	0.786488
18.7352	2.46646	91.1635	0.818161	18.3336	2.67171	91.163	0.886776	18.3122	2.51821	91.1633	0.835411	18.2697	2.43325	91.1681	0.806495	18.2617	2.37319	91.1724	0.786552
18.7519	2.46714	91.2468	0.818388	18.3502	2.67202	91.2463	0.88688	18.3288	2.51845	91.2466	0.835492	18.2863	2.43384	91.2508	0.806692	18.2783	2.37385	91.2555	0.786773
18.7685	2.46772	91.3299	0.818582	18.3669	2.67311	91.3297	0.887244	18.3455	2.51868	91.3299	0.835569	18.303	2.43418	91.3347	0.806806	18.295	2.37434	91.339	0.786936
18.7852	2.46791	91.4134	0.818645	18.3836	2.6736	91.4132	0.887408	18.3622	2.51946	91.4134	0.835829	18.3197	2.43456	91.4177	0.806933	18.3117	2.37485	91.4223	0.787107
18.8019	2.4683	91.497	0.818776	18.4002	2.67362	91.4963	0.887415	18.3788	2.51979	91.4968	0.83594	18.3363	2.43471	91.5007	0.806983	18.3283	2.37495	91.5053	0.78714
18.8185	2.46878	91.5798	0.818936	18.4169	2.67416	91.5798	0.887595	18.3955	2.51996	91.5798	0.835997	18.353	2.43564	91.5843	0.807294	18.3449	2.37561	91.5887	0.787361
18.8352	2.4695	91.6634	0.819177	18.4336	2.67467	91.6632	0.887766	18.4122	2.52105	91.6633	0.836361	18.3696	2.4359	91.6676	0.807381	18.3617	2.3759	91.6723	0.787458
18.8518	2.46962	91.7467	0.819217	18.4502	2.67489	91.7462	0.887839	18.4288	2.52149	91.7467	0.836508	18.3864	2.43611	91.7512	0.807452	18.3783	2.37618	91.7555	0.787552
18.8685	2.47017	91.83	0.819401	18.467	2.67523	91.83	0.887953	18.4454	2.52193	91.8297	0.836656	18.403	2.43681	91.8345	0.807686	18.395	2.37679	91.8389	0.787756
18.8852	2.47069	91.9133	0.819575	18.4836	2.67609	91.9133	0.888241	18.4622	2.52217	91.9136	0.836736	18.4197	2.4374	91.9178	0.807883	18.4116	2.37761	91.9221	0.78803
18.9018	2.47123	91.9966	0.819756	18.5003	2.67636	91.9964	0.888331	18.4788	2.52301	91.9966	0.837017	18.4363	2.43769	92.0011	0.80798	18.4283	2.37822	92.0057	0.788234
18.9185	2.47105	92.0799	0.819696	18.517	2.67696	92.0801	0.888532	18.4955	2.52349	92.0799	0.837177	18.4529	2.43793	92.0842	0.80806	18.445	2.37827	92.0887	0.788251
18.9352	2.47222	92.1634	0.820087	18.5336	2.67728	92.1632	0.888639	18.5123	2.52396	92.1638	0.837334	18.4697	2.43912	92.168	0.808458	18.4617	2.37917	92.1723	0.788552
18.9519	2.47256	92.2468	0.820201	18.5502	2.67794	92.246	0.88886	18.5288	2.52424	92.2468	0.837428	18.4864	2.43917	92.2513	0.808475	18.4783	2.37957	92.2557	0.788686
18.9685	2.47314	92.3301	0.820395	18.567	2.67866	92.3301	0.8891	18.5455	2.52503	92.3301	0.837692	18.503	2.43947	92.3344	0.808575	18.495	2.38006	92.339	0.788849
18.9852	2.47323	92.4133	0.820425	18.5836	2.67859	92.4131	0.889077	18.5622	2.52559	92.4134	0.83788	18.5197	2.44031	92.4182	0.808856	18.5117	2.38041	92.4225	0.788967
19.0018	2.4737	92.4967	0.820582	18.6003	2.67889	92.4964	0.889177	18.5788	2.52553	92.4967	0.83786	18.5364	2.44096	92.5015	0.809074	18.5284	2.38123	92.5058	0.789241
19.0186	2.47455	92.5802	0.820866	18.6169	2.67972	92.5798	0.889455	18.5954	2.52618	92.5797	0.838077	18.553	2.44103	92.5842	0.809097	18.545	2.38196	92.5888	0.789485
19.035	2.47424	92.6627	0.820763	18.6336	2.67996	92.663	0.889535	18.6121	2.52726	92.663	0.838438	18.5697	2.44127	92.6678	0.809177	18.5617	2.38214	92.6724	0.789545
19.0519	2.47471	92.7469	0.82092	18.6502	2.68051	92.7464	0.889719	18.6288	2.5271	92.7466	0.838385	18.5863	2.44189	92.7508	0.809385	18.5784	2.38257	92.7557	0.789689
19.0685	2.47555	92.8301	0.821201	18.6669	2.6807	92.8294	0.889783	18.6455	2.52732	92.8299	0.838458	18.603	2.44205	92.8345	0.809438	18.595	2.38319	92.8388	0.789896
19.0851	2.47552	92.9129	0.821191	18.6836	2.68172	92.9132	0.890124	18.6621	2.52806	92.9132	0.838706	18.6197	2.44291	92.9177	0.809726	18.6116	2.38389	92.922	0.79013
19.1018	2.47617	92.9967	0.821408	18.7003	2.68182	92.9968	0.890157	18.6789	2.52889	92.9968	0.838983	18.6363	2.4428	93.0007	0.809689	18.6283	2.384	93.0057	0.790167
19.1185	2.47668	93.08	0.821579	18.7169	2.68234	93.0798	0.890331	18.6955	2.52907	93.08	0.839043	18.653	2.44379	93.0844	0.81002	18.645	2.38447	93.0889	0.790324
19.1352	2.47714	93.1637	0.821732	18.7337	2.68286	93.1634	0.890505	18.7121	2.52959	93.1631	0.839217	18.6696	2.44405	93.1677	0.810107	18.6617	2.38551	93.1723	0.790672
19.1519	2.47762	93.247	0.821893	18.7504	2.68367	93.247	0.890776	18.7288	2.53036	93.2467	0.839475	18.6864	2.44443	93.2512	0.810234	18.6784	2.38555	93.2558	0.790686
19.1685	2.47786	93.33	0.821973	18.7669	2.68365	93.3297	0.890769	18.7456	2.53084	93.3303	0.839635	18.703	2.44481	93.3345	0.810361	18.695	2.38608	93.3391	0.790863
19.1852	2.47828	93.4133	0.822114	18.7836	2.68409	93.4133	0.890916	18.7622	2.53097	93.4133	0.839679	18.7197	2.44553	93.4179	0.810602	18.7116	2.3867	93.4221	0.79107
19.2018	2.4789	93.4966	0.822321	18.8003	2.68489	93.4966	0.891184	18.7788	2.53125	93.4966	0.839773	18.7364	2.44563	93.5014	0.810635	18.7283	2.38749	93.5057	0.791334
19.2185	2.47929	93.5799	0.822452	18.8169	2.68505	93.5797	0.891237	18.7955	2.53218	93.5801	0.840084	18.7531	2.44589	93.5847	0.810722	18.745	2.38793	93.589	0.791482
19.2352	2.47963	93.6634	0.822565	18.8336	2.68565	93.6632	0.891438	18.8122	2.53244	93.6634	0.840171	18.7697	2.44633	93.6677	0.81087	18.7617	2.38804	93.6723	0.791518
19.2518	2.48023	93.7465	0.822766	18.8503	2.68586	93.7465	0.891508	18.8288	2.53252	93.7465	0.840197	18.7864	2.44702	93.7513	0.8111	18.7783	2.38884	93.7557	0.791786
19.2685	2.48085	93.83	0.822973	18.8669	2.68676	93.8298	0.891809	18.8455	2.53332	93.8301	0.840465	18.803	2.44726	93.8346	0.811181	18.795	2.38931	93.8392	0.791943
19.2852	2.48139	93.9133	0.823154	18.8836	2.68708	93.9131	0.891916	18.8622	2.53384	93.9133	0.840639	18.8196	2.44714	93.9174	0.81114	18.8117	2.38946	93.9222	0.791993
19.3018	2.4817	93.9964	0.823258	18.9003	2.68724	93.9964	0.89197	18.8788	2.53455	93.9964	0.840876	18.8363	2.44789	94.0012	0.811391	18.8283	2.38995	94.0052	0.792157
19.3185	2.48227	94.08	0.823448	18.9169	2.68808	94.0798	0.892251	18.8955	2.53488	94.08	0.840987	18.853	2.44841	94.0845	0.811565	18.845	2.39056	94.0891	0.792361
19.3352	2.48323	94.1633	0.823769	18.9336	2.68843	94.1633	0.892368	18.9122	2.53575	94.1636	0.841278	18.8697	2.44839	94.1678	0.811559	18.8616	2.39114	94.1722	0.792555
19.3519	2.48358	94.2469	0.823886	18.9503	2.68896	94.2466	0.892545	18.9289	2.53647	94.2469	0.841518	18.8863	2.44879	94.2511	0.811692	18.8783	2.39127	94.2554	0.792599
19.3686	2.48412	94.3304	0.824067	18.967	2.68906	94.3299	0.892579	18.9455	2.53706	94.3302	0.841716	18.9031	2.44953	94.3347	0.81194	18.895	2.39193	94.339	0.792819
19.3852	2.4848	94.4134	0.824294	18.9836	2.68959	94.413	0.892756	18.9622	2.53714	94.4134	0.841742	18.9197	2.44987	94.418	0.812054	18.9117	2.39247	94.4226	0.793
19.4018	2.48517	94.4967	0.824418	19.0003	2.69025	94.4965	0.892977	18.9788	2.53796	94.4963	0.842017	18.9363	2.44981	94.501	0.812033	18.9283	2.39285	94.5057	0.793127
19.4185	2.4854	94.5798	0.824495	19.017	2.69063	94.5801	0.893104	18.9955	2.53835	94.58	0.842147	18.953	2.45027	94.5846	0.812187	18.945	2.39304	94.5892	0.793191
19.4352	2.4862	94.6633	0.824763	19.0336	2.69078	94.6629	0.893154	19.0122	2.53864	94.6634	0.842244	18.9697	2.45128	94.6679	0.812525	18.9617	2.3938	94.6725	0.793445
19.4518	2.48689	94.7467	0.824993	19.0503	2.69133	94.7467	0.893338	19.0288	2.5393	94.7467	0.842465	18.9863	2.45117	94.751	0.812488	18.9783	2.39408	94.7552	0.793538
19.4684	2.48705	94.8297	0.825047	19.067	2.6921	94.83	0.893595	19.0455	2.53972	94.83	0.842605	19.003	2.45144	94.8345	0.812579	18.995	2.39447	94.8389	0.793669
19.4852	2.48742	94.9135	0.825171	19.0836	2.69189	94.9131	0.893525	19.0622	2.54029	94.9133	0.842796	19.0197	2.45192	94.9181	0.812739	19.0117	2.39484	94.9224	0.793793
19.5019	2.48815	94.9968	0.825415	19.1003	2.69283	94.9966	0.893839	19.0788	2.54046	94.9963	0.842853	19.0363	2.45247	95.0008	0.812923	19.0283	2.3954	95.0054	0.79398
19.5185	2.48843	95.0799	0.825508	19.117	2.69342	95.0799	0.894037	19.0954	2.54108	95.0796	0.84306	19.053	2.45278	95.0847	0.813027	19.045	2.39595	95.089	0.794164
19.5352	2.48891	95.1634	0.825669	19.1336	2.69361	95.1632	0.8941	19.1122	2.54186	95.1634	0.843321	19.0697	2.45307	95.168	0.813124	19.0617	2.39605	95.1723	0.794197
19.5519	2.48915	95.2468	0.825749	19.1503	2.69403	95.2468	0.894241	19.1288	2.54225	95.2468	0.843452	19.0862	2.45354	95.2505	0.813281	19.0783	2.39668	95.2553	0.794408
19.5685	2.49005	95.3298	0.82605	19.1669	2.69458	95.3298	0.894425	19.1456	2.54267	95.3303	0.843592	19.103	2.45405	95.3346	0.813452	19.0949	2.39695	95.3387	0.794498
19.5852	2.49035	95.4136	0.826151	19.1836	2.69506	95.4131	0.894585	19.1622	2.54319	95.4133	0.843766	19.1197	2.4545	95.4179	0.813602	19.1117	2.39746	95.4225	0.794669
19.6018	2.49081	95.4967	0.826304	19.2003	2.69551	95.4964	0.894736	19.1789	2.54373	95.4969	0.843946	19.1364	2.45458	95.5015	0.813629	19.1284	2.39791	95.5058	0.794819
19.6185	2.49134	95.58	0.826482	19.2169	2.69567	95.5797	0.894789	19.1954	2.54385	95.5797	0.843987	19.1531	2.45499	95.5848	0.813766	19.1451	2.39838	95.5894	0.794977
19.6352	2.49178	95.6633	0.826629	19.2336	2.6963	95.663	0.895	19.2122	2.54419	95.6633	0.8441	19.1697	2.45571	95.6679	0.814007	19.1617	2.39875	95.6724	0.7951
19.6519	2.4922	95.7468	0.826769	19.2503	2.69698	95.7464	0.895227	19.2288	2.54511	95.7466	0.844408	19.1863	2.45574	95.7512	0.814017	19.1783	2.39912	95.7557	0.795224
19.6685	2.49228	95.8299	0.826796	19.267	2.69721	95.8299	0.895304	19.2454	2.54529	95.8297	0.844468	19.2029	2.45602	95.8342	0.81411	19.195	2.39921	95.8387	0.795254
19.6851	2.49251	95.9132	0.826873	19.2836	2.69768	95.9132	0.895462	19.2622	2.54585	95.9134	0.844656	19.2197	2.45688	95.9177	0.814398	19.2116	2.39998	95.922	0.795512
19.7018	2.4932	95.9965	0.827104	19.3002	2.69838	95.996	0.895696	19.2788	2.54621	95.9967	0.844776	19.2363	2.45701	96.001	0.814441	19.2283	2.40044	96.0057	0.795666
19.7185	2.49328	96.0798	0.82713	19.3169	2.69882	96.0798	0.895843	19.2955	2.54701	96.0798	0.845043	19.2529	2.45716	96.0841	0.814492	19.2449	2.40079	96.0887	0.795783
19.7351	2.49383	96.1631	0.827314	19.3337	2.69919	96.1634	0.895967	19.3122	2.54723	96.1634	0.845117	19.2697	2.45773	96.1679	0.814682	19.2617	2.40108	96.1725	0.79588
19.7518	2.49477	96.2467	0.827629	19.3503	2.69984	96.2467	0.896184	19.3289	2.54744	96.247	0.845187	19.2863	2.45825	96.2512	0.814856	19.2784	2.40154	96.2558	0.796033
19.7686	2.49509	96.3302	0.827736	19.367	2.70025	96.33	0.896321	19.3455	2.54806	96.33	0.845395	19.303	2.45872	96.3342	0.815013	19.295	2.40222	96.3388	0.796261
19.7852	2.49512	96.4133	0.827746	19.3836	2.70051	96.4133	0.896408	19.3622	2.549	96.4133	0.845709	19.3197	2.45878	96.4179	0.815033	19.3116	2.40221	96.4222	0.796258
19.8019	2.49565	96.4971	0.827923	19.4002	2.70106	96.4963	0.896592	19.3789	2.54896	96.4968	0.845696	19.3363	2.4592	96.5011	0.815174	19.3284	2.40265	96.506	0.796405
19.8185	2.49629	96.5801	0.828137	19.4169	2.70128	96.5797	0.896666	19.3955	2.54938	96.5802	0.845836	19.353	2.45979	96.5845	0.815371	19.345	2.40309	96.589	0.796552
19.8351	2.49625	96.663	0.828124	19.4336	2.70204	96.6632	0.89692	19.4122	2.54992	96.6634	0.846017	19.3697	2.45997	96.668	0.815431	19.3617	2.40359	96.6723	0.796719
19.8518	2.49673	96.7465	0.828284	19.4503	2.70233	96.7465	0.897017	19.4289	2.55033	96.7468	0.846154	19.3863	2.46	96.7511	0.815441	19.3784	2.40371	96.7559	0.796759
19.8685	2.49689	96.83	0.828338	19.4669	2.70284	96.8298	0.897187	19.4456	2.55093	96.8303	0.846355	19.403	2.46075	96.8346	0.815692	19.3951	2.40401	96.8392	0.79686
19.8851	2.49758	96.9131	0.828569	19.4836	2.70319	96.9131	0.897304	19.4621	2.55093	96.9131	0.846355	19.4197	2.4611	96.9179	0.815809	19.4117	2.40464	96.9223	0.79707
19.9018	2.49793	96.9966	0.828686	19.5003	2.70376	96.9967	0.897495	19.4788	2.552	96.9964	0.846712	19.4364	2.46137	97.0012	0.8159	19.4283	2.40505	97.0055	0.797207
19.9185	2.49799	97.08	0.828706	19.5169	2.704	97.0797	0.897575	19.4955	2.55208	97.08	0.846739	19.453	2.46161	97.0843	0.81598	19.445	2.40526	97.0891	0.797278
19.9352	2.49819	97.1633	0.828773	19.5336	2.70433	97.1631	0.897686	19.5122	2.55246	97.1633	0.846866	19.4696	2.46232	97.1673	0.816217	19.4616	2.4058	97.1721	0.797458
19.9518	2.49859	97.2463	0.828906	19.5503	2.70528	97.2466	0.898003	19.5288	2.55298	97.2466	0.84704	19.4863	2.46255	97.2511	0.816294	19.4783	2.40638	97.2554	0.797652
19.9685	2.49915	97.3302	0.829094	19.567	2.70541	97.3299	0.898047	19.5455	2.55353	97.3302	0.847224	19.503	2.46275	97.3344	0.816361	19.495	2.40651	97.339	0.797696
19.9852	2.49913	97.4137	0.829087	19.5837	2.70588	97.4135	0.898204	19.5622	2.55403	97.4135	0.847391	19.5197	2.46361	97.4177	0.816649	19.5117	2.40679	97.4223	0.797789
20.0019	2.49996	97.4967	0.829365	19.6003	2.70634	97.4965	0.898358	19.5788	2.55413	97.4967	0.847425	19.5364	2.46367	97.5013	0.816669	19.5283	2.40772	97.5057	0.7981
20.0186	2.50042	97.5803	0.829518	19.6169	2.70727	97.5798	0.898669	19.5955	2.55486	97.58	0.847669	19.553	2.46412	97.5846	0.816819	19.545	2.40817	97.5892	0.798251
20.0352	2.50053	97.6636	0.829555	19.6336	2.70741	97.6631	0.898716	19.6121	2.55524	97.6631	0.847796	19.5696	2.46433	97.6676	0.81689	19.5617	2.40818	97.6725	0.798254
20.0518	2.50056	97.7464	0.829565	19.6503	2.70763	97.7467	0.898789	19.6288	2.55556	97.7467	0.847903	19.5864	2.46473	97.7515	0.817023	19.5784	2.4086	97.7558	0.798395
20.0684	2.50095	97.8297	0.829696	19.6669	2.70828	97.8294	0.899007	19.6456	2.55576	97.8303	0.84797	19.603	2.46522	97.8345	0.817187	19.595	2.40925	97.8388	0.798612
20.0852	2.50149	97.9133	0.829876	19.6836	2.70884	97.913	0.899194	19.6622	2.55642	97.9133	0.848191	19.6196	2.46531	97.9175	0.817217	19.6116	2.40966	97.9222	0.798749
20.1018	2.50139	97.9963	0.829843	19.7003	2.70917	97.9966	0.899304	19.6788	2.55676	97.9966	0.848304	19.6363	2.46549	98.0011	0.817278	19.6284	2.40957	98.0057	0.798719
20.1185	2.50191	98.0801	0.830017	19.7169	2.70962	98.0797	0.899455	19.6955	2.55688	98.0799	0.848344	19.653	2.46614	98.0844	0.817495	19.645	2.41046	98.089	0.799017
20.1352	2.50239	98.1634	0.830177	19.7336	2.7105	98.163	0.899749	19.7121	2.55731	98.163	0.848488	19.6697	2.46643	98.1677	0.817592	19.6617	2.41087	98.1723	0.799154
20.1518	2.50263	98.2465	0.830258	19.7503	2.7109	98.2465	0.899883	19.7288	2.55792	98.2465	0.848692	19.6863	2.4664	98.251	0.817582	19.6783	2.41104	98.2554	0.799211
20.1685	2.50264	98.3298	0.830261	19.767	2.71126	98.3301	0.900003	19.7455	2.55814	98.33	0.848766	19.703	2.46697	98.3343	0.817773	19.695	2.41138	98.3389	0.799324
20.1852	2.50283	98.4133	0.830324	19.7836	2.71171	98.4131	0.900154	19.7622	2.55847	98.4136	0.848876	19.7196	2.46755	98.4176	0.817967	19.7116	2.41193	98.422	0.799508
20.2018	2.50383	98.4967	0.830659	19.8003	2.71235	98.4967	0.900368	19.7788	2.55893	98.4967	0.84903	19.7363	2.46764	98.501	0.817997	19.7283	2.41224	98.5052	0.799612
20.2186	2.50384	98.5802	0.830662	19.817	2.71295	98.58	0.900569	19.7955	2.55985	98.5802	0.849338	19.753	2.46784	98.5845	0.818064	19.745	2.41251	98.5889	0.799702
20.2352	2.50373	98.6633	0.830625	19.8336	2.71307	98.6631	0.900609	19.8122	2.5597	98.6636	0.849288	19.7697	2.4686	98.6681	0.818318	19.7617	2.41328	98.6727	0.79996
20.2519	2.5043	98.7468	0.830816	19.8502	2.7136	98.7463	0.900786	19.8288	2.56037	98.7466	0.849512	19.7864	2.46885	98.7514	0.818401	19.7783	2.41345	98.7557	0.800017
20.2685	2.50481	98.8299	0.830987	19.867	2.71412	98.8299	0.90096	19.8454	2.56045	98.8296	0.849538	19.803	2.46912	98.8347	0.818492	19.795	2.41394	98.839	0.800181
20.2851	2.50475	98.9132	0.830967	19.8836	2.71483	98.9129	0.901197	19.8622	2.56135	98.9134	0.849839	19.8196	2.46922	98.9177	0.818525	19.8117	2.41447	98.9226	0.800358
20.3019	2.5051	98.997	0.831084	19.9002	2.71467	98.9963	0.901144	19.8788	2.56128	98.9963	0.849816	19.8362	2.46964	99.0005	0.818666	19.8283	2.41476	99.0056	0.800455
20.3184	2.50561	99.0795	0.831254	19.9169	2.71534	99.0798	0.901368	19.8955	2.56178	99.0798	0.849983	19.853	2.47042	99.0843	0.818926	19.8449	2.41524	99.0887	0.800615
20.3352	2.5058	99.1634	0.831318	19.9336	2.71587	99.1631	0.901545	19.9122	2.56253	99.1637	0.850234	19.8696	2.47032	99.1676	0.818893	19.8617	2.41552	99.1725	0.800709
20.3519	2.50596	99.2469	0.831371	19.9503	2.71632	99.2464	0.901696	19.9288	2.5625	99.2467	0.850224	19.8862	2.47082	99.2506	0.81906	19.8783	2.41567	99.2553	0.800759
20.3684	2.50608	99.3297	0.831411	19.967	2.71665	99.33	0.901806	19.9455	2.56313	99.33	0.850435	19.903	2.47143	99.3345	0.819264	19.895	2.41618	99.3389	0.80093
20.3852	2.50684	99.4133	0.831666	19.9836	2.71738	99.4133	0.90205	19.9622	2.56324	99.4133	0.850472	19.9197	2.47184	99.4178	0.819401	19.9117	2.41691	99.4224	0.801174
20.4019	2.50694	99.4968	0.831699	20.0003	2.71819	99.4966	0.902321	19.9788	2.56404	99.4966	0.850739	19.9363	2.47188	99.5012	0.819415	19.9283	2.41703	99.5057	0.801214
20.4185	2.50706	99.5799	0.831739	20.017	2.71808	99.5802	0.902284	19.9955	2.56454	99.5802	0.850906	19.9529	2.47205	99.5842	0.819472	19.945	2.41731	99.589	0.801308
20.4352	2.5075	99.6634	0.831886	20.0336	2.71862	99.6632	0.902465	20.0122	2.56433	99.6635	0.850836	19.9697	2.47326	99.6677	0.819876	19.9617	2.41776	99.6723	0.801458
20.4519	2.50818	99.7467	0.832114	20.0502	2.71897	99.7462	0.902582	20.0288	2.56484	99.7467	0.851007	19.9864	2.47324	99.7513	0.81987	19.9783	2.41839	99.7556	0.801669
20.4685	2.50823	99.8298	0.83213	20.0669	2.7196	99.8298	0.902793	20.0455	2.5659	99.8301	0.851361	20.003	2.47354	99.8346	0.81997	19.995	2.41855	99.8392	0.801722
20.4852	2.5086	99.9134	0.832254	20.0836	2.71957	99.9131	0.902783	20.0621	2.56582	99.9131	0.851334	20.0197	2.47402	99.9179	0.82013	20.0117	2.41865	99.9225	0.801756
20.5018	2.50903	99.9967	0.832398	20.1002	2.72027	99.9962	0.903017	20.0788	2.56595	99.9967	0.851378	20.0365	2.47464	100.002	0.820338	20.0284	2.41906	100.006	0.801893
20.5186	2.50893	100.08	0.832365	20.1169	2.72077	100.08	0.903184	20.0954	2.56665	100.08	0.851612	20.053	2.47477	100.084	0.820381	20.045	2.41961	100.089	0.802077
20.5352	2.50945	100.163	0.832538	20.1336	2.72131	100.163	0.903365	20.1121	2.56707	100.163	0.851753	20.0696	2.47491	100.168	0.820428	20.0616	2.41986	100.172	0.802161
20.5518	2.50924	100.247	0.832468	20.1502	2.72163	100.246	0.903472	20.1289	2.56752	100.247	0.851903	20.0863	2.47551	100.251	0.820629	20.0784	2.42021	100.256	0.802278
20.5685	2.50996	100.33	0.832709	20.1669	2.72212	100.33	0.903635	20.1455	2.56768	100.33	0.851957	20.1029	2.476	100.334	0.820793	20.095	2.42059	100.339	0.802405
20.5851	2.5102	100.413	0.832789	20.1836	2.72308	100.413	0.903957	20.1621	2.56839	100.413	0.852194	20.1197	2.47602	100.418	0.820799	20.1116	2.42139	100.422	0.802672
20.6018	2.51038	100.497	0.832849	20.2003	2.72305	100.496	0.903946	20.1789	2.56899	100.497	0.852395	20.1363	2.47621	100.501	0.820863	20.1284	2.42124	100.506	0.802622
20.6186	2.51119	100.58	0.83312	20.217	2.72354	100.58	0.90411	20.1955	2.5692	100.58	0.852465	20.153	2.47718	100.584	0.821187	20.145	2.42181	100.589	0.802813
20.6352	2.51157	100.663	0.833247	20.2336	2.72416	100.663	0.904318	20.2121	2.56961	100.663	0.852602	20.1696	2.47771	100.668	0.821365	20.1616	2.42232	100.672	0.802983
20.6518	2.51174	100.747	0.833304	20.2504	2.72471	100.747	0.904502	20.2288	2.57008	100.747	0.852759	20.1864	2.47794	100.751	0.821441	20.1784	2.42257	100.756	0.803067
20.6685	2.51203	100.83	0.833401	20.2669	2.72479	100.83	0.904528	20.2455	2.57061	100.83	0.852936	20.203	2.4785	100.834	0.821629	20.195	2.42275	100.839	0.803127
20.6851	2.51264	100.913	0.833605	20.2836	2.72533	100.913	0.904709	20.2622	2.57086	100.913	0.85302	20.2196	2.47926	100.918	0.821883	20.2116	2.42308	100.922	0.803237
20.7018	2.513	100.997	0.833726	20.3003	2.7259	100.997	0.9049	20.2788	2.57124	100.997	0.853147	20.2363	2.47925	101.001	0.82188	20.2283	2.42396	101.006	0.803532
20.7185	2.51357	101.08	0.833916	20.3169	2.72646	101.08	0.905087	20.2955	2.57199	101.08	0.853398	20.2531	2.47965	101.085	0.822013	20.245	2.42408	101.089	0.803572
20.7352	2.51357	101.163	0.833916	20.3336	2.7267	101.163	0.905167	20.3122	2.57248	101.163	0.853562	20.2697	2.48023	101.168	0.822207	20.2617	2.42431	101.172	0.803649
20.7518	2.5143	101.246	0.834161	20.3503	2.72643	101.247	0.905077	20.3287	2.5724	101.246	0.853535	20.2864	2.48094	101.251	0.822445	20.2783	2.42481	101.256	0.803816
20.7685	2.51467	101.33	0.834284	20.3669	2.72726	101.33	0.905355	20.3455	2.57308	101.33	0.853763	20.3031	2.48126	101.335	0.822552	20.295	2.42534	101.339	0.803993
20.7851	2.51493	101.413	0.834371	20.3836	2.72755	101.413	0.905452	20.3621	2.57388	101.413	0.85403	20.3196	2.48164	101.417	0.822679	20.3117	2.42564	101.422	0.804094
20.8018	2.51543	101.497	0.834538	20.4003	2.72818	101.497	0.905662	20.3788	2.57397	101.496	0.85406	20.3363	2.48207	101.501	0.822823	20.3283	2.42594	101.505	0.804194
20.8185	2.516	101.58	0.834729	20.4169	2.72874	101.58	0.905849	20.3956	2.5748	101.581	0.854338	20.3531	2.48308	101.585	0.823161	20.345	2.42658	101.589	0.804408
20.8352	2.51654	101.663	0.83491	20.4336	2.72912	101.663	0.905977	20.4122	2.57537	101.664	0.854528	20.3696	2.4829	101.668	0.8231	20.3616	2.42684	101.672	0.804495
20.8519	2.51675	101.747	0.83498	20.4503	2.72962	101.747	0.906144	20.4289	2.57588	101.747	0.854699	20.3863	2.48338	101.751	0.823261	20.3783	2.42699	101.755	0.804545
20.8686	2.51749	101.83	0.835227	20.467	2.72965	101.83	0.906154	20.4456	2.57649	101.831	0.854903	20.4031	2.48425	101.835	0.823552	20.3951	2.42773	101.839	0.804793
20.8852	2.51761	101.913	0.835268	20.4836	2.7306	101.913	0.906472	20.4621	2.57707	101.913	0.855097	20.4197	2.48482	101.918	0.823742	20.4117	2.42823	101.922	0.80496
20.9018	2.5182	101.996	0.835465	20.5003	2.73099	101.996	0.906602	20.4787	2.5775	101.996	0.855241	20.4364	2.48485	102.001	0.823753	20.4283	2.42868	102.006	0.80511
20.9185	2.51838	102.08	0.835525	20.5169	2.73124	102.08	0.906686	20.4955	2.57812	102.08	0.855448	20.453	2.48529	102.084	0.8239	20.4451	2.42896	102.089	0.805204
20.9352	2.51878	102.164	0.835659	20.5336	2.73138	102.163	0.906732	20.5121	2.57858	102.163	0.855602	20.4696	2.48604	102.168	0.824151	20.4617	2.42967	102.172	0.805441
20.9518	2.51926	102.246	0.835819	20.5502	2.73213	102.246	0.906983	20.5288	2.57919	102.246	0.855806	20.4863	2.48621	102.251	0.824207	20.4783	2.4299	102.255	0.805518
20.9684	2.51962	102.33	0.83594	20.567	2.7327	102.33	0.907174	20.5455	2.58018	102.33	0.856137	20.503	2.4867	102.334	0.824371	20.495	2.43003	102.339	0.805562
20.9853	2.51995	102.414	0.83605	20.5836	2.73265	102.413	0.907157	20.5622	2.58024	102.413	0.856157	20.5197	2.48729	102.418	0.824569	20.5116	2.43046	102.422	0.805706
21.0019	2.52065	102.497	0.836284	20.6003	2.73354	102.497	0.907455	20.5788	2.58081	102.497	0.856348	20.5363	2.48782	102.501	0.824746	20.5283	2.4315	102.505	0.806054
21.0185	2.52112	102.58	0.836441	20.617	2.73401	102.58	0.907612	20.5954	2.58119	102.58	0.856475	20.553	2.48782	102.584	0.824746	20.545	2.43175	102.589	0.806137
21.0352	2.52127	102.663	0.836492	20.6336	2.73427	102.663	0.907699	20.6122	2.5819	102.664	0.856712	20.5697	2.4883	102.668	0.824906	20.5617	2.43187	102.672	0.806177
21.0519	2.52165	102.747	0.836619	20.6503	2.7345	102.746	0.907776	20.6288	2.58203	102.747	0.856756	20.5863	2.48887	102.751	0.825097	20.5783	2.43258	102.756	0.806415
21.0685	2.52261	102.83	0.83694	20.6669	2.73528	102.83	0.908037	20.6455	2.58284	102.83	0.857027	20.603	2.48965	102.835	0.825358	20.5949	2.43294	102.839	0.806535
21.0852	2.52269	102.913	0.836967	20.6835	2.73559	102.913	0.90814	20.6622	2.58377	102.914	0.857338	20.6197	2.48982	102.918	0.825415	20.6117	2.43359	102.922	0.806753
21.1018	2.52324	102.997	0.837151	20.7003	2.73579	102.996	0.908207	20.6788	2.58414	102.997	0.857462	20.6363	2.48997	103.001	0.825465	20.6284	2.43365	103.006	0.806773
21.1185	2.5237	103.08	0.837304	20.717	2.73644	103.08	0.908425	20.6954	2.5845	103.079	0.857582	20.653	2.49095	103.084	0.825793	20.645	2.43428	103.089	0.806983
21.1351	2.5244	103.163	0.837538	20.7336	2.73693	103.163	0.908589	20.7122	2.58511	103.164	0.857786	20.6697	2.49098	103.168	0.825803	20.6618	2.43469	103.173	0.80712
21.1519	2.52486	103.247	0.837692	20.7503	2.73715	103.246	0.908662	20.7288	2.58542	103.247	0.85789	20.6862	2.49134	103.251	0.825923	20.6783	2.4351	103.255	0.807258
21.1685	2.52494	103.33	0.837719	20.7669	2.73745	103.33	0.908763	20.7454	2.58608	103.33	0.85811	20.7029	2.49167	103.334	0.826033	20.6949	2.43542	103.338	0.807365
21.1851	2.52526	103.413	0.837826	20.7836	2.73776	103.413	0.908866	20.7622	2.58646	103.413	0.858237	20.7197	2.49227	103.418	0.826234	20.7117	2.43588	103.422	0.807518
21.2019	2.5259	103.497	0.83804	20.8002	2.7386	103.496	0.909147	20.7788	2.58685	103.497	0.858368	20.7363	2.49251	103.501	0.826314	20.7283	2.43641	103.506	0.807696
21.2185	2.52639	103.58	0.838204	20.8169	2.73883	103.58	0.909224	20.7955	2.58782	103.58	0.858692	20.753	2.49304	103.584	0.826492	20.745	2.43644	103.589	0.807706
21.2351	2.52676	103.663	0.838328	20.8337	2.73933	103.663	0.909391	20.8121	2.58795	103.663	0.858736	20.7697	2.49344	103.668	0.826625	20.7617	2.43687	103.672	0.807849
21.2519	2.52737	103.747	0.838532	20.8503	2.73933	103.747	0.909391	20.8288	2.58843	103.747	0.858896	20.7863	2.49401	103.751	0.826816	20.7783	2.43754	103.756	0.808074
21.2685	2.52796	103.83	0.838729	20.867	2.74021	103.83	0.909686	20.8455	2.5888	103.83	0.85902	20.803	2.49407	103.834	0.826836	20.795	2.43787	103.839	0.808184
21.2852	2.52823	103.913	0.838819	20.8836	2.74038	103.913	0.909742	20.8622	2.58937	103.914	0.859211	20.8197	2.49426	103.918	0.8269	20.8116	2.43793	103.922	0.808204
21.3019	2.52842	103.997	0.838883	20.9002	2.74062	103.996	0.909823	20.8789	2.58982	103.997	0.859361	20.8363	2.4948	104.001	0.82708	20.8284	2.4384	104.006	0.808361
21.3185	2.5292	104.08	0.839144	20.9169	2.74075	104.08	0.909866	20.8955	2.59011	104.08	0.859458	20.853	2.49542	104.084	0.827288	20.845	2.4387	104.089	0.808462
21.3351	2.52951	104.163	0.839247	20.9336	2.7416	104.163	0.910151	20.9121	2.59082	104.163	0.859696	20.8697	2.49566	104.168	0.827368	20.8617	2.43936	104.172	0.808682
21.3518	2.52999	104.247	0.839408	20.9503	2.74165	104.246	0.910167	20.9289	2.59131	104.247	0.85986	20.8864	2.49611	104.251	0.827518	20.8784	2.43953	104.256	0.808739
21.3685	2.52994	104.33	0.839391	20.9669	2.74204	104.33	0.910298	20.9456	2.592	104.33	0.86009	20.903	2.49651	104.335	0.827652	20.8951	2.44002	104.339	0.808903
21.3852	2.53088	104.413	0.839706	20.9837	2.74255	104.414	0.910468	20.9621	2.59184	104.413	0.860037	20.9197	2.49698	104.418	0.827809	20.9116	2.44038	104.422	0.809023
21.4018	2.53118	104.496	0.839806	21.0003	2.74305	104.496	0.910635	20.9789	2.59304	104.497	0.860438	20.9364	2.49696	104.501	0.827803	20.9284	2.44095	104.506	0.809214
21.4185	2.53162	104.58	0.839953	21.0169	2.7432	104.579	0.910686	20.9956	2.59365	104.58	0.860642	20.953	2.49761	104.584	0.82802	20.945	2.44102	104.589	0.809237
21.4352	2.53207	104.663	0.840104	21.0336	2.74353	104.663	0.910796	21.0121	2.59356	104.663	0.860612	20.9696	2.498	104.668	0.828151	20.9616	2.44126	104.672	0.809318
21.4518	2.53251	104.746	0.840251	21.0502	2.74391	104.746	0.910923	21.0288	2.59444	104.747	0.860906	20.9864	2.49852	104.751	0.828324	20.9783	2.44194	104.756	0.809545
21.4685	2.53309	104.83	0.840445	21.067	2.74457	104.83	0.911144	21.0455	2.59525	104.83	0.861177	21.003	2.49853	104.834	0.828328	20.995	2.44202	104.839	0.809572
21.4851	2.53309	104.913	0.840445	21.0836	2.74445	104.913	0.911104	21.0622	2.59565	104.913	0.861311	21.0197	2.49909	104.918	0.828515	21.0116	2.44239	104.922	0.809696
21.5018	2.53386	104.996	0.840702	21.1003	2.74505	104.996	0.911304	21.0788	2.59578	104.997	0.861355	21.0364	2.4997	105.002	0.828719	21.0283	2.44277	105.006	0.809823
21.5186	2.53467	105.08	0.840973	21.1169	2.74578	105.08	0.911548	21.0955	2.59658	105.08	0.861622	21.053	2.49978	105.085	0.828746	21.045	2.44346	105.089	0.810054
21.5352	2.53486	105.163	0.841037	21.1335	2.74597	105.163	0.911612	21.1122	2.5974	105.163	0.861896	21.0696	2.50013	105.168	0.828863	21.0617	2.44336	105.172	0.81002
21.5518	2.53513	105.246	0.841127	21.1503	2.74631	105.247	0.911726	21.1288	2.59761	105.247	0.861967	21.0863	2.50103	105.251	0.829164	21.0784	2.44387	105.256	0.810191
21.5685	2.53561	105.33	0.841288	21.1669	2.74654	105.33	0.911803	21.1455	2.598	105.33	0.862097	21.1031	2.50151	105.335	0.829324	21.095	2.44422	105.339	0.810308
21.5852	2.53634	105.413	0.841532	21.1835	2.74724	105.413	0.912037	21.1622	2.59908	105.414	0.862458	21.1196	2.50144	105.418	0.829301	21.1116	2.44486	105.422	0.810522
21.6018	2.53599	105.497	0.841415	21.2004	2.74754	105.497	0.912137	21.1788	2.5995	105.497	0.862599	21.1363	2.50144	105.501	0.829301	21.1283	2.4448	105.505	0.810502
21.6185	2.53694	105.58	0.841732	21.217	2.74784	105.58	0.912237	21.1955	2.59987	105.58	0.862722	21.1531	2.50244	105.585	0.829635	21.145	2.44517	105.589	0.810625
21.6352	2.53736	105.663	0.841873	21.2336	2.74862	105.663	0.912498	21.2122	2.60051	105.663	0.862936	21.1697	2.50289	105.668	0.829786	21.1617	2.446	105.673	0.810903
21.6518	2.53778	105.747	0.842013	21.2503	2.74883	105.747	0.912569	21.2288	2.6011	105.747	0.863134	21.1863	2.50282	105.751	0.829763	21.1783	2.44619	105.755	0.810967
21.6685	2.53781	105.83	0.842023	21.2669	2.74899	105.83	0.912622	21.2455	2.60203	105.83	0.863445	21.203	2.50344	105.835	0.82997	21.195	2.44625	105.839	0.810987
21.6852	2.53839	105.914	0.842217	21.2836	2.7491	105.913	0.912659	21.2622	2.60212	105.913	0.863475	21.2197	2.50405	105.918	0.830174	21.2117	2.44675	105.922	0.811154
21.7018	2.53907	105.997	0.842445	21.3003	2.75013	105.997	0.913003	21.2788	2.60285	105.997	0.863719	21.2363	2.50429	106.001	0.830254	21.2283	2.44719	106.005	0.811301
21.7185	2.53904	106.08	0.842435	21.317	2.75042	106.08	0.9131	21.2955	2.60375	106.08	0.86402	21.2531	2.50422	106.085	0.830231	21.245	2.44738	106.089	0.811365
21.7352	2.53952	106.164	0.842595	21.3336	2.75056	106.163	0.913147	21.3122	2.60404	106.164	0.864117	21.2697	2.5052	106.168	0.830559	21.2617	2.44752	106.172	0.811411
21.7519	2.54008	106.247	0.842783	21.3502	2.7509	106.246	0.913261	21.3288	2.60453	106.247	0.864281	21.2863	2.50577	106.251	0.830749	21.2783	2.44856	106.256	0.811759
21.7684	2.54057	106.33	0.842946	21.367	2.75148	106.33	0.913455	21.3455	2.605	106.33	0.864438	21.303	2.50591	106.335	0.830796	21.295	2.44892	106.339	0.81188
21.7852	2.5406	106.413	0.842957	21.3837	2.75211	106.413	0.913666	21.3621	2.60599	106.413	0.864769	21.3197	2.50607	106.418	0.830849	21.3117	2.44885	106.423	0.811856
21.8019	2.54079	106.497	0.84302	21.4002	2.75159	106.496	0.913492	21.3788	2.60652	106.497	0.864946	21.3363	2.50662	106.501	0.831033	21.3283	2.44922	106.506	0.81198
21.8185	2.54096	106.58	0.843077	21.4169	2.75243	106.58	0.913773	21.3955	2.60671	106.58	0.86501	21.353	2.50732	106.584	0.831268	21.3449	2.44961	106.589	0.81211
21.8351	2.5415	106.663	0.843258	21.4336	2.75284	106.663	0.91391	21.4122	2.60762	106.663	0.865314	21.3696	2.50729	106.668	0.831258	21.3617	2.44992	106.672	0.812214
21.8518	2.54163	106.746	0.843301	21.4502	2.75311	106.746	0.914	21.4289	2.60854	106.747	0.865622	21.3864	2.50778	106.751	0.831421	21.3784	2.4501	106.756	0.812274
21.8685	2.5421	106.83	0.843458	21.467	2.75351	106.83	0.914134	21.4454	2.60888	106.83	0.865736	21.403	2.50833	106.835	0.831605	21.395	2.45064	106.839	0.812455
21.8852	2.54225	106.913	0.843508	21.4836	2.75398	106.913	0.914291	21.4622	2.60923	106.913	0.865853	21.4197	2.50871	106.918	0.831732	21.4117	2.45111	106.922	0.812612
21.9019	2.54295	106.997	0.843742	21.5003	2.75435	106.997	0.914415	21.4788	2.60999	106.997	0.866107	21.4363	2.50872	107.001	0.831736	21.4284	2.4514	107.006	0.812709
21.9185	2.54272	107.08	0.843666	21.517	2.75479	107.08	0.914562	21.4955	2.61043	107.08	0.866254	21.4529	2.50908	107.084	0.831856	21.445	2.45179	107.089	0.812839
21.9351	2.54347	107.163	0.843916	21.5336	2.75519	107.163	0.914696	21.5123	2.61101	107.164	0.866448	21.4697	2.50993	107.168	0.83214	21.4617	2.45195	107.172	0.812893
21.9519	2.54385	107.247	0.844043	21.5502	2.75575	107.246	0.914883	21.5288	2.61104	107.247	0.866458	21.4863	2.50988	107.251	0.832124	21.4783	2.45226	107.256	0.812997
21.9685	2.54404	107.33	0.844107	21.5669	2.75616	107.33	0.91502	21.5455	2.612	107.33	0.866779	21.503	2.51032	107.334	0.832271	21.4949	2.45254	107.339	0.81309
21.9851	2.54418	107.413	0.844154	21.5836	2.75625	107.413	0.91505	21.5622	2.61246	107.413	0.866933	21.5197	2.51087	107.418	0.832455	21.5118	2.45314	107.423	0.813291
22.0018	2.54483	107.497	0.844371	21.6003	2.75685	107.496	0.915251	21.5788	2.61278	107.497	0.86704	21.5364	2.51126	107.502	0.832585	21.5283	2.45338	107.506	0.813371
22.0186	2.54518	107.58	0.844488	21.6169	2.7575	107.58	0.915468	21.5954	2.61336	107.58	0.867234	21.553	2.51126	107.584	0.832585	21.545	2.45379	107.589	0.813508
22.0352	2.54511	107.663	0.844465	21.6336	2.75775	107.663	0.915552	21.6121	2.614	107.663	0.867448	21.5696	2.51154	107.668	0.832679	21.5616	2.45408	107.672	0.813605
22.0519	2.54521	107.747	0.844498	21.6503	2.75801	107.747	0.915639	21.6289	2.61432	107.747	0.867555	21.5863	2.51224	107.751	0.832913	21.5784	2.45428	107.756	0.813672
22.0685	2.54595	107.83	0.844746	21.6669	2.75856	107.829	0.915823	21.6455	2.61468	107.83	0.867676	21.6029	2.51271	107.834	0.83307	21.595	2.45497	107.839	0.813903
22.0851	2.54606	107.913	0.844783	21.6837	2.7592	107.913	0.916037	21.6621	2.61548	107.913	0.867943	21.6197	2.51256	107.918	0.83302	21.6116	2.45512	107.922	0.813953
22.1018	2.54625	107.997	0.844846	21.7003	2.75934	107.997	0.916084	21.6789	2.61587	107.997	0.868074	21.6363	2.51307	108.001	0.833191	21.6283	2.45536	108.006	0.814033
22.1185	2.54683	108.08	0.84504	21.7169	2.75958	108.08	0.916164	21.6956	2.61633	108.08	0.868227	21.653	2.5136	108.085	0.833368	21.6451	2.45587	108.089	0.814204
22.1352	2.54718	108.164	0.845157	21.7337	2.76046	108.163	0.916458	21.7121	2.61677	108.163	0.868375	21.6696	2.51364	108.168	0.833381	21.6617	2.45632	108.172	0.814355
22.1518	2.54734	108.247	0.845211	21.7503	2.76074	108.247	0.916552	21.7288	2.61749	108.247	0.868615	21.6864	2.51381	108.251	0.833438	21.6784	2.45642	108.256	0.814388
22.1685	2.54782	108.33	0.845371	21.7669	2.76102	108.329	0.916645	21.7455	2.6179	108.33	0.868753	21.703	2.51398	108.334	0.833495	21.695	2.45658	108.339	0.814441
22.1852	2.54755	108.413	0.845281	21.7836	2.76096	108.413	0.916625	21.7621	2.61804	108.413	0.868799	21.7196	2.51486	108.418	0.833789	21.7116	2.45732	108.422	0.814689
22.2018	2.54824	108.497	0.845512	21.8002	2.76167	108.496	0.916863	21.7788	2.61877	108.497	0.869043	21.7364	2.51504	108.501	0.833849	21.7283	2.45762	108.506	0.814789
22.2185	2.54823	108.58	0.845508	21.8169	2.76178	108.58	0.9169	21.7955	2.61943	108.58	0.869264	21.753	2.51508	108.584	0.833863	21.745	2.45789	108.589	0.81488
22.2352	2.54817	108.663	0.845488	21.8336	2.76221	108.663	0.917043	21.8121	2.61993	108.663	0.869431	21.7697	2.5156	108.668	0.834037	21.7616	2.45801	108.672	0.81492
22.2518	2.54903	108.746	0.845776	21.8502	2.76283	108.746	0.917251	21.8288	2.61992	108.747	0.869428	21.7864	2.51608	108.751	0.834197	21.7783	2.45869	108.756	0.815147
22.2685	2.54919	108.83	0.845829	21.8669	2.76326	108.83	0.917395	21.8455	2.62012	108.83	0.869495	21.803	2.51615	108.835	0.834221	21.795	2.45908	108.839	0.815278
22.2852	2.54934	108.913	0.84588	21.8836	2.76355	108.913	0.917492	21.8622	2.62086	108.913	0.869742	21.8196	2.51612	108.918	0.834211	21.8117	2.45926	108.922	0.815338
22.3018	2.54972	108.996	0.846007	21.9003	2.76389	108.997	0.917605	21.8788	2.62076	108.996	0.869709	21.8363	2.51674	109.001	0.834418	21.8283	2.45924	109.005	0.815331
22.3185	2.55007	109.08	0.846124	21.9169	2.76452	109.08	0.917816	21.8955	2.62124	109.08	0.86987	21.853	2.5171	109.084	0.834538	21.845	2.45985	109.089	0.815535
22.3352	2.55068	109.163	0.846328	21.9336	2.76492	109.163	0.91795	21.9122	2.62211	109.164	0.870161	21.8696	2.51723	109.168	0.834582	21.8616	2.46014	109.172	0.815632
22.3518	2.55035	109.247	0.846217	21.9503	2.76517	109.247	0.918033	21.9288	2.62223	109.247	0.870201	21.8863	2.51769	109.251	0.834736	21.8783	2.46018	109.255	0.815645
22.3685	2.5511	109.33	0.846468	21.967	2.76563	109.33	0.918187	21.9456	2.62278	109.33	0.870385	21.903	2.51838	109.334	0.834967	21.8951	2.46086	109.339	0.815873
22.3852	2.55154	109.413	0.846615	21.9836	2.76605	109.413	0.918328	21.9622	2.62291	109.413	0.870428	21.9197	2.51908	109.418	0.835201	21.9117	2.4613	109.423	0.81602
22.4018	2.55193	109.497	0.846746	22.0003	2.7663	109.497	0.918411	21.9788	2.62348	109.496	0.870619	21.9363	2.51885	109.501	0.835124	21.9283	2.46166	109.506	0.81614
22.4185	2.552	109.58	0.846769	22.017	2.76687	109.58	0.918602	21.9955	2.62393	109.58	0.870769	21.953	2.51927	109.585	0.835264	21.9451	2.46158	109.589	0.816114
22.4352	2.55248	109.663	0.84693	22.0336	2.76705	109.663	0.918662	22.0122	2.62436	109.663	0.870913	21.9697	2.51993	109.668	0.835485	21.9617	2.46205	109.672	0.816271
22.4518	2.55276	109.747	0.847023	22.0503	2.7677	109.747	0.91888	22.0288	2.62492	109.747	0.8711	21.9863	2.51993	109.751	0.835485	21.9783	2.46241	109.755	0.816391
22.4684	2.55293	109.83	0.84708	22.0669	2.76805	109.83	0.918997	22.0455	2.62522	109.83	0.871201	22.003	2.52017	109.834	0.835565	21.995	2.46292	109.839	0.816562
22.4852	2.5533	109.914	0.847204	22.0836	2.7682	109.913	0.919047	22.0622	2.62585	109.913	0.871411	22.0197	2.52044	109.918	0.835656	22.0117	2.46282	109.922	0.816528
22.5018	2.5536	109.997	0.847304	22.1002	2.76863	109.996	0.919191	22.0788	2.62585	109.997	0.871411	22.0363	2.52099	110.001	0.835839	22.0283	2.46354	110.005	0.816769
22.5184	2.55399	110.08	0.847435	22.117	2.76919	110.08	0.919378	22.0954	2.62659	110.08	0.871659	22.053	2.52096	110.085	0.835829	22.045	2.46395	110.089	0.816906
22.5352	2.55418	110.163	0.847498	22.1336	2.7697	110.163	0.919548	22.1122	2.62735	110.163	0.871913	22.0696	2.52129	110.168	0.83594	22.0617	2.46391	110.172	0.816893
22.5519	2.55448	110.247	0.847599	22.1503	2.76943	110.246	0.919458	22.1289	2.6276	110.247	0.871997	22.0863	2.52187	110.251	0.836134	22.0783	2.4643	110.255	0.817023
22.5685	2.55495	110.33	0.847756	22.1669	2.77026	110.33	0.919736	22.1455	2.62788	110.33	0.87209	22.103	2.52219	110.334	0.836241	22.0949	2.46465	110.339	0.81714
22.5853	2.55524	110.414	0.847853	22.1836	2.77055	110.413	0.919833	22.1622	2.62882	110.413	0.872405	22.1197	2.52246	110.418	0.836331	22.1117	2.46487	110.422	0.817214
22.6018	2.55538	110.496	0.8479	22.2003	2.77091	110.496	0.919953	22.1789	2.62916	110.497	0.872518	22.1364	2.52253	110.501	0.836355	22.1284	2.46508	110.506	0.817284
22.6185	2.55566	110.58	0.847993	22.217	2.77121	110.58	0.920054	22.1954	2.62915	110.58	0.872515	22.153	2.5231	110.585	0.836545	22.145	2.46537	110.589	0.817381
22.6351	2.5563	110.663	0.848207	22.2336	2.77171	110.663	0.920221	22.2122	2.62983	110.663	0.872742	22.1697	2.52259	110.668	0.836375	22.1617	2.46603	110.672	0.817602
22.6518	2.55617	110.747	0.848164	22.2503	2.77191	110.746	0.920288	22.2289	2.63025	110.747	0.872883	22.1863	2.52248	110.751	0.836338	22.1784	2.46632	110.756	0.817699
22.6685	2.55656	110.83	0.848294	22.267	2.77186	110.83	0.920271	22.2455	2.63057	110.83	0.87299	22.2029	2.52305	110.834	0.836528	22.195	2.46618	110.839	0.817652
22.6851	2.55665	110.913	0.848324	22.2836	2.77257	110.913	0.920508	22.2622	2.63062	110.913	0.873007	22.2197	2.52385	110.918	0.836796	22.2116	2.4666	110.922	0.817793
22.7019	2.55735	110.997	0.848559	22.3002	2.77267	110.996	0.920542	22.2788	2.63113	110.997	0.873177	22.2363	2.52406	111.001	0.836866	22.2283	2.46704	111.006	0.81794
22.7185	2.55731	111.08	0.848545	22.317	2.77369	111.08	0.920883	22.2955	2.63182	111.08	0.873408	22.253	2.52413	111.084	0.83689	22.245	2.4671	111.089	0.81796
22.7351	2.55761	111.163	0.848645	22.3337	2.77372	111.163	0.920893	22.3122	2.6321	111.163	0.873502	22.2697	2.52485	111.168	0.83713	22.2617	2.46748	111.172	0.818087
22.7519	2.55821	111.247	0.848846	22.3503	2.77408	111.246	0.921013	22.3289	2.63233	111.247	0.873579	22.2863	2.52518	111.251	0.837241	22.2783	2.46795	111.256	0.818244
22.7686	2.55839	111.33	0.848906	22.367	2.77499	111.33	0.921318	22.3455	2.63285	111.33	0.873753	22.303	2.52559	111.334	0.837378	22.295	2.46836	111.339	0.818381
22.7852	2.55853	111.413	0.848953	22.3836	2.77497	111.413	0.921311	22.3622	2.63344	111.413	0.87395	22.3197	2.52569	111.418	0.837411	22.3116	2.4686	111.422	0.818462
22.8019	2.55878	111.497	0.849037	22.4002	2.77516	111.496	0.921375	22.3789	2.63361	111.497	0.874007	22.3363	2.52647	111.501	0.837672	22.3284	2.46862	111.506	0.818468
22.8185	2.55919	111.58	0.849174	22.4169	2.7756	111.58	0.921522	22.3955	2.63422	111.58	0.874211	22.353	2.52677	111.584	0.837773	22.345	2.46921	111.589	0.818666
22.8351	2.55949	111.663	0.849274	22.4336	2.77602	111.663	0.921662	22.4121	2.63465	111.663	0.874355	22.3697	2.52698	111.668	0.837843	22.3617	2.4693	111.672	0.818696
22.8518	2.55956	111.747	0.849298	22.4503	2.7763	111.746	0.921756	22.4288	2.63482	111.746	0.874411	22.3864	2.52736	111.751	0.83797	22.3784	2.46979	111.756	0.81886
22.8685	2.55989	111.83	0.849408	22.4669	2.77667	111.83	0.92188	22.4455	2.63552	111.83	0.874645	22.403	2.52799	111.834	0.838181	22.3951	2.46995	111.839	0.818913
22.8851	2.56057	111.913	0.849635	22.4836	2.77682	111.913	0.92193	22.4621	2.63564	111.913	0.874686	22.4196	2.52836	111.918	0.838304	22.4117	2.47039	111.922	0.81906
22.9018	2.56081	111.997	0.849716	22.5003	2.77717	111.996	0.922047	22.4788	2.63643	111.997	0.87495	22.4364	2.52833	112.001	0.838294	22.4283	2.47052	112.006	0.819104
22.9185	2.56091	112.08	0.849749	22.5169	2.77771	112.079	0.922227	22.4956	2.63668	112.08	0.875033	22.453	2.52863	112.084	0.838395	22.445	2.47088	112.089	0.819224
22.9352	2.56135	112.163	0.849896	22.5336	2.77766	112.163	0.922211	22.5122	2.63691	112.163	0.87511	22.4696	2.52937	112.168	0.838642	22.4616	2.4712	112.172	0.819331
22.9518	2.56165	112.246	0.849997	22.5503	2.7786	112.247	0.922525	22.5289	2.63736	112.247	0.875261	22.4864	2.52972	112.251	0.838759	22.4783	2.47151	112.255	0.819435
22.9686	2.56217	112.33	0.850171	22.567	2.77867	112.33	0.922548	22.5455	2.6378	112.33	0.875408	22.503	2.5298	112.334	0.838786	22.495	2.47182	112.339	0.819538
22.9853	2.56227	112.414	0.850204	22.5837	2.77915	112.414	0.922709	22.5621	2.63832	112.413	0.875582	22.5196	2.53032	112.417	0.83896	22.5117	2.47108	112.422	0.819291
23.0018	2.5628	112.496	0.850381	22.6003	2.77928	112.496	0.922753	22.5788	2.63826	112.497	0.875562	22.5364	2.53067	112.502	0.839077	22.5284	2.47226	112.506	0.819686
23.0185	2.56332	112.58	0.850555	22.6169	2.77986	112.58	0.922946	22.5955	2.63905	112.58	0.875826	22.553	2.53092	112.585	0.839161	22.545	2.47188	112.589	0.819559
23.0352	2.56345	112.664	0.850599	22.6336	2.77974	112.663	0.922906	22.6122	2.63891	112.663	0.875779	22.5696	2.53113	112.668	0.839231	22.5617	2.47231	112.672	0.819702
23.0517	2.5635	112.746	0.850615	22.6503	2.78031	112.746	0.923097	22.6288	2.63947	112.747	0.875967	22.5864	2.53169	112.752	0.839418	22.5784	2.47247	112.756	0.819756
23.0685	2.56394	112.83	0.850763	22.6669	2.7806	112.829	0.923194	22.6455	2.63955	112.83	0.875993	22.603	2.53213	112.834	0.839565	22.595	2.47305	112.839	0.81995
23.0852	2.5645	112.913	0.85095	22.6835	2.78127	112.913	0.923418	22.6622	2.64055	112.913	0.876328	22.6197	2.53212	112.918	0.839562	22.6116	2.47332	112.922	0.82004
23.1018	2.56458	112.997	0.850977	22.7003	2.7816	112.997	0.923528	22.6788	2.64055	112.996	0.876328	22.6363	2.53237	113.001	0.839645	22.6284	2.47342	113.006	0.820074
23.1185	2.565	113.08	0.851117	22.717	2.78162	113.08	0.923535	22.6955	2.64073	113.08	0.876388	22.653	2.53328	113.084	0.83995	22.645	2.47382	113.089	0.820207
23.1352	2.5654	113.163	0.851251	22.7336	2.78229	113.163	0.923759	22.7121	2.64113	113.163	0.876522	22.6697	2.53362	113.168	0.840064	22.6616	2.47393	113.172	0.820244
23.1518	2.5657	113.247	0.851351	22.7503	2.78276	113.247	0.923916	22.7287	2.64132	113.246	0.876585	22.6863	2.5334	113.251	0.83999	22.6783	2.47427	113.255	0.820358
23.1685	2.56547	113.33	0.851274	22.767	2.78311	113.33	0.924033	22.7455	2.64191	113.33	0.876783	22.703	2.53405	113.334	0.840207	22.695	2.47446	113.339	0.820421
23.1852	2.56604	113.413	0.851465	22.7836	2.78317	113.413	0.924054	22.7622	2.64176	113.414	0.876732	22.7196	2.53468	113.418	0.840418	22.7117	2.47477	113.422	0.820525
23.2019	2.56655	113.497	0.851635	22.8003	2.78392	113.497	0.924304	22.7788	2.64242	113.497	0.876953	22.7362	2.53499	113.501	0.840522	22.7283	2.47529	113.505	0.820699
23.2185	2.56664	113.58	0.851666	22.817	2.78435	113.58	0.924448	22.7955	2.64271	113.58	0.87705	22.7531	2.53501	113.585	0.840528	22.745	2.47522	113.589	0.820676
23.2352	2.56691	113.664	0.851756	22.8336	2.78435	113.663	0.924448	22.8122	2.64301	113.664	0.877151	22.7697	2.53572	113.668	0.840766	22.7617	2.47549	113.672	0.820766
23.2519	2.56733	113.747	0.851896	22.8503	2.7847	113.747	0.924565	22.8288	2.64311	113.746	0.877184	22.7863	2.53628	113.751	0.840953	22.7783	2.47621	113.755	0.821007
23.2684	2.5676	113.83	0.851987	22.867	2.78544	113.83	0.924813	22.8455	2.64338	113.83	0.877274	22.803	2.53621	113.835	0.84093	22.795	2.47648	113.839	0.821097
23.2851	2.56792	113.913	0.852094	22.8836	2.78562	113.913	0.924873	22.8622	2.64405	113.913	0.877498	22.8197	2.53616	113.918	0.840913	22.8117	2.4767	113.923	0.821171
23.3019	2.56786	113.997	0.852074	22.9002	2.78564	113.996	0.92488	22.8788	2.64409	113.996	0.877512	22.8363	2.53688	114.001	0.841154	22.8283	2.47675	114.006	0.821187
23.3184	2.56837	114.08	0.852244	22.9169	2.78641	114.08	0.925137	22.8955	2.64432	114.08	0.877589	22.853	2.53747	114.085	0.841351	22.845	2.47713	114.089	0.821314
23.3352	2.56881	114.163	0.852391	22.9336	2.78672	114.163	0.925241	22.9122	2.64463	114.163	0.877692	22.8696	2.5371	114.168	0.841227	22.8617	2.47734	114.172	0.821385
23.3518	2.56885	114.247	0.852405	22.9503	2.78693	114.246	0.925311	22.9289	2.64515	114.247	0.877866	22.8863	2.53749	114.251	0.841358	22.8783	2.47718	114.255	0.821331
23.3685	2.56903	114.33	0.852465	22.967	2.78707	114.33	0.925358	22.9455	2.64518	114.33	0.877876	22.903	2.53794	114.334	0.841508	22.895	2.47772	114.339	0.821512
23.3852	2.56969	114.413	0.852686	22.9836	2.78788	114.413	0.925629	22.9622	2.64546	114.413	0.87797	22.9197	2.53868	114.418	0.841756	22.9117	2.47804	114.422	0.821619
23.4019	2.56973	114.497	0.852699	23.0002	2.78827	114.496	0.925759	22.9788	2.64585	114.497	0.8781	22.9363	2.5383	114.501	0.841629	22.9283	2.4786	114.506	0.821806
23.4185	2.56979	114.58	0.852719	23.017	2.78837	114.58	0.925793	22.9955	2.64627	114.58	0.878241	22.9529	2.53879	114.584	0.841793	22.945	2.47876	114.589	0.82186
23.4352	2.5702	114.663	0.852856	23.0337	2.78872	114.663	0.92591	23.0122	2.64636	114.663	0.878271	22.9697	2.53961	114.668	0.842067	22.9617	2.47925	114.672	0.822023
23.4519	2.57074	114.747	0.853037	23.0502	2.78916	114.746	0.926057	23.0288	2.64681	114.747	0.878421	22.9864	2.53951	114.751	0.842033	22.9783	2.47952	114.756	0.822114
23.4685	2.5707	114.83	0.853023	23.0669	2.78932	114.83	0.92611	23.0455	2.64711	114.83	0.878522	23.003	2.53975	114.834	0.842114	22.995	2.47982	114.839	0.822214
23.4852	2.57092	114.913	0.853097	23.0836	2.78976	114.913	0.926258	23.0621	2.64719	114.913	0.878548	23.0197	2.5403	114.918	0.842298	23.0117	2.47987	114.922	0.822231
23.5018	2.57127	114.997	0.853214	23.1003	2.78976	114.996	0.926258	23.0788	2.64738	114.997	0.878612	23.0364	2.54065	115.002	0.842415	23.0284	2.48045	115.006	0.822425
23.5186	2.57196	115.08	0.853445	23.117	2.79046	115.08	0.926492	23.0954	2.64754	115.079	0.878666	23.0529	2.54067	115.084	0.842421	23.045	2.48082	115.089	0.822548
23.5351	2.5716	115.163	0.853324	23.1336	2.7907	115.163	0.926572	23.1121	2.64825	115.163	0.878903	23.0697	2.54099	115.168	0.842528	23.0616	2.48097	115.172	0.822599
23.5518	2.57178	115.247	0.853385	23.1503	2.79099	115.247	0.926669	23.1289	2.64849	115.247	0.878983	23.0863	2.54138	115.251	0.842659	23.0784	2.48139	115.256	0.822739
23.5685	2.57254	115.33	0.853639	23.167	2.79073	115.33	0.926582	23.1455	2.64823	115.33	0.878896	23.103	2.54203	115.334	0.842876	23.095	2.4816	115.339	0.822809
23.5851	2.57261	115.413	0.853662	23.1837	2.79183	115.413	0.92695	23.1622	2.64898	115.413	0.879147	23.1197	2.54202	115.418	0.842873	23.1116	2.48208	115.422	0.82297
23.6018	2.57283	115.497	0.853736	23.2003	2.79185	115.497	0.926957	23.1789	2.64913	115.497	0.879197	23.1363	2.54235	115.501	0.842983	23.1284	2.48214	115.506	0.82299
23.6186	2.57303	115.58	0.853803	23.2169	2.79204	115.58	0.92702	23.1955	2.64928	115.58	0.879247	23.153	2.54304	115.585	0.843214	23.145	2.48242	115.589	0.823084
23.6352	2.57354	115.663	0.853973	23.2337	2.79268	115.663	0.927234	23.2122	2.64946	115.663	0.879308	23.1697	2.54354	115.668	0.843381	23.1617	2.48305	115.672	0.823294
23.6518	2.5736	115.747	0.853993	23.2504	2.79316	115.747	0.927395	23.2289	2.64972	115.747	0.879395	23.1864	2.54355	115.751	0.843385	23.1784	2.48319	115.756	0.823341
23.6685	2.57382	115.83	0.854067	23.2669	2.79311	115.829	0.927378	23.2456	2.65004	115.83	0.879502	23.203	2.54379	115.834	0.843465	23.195	2.48321	115.839	0.823348
23.6851	2.57379	115.913	0.854057	23.2836	2.79336	115.913	0.927462	23.2622	2.64987	115.913	0.879445	23.2197	2.54448	115.918	0.843696	23.2116	2.48352	115.922	0.823452
23.7018	2.57422	115.997	0.854201	23.3003	2.79405	115.997	0.927692	23.2788	2.65016	115.997	0.879542	23.2363	2.54462	116.001	0.843742	23.2283	2.48416	116.006	0.823666
23.7185	2.57415	116.08	0.854177	23.3168	2.79405	116.079	0.927692	23.2955	2.65066	116.08	0.879709	23.2531	2.54464	116.085	0.843749	23.245	2.48418	116.089	0.823672
23.7351	2.57428	116.163	0.854221	23.3337	2.79426	116.163	0.927763	23.3121	2.65067	116.163	0.879712	23.2696	2.545	116.167	0.84387	23.2617	2.48423	116.172	0.823689
23.7518	2.57481	116.246	0.854398	23.3503	2.79476	116.247	0.92793	23.3288	2.65085	116.247	0.879773	23.2864	2.54591	116.251	0.844174	23.2783	2.48485	116.255	0.823896
23.7685	2.57501	116.33	0.854465	23.3669	2.79481	116.33	0.927946	23.3455	2.65133	116.33	0.879933	23.3031	2.54578	116.335	0.84413	23.295	2.48516	116.339	0.824
23.7852	2.57519	116.413	0.854525	23.3836	2.79553	116.413	0.928187	23.3621	2.65172	116.413	0.880064	23.3195	2.54588	116.417	0.844164	23.3117	2.48526	116.422	0.824033
23.8018	2.57539	116.496	0.854592	23.4003	2.79552	116.496	0.928184	23.3788	2.65152	116.496	0.879997	23.3363	2.54643	116.501	0.844348	23.3283	2.48533	116.505	0.824057
23.8185	2.57564	116.58	0.854676	23.4169	2.79602	116.58	0.928351	23.3956	2.65217	116.58	0.880214	23.353	2.54685	116.585	0.844488	23.345	2.48597	116.589	0.824271
23.8352	2.57601	116.664	0.854799	23.4336	2.7964	116.663	0.928478	23.4122	2.65254	116.664	0.880338	23.3696	2.54677	116.668	0.844462	23.3616	2.48606	116.672	0.824301
23.8518	2.576	116.746	0.854796	23.4503	2.79676	116.747	0.928599	23.4289	2.65302	116.747	0.880498	23.3863	2.54739	116.751	0.844669	23.3783	2.48599	116.755	0.824278
23.8685	2.57629	116.83	0.854893	23.467	2.79638	116.83	0.928472	23.4456	2.65284	116.83	0.880438	23.4031	2.54769	116.835	0.844769	23.3951	2.48691	116.839	0.824585
23.8852	2.5767	116.913	0.85503	23.4836	2.79693	116.913	0.928656	23.4621	2.65314	116.913	0.880538	23.4197	2.54826	116.918	0.84496	23.4117	2.48699	116.922	0.824612
23.9018	2.57715	116.996	0.855181	23.5003	2.79765	116.996	0.928896	23.4788	2.65342	116.996	0.880632	23.4363	2.54817	117.001	0.84493	23.4283	2.48745	117.006	0.824766
23.9185	2.57698	117.08	0.855124	23.5169	2.79798	117.08	0.929007	23.4955	2.65374	117.08	0.880739	23.453	2.54868	117.084	0.8451	23.445	2.48738	117.089	0.824742
23.9352	2.57763	117.164	0.855341	23.5335	2.79736	117.163	0.928799	23.5122	2.65359	117.163	0.880689	23.4697	2.54914	117.168	0.845254	23.4616	2.4876	117.172	0.824816
23.9518	2.57781	117.246	0.855401	23.5503	2.79833	117.246	0.929124	23.5288	2.65391	117.247	0.880796	23.4863	2.54909	117.251	0.845237	23.4783	2.48798	117.256	0.824943
23.9684	2.57806	117.33	0.855485	23.567	2.79861	117.33	0.929217	23.5454	2.65451	117.33	0.880997	23.503	2.54937	117.334	0.845331	23.495	2.48811	117.339	0.824987
23.9852	2.5784	117.414	0.855599	23.5836	2.79864	117.413	0.929227	23.5622	2.65434	117.414	0.88094	23.5197	2.54973	117.418	0.845452	23.5116	2.48807	117.422	0.824973
24.0019	2.57878	117.497	0.855726	23.6003	2.79892	117.497	0.929321	23.5788	2.65448	117.497	0.880987	23.5363	2.55049	117.501	0.845706	23.5283	2.48859	117.505	0.825147
24.0185	2.57897	117.58	0.855789	23.617	2.79943	117.58	0.929492	23.5954	2.65464	117.58	0.88104	23.553	2.5504	117.584	0.845676	23.545	2.489	117.589	0.825284
24.0352	2.57922	117.663	0.855873	23.6336	2.79961	117.663	0.929552	23.6122	2.65511	117.664	0.881197	23.5696	2.55082	117.668	0.845816	23.5617	2.48885	117.673	0.825234
24.0519	2.57967	117.747	0.856023	23.6503	2.79982	117.746	0.929622	23.6288	2.65544	117.747	0.881308	23.5863	2.55126	117.751	0.845963	23.5783	2.4891	117.756	0.825318
24.0685	2.57977	117.83	0.856057	23.6669	2.80015	117.83	0.929732	23.6455	2.65529	117.83	0.881258	23.603	2.55178	117.835	0.846137	23.5949	2.48957	117.839	0.825475
24.0852	2.5805	117.913	0.856301	23.6836	2.80051	117.913	0.929853	23.6622	2.65564	117.914	0.881375	23.6197	2.55215	117.918	0.846261	23.6118	2.49001	117.923	0.825622
24.1019	2.58072	117.997	0.856375	23.7003	2.80083	117.996	0.92996	23.6789	2.65577	117.997	0.881418	23.6364	2.55218	118.001	0.846271	23.6284	2.49001	118.006	0.825622
24.1185	2.58102	118.08	0.856475	23.7169	2.80078	118.08	0.929943	23.6955	2.656	118.08	0.881495	23.6531	2.55278	118.085	0.846472	23.645	2.49028	118.089	0.825712
24.1352	2.5816	118.163	0.856669	23.7336	2.80144	118.163	0.930164	23.7122	2.65592	118.163	0.881468	23.6697	2.55319	118.168	0.846609	23.6617	2.49093	118.173	0.82593
24.1519	2.58187	118.247	0.856759	23.7502	2.80189	118.246	0.930314	23.7288	2.65624	118.246	0.881575	23.6863	2.55328	118.251	0.846639	23.6783	2.49116	118.256	0.826007
24.1685	2.58177	118.33	0.856726	23.767	2.80166	118.33	0.930237	23.7454	2.65641	118.33	0.881632	23.7029	2.55353	118.334	0.846722	23.695	2.49119	118.339	0.826017
24.1851	2.58231	118.413	0.856906	23.7836	2.80193	118.413	0.930328	23.7621	2.65661	118.413	0.881699	23.7197	2.55411	118.418	0.846916	23.7116	2.49131	118.422	0.826057
24.2019	2.58286	118.497	0.85709	23.8002	2.80253	118.496	0.930528	23.7788	2.65704	118.496	0.881843	23.7363	2.55422	118.501	0.846953	23.7283	2.49179	118.505	0.826217
24.2185	2.58278	118.58	0.857064	23.8169	2.80277	118.58	0.930609	23.7955	2.6573	118.58	0.88193	23.7529	2.55461	118.584	0.847084	23.7449	2.49183	118.589	0.826231
24.2352	2.58321	118.663	0.857207	23.8337	2.80302	118.664	0.930692	23.8121	2.65736	118.663	0.88195	23.7697	2.55504	118.668	0.847227	23.7616	2.49226	118.672	0.826375
24.2519	2.58373	118.747	0.857381	23.8503	2.80311	118.746	0.930722	23.8289	2.65753	118.747	0.882007	23.7864	2.55568	118.751	0.847441	23.7783	2.49255	118.756	0.826472
24.2685	2.5839	118.83	0.857438	23.867	2.80382	118.83	0.93096	23.8455	2.6578	118.83	0.882097	23.8029	2.55566	118.834	0.847435	23.795	2.49296	118.839	0.826609
24.2852	2.58403	118.913	0.857482	23.8836	2.80397	118.913	0.93101	23.8621	2.65823	118.913	0.882241	23.8197	2.55585	118.918	0.847498	23.8116	2.49283	118.922	0.826565
24.3019	2.58427	118.997	0.857562	23.9002	2.80392	118.996	0.930993	23.8789	2.65837	118.997	0.882288	23.8364	2.55669	119.001	0.847779	23.8284	2.49313	119.006	0.826666
24.3185	2.58493	119.08	0.857783	23.917	2.80423	119.08	0.931097	23.8955	2.65847	119.08	0.882321	23.8529	2.55698	119.084	0.847876	23.845	2.49366	119.089	0.826843
24.3351	2.58515	119.163	0.857856	23.9337	2.80473	119.163	0.931264	23.9122	2.65884	119.163	0.882445	23.8697	2.55743	119.168	0.848027	23.8616	2.49413	119.172	0.827
24.3518	2.58519	119.246	0.85787	23.9503	2.80467	119.246	0.931244	23.9289	2.65917	119.247	0.882555	23.8864	2.55743	119.251	0.848027	23.8784	2.49417	119.256	0.827013
24.3685	2.5856	119.33	0.858007	23.9669	2.80513	119.33	0.931398	23.9455	2.65927	119.33	0.882589	23.903	2.55797	119.335	0.848207	23.8951	2.49463	119.339	0.827167
24.3851	2.58619	119.413	0.858204	23.9837	2.80538	119.413	0.931482	23.9621	2.65918	119.413	0.882559	23.9197	2.55847	119.418	0.848375	23.9117	2.49503	119.422	0.827301
24.4018	2.58619	119.497	0.858204	24.0003	2.80605	119.497	0.931706	23.9788	2.6598	119.497	0.882766	23.9364	2.55854	119.501	0.848398	23.9283	2.49516	119.506	0.827344
24.4185	2.58666	119.58	0.858361	24.0169	2.80602	119.58	0.931696	23.9955	2.65993	119.58	0.882809	23.953	2.55858	119.584	0.848411	23.945	2.49547	119.589	0.827448
24.4351	2.58705	119.663	0.858492	24.0336	2.80622	119.663	0.931763	24.0121	2.65988	119.663	0.882793	23.9696	2.55946	119.668	0.848706	23.9616	2.49541	119.672	0.827428
24.4518	2.58722	119.746	0.858548	24.0503	2.80669	119.747	0.93192	24.0288	2.6603	119.747	0.882933	23.9864	2.55938	119.751	0.848679	23.9783	2.49632	119.756	0.827732
24.4685	2.58775	119.83	0.858726	24.067	2.80702	119.83	0.93203	24.0456	2.66103	119.83	0.883177	24.003	2.55986	119.834	0.848839	23.995	2.49584	119.839	0.827572
24.4852	2.58771	119.913	0.858712	24.0837	2.80715	119.913	0.932074	24.0622	2.66084	119.913	0.883114	24.0197	2.56023	119.918	0.848963	24.0117	2.49606	119.922	0.827645
24.5019	2.58853	119.997	0.858987	24.1003	2.80744	119.997	0.932171	24.0788	2.66145	119.997	0.883318	24.0364	2.56088	120.002	0.849181	24.0283	2.49657	120.006	0.827816
24.5185	2.58869	120.08	0.85904	24.1169	2.80803	120.08	0.932368	24.0955	2.66158	120.08	0.883361	24.053	2.56122	120.085	0.849294	24.045	2.49706	120.089	0.82798
24.5352	2.58907	120.164	0.859167	24.1336	2.80811	120.163	0.932395	24.1122	2.66178	120.163	0.883428	24.0696	2.56118	120.168	0.849281	24.0617	2.49735	120.173	0.828077
24.5518	2.58902	120.247	0.859151	24.1503	2.80838	120.247	0.932485	24.1288	2.66208	120.247	0.883528	24.0863	2.56158	120.251	0.849415	24.0784	2.49752	120.256	0.828134
24.5684	2.58955	120.33	0.859328	24.1669	2.80845	120.329	0.932508	24.1455	2.66202	120.33	0.883508	24.103	2.56154	120.335	0.849401	24.095	2.4983	120.339	0.828395
24.5851	2.59008	120.413	0.859505	24.1836	2.80894	120.413	0.932672	24.1622	2.66257	120.414	0.883692	24.1197	2.56168	120.418	0.849448	24.1117	2.49831	120.422	0.828398
24.6018	2.58996	120.496	0.859465	24.2004	2.80927	120.497	0.932783	24.1788	2.66288	120.497	0.883796	24.1363	2.5619	120.501	0.849522	24.1284	2.49876	120.506	0.828548
24.6185	2.5906	120.58	0.859679	24.217	2.80947	120.58	0.932849	24.1955	2.66322	120.58	0.88391	24.1531	2.56258	120.585	0.849749	24.145	2.49901	120.589	0.828632
24.6352	2.59105	120.663	0.859829	24.2336	2.8101	120.663	0.93306	24.2121	2.66316	120.663	0.88389	24.1697	2.56262	120.668	0.849763	24.1617	2.4996	120.672	0.828829
24.6518	2.59126	120.746	0.8599	24.2503	2.8101	120.747	0.93306	24.2288	2.66357	120.746	0.884027	24.1863	2.56272	120.751	0.849796	24.1783	2.4998	120.755	0.828896
24.6685	2.59137	120.83	0.859936	24.2669	2.81017	120.83	0.933084	24.2455	2.66361	120.83	0.88404	24.203	2.56318	120.834	0.84995	24.195	2.50011	120.839	0.829
24.6852	2.59196	120.914	0.860134	24.2836	2.81076	120.913	0.933281	24.2622	2.6639	120.913	0.884137	24.2196	2.56374	120.918	0.850137	24.2117	2.50068	120.922	0.829191
24.7018	2.59247	120.997	0.860304	24.3003	2.8111	120.996	0.933395	24.2789	2.66411	120.997	0.884207	24.2363	2.56358	121.001	0.850084	24.2283	2.50083	121.006	0.829241
24.7185	2.59265	121.08	0.860365	24.317	2.81147	121.08	0.933518	24.2955	2.6643	121.08	0.884271	24.253	2.56387	121.084	0.850181	24.245	2.50092	121.089	0.829271
24.7353	2.59291	121.164	0.860452	24.3336	2.8113	121.163	0.933462	24.3122	2.66445	121.164	0.884321	24.2697	2.56439	121.168	0.850355	24.2617	2.5013	121.172	0.829398
24.7519	2.59319	121.247	0.860545	24.3502	2.81164	121.246	0.933575	24.3288	2.6646	121.247	0.884371	24.2863	2.5648	121.251	0.850492	24.2783	2.50162	121.256	0.829505
24.7685	2.59398	121.33	0.860809	24.367	2.81247	121.33	0.933853	24.3454	2.66479	121.33	0.884435	24.303	2.5652	121.334	0.850625	24.295	2.50202	121.339	0.829639
24.7851	2.59397	121.413	0.860806	24.3836	2.8124	121.413	0.933829	24.3622	2.66531	121.413	0.884609	24.3196	2.56501	121.418	0.850562	24.3117	2.50236	121.422	0.829753
24.8019	2.5942	121.497	0.860883	24.4003	2.8124	121.496	0.933829	24.3788	2.66511	121.497	0.884542	24.3363	2.56538	121.501	0.850686	24.3283	2.50267	121.506	0.829856
24.8185	2.59476	121.58	0.86107	24.4169	2.81296	121.58	0.934017	24.3955	2.66555	121.58	0.884689	24.353	2.56596	121.584	0.85088	24.3449	2.50306	121.589	0.829987
24.8351	2.59524	121.663	0.861231	24.4336	2.81318	121.663	0.93409	24.4122	2.66585	121.664	0.884789	24.3697	2.56585	121.668	0.850843	24.3617	2.5034	121.672	0.8301
24.8518	2.59528	121.747	0.861244	24.4503	2.81301	121.746	0.934033	24.4288	2.66635	121.747	0.884957	24.3863	2.56624	121.751	0.850973	24.3783	2.50371	121.756	0.830204
24.8685	2.59548	121.83	0.861311	24.467	2.81339	121.83	0.934161	24.4454	2.66623	121.83	0.884916	24.4031	2.56673	121.835	0.851137	24.395	2.50403	121.839	0.830311
24.8851	2.59631	121.913	0.861589	24.4836	2.81396	121.913	0.934351	24.4622	2.66638	121.913	0.884967	24.4197	2.56722	121.918	0.851301	24.4117	2.50471	121.922	0.830538
24.9019	2.59607	121.997	0.861508	24.5003	2.81421	121.997	0.934435	24.4788	2.66713	121.996	0.885217	24.4363	2.5671	122.001	0.851261	24.4283	2.50464	122.005	0.830515
24.9185	2.59647	122.08	0.861642	24.517	2.81442	122.08	0.934505	24.4955	2.6672	122.08	0.885241	24.4529	2.56739	122.084	0.851358	24.445	2.50485	122.089	0.830585
24.9352	2.59686	122.163	0.861773	24.5336	2.81435	122.163	0.934482	24.5123	2.66728	122.164	0.885268	24.4697	2.56799	122.168	0.851559	24.4617	2.50539	122.172	0.830766
24.9519	2.59748	122.247	0.86198	24.5502	2.81505	122.246	0.934716	24.5288	2.66735	122.247	0.885291	24.4863	2.56807	122.251	0.851585	24.4783	2.50573	122.255	0.83088
24.9685	2.59779	122.33	0.862084	24.5669	2.81525	122.33	0.934783	24.5455	2.66797	122.33	0.885498	24.503	2.56836	122.335	0.851682	24.495	2.50604	122.339	0.830983
24.9852	2.59769	122.413	0.86205	24.5836	2.81507	122.413	0.934722	24.5622	2.66797	122.413	0.885498	24.5197	2.56866	122.418	0.851783	24.5118	2.50609	122.423	0.831
25.0019	2.5983	122.497	0.862254	24.6003	2.81555	122.496	0.934883	24.5788	2.66817	122.497	0.885565	24.5364	2.56923	122.501	0.851973	24.5283	2.50688	122.506	0.831264
25.0185	2.59879	122.58	0.862418	24.6169	2.816	122.58	0.935033	24.5955	2.66828	122.58	0.885602	24.553	2.56937	122.585	0.85202	24.545	2.50715	122.589	0.831355
25.0352	2.59885	122.663	0.862438	24.6336	2.81624	122.663	0.935114	24.612	2.66873	122.663	0.885753	24.5696	2.56957	122.668	0.852087	24.5616	2.50715	122.672	0.831355
25.0518	2.59938	122.747	0.862615	24.6502	2.81625	122.746	0.935117	24.6289	2.6688	122.747	0.885776	24.5863	2.56971	122.751	0.852134	24.5783	2.50746	122.755	0.831458
25.0685	2.59963	122.83	0.862699	24.6669	2.81664	122.829	0.935247	24.6455	2.6688	122.83	0.885776	24.6029	2.57018	122.834	0.852291	24.595	2.50788	122.839	0.831599
25.0851	2.60022	122.913	0.862896	24.6837	2.81717	122.913	0.935425	24.6621	2.66944	122.913	0.88599	24.6197	2.57037	122.918	0.852355	24.6116	2.50841	122.922	0.831776
25.1018	2.5999	122.996	0.862789	24.7003	2.81702	122.996	0.935375	24.6789	2.66975	122.997	0.886094	24.6364	2.5705	123.001	0.852398	24.6284	2.50844	123.006	0.831786
25.1186	2.60044	123.08	0.86297	24.7169	2.81745	123.08	0.935518	24.6955	2.67007	123.08	0.886201	24.653	2.571	123.084	0.852565	24.645	2.50897	123.089	0.831963
25.1352	2.60091	123.163	0.863127	24.7337	2.81782	123.163	0.935642	24.7121	2.66963	123.163	0.886054	24.6696	2.57119	123.168	0.852629	24.6616	2.50915	123.172	0.832023
25.1518	2.60133	123.247	0.863268	24.7503	2.81844	123.247	0.935849	24.7289	2.67066	123.247	0.886398	24.6864	2.57147	123.251	0.852722	24.6784	2.50974	123.256	0.832221
25.1685	2.60154	123.33	0.863338	24.7669	2.8183	123.33	0.935803	24.7455	2.6707	123.33	0.886411	24.703	2.57169	123.334	0.852796	24.695	2.50974	123.339	0.832221
25.1852	2.60182	123.413	0.863431	24.7836	2.81854	123.413	0.935883	24.7622	2.67058	123.413	0.886371	24.7197	2.57204	123.418	0.852913	24.7116	2.50992	123.422	0.832281
25.2018	2.60199	123.497	0.863488	24.8002	2.81895	123.496	0.93602	24.7788	2.67091	123.497	0.886482	24.7364	2.57248	123.501	0.85306	24.7284	2.51066	123.506	0.832528
25.2185	2.60243	123.58	0.863635	24.8169	2.81933	123.58	0.936147	24.7955	2.67171	123.58	0.886749	24.753	2.5722	123.584	0.852967	24.745	2.5106	123.589	0.832508
25.2351	2.60207	123.663	0.863515	24.8336	2.81942	123.663	0.936177	24.8122	2.67208	123.663	0.886873	24.7697	2.57276	123.668	0.853154	24.7617	2.51069	123.672	0.832538
25.2518	2.60294	123.746	0.863806	24.8503	2.81968	123.746	0.936264	24.8288	2.67148	123.746	0.886672	24.7863	2.573	123.751	0.853234	24.7783	2.51125	123.756	0.832726
25.2685	2.60311	123.83	0.863863	24.8669	2.82042	123.83	0.936512	24.8455	2.67225	123.83	0.88693	24.803	2.57346	123.835	0.853388	24.795	2.51179	123.839	0.832906
25.2851	2.60324	123.913	0.863906	24.8836	2.82049	123.913	0.936535	24.8622	2.6724	123.913	0.88698	24.8196	2.57352	123.917	0.853408	24.8117	2.51168	123.922	0.83287
25.3018	2.60359	123.997	0.864023	24.9003	2.82076	123.997	0.936625	24.8788	2.6724	123.996	0.88698	24.8363	2.57368	124.001	0.853462	24.8283	2.51171	124.005	0.83288
25.3185	2.60384	124.08	0.864107	24.9169	2.82125	124.08	0.936789	24.8956	2.67287	124.08	0.887137	24.853	2.57465	124.084	0.853786	24.845	2.51234	124.089	0.83309
25.3352	2.60426	124.163	0.864247	24.9336	2.82156	124.163	0.936893	24.9122	2.67327	124.164	0.887271	24.8696	2.57416	124.168	0.853622	24.8616	2.51267	124.172	0.833201
25.3519	2.604	124.247	0.864161	24.9504	2.82177	124.247	0.936963	24.9289	2.67368	124.247	0.887408	24.8863	2.57474	124.251	0.853816	24.8783	2.51259	124.255	0.833174
25.3685	2.60486	124.33	0.864448	24.967	2.82156	124.33	0.936893	24.9456	2.6738	124.33	0.887448	24.9031	2.57487	124.335	0.85386	24.8951	2.51305	124.339	0.833328
25.3852	2.605	124.413	0.864495	24.9836	2.8222	124.413	0.937107	24.9622	2.67381	124.413	0.887452	24.9197	2.57565	124.418	0.85412	24.9117	2.51334	124.423	0.833425
25.4018	2.60545	124.497	0.864645	25.0003	2.82259	124.497	0.937237	24.9787	2.6741	124.496	0.887548	24.9363	2.57546	124.501	0.854057	24.9283	2.51368	124.506	0.833538
25.4184	2.60514	124.579	0.864542	25.017	2.82263	124.58	0.937251	24.9955	2.67445	124.58	0.887666	24.953	2.57592	124.585	0.854211	24.945	2.51381	124.589	0.833582
25.4352	2.60571	124.664	0.864732	25.0336	2.8226	124.663	0.937241	25.0122	2.67427	124.663	0.887605	24.9696	2.57646	124.668	0.854391	24.9617	2.51422	124.672	0.833719
25.4518	2.60585	124.746	0.864779	25.0503	2.82282	124.746	0.937314	25.0288	2.6748	124.747	0.887783	24.9863	2.57634	124.751	0.854351	24.9783	2.5146	124.755	0.833846
25.4684	2.60618	124.83	0.86489	25.0669	2.82312	124.83	0.937415	25.0455	2.67517	124.83	0.887906	25.003	2.57678	124.835	0.854498	24.995	2.51485	124.839	0.83393
25.4852	2.60642	124.914	0.86497	25.0836	2.82328	124.913	0.937468	25.0621	2.67518	124.913	0.88791	25.0197	2.57717	124.918	0.854629	25.0117	2.5149	124.922	0.833946
25.5019	2.6068	124.997	0.865097	25.1002	2.8235	124.996	0.937542	25.0788	2.67533	124.997	0.88796	25.0363	2.57772	125.001	0.854813	25.0283	2.51562	125.006	0.834187
25.5185	2.60717	125.08	0.865221	25.117	2.82432	125.08	0.937816	25.0954	2.67533	125.08	0.88796	25.053	2.57784	125.084	0.854853	25.045	2.51584	125.089	0.834261
25.5352	2.60727	125.163	0.865254	25.1336	2.82439	125.163	0.937839	25.1122	2.67603	125.163	0.888194	25.0697	2.57815	125.168	0.854957	25.0617	2.51594	125.172	0.834294
25.5518	2.60738	125.246	0.865291	25.1503	2.82458	125.246	0.937903	25.1288	2.67619	125.247	0.888247	25.0863	2.57849	125.251	0.85507	25.0783	2.51618	125.256	0.834375
25.5685	2.60766	125.33	0.865385	25.1669	2.82466	125.33	0.93793	25.1455	2.67628	125.33	0.888278	25.103	2.57908	125.334	0.855268	25.0949	2.51688	125.339	0.834609
25.5852	2.60801	125.414	0.865502	25.1836	2.82534	125.413	0.938157	25.1622	2.67692	125.414	0.888492	25.1197	2.57935	125.418	0.855358	25.1117	2.51715	125.422	0.834699
25.6018	2.60789	125.497	0.865462	25.2003	2.82503	125.496	0.938054	25.1789	2.67688	125.497	0.888478	25.1364	2.57951	125.501	0.855411	25.1284	2.5172	125.506	0.834716
25.6185	2.6082	125.58	0.865565	25.217	2.82561	125.58	0.938247	25.1954	2.67699	125.58	0.888515	25.1531	2.58039	125.585	0.855706	25.145	2.51741	125.589	0.834786
25.6352	2.60857	125.663	0.865689	25.2336	2.82582	125.663	0.938318	25.2122	2.67708	125.664	0.888545	25.1697	2.58061	125.668	0.855779	25.1618	2.51807	125.673	0.835007
25.6519	2.60892	125.747	0.865806	25.2502	2.82633	125.746	0.938488	25.2288	2.6777	125.747	0.888753	25.1863	2.58085	125.751	0.85586	25.1784	2.51808	125.756	0.83501
25.6685	2.60916	125.83	0.865886	25.267	2.82634	125.83	0.938492	25.2454	2.67777	125.83	0.888776	25.203	2.58118	125.834	0.85597	25.1949	2.51839	125.839	0.835114
25.6851	2.60943	125.913	0.865977	25.2836	2.82645	125.913	0.938528	25.2622	2.67783	125.913	0.888796	25.2197	2.58203	125.918	0.856254	25.2117	2.518	125.922	0.834983
25.7019	2.60977	125.997	0.86609	25.3002	2.82687	125.996	0.938669	25.2788	2.67803	125.996	0.888863	25.2363	2.58188	126.001	0.856204	25.2283	2.51844	126.006	0.83513
25.7185	2.61007	126.08	0.866191	25.3169	2.82726	126.08	0.938799	25.2955	2.67864	126.08	0.889067	25.253	2.58207	126.084	0.856268	25.2449	2.51829	126.089	0.83508
25.7351	2.60974	126.163	0.86608	25.3336	2.82727	126.163	0.938803	25.3121	2.67886	126.163	0.88914	25.2697	2.58273	126.168	0.856488	25.2617	2.51894	126.172	0.835298
25.7519	2.61056	126.247	0.866355	25.3503	2.82778	126.247	0.938973	25.3288	2.67868	126.246	0.88908	25.2863	2.58327	126.251	0.856669	25.2783	2.51928	126.256	0.835411
25.7685	2.61067	126.33	0.866391	25.3669	2.82823	126.33	0.939124	25.3454	2.67919	126.33	0.889251	25.303	2.58351	126.334	0.856749	25.2949	2.51948	126.339	0.835478
25.7851	2.61105	126.413	0.866518	25.3836	2.82841	126.413	0.939184	25.3622	2.67915	126.413	0.889237	25.3196	2.58349	126.418	0.856742	25.3116	2.51957	126.422	0.835508
25.8019	2.61116	126.497	0.866555	25.4002	2.82851	126.496	0.939217	25.3789	2.67964	126.497	0.889401	25.3363	2.58417	126.501	0.85697	25.3283	2.51974	126.505	0.835565
25.8185	2.61135	126.58	0.866619	25.4169	2.82878	126.579	0.939308	25.3955	2.67965	126.58	0.889405	25.353	2.58502	126.584	0.857254	25.345	2.52059	126.589	0.835849
25.8351	2.61195	126.663	0.866819	25.4336	2.82932	126.663	0.939488	25.4121	2.68005	126.663	0.889538	25.3697	2.58473	126.668	0.857157	25.3617	2.52033	126.672	0.835763
25.8518	2.61177	126.747	0.866759	25.4502	2.82943	126.746	0.939525	25.4289	2.68031	126.747	0.889625	25.3864	2.58538	126.751	0.857375	25.3784	2.52062	126.756	0.83586
25.8685	2.61217	126.83	0.866893	25.4669	2.82942	126.83	0.939522	25.4455	2.68054	126.83	0.889702	25.403	2.58587	126.835	0.857538	25.3951	2.52105	126.839	0.836003
25.8852	2.61265	126.913	0.867054	25.4837	2.83	126.913	0.939716	25.4621	2.68066	126.913	0.889742	25.4196	2.58628	126.918	0.857676	25.4117	2.52149	126.922	0.836151
25.9018	2.61272	126.997	0.867077	25.5003	2.83051	126.997	0.939886	25.4788	2.6808	126.997	0.889789	25.4364	2.58627	127.001	0.857672	25.4284	2.52162	127.006	0.836194
25.9185	2.61285	127.08	0.86712	25.5169	2.83005	127.08	0.939732	25.4956	2.68131	127.08	0.88996	25.4529	2.58661	127.084	0.857786	25.445	2.52165	127.089	0.836204
25.9352	2.61306	127.163	0.867191	25.5336	2.83039	127.163	0.939846	25.5122	2.68127	127.163	0.889946	25.4696	2.5872	127.168	0.857983	25.4615	2.52216	127.172	0.836375
25.9518	2.6136	127.246	0.867371	25.5502	2.83065	127.246	0.939933	25.5288	2.68177	127.247	0.890114	25.4864	2.58747	127.251	0.858074	25.4783	2.52241	127.256	0.836458
25.9685	2.61369	127.33	0.867401	25.567	2.83103	127.33	0.94006	25.5455	2.6823	127.33	0.890291	25.503	2.5877	127.334	0.858151	25.495	2.52263	127.339	0.836532
25.9852	2.61369	127.414	0.867401	25.5837	2.83107	127.413	0.940074	25.5622	2.68227	127.413	0.890281	25.5196	2.58829	127.417	0.858348	25.5117	2.52259	127.422	0.836518
26.0019	2.61447	127.497	0.867662	25.6003	2.83138	127.497	0.940177	25.5788	2.68247	127.497	0.890348	25.5364	2.58906	127.502	0.858605	25.5283	2.52312	127.506	0.836696
26.0186	2.61463	127.58	0.867716	25.617	2.8318	127.58	0.940318	25.5955	2.68287	127.58	0.890482	25.553	2.58915	127.585	0.858635	25.545	2.52347	127.589	0.836813
26.0352	2.61475	127.663	0.867756	25.6337	2.83177	127.663	0.940308	25.6122	2.68338	127.663	0.890652	25.5697	2.58941	127.668	0.858722	25.5617	2.52381	127.673	0.836926
26.0517	2.61498	127.746	0.867833	25.6503	2.83212	127.747	0.940425	25.6289	2.68353	127.747	0.890702	25.5864	2.58975	127.751	0.858836	25.5784	2.5234	127.756	0.836789
26.0685	2.61554	127.83	0.86802	25.6669	2.83213	127.83	0.940428	25.6455	2.68362	127.83	0.890732	25.603	2.5906	127.835	0.85912	25.595	2.5241	127.839	0.837023
26.0852	2.61582	127.913	0.868114	25.6835	2.83256	127.913	0.940572	25.6622	2.68412	127.914	0.8909	25.6197	2.59074	127.918	0.859167	25.6116	2.52429	127.922	0.837087
26.1018	2.61598	127.997	0.868167	25.7004	2.83289	127.997	0.940682	25.6788	2.68435	127.996	0.890977	25.6363	2.59066	128.001	0.85914	25.6284	2.52421	128.006	0.83706
26.1185	2.61634	128.08	0.868288	25.717	2.83296	128.08	0.940706	25.6955	2.68465	128.08	0.891077	25.6531	2.59171	128.085	0.859492	25.645	2.52462	128.089	0.837197
26.1351	2.61662	128.163	0.868381	25.7336	2.83351	128.163	0.94089	25.7122	2.68488	128.163	0.891154	25.6697	2.59216	128.168	0.859642	25.6617	2.52518	128.173	0.837385
26.1518	2.61712	128.247	0.868548	25.7504	2.83377	128.247	0.940977	25.7287	2.68474	128.246	0.891107	25.6863	2.59204	128.251	0.859602	25.6783	2.52535	128.255	0.837441
26.1685	2.6169	128.33	0.868475	25.7669	2.83401	128.33	0.941057	25.7456	2.68516	128.33	0.891247	25.703	2.59244	128.335	0.859736	25.695	2.52545	128.339	0.837475
26.1852	2.6177	128.413	0.868742	25.7836	2.83395	128.413	0.941037	25.7622	2.68525	128.414	0.891278	25.7196	2.59296	128.418	0.85991	25.7117	2.52569	128.422	0.837555
26.2018	2.61788	128.497	0.868803	25.8004	2.83462	128.497	0.941261	25.7788	2.68546	128.497	0.891348	25.7363	2.59324	128.501	0.860003	25.7282	2.52594	128.505	0.837639
26.2185	2.61784	128.58	0.868789	25.8169	2.83497	128.58	0.941378	25.7955	2.68615	128.58	0.891579	25.7531	2.59366	128.585	0.860144	25.745	2.52625	128.589	0.837742
26.2352	2.61808	128.663	0.86887	25.8336	2.83472	128.663	0.941294	25.8122	2.68631	128.664	0.891632	25.7697	2.59433	128.668	0.860368	25.7617	2.52637	128.673	0.837783
26.2518	2.6189	128.747	0.869144	25.8502	2.83518	128.746	0.941448	25.8288	2.6863	128.747	0.891629	25.7863	2.59429	128.751	0.860355	25.7783	2.52684	128.755	0.83794
26.2684	2.61915	128.83	0.869227	25.8669	2.83573	128.83	0.941632	25.8454	2.68673	128.83	0.891773	25.803	2.5952	128.835	0.860659	25.795	2.52704	128.839	0.838007
26.2852	2.61911	128.913	0.869214	25.8836	2.8359	128.913	0.941689	25.8621	2.68702	128.913	0.89187	25.8197	2.59484	128.918	0.860538	25.8117	2.52721	128.922	0.838064
26.3019	2.61923	128.997	0.869254	25.9002	2.83579	128.996	0.941652	25.8788	2.68724	128.996	0.891943	25.8363	2.59573	129.001	0.860836	25.8283	2.52719	129.005	0.838057
26.3184	2.61956	129.08	0.869365	25.9169	2.83601	129.08	0.941726	25.8955	2.68732	129.08	0.89197	25.853	2.59588	129.084	0.860886	25.8449	2.52778	129.089	0.838254
26.3352	2.61998	129.163	0.869505	25.9336	2.83673	129.163	0.941967	25.9122	2.68779	129.163	0.892127	25.8697	2.59619	129.168	0.86099	25.8617	2.52799	129.172	0.838324
26.3518	2.62021	129.247	0.869582	25.9502	2.83659	129.246	0.94192	25.9289	2.68833	129.247	0.892308	25.8863	2.59641	129.251	0.861064	25.8783	2.52784	129.255	0.838274
26.3685	2.61999	129.33	0.869508	25.967	2.83714	129.33	0.942104	25.9455	2.68811	129.33	0.892234	25.903	2.59695	129.335	0.861244	25.895	2.52859	129.339	0.838525
26.3851	2.62089	129.413	0.869809	25.9837	2.83726	129.414	0.942144	25.9622	2.68852	129.413	0.892371	25.9197	2.59727	129.418	0.861351	25.9117	2.52875	129.422	0.838579
26.4019	2.62115	129.497	0.869896	26.0003	2.83788	129.497	0.942351	25.9789	2.68903	129.497	0.892542	25.9363	2.59719	129.501	0.861324	25.9283	2.52916	129.506	0.838716
26.4185	2.62116	129.58	0.8699	26.017	2.83774	129.58	0.942304	25.9955	2.68908	129.58	0.892559	25.9529	2.59755	129.584	0.861445	25.945	2.52909	129.589	0.838692
26.4351	2.62163	129.663	0.870057	26.0336	2.83792	129.663	0.942365	26.0122	2.68934	129.663	0.892645	25.9697	2.5983	129.668	0.861696	25.9617	2.52958	129.672	0.838856
26.4519	2.62197	129.747	0.870171	26.0502	2.83815	129.746	0.942441	26.0288	2.68952	129.747	0.892706	25.9864	2.59781	129.751	0.861532	25.9783	2.52996	129.756	0.838983
26.4685	2.62213	129.83	0.870224	26.0669	2.83864	129.83	0.942605	26.0455	2.69035	129.83	0.892983	26.003	2.59784	129.834	0.861542	25.995	2.52985	129.839	0.838946
26.4851	2.6219	129.913	0.870147	26.0836	2.8386	129.913	0.942592	26.0621	2.6899	129.913	0.892833	26.0197	2.59831	129.918	0.861699	26.0117	2.53022	129.923	0.83907
26.5018	2.6231	129.997	0.870548	26.1003	2.8391	129.996	0.942759	26.0788	2.69036	129.997	0.892987	26.0364	2.5988	130.001	0.861863	26.0284	2.53058	130.006	0.839191
26.5186	2.62327	130.08	0.870605	26.1169	2.8394	130.08	0.94286	26.0954	2.69046	130.08	0.89302	26.0529	2.59875	130.084	0.861846	26.045	2.53092	130.089	0.839304
26.5351	2.62323	130.163	0.870592	26.1336	2.83978	130.163	0.942987	26.1121	2.69087	130.163	0.893157	26.0697	2.59914	130.168	0.861977	26.0616	2.5308	130.172	0.839264
26.5519	2.62328	130.247	0.870609	26.1503	2.83965	130.247	0.942943	26.1289	2.69092	130.247	0.893174	26.0863	2.59945	130.251	0.86208	26.0784	2.53122	130.256	0.839405
26.5685	2.62376	130.33	0.870769	26.1669	2.84001	130.33	0.943064	26.1455	2.69096	130.33	0.893187	26.103	2.59968	130.334	0.862157	26.095	2.53169	130.339	0.839562
26.5851	2.6239	130.413	0.870816	26.1836	2.8406	130.413	0.943261	26.1621	2.69156	130.413	0.893388	26.1197	2.60002	130.418	0.862271	26.1116	2.53164	130.422	0.839545
26.6018	2.6241	130.497	0.870883	26.2003	2.84027	130.497	0.943151	26.1789	2.69164	130.497	0.893415	26.1363	2.60015	130.501	0.862314	26.1284	2.53179	130.506	0.839595
26.6185	2.62416	130.58	0.870903	26.2169	2.84062	130.58	0.943268	26.1956	2.69166	130.58	0.893421	26.153	2.60074	130.585	0.862512	26.1451	2.53213	130.589	0.839709
26.6352	2.62483	130.663	0.871127	26.2336	2.84097	130.663	0.943385	26.2121	2.69165	130.663	0.893418	26.1697	2.60082	130.668	0.862538	26.1617	2.53274	130.672	0.839913
26.6519	2.62499	130.747	0.871181	26.2503	2.84128	130.747	0.943488	26.2288	2.69232	130.747	0.893642	26.1864	2.60097	130.751	0.862589	26.1784	2.53261	130.756	0.83987
26.6685	2.62469	130.83	0.87108	26.2668	2.84138	130.829	0.943522	26.2455	2.69214	130.83	0.893582	26.203	2.6012	130.834	0.862666	26.195	2.53262	130.839	0.839873
26.6852	2.62488	130.913	0.871144	26.2836	2.8419	130.913	0.943696	26.2621	2.69226	130.913	0.893622	26.2197	2.60178	130.918	0.86286	26.2116	2.53302	130.922	0.840007
26.7018	2.6256	130.997	0.871385	26.3003	2.84205	130.997	0.943746	26.2788	2.69246	130.997	0.893689	26.2363	2.60212	131.001	0.862973	26.2283	2.53326	131.006	0.840087
26.7185	2.62561	131.08	0.871388	26.3169	2.84228	131.08	0.943823	26.2955	2.69311	131.08	0.893906	26.2529	2.60192	131.084	0.862906	26.245	2.53333	131.089	0.84011
26.7352	2.62568	131.163	0.871411	26.3336	2.84252	131.163	0.943903	26.3121	2.69315	131.163	0.89392	26.2696	2.6024	131.167	0.863067	26.2616	2.53334	131.172	0.840114
26.7518	2.62611	131.246	0.871555	26.3503	2.84266	131.246	0.94395	26.3288	2.69315	131.246	0.89392	26.2864	2.60297	131.251	0.863258	26.2783	2.534	131.256	0.840334
26.7685	2.62661	131.33	0.871722	26.3669	2.84338	131.33	0.944191	26.3455	2.6935	131.33	0.894037	26.303	2.6031	131.335	0.863301	26.295	2.53417	131.339	0.840391
26.7852	2.6266	131.414	0.871719	26.3836	2.84356	131.413	0.944251	26.3621	2.69363	131.413	0.89408	26.3196	2.60318	131.417	0.863328	26.3117	2.53441	131.422	0.840472
26.8018	2.62671	131.497	0.871756	26.4003	2.84355	131.496	0.944247	26.3788	2.69379	131.496	0.894134	26.3363	2.60346	131.501	0.863421	26.3283	2.53403	131.506	0.840344
26.8185	2.62747	131.58	0.87201	26.4169	2.84398	131.58	0.944391	26.3956	2.69395	131.58	0.894187	26.353	2.60408	131.584	0.863629	26.345	2.53481	131.589	0.840605
26.8352	2.62777	131.663	0.87211	26.4336	2.84452	131.663	0.944572	26.4122	2.69415	131.664	0.894254	26.3696	2.60376	131.668	0.863522	26.3616	2.53452	131.672	0.840508
26.8518	2.62742	131.747	0.871993	26.4503	2.84463	131.747	0.944609	26.4288	2.69452	131.747	0.894378	26.3863	2.6042	131.751	0.863669	26.3783	2.53479	131.755	0.840599
26.8686	2.62808	131.83	0.872214	26.467	2.8447	131.83	0.944632	26.4455	2.69457	131.83	0.894395	26.4031	2.60499	131.835	0.863933	26.395	2.53502	131.839	0.840676
26.8851	2.62829	131.913	0.872284	26.4836	2.84517	131.913	0.944789	26.4622	2.69482	131.913	0.894478	26.4197	2.60538	131.918	0.864064	26.4117	2.53549	131.923	0.840833
26.9018	2.62848	131.996	0.872348	26.5003	2.84558	131.996	0.944926	26.4788	2.69519	131.996	0.894602	26.4363	2.60509	132.001	0.863967	26.4283	2.5358	132.006	0.840936
26.9185	2.62844	132.08	0.872334	26.517	2.84606	132.08	0.945087	26.4955	2.69533	132.08	0.894649	26.453	2.60542	132.085	0.864077	26.445	2.53564	132.089	0.840883
26.9352	2.62922	132.163	0.872595	26.5335	2.84605	132.163	0.945084	26.5122	2.69521	132.163	0.894609	26.4696	2.60574	132.168	0.864184	26.4617	2.53601	132.173	0.841007
26.9518	2.62904	132.246	0.872535	26.5503	2.84636	132.246	0.945187	26.5288	2.69546	132.246	0.894692	26.4863	2.60607	132.251	0.864294	26.4783	2.5362	132.255	0.84107
26.9684	2.62901	132.33	0.872525	26.567	2.84703	132.33	0.945411	26.5455	2.69587	132.33	0.894829	26.503	2.60596	132.334	0.864258	26.495	2.53606	132.339	0.841023
26.9852	2.62952	132.413	0.872696	26.5835	2.84675	132.413	0.945318	26.5622	2.69612	132.414	0.894913	26.5197	2.60627	132.418	0.864361	26.5117	2.53625	132.422	0.841087
27.0019	2.62975	132.497	0.872773	26.6003	2.84714	132.497	0.945448	26.5788	2.69598	132.496	0.894866	26.5363	2.60699	132.501	0.864602	26.5283	2.53694	132.505	0.841318
27.0185	2.63017	132.58	0.872913	26.617	2.8475	132.58	0.945569	26.5955	2.69608	132.58	0.8949	26.553	2.60683	132.585	0.864548	26.545	2.5372	132.589	0.841405
27.0352	2.62998	132.663	0.872849	26.6337	2.84831	132.663	0.945839	26.6122	2.69661	132.663	0.895077	26.5696	2.60698	132.668	0.864599	26.5617	2.53728	132.673	0.841431
27.0519	2.63029	132.747	0.872953	26.6503	2.84814	132.747	0.945783	26.6288	2.6966	132.747	0.895074	26.5863	2.60729	132.751	0.864702	26.5783	2.53705	132.755	0.841355
27.0685	2.6308	132.83	0.873124	26.6669	2.84861	132.83	0.94594	26.6456	2.69661	132.83	0.895077	26.603	2.60772	132.835	0.864846	26.5949	2.5379	132.839	0.841639
27.0852	2.63098	132.914	0.873184	26.6836	2.84915	132.913	0.94612	26.6622	2.69678	132.914	0.895134	26.6197	2.60751	132.918	0.864776	26.6117	2.53794	132.922	0.841652
27.1018	2.63105	132.997	0.873207	26.7003	2.84918	132.996	0.94613	26.6789	2.69704	132.997	0.895221	26.6364	2.6077	133.001	0.864839	26.6284	2.53797	133.006	0.841662
27.1185	2.63107	133.08	0.873214	26.7169	2.84935	133.08	0.946187	26.6955	2.69721	133.08	0.895278	26.6531	2.60843	133.085	0.865084	26.645	2.53818	133.089	0.841732
27.1351	2.63163	133.163	0.873401	26.7336	2.84952	133.163	0.946244	26.7122	2.6971	133.163	0.895241	26.6697	2.6085	133.168	0.865107	26.6618	2.53853	133.173	0.841849
27.1518	2.63166	133.247	0.873411	26.7503	2.84993	133.246	0.946381	26.7288	2.69756	133.247	0.895395	26.6863	2.60871	133.251	0.865177	26.6784	2.53888	133.256	0.841967
27.1684	2.63165	133.33	0.873408	26.767	2.84966	133.33	0.946291	26.7455	2.69798	133.33	0.895535	26.703	2.60865	133.334	0.865157	26.695	2.53866	133.339	0.841893
27.1851	2.63221	133.413	0.873595	26.7836	2.85031	133.413	0.946508	26.7622	2.69794	133.413	0.895522	26.7197	2.60926	133.418	0.865361	26.7117	2.53922	133.422	0.84208
27.2018	2.63196	133.496	0.873512	26.8002	2.85081	133.496	0.946676	26.7788	2.69836	133.497	0.895662	26.7364	2.60949	133.501	0.865438	26.7283	2.53918	133.506	0.842067
27.2185	2.63236	133.58	0.873645	26.817	2.85108	133.58	0.946766	26.7955	2.69868	133.58	0.895769	26.753	2.60893	133.584	0.865251	26.745	2.53953	133.589	0.842184
27.2352	2.63238	133.663	0.873652	26.8337	2.85136	133.663	0.94686	26.8122	2.69898	133.663	0.89587	26.7697	2.6096	133.668	0.865475	26.7617	2.53961	133.672	0.842211
27.2518	2.63297	133.747	0.873849	26.8503	2.85141	133.747	0.946876	26.8288	2.69908	133.747	0.895903	26.7863	2.61023	133.751	0.865686	26.7783	2.54002	133.756	0.842348
27.2686	2.63311	133.83	0.873896	26.867	2.8522	133.83	0.94714	26.8454	2.69926	133.83	0.895963	26.803	2.61011	133.834	0.865645	26.795	2.54045	133.839	0.842492
27.2852	2.63352	133.913	0.874033	26.8836	2.85213	133.913	0.947117	26.8622	2.69983	133.913	0.896154	26.8197	2.60997	133.918	0.865599	26.8116	2.54041	133.922	0.842478
27.3019	2.63348	133.997	0.87402	26.9002	2.85247	133.996	0.947231	26.8789	2.69979	133.997	0.89614	26.8363	2.61055	134.001	0.865793	26.8284	2.54076	134.006	0.842595
27.3185	2.63387	134.08	0.874151	26.9169	2.85285	134.08	0.947358	26.8955	2.70015	134.08	0.896261	26.853	2.61046	134.084	0.865763	26.845	2.54116	134.089	0.842729
27.3351	2.63386	134.163	0.874147	26.9336	2.85333	134.163	0.947518	26.9121	2.7004	134.163	0.896344	26.8697	2.61072	134.168	0.865849	26.8617	2.54121	134.172	0.842746
27.3518	2.63411	134.247	0.874231	26.9503	2.85341	134.246	0.947545	26.9288	2.70083	134.246	0.896488	26.8863	2.61116	134.251	0.865997	26.8784	2.5411	134.256	0.842709
27.3685	2.63431	134.33	0.874298	26.9669	2.85366	134.33	0.947629	26.9455	2.70083	134.33	0.896488	26.903	2.61122	134.334	0.866017	26.895	2.54128	134.339	0.842769
27.3852	2.63484	134.413	0.874475	26.9836	2.85422	134.413	0.947816	26.9621	2.70081	134.413	0.896482	26.9196	2.61123	134.418	0.86602	26.9116	2.54174	134.422	0.842923
27.4018	2.63487	134.497	0.874485	27.0003	2.8546	134.497	0.947943	26.9788	2.70131	134.496	0.896649	26.9364	2.61102	134.501	0.86595	26.9283	2.54161	134.506	0.84288
27.4185	2.63491	134.58	0.874498	27.0169	2.85473	134.58	0.947987	26.9955	2.70161	134.58	0.896749	26.953	2.61128	134.584	0.866037	26.945	2.54192	134.589	0.842983
27.4351	2.63523	134.663	0.874605	27.0336	2.85484	134.663	0.948023	27.0121	2.70169	134.663	0.896776	26.9696	2.61154	134.668	0.866124	26.9616	2.54232	134.672	0.843117
27.4518	2.6355	134.746	0.874696	27.0503	2.85547	134.747	0.948234	27.0288	2.70173	134.747	0.896789	26.9863	2.61195	134.751	0.866261	26.9783	2.54247	134.755	0.843167
27.4685	2.63615	134.83	0.874913	27.067	2.85568	134.83	0.948304	27.0455	2.70225	134.83	0.896963	27.003	2.61157	134.834	0.866134	26.995	2.54282	134.839	0.843284
27.4852	2.63596	134.913	0.874849	27.0837	2.8559	134.913	0.948378	27.0621	2.70176	134.913	0.896799	27.0196	2.6121	134.917	0.866311	27.0116	2.54244	134.922	0.843157
27.5019	2.63661	134.997	0.875067	27.1003	2.85617	134.996	0.948468	27.0788	2.70196	134.997	0.896866	27.0364	2.61264	135.001	0.866492	27.0283	2.54316	135.005	0.843398
27.5185	2.63651	135.08	0.875033	27.1169	2.85636	135.08	0.948532	27.0955	2.70208	135.08	0.896906	27.053	2.6122	135.084	0.866344	27.045	2.54324	135.089	0.843425
27.5352	2.63743	135.164	0.875341	27.1336	2.85631	135.163	0.948515	27.1121	2.70229	135.163	0.896977	27.0696	2.61249	135.167	0.866441	27.0617	2.54352	135.173	0.843518
27.5518	2.63681	135.246	0.875134	27.1503	2.8566	135.246	0.948612	27.1288	2.70229	135.247	0.896977	27.0864	2.61293	135.251	0.866589	27.0784	2.54367	135.256	0.843569
27.5685	2.63743	135.33	0.875341	27.1669	2.85693	135.329	0.948722	27.1456	2.70239	135.33	0.89701	27.103	2.61314	135.334	0.866659	27.095	2.54401	135.339	0.843682
27.5852	2.63779	135.414	0.875462	27.1836	2.85738	135.413	0.948873	27.1622	2.703	135.413	0.897214	27.1196	2.61301	135.417	0.866615	27.1116	2.54407	135.422	0.843702
27.6018	2.6373	135.496	0.875298	27.2003	2.85757	135.497	0.948936	27.1788	2.70324	135.497	0.897294	27.1363	2.61314	135.501	0.866659	27.1283	2.54404	135.505	0.843692
27.6185	2.6377	135.58	0.875431	27.217	2.85763	135.58	0.948957	27.1955	2.70317	135.58	0.897271	27.153	2.6134	135.584	0.866746	27.145	2.54458	135.589	0.843873
27.6352	2.63824	135.663	0.875612	27.2336	2.85805	135.663	0.949097	27.2121	2.70343	135.663	0.897358	27.1697	2.61377	135.668	0.86687	27.1617	2.54489	135.672	0.843977
27.6518	2.63831	135.746	0.875635	27.2503	2.85836	135.746	0.949201	27.2288	2.70365	135.746	0.897431	27.1863	2.61377	135.751	0.86687	27.1783	2.54499	135.755	0.84401
27.6685	2.63812	135.83	0.875572	27.2669	2.85847	135.83	0.949237	27.2455	2.70398	135.83	0.897542	27.2029	2.61367	135.834	0.866836	27.195	2.54497	135.839	0.844003
27.6852	2.63858	135.913	0.875726	27.2836	2.85851	135.913	0.949251	27.2622	2.70434	135.914	0.897662	27.2197	2.61432	135.918	0.867054	27.2116	2.54544	135.922	0.844161
27.7018	2.63911	135.997	0.875903	27.3003	2.85905	135.997	0.949431	27.2788	2.70426	135.997	0.897635	27.2363	2.61446	136.001	0.8671	27.2283	2.54539	136.006	0.844144
27.7186	2.63917	136.08	0.875923	27.317	2.85939	136.08	0.949545	27.2955	2.70472	136.08	0.897789	27.253	2.61455	136.084	0.86713	27.245	2.54591	136.089	0.844318
27.7353	2.63943	136.164	0.87601	27.3336	2.85924	136.163	0.949495	27.3122	2.70513	136.164	0.897926	27.2697	2.61504	136.168	0.867294	27.2617	2.54616	136.173	0.844401
27.7519	2.63977	136.247	0.876124	27.3503	2.85965	136.247	0.949632	27.3288	2.70484	136.246	0.897829	27.2863	2.61529	136.251	0.867378	27.2783	2.5463	136.256	0.844448
27.7685	2.64023	136.33	0.876278	27.367	2.86014	136.33	0.949796	27.3455	2.70506	136.33	0.897903	27.303	2.61532	136.335	0.867388	27.295	2.54684	136.339	0.844629
27.7851	2.64023	136.413	0.876278	27.3836	2.86013	136.413	0.949793	27.3622	2.70567	136.413	0.898107	27.3197	2.61519	136.418	0.867344	27.3117	2.54682	136.423	0.844622
27.8019	2.64066	136.497	0.876421	27.4003	2.86011	136.496	0.949786	27.3788	2.70564	136.496	0.898097	27.3363	2.61558	136.501	0.867475	27.3283	2.54688	136.505	0.844642
27.8184	2.64096	136.579	0.876522	27.4169	2.86064	136.58	0.949963	27.3955	2.70557	136.58	0.898074	27.353	2.61605	136.585	0.867632	27.3449	2.54723	136.589	0.844759
27.8351	2.64129	136.663	0.876632	27.4336	2.861	136.663	0.950084	27.4122	2.70616	136.664	0.898271	27.3697	2.61573	136.668	0.867525	27.3617	2.54756	136.672	0.84487
27.8518	2.64143	136.747	0.876679	27.4502	2.86091	136.746	0.950054	27.4288	2.70612	136.747	0.898258	27.3863	2.61588	136.751	0.867575	27.3783	2.5475	136.755	0.844849
27.8685	2.64185	136.83	0.876819	27.467	2.86147	136.83	0.950241	27.4454	2.7062	136.83	0.898284	27.4031	2.6163	136.835	0.867716	27.395	2.54791	136.839	0.844987
27.8852	2.64253	136.913	0.877047	27.4836	2.86129	136.913	0.950181	27.4622	2.70598	136.914	0.898211	27.4197	2.61635	136.918	0.867732	27.4117	2.54828	136.922	0.84511
27.9019	2.64235	136.997	0.876987	27.5003	2.86213	136.997	0.950462	27.4788	2.70663	136.997	0.898428	27.4363	2.6164	137.001	0.867749	27.4283	2.54841	137.005	0.845154
27.9185	2.64257	137.08	0.87706	27.517	2.86185	137.08	0.950368	27.4955	2.70698	137.08	0.898545	27.4529	2.61657	137.084	0.867806	27.445	2.54839	137.089	0.845147
27.9352	2.64293	137.163	0.877181	27.5337	2.86211	137.163	0.950455	27.5123	2.70683	137.164	0.898495	27.4697	2.61715	137.168	0.868	27.4617	2.54846	137.172	0.845171
27.9519	2.64333	137.247	0.877314	27.5502	2.8623	137.246	0.950518	27.5288	2.70698	137.247	0.898545	27.4864	2.61724	137.251	0.86803	27.4783	2.54863	137.255	0.845227
27.9685	2.64364	137.33	0.877418	27.5669	2.8625	137.33	0.950585	27.5455	2.70757	137.33	0.898742	27.503	2.61714	137.335	0.867997	27.495	2.549	137.339	0.845351
27.9852	2.64381	137.413	0.877475	27.5836	2.86262	137.413	0.950625	27.5621	2.70719	137.413	0.898615	27.5197	2.61766	137.418	0.868171	27.5117	2.54893	137.423	0.845328
28.0018	2.64407	137.497	0.877562	27.6003	2.86287	137.496	0.950709	27.5789	2.70762	137.497	0.898759	27.5364	2.61823	137.501	0.868361	27.5284	2.54933	137.506	0.845462
28.0185	2.64469	137.58	0.877769	27.617	2.86322	137.58	0.950826	27.5954	2.70762	137.58	0.898759	27.553	2.61805	137.584	0.868301	27.545	2.54955	137.589	0.845535
28.0352	2.64437	137.663	0.877662	27.6336	2.86325	137.663	0.950836	27.6121	2.70812	137.663	0.898926	27.5696	2.61789	137.668	0.868247	27.5616	2.54927	137.672	0.845441
28.0518	2.6446	137.747	0.877739	27.6502	2.86314	137.746	0.950799	27.6289	2.70823	137.747	0.898963	27.5863	2.61871	137.751	0.868522	27.5784	2.54968	137.756	0.845579
28.0685	2.64529	137.83	0.87797	27.6669	2.86328	137.83	0.950846	27.6455	2.70802	137.83	0.898893	27.6029	2.61884	137.834	0.868565	27.595	2.54974	137.839	0.845599
28.0851	2.64552	137.913	0.878047	27.6836	2.86393	137.913	0.951064	27.6621	2.70861	137.913	0.89909	27.6197	2.61888	137.918	0.868579	27.6116	2.55022	137.922	0.845759
28.1018	2.64548	137.997	0.878033	27.7003	2.86377	137.996	0.95101	27.6789	2.70861	137.997	0.89909	27.6363	2.61875	138.001	0.868535	27.6284	2.55028	138.006	0.845779
28.1186	2.64582	138.08	0.878147	27.717	2.86398	138.08	0.95108	27.6955	2.70863	138.08	0.899097	27.653	2.61927	138.084	0.868709	27.645	2.55012	138.089	0.845726
28.1352	2.64655	138.163	0.878391	27.7337	2.8647	138.164	0.951321	27.7122	2.70881	138.163	0.899157	27.6697	2.61952	138.168	0.868793	27.6616	2.55091	138.172	0.84599
28.1518	2.64641	138.247	0.878344	27.7504	2.8644	138.247	0.951221	27.7289	2.70919	138.247	0.899284	27.6864	2.61952	138.251	0.868793	27.6784	2.55105	138.256	0.846037
28.1685	2.64668	138.33	0.878435	27.7669	2.86423	138.33	0.951164	27.7455	2.70962	138.33	0.899428	27.703	2.61963	138.334	0.868829	27.695	2.55113	138.339	0.846064
28.1851	2.64682	138.413	0.878482	27.7836	2.86459	138.413	0.951284	27.7622	2.70928	138.413	0.899314	27.7197	2.62017	138.418	0.86901	27.7117	2.55157	138.422	0.846211
28.2018	2.64738	138.497	0.878669	27.8002	2.86495	138.496	0.951405	27.7788	2.7098	138.497	0.899488	27.7364	2.62022	138.501	0.869027	27.7284	2.55151	138.506	0.846191
28.2185	2.64729	138.58	0.878639	27.8168	2.86496	138.579	0.951408	27.7955	2.70985	138.58	0.899505	27.753	2.62006	138.584	0.868973	27.745	2.55194	138.589	0.846334
28.2351	2.64737	138.663	0.878666	27.8336	2.86551	138.663	0.951592	27.8122	2.71048	138.663	0.899716	27.7697	2.62063	138.668	0.869164	27.7617	2.55208	138.672	0.846381
28.2518	2.64802	138.746	0.878883	27.8503	2.86555	138.747	0.951605	27.8287	2.70985	138.746	0.899505	27.7863	2.62087	138.751	0.869244	27.7783	2.55259	138.756	0.846552
28.2685	2.64802	138.83	0.878883	27.8669	2.86577	138.83	0.951679	27.8455	2.71052	138.83	0.899729	27.803	2.62096	138.835	0.869274	27.795	2.55241	138.839	0.846492
28.2852	2.6486	138.913	0.879077	27.8836	2.86588	138.913	0.951716	27.8622	2.71068	138.913	0.899783	27.8196	2.62089	138.917	0.869251	27.8117	2.55283	138.922	0.846632
28.3018	2.64828	138.997	0.87897	27.9003	2.86632	138.997	0.951863	27.8788	2.71077	138.996	0.899813	27.8363	2.62116	139.001	0.869341	27.8283	2.55264	139.005	0.846569
28.3185	2.64888	139.08	0.879171	27.9169	2.86651	139.08	0.951926	27.8956	2.7111	139.081	0.899923	27.853	2.62172	139.085	0.869528	27.845	2.55328	139.089	0.846783
28.3352	2.64931	139.164	0.879314	27.9336	2.86701	139.163	0.952094	27.9122	2.71123	139.164	0.899967	27.8696	2.62142	139.168	0.869428	27.8616	2.5533	139.172	0.846789
28.3519	2.64922	139.247	0.879284	27.9503	2.86699	139.247	0.952087	27.9288	2.71189	139.247	0.900187	27.8863	2.62179	139.251	0.869552	27.8782	2.5534	139.255	0.846823
28.3685	2.64981	139.33	0.879482	27.967	2.86685	139.33	0.95204	27.9455	2.71164	139.33	0.900104	27.9031	2.62221	139.335	0.869692	27.8951	2.5539	139.339	0.84699
28.3852	2.65	139.414	0.879545	27.9836	2.86737	139.413	0.952214	27.9621	2.71182	139.413	0.900164	27.9197	2.6225	139.418	0.869789	27.9117	2.55422	139.422	0.847097
28.4018	2.64986	139.496	0.879498	28.0003	2.8676	139.496	0.952291	27.9788	2.71211	139.496	0.900261	27.9364	2.62208	139.501	0.869649	27.9283	2.55426	139.506	0.84711
28.4185	2.64999	139.58	0.879542	28.0169	2.86779	139.58	0.952355	27.9955	2.71272	139.58	0.900465	27.953	2.62234	139.584	0.869736	27.9451	2.55418	139.589	0.847084
28.4352	2.65071	139.664	0.879783	28.0336	2.86786	139.663	0.952378	28.0122	2.71245	139.663	0.900375	27.9696	2.62266	139.668	0.869843	27.9617	2.55457	139.672	0.847214
28.4518	2.65066	139.746	0.879766	28.0503	2.86854	139.746	0.952605	28.0288	2.71282	139.747	0.900498	27.9864	2.62288	139.751	0.869916	27.9783	2.55501	139.756	0.847361
28.4684	2.65096	139.83	0.879866	28.067	2.86873	139.83	0.952669	28.0455	2.71344	139.83	0.900706	28.003	2.62293	139.835	0.869933	27.995	2.55494	139.839	0.847338
28.4853	2.65138	139.914	0.880007	28.0836	2.86847	139.913	0.952582	28.0621	2.71342	139.913	0.900699	28.0197	2.62327	139.918	0.870047	28.0117	2.55498	139.922	0.847351
28.5018	2.65157	139.997	0.88007	28.1003	2.86918	139.997	0.952819	28.0788	2.71347	139.997	0.900716	28.0363	2.62374	140.001	0.870204	28.0283	2.55544	140.005	0.847505
28.5185	2.65217	140.08	0.880271	28.117	2.86923	140.08	0.952836	28.0954	2.7137	140.08	0.900793	28.053	2.62375	140.084	0.870207	28.045	2.5557	140.089	0.847592
28.5352	2.65229	140.163	0.880311	28.1336	2.86951	140.163	0.95293	28.1122	2.71438	140.163	0.90102	28.0696	2.62403	140.168	0.870301	28.0617	2.55562	140.172	0.847565
28.5519	2.65248	140.247	0.880375	28.1503	2.86931	140.246	0.952863	28.1288	2.71416	140.247	0.900946	28.0862	2.62427	140.251	0.870381	28.0783	2.55579	140.256	0.847622
28.5685	2.65311	140.33	0.880585	28.1669	2.86986	140.33	0.953047	28.1455	2.71434	140.33	0.901007	28.103	2.62479	140.335	0.870555	28.0949	2.55589	140.339	0.847656
28.5852	2.65337	140.414	0.880672	28.1836	2.86994	140.413	0.953074	28.1622	2.71509	140.414	0.901258	28.1197	2.62449	140.418	0.870455	28.1117	2.55654	140.422	0.847873
28.6019	2.65338	140.497	0.880676	28.2003	2.86993	140.497	0.95307	28.1789	2.71536	140.497	0.901348	28.1364	2.62477	140.501	0.870548	28.1284	2.55624	140.506	0.847773
28.6185	2.65336	140.58	0.880669	28.217	2.87005	140.58	0.95311	28.1954	2.7152	140.58	0.901294	28.153	2.62544	140.584	0.870773	28.145	2.55666	140.589	0.847913
28.6351	2.65395	140.663	0.880866	28.2336	2.87036	140.663	0.953214	28.2122	2.71544	140.663	0.901375	28.1697	2.62553	140.668	0.870803	28.1617	2.55706	140.673	0.848047
28.6519	2.65387	140.747	0.880839	28.2503	2.8711	140.747	0.953462	28.2288	2.71572	140.747	0.901468	28.1863	2.62587	140.751	0.870916	28.1783	2.55728	140.756	0.84812
28.6685	2.65426	140.83	0.88097	28.267	2.87066	140.83	0.953314	28.2455	2.71642	140.83	0.901702	28.2029	2.62584	140.834	0.870906	28.195	2.55714	140.839	0.848074
28.6851	2.65432	140.913	0.88099	28.2836	2.87126	140.913	0.953515	28.2622	2.71596	140.913	0.901548	28.2197	2.62661	140.918	0.871164	28.2117	2.55766	140.922	0.848247
28.7019	2.65469	140.997	0.881114	28.3003	2.8716	140.997	0.953629	28.2788	2.71651	140.997	0.901732	28.2363	2.62658	141.001	0.871154	28.2283	2.55778	141.005	0.848288
28.7185	2.65482	141.08	0.881157	28.3169	2.87192	141.08	0.953736	28.2955	2.71676	141.08	0.901816	28.253	2.62684	141.084	0.871241	28.2449	2.55777	141.089	0.848284
28.7351	2.6549	141.163	0.881184	28.3336	2.87197	141.163	0.953753	28.3122	2.7173	141.163	0.901997	28.2697	2.62731	141.168	0.871398	28.2617	2.55794	141.173	0.848341
28.7519	2.65567	141.247	0.881441	28.3503	2.87214	141.247	0.953809	28.3289	2.71733	141.247	0.902007	28.2863	2.62737	141.251	0.871418	28.2783	2.55836	141.256	0.848482
28.7685	2.65595	141.33	0.881535	28.367	2.87278	141.33	0.954023	28.3455	2.71729	141.33	0.901993	28.303	2.62755	141.335	0.871478	28.295	2.55863	141.339	0.848572
28.7852	2.65601	141.413	0.881555	28.3837	2.87279	141.414	0.954027	28.3622	2.71785	141.413	0.902181	28.3197	2.62768	141.418	0.871522	28.3116	2.55848	141.422	0.848522
28.8019	2.65605	141.497	0.881569	28.4002	2.87292	141.496	0.95407	28.3789	2.71757	141.497	0.902087	28.3363	2.62834	141.501	0.871742	28.3284	2.55884	141.506	0.848642
28.8185	2.65651	141.58	0.881722	28.4169	2.8731	141.58	0.95413	28.3955	2.71772	141.58	0.902137	28.353	2.62863	141.584	0.871839	28.345	2.55908	141.589	0.848722
28.8351	2.65657	141.663	0.881742	28.4336	2.87358	141.663	0.954291	28.4121	2.7179	141.663	0.902197	28.3697	2.62881	141.668	0.8719	28.3616	2.55926	141.672	0.848783
28.8518	2.65683	141.746	0.881829	28.4502	2.87367	141.746	0.954321	28.4289	2.7186	141.747	0.902431	28.3864	2.62882	141.751	0.871903	28.3784	2.55928	141.756	0.848789
28.8685	2.65682	141.83	0.881826	28.4669	2.87375	141.83	0.954348	28.4456	2.71862	141.83	0.902438	28.403	2.62949	141.834	0.872127	28.3951	2.55972	141.839	0.848936
28.8852	2.65759	141.913	0.882084	28.4837	2.87419	141.913	0.954495	28.4621	2.7187	141.913	0.902465	28.4196	2.62961	141.918	0.872167	28.4116	2.55989	141.922	0.848993
28.9018	2.65755	141.996	0.88207	28.5003	2.87455	141.997	0.954615	28.4788	2.71927	141.997	0.902656	28.4364	2.62967	142.001	0.872187	28.4284	2.55997	142.006	0.84902
28.9185	2.65791	142.08	0.882191	28.5169	2.87457	142.08	0.954622	28.4955	2.71931	142.08	0.902669	28.453	2.62987	142.084	0.872254	28.4451	2.56018	142.089	0.84909
28.9352	2.658	142.163	0.882221	28.5336	2.87471	142.163	0.954669	28.5122	2.7194	142.163	0.902699	28.4696	2.63027	142.168	0.872388	28.4616	2.56023	142.172	0.849107
28.9518	2.65845	142.246	0.882371	28.5502	2.87504	142.246	0.954779	28.5288	2.71941	142.247	0.902702	28.4864	2.63036	142.251	0.872418	28.4783	2.56086	142.256	0.849318
28.9685	2.6586	142.33	0.882421	28.567	2.8754	142.33	0.9549	28.5455	2.7201	142.33	0.902933	28.503	2.63076	142.334	0.872552	28.495	2.56048	142.339	0.849191
28.9852	2.65862	142.413	0.882428	28.5836	2.87529	142.413	0.954863	28.5622	2.72023	142.414	0.902977	28.5197	2.63077	142.418	0.872555	28.5116	2.56054	142.422	0.849211
29.0019	2.65904	142.497	0.882569	28.6003	2.87573	142.497	0.95501	28.5788	2.72011	142.496	0.902936	28.5364	2.63121	142.501	0.872702	28.5283	2.56051	142.506	0.849201
29.0185	2.65938	142.58	0.882682	28.6169	2.87614	142.58	0.955147	28.5955	2.72083	142.58	0.903177	28.553	2.631	142.585	0.872632	28.545	2.56127	142.589	0.849455
29.0352	2.65945	142.663	0.882706	28.6335	2.87573	142.663	0.95501	28.6122	2.72116	142.663	0.903288	28.5696	2.63138	142.668	0.872759	28.5617	2.56071	142.673	0.849268
29.0518	2.65935	142.747	0.882672	28.6503	2.8763	142.747	0.955201	28.6288	2.72109	142.746	0.903264	28.5863	2.6317	142.751	0.872866	28.5783	2.56101	142.756	0.849368
29.0685	2.65954	142.83	0.882736	28.6669	2.87627	142.829	0.955191	28.6455	2.72147	142.83	0.903391	28.6031	2.63195	142.835	0.87295	28.595	2.56167	142.839	0.849589
29.0851	2.65966	142.913	0.882776	28.6836	2.87669	142.913	0.955331	28.6622	2.72185	142.914	0.903518	28.6196	2.63178	142.918	0.872893	28.6117	2.56149	142.922	0.849528
29.1018	2.65968	142.997	0.882783	28.7004	2.87689	142.997	0.955398	28.6788	2.72216	142.997	0.903622	28.6363	2.63193	143.001	0.872943	28.6283	2.56144	143.005	0.849512
29.1185	2.6601	143.08	0.882923	28.717	2.87707	143.08	0.955458	28.6955	2.722	143.08	0.903569	28.6531	2.63267	143.085	0.873191	28.645	2.56193	143.089	0.849676
29.1351	2.66056	143.163	0.883077	28.7336	2.87739	143.163	0.955565	28.7121	2.72242	143.163	0.903709	28.6697	2.63256	143.168	0.873154	28.6617	2.56221	143.172	0.849769
29.1518	2.66054	143.246	0.88307	28.7504	2.87772	143.247	0.955676	28.7288	2.72256	143.246	0.903756	28.6863	2.63249	143.251	0.87313	28.6783	2.56207	143.255	0.849722
29.1685	2.66055	143.33	0.883074	28.7669	2.87784	143.33	0.955716	28.7456	2.72319	143.33	0.903967	28.703	2.63262	143.335	0.873174	28.695	2.56222	143.339	0.849773
29.1852	2.66092	143.414	0.883197	28.7836	2.87794	143.413	0.955749	28.7622	2.723	143.413	0.903903	28.7196	2.63301	143.418	0.873304	28.7116	2.56275	143.422	0.84995
29.2018	2.66147	143.497	0.883381	28.8003	2.87847	143.497	0.955926	28.7788	2.72375	143.497	0.904154	28.7363	2.63277	143.501	0.873224	28.7283	2.56292	143.505	0.850007
29.2184	2.66147	143.58	0.883381	28.817	2.87853	143.58	0.955946	28.7955	2.72399	143.58	0.904234	28.7531	2.63288	143.585	0.873261	28.745	2.56303	143.589	0.850043
29.2352	2.6615	143.664	0.883391	28.8336	2.87879	143.663	0.956033	28.8122	2.72406	143.664	0.904258	28.7697	2.63281	143.668	0.873237	28.7617	2.56318	143.672	0.850094
29.2519	2.66212	143.747	0.883599	28.8502	2.879	143.746	0.956104	28.8288	2.72391	143.747	0.904207	28.7864	2.63347	143.751	0.873458	28.7783	2.56332	143.756	0.85014
29.2685	2.66241	143.83	0.883696	28.867	2.87919	143.83	0.956167	28.8455	2.72428	143.83	0.904331	28.803	2.63326	143.835	0.873388	28.795	2.56381	143.839	0.850304
29.2852	2.66254	143.913	0.883739	28.8836	2.87963	143.913	0.956314	28.8621	2.72464	143.913	0.904452	28.8197	2.63343	143.918	0.873445	28.8117	2.56377	143.923	0.850291
29.3019	2.66248	143.997	0.883719	28.9002	2.87962	143.996	0.956311	28.8788	2.72474	143.997	0.904485	28.8363	2.63369	144.001	0.873532	28.8283	2.56408	144.006	0.850395
29.3185	2.66312	144.08	0.883933	28.9169	2.88005	144.08	0.956455	28.8955	2.72515	144.08	0.904622	28.853	2.6339	144.084	0.873602	28.8449	2.56415	144.089	0.850418
29.3352	2.6631	144.163	0.883926	28.9336	2.88028	144.163	0.956532	28.9122	2.72538	144.163	0.904699	28.8697	2.63404	144.168	0.873649	28.8617	2.56431	144.172	0.850472
29.3518	2.66311	144.247	0.88393	28.9503	2.88042	144.246	0.956579	28.9289	2.72584	144.247	0.904853	28.8864	2.63385	144.251	0.873585	28.8784	2.56432	144.256	0.850475
29.3685	2.66323	144.33	0.88397	28.967	2.88093	144.33	0.956749	28.9454	2.72568	144.33	0.904799	28.903	2.63435	144.334	0.873753	28.895	2.56477	144.339	0.850625
29.3851	2.664	144.413	0.884227	28.9836	2.88119	144.413	0.956836	28.9622	2.72612	144.413	0.904946	28.9197	2.63443	144.418	0.873779	28.9116	2.56462	144.422	0.850575
29.4019	2.66386	144.497	0.884181	29.0003	2.88148	144.496	0.956933	28.9788	2.72644	144.497	0.905054	28.9363	2.63452	144.501	0.873809	28.9283	2.56484	144.506	0.850649
29.4185	2.66406	144.58	0.884247	29.017	2.88166	144.58	0.956993	28.9955	2.72645	144.58	0.905057	28.9529	2.63454	144.584	0.873816	28.945	2.56495	144.589	0.850686
29.4351	2.6642	144.663	0.884294	29.0336	2.8819	144.663	0.957074	29.0122	2.72659	144.664	0.905104	28.9697	2.63518	144.668	0.87403	28.9617	2.56514	144.672	0.850749
29.4519	2.66456	144.747	0.884415	29.0502	2.88222	144.746	0.957181	29.0288	2.72664	144.746	0.90512	28.9864	2.63534	144.751	0.874084	28.9783	2.56558	144.756	0.850896
29.4685	2.66491	144.83	0.884532	29.0669	2.8827	144.83	0.957341	29.0455	2.72711	144.83	0.905278	29.003	2.63542	144.835	0.87411	28.995	2.56536	144.839	0.850823
29.4852	2.66472	144.913	0.884468	29.0836	2.88253	144.913	0.957284	29.0622	2.7273	144.913	0.905341	29.0197	2.63544	144.918	0.874117	29.0117	2.56567	144.922	0.850926
29.5019	2.66514	144.997	0.884609	29.1003	2.88316	144.996	0.957495	29.0788	2.72746	144.997	0.905395	29.0363	2.63627	145.001	0.874395	29.0283	2.56604	145.006	0.85105
29.5186	2.66545	145.08	0.884712	29.1169	2.88331	145.08	0.957545	29.0954	2.72753	145.08	0.905418	29.053	2.63602	145.084	0.874311	29.045	2.5661	145.089	0.85107
29.5351	2.66567	145.163	0.884786	29.1336	2.88343	145.163	0.957585	29.1121	2.7278	145.163	0.905508	29.0696	2.63603	145.168	0.874314	29.0616	2.56611	145.172	0.851074
29.5519	2.66546	145.247	0.884716	29.1502	2.88367	145.246	0.957666	29.1289	2.72813	145.247	0.905619	29.0863	2.63648	145.251	0.874465	29.0783	2.56596	145.255	0.851023
29.5685	2.66593	145.33	0.884873	29.1669	2.88362	145.329	0.957649	29.1455	2.72804	145.33	0.905589	29.1029	2.63689	145.334	0.874602	29.0949	2.56666	145.338	0.851258
29.5851	2.66577	145.413	0.884819	29.1836	2.88456	145.413	0.957963	29.1621	2.72865	145.413	0.905793	29.1196	2.63674	145.417	0.874552	29.1116	2.56675	145.422	0.851288
29.6018	2.66609	145.497	0.884926	29.2003	2.88457	145.497	0.957967	29.1789	2.72888	145.497	0.90587	29.1363	2.63698	145.501	0.874632	29.1283	2.56672	145.506	0.851278
29.6185	2.66603	145.58	0.884906	29.2169	2.88421	145.58	0.957846	29.1956	2.72901	145.58	0.905913	29.153	2.63781	145.584	0.87491	29.1451	2.56703	145.589	0.851381
29.6352	2.66675	145.664	0.885147	29.2337	2.88476	145.663	0.95803	29.2121	2.72886	145.663	0.905863	29.1696	2.63776	145.668	0.874893	29.1617	2.56746	145.672	0.851525
29.6519	2.66653	145.747	0.885074	29.2503	2.88508	145.747	0.958137	29.2289	2.7295	145.747	0.906077	29.1864	2.63811	145.751	0.87501	29.1784	2.56735	145.756	0.851488
29.6685	2.66665	145.83	0.885114	29.2669	2.88505	145.83	0.958127	29.2455	2.72957	145.83	0.9061	29.203	2.63813	145.834	0.875017	29.195	2.56748	145.839	0.851532
29.6852	2.66723	145.913	0.885308	29.2836	2.88534	145.913	0.958224	29.2622	2.72977	145.913	0.906167	29.2197	2.63871	145.918	0.875211	29.2116	2.56766	145.922	0.851592
29.7018	2.66726	145.996	0.885318	29.3002	2.88556	145.996	0.958298	29.2789	2.72997	145.997	0.906234	29.2363	2.6391	146.001	0.875341	29.2283	2.56783	146.006	0.851649
29.7185	2.66747	146.08	0.885388	29.3169	2.88576	146.08	0.958365	29.2955	2.73026	146.08	0.906331	29.253	2.639	146.084	0.875308	29.245	2.56814	146.089	0.851753
29.7352	2.66713	146.163	0.885274	29.3337	2.88594	146.163	0.958425	29.3122	2.73067	146.163	0.906468	29.2697	2.63949	146.168	0.875472	29.2617	2.56825	146.172	0.851789
29.7518	2.66794	146.246	0.885545	29.3502	2.88617	146.246	0.958502	29.3288	2.73004	146.247	0.906258	29.2864	2.63988	146.251	0.875602	29.2783	2.56848	146.256	0.851866
29.7685	2.66801	146.33	0.885569	29.3669	2.88648	146.33	0.958605	29.3455	2.73072	146.33	0.906485	29.303	2.63995	146.335	0.875625	29.295	2.56883	146.339	0.851983
29.7852	2.66827	146.414	0.885656	29.3836	2.88674	146.413	0.958692	29.3622	2.73109	146.413	0.906609	29.3196	2.63984	146.418	0.875589	29.3117	2.56843	146.422	0.851849
29.8018	2.66814	146.496	0.885612	29.4003	2.88711	146.496	0.958816	29.3788	2.73087	146.496	0.906535	29.3363	2.64014	146.501	0.875689	29.3284	2.56845	146.506	0.851856
29.8185	2.66895	146.58	0.885883	29.4169	2.88727	146.58	0.95887	29.3956	2.73124	146.58	0.906659	29.353	2.64073	146.585	0.875886	29.345	2.56905	146.589	0.852057
29.8352	2.66904	146.663	0.885913	29.4336	2.88762	146.663	0.958987	29.4122	2.73147	146.663	0.906736	29.3697	2.64048	146.668	0.875803	29.3616	2.56931	146.672	0.852144
29.8518	2.66892	146.747	0.885873	29.4503	2.88785	146.747	0.959064	29.4288	2.73188	146.747	0.906873	29.3863	2.6408	146.751	0.87591	29.3783	2.56897	146.755	0.85203
29.8685	2.66929	146.83	0.885997	29.467	2.88778	146.83	0.95904	29.4455	2.732	146.83	0.906913	29.4031	2.64127	146.835	0.876067	29.395	2.56904	146.839	0.852054
29.8852	2.66989	146.913	0.886197	29.4836	2.888	146.913	0.959114	29.4622	2.73215	146.913	0.906963	29.4197	2.64192	146.918	0.876284	29.4117	2.56983	146.922	0.852318
29.9018	2.67038	146.997	0.886361	29.5003	2.88881	146.997	0.959385	29.4787	2.73248	146.996	0.907074	29.4363	2.64154	147.001	0.876157	29.4283	2.56913	147.005	0.852084
29.9185	2.67002	147.08	0.886241	29.517	2.88863	147.08	0.959324	29.4955	2.73271	147.08	0.907151	29.453	2.64215	147.085	0.876361	29.445	2.5694	147.089	0.852174
29.9352	2.67079	147.163	0.886498	29.5335	2.8887	147.163	0.959348	29.5122	2.73239	147.164	0.907043	29.4696	2.64234	147.168	0.876425	29.4617	2.56961	147.172	0.852244
29.9518	2.67072	147.246	0.886475	29.5503	2.8894	147.246	0.959582	29.5288	2.73298	147.246	0.907241	29.4863	2.64287	147.251	0.876602	29.4783	2.57002	147.255	0.852381
29.9684	2.67099	147.33	0.886565	29.5669	2.88965	147.33	0.959666	29.5455	2.73345	147.33	0.907398	29.5031	2.64269	147.335	0.876542	29.495	2.56992	147.339	0.852348
29.9852	2.67104	147.414	0.886582	29.5836	2.88933	147.413	0.959559	29.5622	2.73353	147.414	0.907425	29.5197	2.64299	147.418	0.876642	29.5117	2.57014	147.422	0.852421
30.0019	2.67146	147.497	0.886722	29.6003	2.8898	147.497	0.959716	29.5788	2.73334	147.497	0.907361	29.5363	2.64358	147.501	0.876839	29.5283	2.5704	147.505	0.852508
30.0184	2.67198	147.58	0.886896	29.617	2.89018	147.58	0.959843	29.5954	2.73386	147.58	0.907535	29.553	2.64348	147.585	0.876806	29.545	2.57067	147.589	0.852599
30.0353	2.67182	147.664	0.886843	29.6336	2.89054	147.663	0.959963	29.6122	2.73426	147.663	0.907669	29.5697	2.64355	147.668	0.876829	29.5617	2.57053	147.672	0.852552
30.0518	2.67205	147.746	0.88692	29.6503	2.89061	147.746	0.959987	29.6288	2.73431	147.747	0.907686	29.5863	2.64373	147.751	0.87689	29.5783	2.5708	147.755	0.852642
30.0685	2.67239	147.83	0.887033	29.6669	2.8909	147.83	0.960084	29.6455	2.73445	147.83	0.907732	29.603	2.64424	147.835	0.87706	29.5949	2.57082	147.839	0.852649
30.0852	2.67279	147.914	0.887167	29.6836	2.89125	147.913	0.960201	29.6622	2.73486	147.913	0.90787	29.6196	2.64405	147.918	0.876997	29.6117	2.57128	147.922	0.852803
30.1018	2.67291	147.997	0.887207	29.7003	2.8914	147.996	0.960251	29.6789	2.73516	147.997	0.90797	29.6364	2.64418	148.001	0.87704	29.6284	2.57106	148.006	0.852729
30.1185	2.67319	148.08	0.887301	29.717	2.89178	148.08	0.960378	29.6954	2.73493	148.08	0.907893	29.653	2.6449	148.084	0.877281	29.645	2.5718	148.089	0.852977
30.1352	2.67366	148.163	0.887458	29.7336	2.89202	148.163	0.960458	29.7121	2.73521	148.163	0.907987	29.6697	2.64501	148.168	0.877318	29.6617	2.57197	148.172	0.853033
30.1519	2.67389	148.247	0.887535	29.7502	2.89237	148.246	0.960575	29.7289	2.73539	148.247	0.908047	29.6863	2.64503	148.251	0.877324	29.6784	2.57204	148.256	0.853057
30.1685	2.67407	148.33	0.887595	29.767	2.89239	148.33	0.960582	29.7454	2.73553	148.33	0.908094	29.7029	2.64489	148.334	0.877278	29.695	2.57203	148.339	0.853054
30.1851	2.67398	148.413	0.887565	29.7836	2.89244	148.413	0.960599	29.7622	2.73562	148.413	0.908124	29.7197	2.64554	148.418	0.877495	29.7116	2.57229	148.422	0.85314
30.2019	2.67488	148.497	0.887866	29.8002	2.89297	148.496	0.960776	29.7788	2.73594	148.497	0.908231	29.7363	2.64545	148.501	0.877465	29.7283	2.57275	148.506	0.853294
30.2185	2.67478	148.58	0.887833	29.8169	2.89335	148.58	0.960903	29.7955	2.73627	148.58	0.908341	29.7529	2.6451	148.584	0.877348	29.7449	2.57245	148.589	0.853194
30.2351	2.67466	148.663	0.887793	29.8336	2.89318	148.663	0.960846	29.8122	2.73592	148.663	0.908224	29.7697	2.64567	148.668	0.877538	29.7617	2.57275	148.672	0.853294
30.2519	2.67583	148.747	0.888184	29.8503	2.89376	148.746	0.96104	29.8289	2.7359	148.747	0.908217	29.7863	2.64573	148.751	0.877559	29.7783	2.57308	148.755	0.853405
30.2686	2.67502	148.83	0.887913	29.867	2.89419	148.83	0.961184	29.8455	2.73618	148.83	0.908311	29.803	2.64602	148.834	0.877656	29.795	2.57302	148.839	0.853385
30.2851	2.67542	148.913	0.888047	29.8836	2.89446	148.913	0.961274	29.8621	2.73678	148.913	0.908512	29.8197	2.64617	148.918	0.877706	29.8116	2.57318	148.922	0.853438
30.3019	2.67571	148.997	0.888144	29.9002	2.8944	148.996	0.961254	29.8789	2.73659	148.997	0.908448	29.8363	2.64651	149.001	0.877819	29.8284	2.57304	149.006	0.853391
30.3185	2.67604	149.08	0.888254	29.9169	2.89444	149.08	0.961268	29.8955	2.73656	149.08	0.908438	29.853	2.64663	149.084	0.87786	29.845	2.57342	149.089	0.853518
30.3351	2.67664	149.163	0.888455	29.9336	2.89522	149.163	0.961528	29.9121	2.73703	149.163	0.908595	29.8697	2.64684	149.168	0.87793	29.8617	2.57388	149.172	0.853672
30.3518	2.67614	149.247	0.888288	29.9503	2.89528	149.246	0.961548	29.9288	2.73725	149.246	0.908669	29.8863	2.64673	149.251	0.877893	29.8784	2.57366	149.256	0.853599
30.3685	2.67706	149.33	0.888595	29.9669	2.89522	149.33	0.961528	29.9456	2.73735	149.33	0.908702	29.903	2.64759	149.335	0.878181	29.8951	2.57381	149.339	0.853649
30.3852	2.6769	149.413	0.888542	29.9837	2.89564	149.413	0.961669	29.9621	2.73726	149.413	0.908672	29.9196	2.64775	149.418	0.878234	29.9117	2.57422	149.422	0.853786
30.4018	2.67773	149.497	0.888819	30.0003	2.89597	149.497	0.961779	29.9788	2.73769	149.497	0.908816	29.9364	2.64729	149.501	0.87808	29.9283	2.57447	149.506	0.85387
30.4185	2.67744	149.58	0.888722	30.0169	2.89588	149.579	0.961749	29.9956	2.73786	149.58	0.908873	29.953	2.64788	149.584	0.878278	29.945	2.57446	149.589	0.853866
30.4352	2.67811	149.663	0.888946	30.0336	2.89569	149.663	0.961686	30.0121	2.73783	149.663	0.908863	29.9696	2.64808	149.668	0.878344	29.9616	2.57475	149.672	0.853963
30.4518	2.67844	149.746	0.889057	30.0502	2.89665	149.746	0.962007	30.0289	2.73808	149.747	0.908946	29.9864	2.64857	149.751	0.878508	29.9783	2.57489	149.755	0.85401
30.4685	2.67873	149.83	0.889154	30.0669	2.89639	149.83	0.96192	30.0455	2.73835	149.83	0.909037	30.003	2.6484	149.834	0.878452	29.995	2.57494	149.839	0.854027
30.4852	2.6792	149.914	0.889311	30.0837	2.89666	149.913	0.96201	30.0621	2.7386	149.913	0.90912	30.0196	2.64905	149.917	0.878669	30.0116	2.57492	149.922	0.85402
30.5018	2.67966	149.996	0.889465	30.1003	2.89693	149.996	0.9621	30.0788	2.73822	149.997	0.908993	30.0364	2.64932	150.002	0.878759	30.0283	2.5754	150.006	0.854181
30.5186	2.67988	150.08	0.889538	30.1169	2.8975	150.08	0.962291	30.0955	2.73874	150.08	0.909167	30.053	2.64928	150.085	0.878746	30.045	2.57549	150.089	0.854211
30.5352	2.68007	150.164	0.889602	30.1336	2.89752	150.163	0.962298	30.1121	2.73878	150.163	0.909181	30.0696	2.64949	150.168	0.878816	30.0617	2.57541	150.172	0.854184
30.5517	2.68035	150.246	0.889696	30.1503	2.89765	150.247	0.962341	30.1288	2.73894	150.247	0.909234	30.0864	2.64991	150.251	0.878957	30.0784	2.57564	150.256	0.854261
30.5685	2.68086	150.33	0.889866	30.1669	2.89794	150.33	0.962438	30.1455	2.7387	150.33	0.909154	30.103	2.6502	150.334	0.879054	30.095	2.57589	150.339	0.854344
30.5852	2.6812	150.413	0.88998	30.1835	2.8982	150.413	0.962525	30.1622	2.73927	150.413	0.909344	30.1197	2.65007	150.418	0.87901	30.1116	2.57581	150.422	0.854318
30.6018	2.68125	150.496	0.889997	30.2003	2.89821	150.497	0.962528	30.1788	2.73943	150.497	0.909398	30.1363	2.65022	150.501	0.87906	30.1284	2.57586	150.506	0.854334
30.6185	2.68171	150.58	0.890151	30.2169	2.89844	150.58	0.962605	30.1955	2.73919	150.58	0.909318	30.153	2.65089	150.584	0.879284	30.145	2.57635	150.589	0.854498
30.6352	2.682	150.663	0.890247	30.2335	2.89885	150.663	0.962742	30.2122	2.73952	150.663	0.909428	30.1697	2.65088	150.668	0.879281	30.1617	2.57655	150.672	0.854565
30.6518	2.68253	150.746	0.890425	30.2503	2.89946	150.747	0.962946	30.2287	2.73972	150.746	0.909495	30.1863	2.6509	150.751	0.879288	30.1783	2.57667	150.756	0.854605
30.6685	2.68247	150.83	0.890405	30.267	2.89938	150.83	0.96292	30.2455	2.74016	150.83	0.909642	30.203	2.65114	150.835	0.879368	30.195	2.57665	150.839	0.854599
30.6852	2.68312	150.913	0.890622	30.2836	2.89944	150.913	0.96294	30.2622	2.74004	150.914	0.909602	30.2196	2.65192	150.918	0.879629	30.2117	2.57697	150.922	0.854706
30.7018	2.68352	150.997	0.890756	30.3003	2.8999	150.997	0.963094	30.2788	2.74046	150.997	0.909742	30.2362	2.65182	151.001	0.879595	30.2283	2.57709	151.005	0.854746
30.7185	2.68363	151.08	0.890793	30.3169	2.90004	151.08	0.96314	30.2955	2.74062	151.08	0.909796	30.2531	2.65211	151.085	0.879692	30.245	2.57725	151.089	0.854799
30.7352	2.68364	151.164	0.890796	30.3336	2.90021	151.163	0.963197	30.3122	2.74092	151.164	0.909896	30.2697	2.65238	151.168	0.879783	30.2617	2.57751	151.173	0.854886
30.7519	2.68421	151.247	0.890987	30.3503	2.9005	151.247	0.963294	30.3288	2.74084	151.247	0.90987	30.2863	2.65251	151.251	0.879826	30.2783	2.57777	151.256	0.854973
30.7685	2.68471	151.33	0.891154	30.367	2.90089	151.33	0.963425	30.3455	2.7412	151.33	0.90999	30.303	2.65271	151.335	0.879893	30.295	2.57784	151.339	0.854997
30.7851	2.68464	151.413	0.89113	30.3836	2.90105	151.413	0.963478	30.3622	2.74154	151.413	0.910104	30.3196	2.65264	151.418	0.87987	30.3117	2.57775	151.422	0.854967
30.8019	2.68498	151.497	0.891244	30.4003	2.90115	151.496	0.963512	30.3788	2.74127	151.496	0.910013	30.3363	2.65312	151.501	0.88003	30.3283	2.57802	151.505	0.855057
30.8184	2.68529	151.58	0.891348	30.4169	2.90134	151.58	0.963575	30.3955	2.74147	151.58	0.91008	30.353	2.65332	151.585	0.880097	30.3449	2.5785	151.589	0.855217
30.8352	2.68565	151.663	0.891468	30.4336	2.90154	151.663	0.963642	30.4122	2.74191	151.663	0.910227	30.3697	2.65346	151.668	0.880144	30.3617	2.57851	151.672	0.855221
30.8518	2.68567	151.747	0.891475	30.4503	2.90174	151.746	0.963709	30.4288	2.74221	151.747	0.910328	30.3864	2.65352	151.751	0.880164	30.3783	2.57871	151.756	0.855288
30.8685	2.68606	151.83	0.891605	30.467	2.90196	151.83	0.963783	30.4454	2.74206	151.83	0.910278	30.403	2.65396	151.835	0.880311	30.395	2.57885	151.839	0.855334
30.8851	2.6868	151.913	0.891853	30.4837	2.90231	151.914	0.9639	30.4622	2.74193	151.913	0.910234	30.4197	2.65439	151.918	0.880455	30.4117	2.57904	151.922	0.855398
30.9019	2.68649	151.997	0.891749	30.5003	2.90264	151.996	0.96401	30.4789	2.74259	151.997	0.910455	30.4363	2.65409	152.001	0.880355	30.4283	2.57912	152.005	0.855425
30.9185	2.68721	152.08	0.89199	30.517	2.90288	152.08	0.96409	30.4955	2.74245	152.08	0.910408	30.4529	2.65444	152.084	0.880472	30.445	2.57939	152.089	0.855515
30.9352	2.68704	152.163	0.891933	30.5336	2.9028	152.163	0.964064	30.5122	2.74258	152.163	0.910452	30.4697	2.65475	152.168	0.880575	30.4617	2.57976	152.172	0.855639
30.9519	2.6879	152.247	0.892221	30.5502	2.90317	152.246	0.964187	30.5289	2.74293	152.247	0.910569	30.4864	2.655	152.251	0.880659	30.4784	2.58001	152.256	0.855722
30.9685	2.6878	152.33	0.892187	30.567	2.90358	152.33	0.964324	30.5455	2.74302	152.33	0.910599	30.503	2.65501	152.334	0.880662	30.495	2.57988	152.339	0.855679
30.9852	2.68786	152.413	0.892207	30.5837	2.90335	152.413	0.964247	30.5622	2.743	152.413	0.910592	30.5197	2.65561	152.418	0.880863	30.5117	2.58001	152.422	0.855722
31.0018	2.68842	152.496	0.892395	30.6003	2.90379	152.496	0.964395	30.5789	2.74316	152.497	0.910645	30.5364	2.65549	152.501	0.880823	30.5284	2.58055	152.506	0.855903
31.0185	2.68912	152.58	0.892629	30.6169	2.90403	152.58	0.964475	30.5954	2.74344	152.58	0.910739	30.5529	2.65545	152.584	0.880809	30.545	2.58092	152.589	0.856027
31.0351	2.68913	152.663	0.892632	30.6336	2.9044	152.663	0.964599	30.6121	2.74354	152.663	0.910773	30.5697	2.65587	152.668	0.88095	30.5616	2.58046	152.672	0.855873
31.0518	2.68913	152.747	0.892632	30.6502	2.90423	152.746	0.964542	30.6289	2.74371	152.747	0.910829	30.5863	2.65585	152.751	0.880943	30.5784	2.58092	152.756	0.856027
31.0685	2.68974	152.83	0.892836	30.6669	2.9044	152.83	0.964599	30.6455	2.74378	152.83	0.910853	30.6029	2.65607	152.834	0.881017	30.595	2.58138	152.839	0.856181
31.0851	2.68996	152.913	0.89291	30.6836	2.90487	152.913	0.964756	30.6621	2.74425	152.913	0.91101	30.6197	2.65625	152.918	0.881077	30.6116	2.58095	152.922	0.856037
31.1018	2.69012	152.997	0.892963	30.7003	2.90507	152.997	0.964823	30.6789	2.74458	152.997	0.91112	30.6363	2.65655	153.001	0.881177	30.6284	2.58122	153.006	0.856127
31.1186	2.69034	153.08	0.893037	30.7169	2.90511	153.08	0.964836	30.6955	2.74422	153.08	0.911	30.653	2.65678	153.084	0.881254	30.645	2.58174	153.089	0.856301
31.1352	2.69109	153.163	0.893288	30.7337	2.90566	153.163	0.96502	30.7121	2.74467	153.163	0.911151	30.6696	2.65664	153.168	0.881207	30.6617	2.58193	153.172	0.856365
31.1518	2.69121	153.247	0.893328	30.7504	2.90595	153.247	0.965117	30.7288	2.74481	153.247	0.911197	30.6863	2.6569	153.251	0.881294	30.6784	2.58202	153.256	0.856395
31.1685	2.69134	153.33	0.893371	30.7669	2.90591	153.33	0.965104	30.7456	2.74504	153.33	0.911274	30.703	2.65688	153.334	0.881288	30.695	2.58224	153.339	0.856468
31.1852	2.69154	153.413	0.893438	30.7836	2.90581	153.413	0.96507	30.7622	2.7448	153.413	0.911194	30.7197	2.65766	153.418	0.881548	30.7116	2.58254	153.422	0.856569
31.2018	2.69219	153.497	0.893656	30.8003	2.90657	153.497	0.965324	30.7788	2.74517	153.497	0.911318	30.7364	2.65761	153.501	0.881532	30.7283	2.58266	153.506	0.856609
31.2185	2.69222	153.58	0.893666	30.8169	2.90647	153.58	0.965291	30.7955	2.74572	153.58	0.911502	30.7531	2.65771	153.585	0.881565	30.745	2.58286	153.589	0.856676
31.2352	2.69241	153.663	0.893729	30.8336	2.90657	153.663	0.965324	30.8121	2.74542	153.663	0.911401	30.7697	2.65803	153.668	0.881672	30.7617	2.58306	153.672	0.856742
31.2518	2.69294	153.746	0.893906	30.8503	2.90677	153.746	0.965391	30.8287	2.74523	153.746	0.911338	30.7863	2.6586	153.751	0.881863	30.7783	2.58324	153.755	0.856803
31.2685	2.69336	153.83	0.894047	30.8669	2.90767	153.83	0.965692	30.8455	2.7457	153.83	0.911495	30.803	2.65821	153.835	0.881732	30.795	2.58357	153.839	0.856913
31.2852	2.69361	153.914	0.89413	30.8836	2.90753	153.913	0.965645	30.8622	2.74602	153.913	0.911602	30.8196	2.65835	153.917	0.881779	30.8117	2.58355	153.922	0.856906
31.3018	2.69381	153.996	0.894197	30.9003	2.90755	153.996	0.965652	30.8788	2.74579	153.996	0.911525	30.8363	2.65873	154.001	0.881906	30.8283	2.58357	154.005	0.856913
31.3185	2.69422	154.08	0.894334	30.917	2.90793	154.08	0.965779	30.8956	2.74595	154.08	0.911579	30.853	2.65889	154.084	0.88196	30.845	2.58399	154.089	0.857054
31.3352	2.69439	154.164	0.894391	30.9336	2.90811	154.163	0.965839	30.9123	2.74651	154.164	0.911766	30.8697	2.65901	154.168	0.882	30.8616	2.58424	154.172	0.857137
31.3518	2.69469	154.247	0.894492	30.9503	2.90805	154.247	0.965819	30.9289	2.74686	154.247	0.911883	30.8863	2.65911	154.251	0.882033	30.8783	2.58403	154.255	0.857067
31.3685	2.69474	154.33	0.894508	30.967	2.90792	154.33	0.965776	30.9456	2.74651	154.33	0.911766	30.9031	2.65962	154.335	0.882204	30.8951	2.58471	154.339	0.857294
31.3852	2.69534	154.413	0.894709	30.9836	2.90848	154.413	0.965963	30.9622	2.74698	154.413	0.911923	30.9197	2.65973	154.418	0.882241	30.9117	2.5852	154.423	0.857458
31.4018	2.69563	154.496	0.894806	31.0002	2.90856	154.496	0.96599	30.9788	2.74726	154.496	0.912017	30.9363	2.65963	154.501	0.882207	30.9283	2.58507	154.506	0.857415
31.4185	2.69542	154.58	0.894736	31.0169	2.90904	154.58	0.966151	30.9955	2.74757	154.58	0.91212	30.953	2.65998	154.584	0.882324	30.945	2.5854	154.589	0.857525
31.4352	2.69588	154.664	0.89489	31.0336	2.90869	154.663	0.966033	31.0121	2.74766	154.663	0.912151	30.9696	2.66001	154.668	0.882334	30.9616	2.58548	154.672	0.857552
31.4518	2.69613	154.746	0.894973	31.0503	2.90937	154.746	0.966261	31.0288	2.74763	154.746	0.91214	30.9864	2.6607	154.751	0.882565	30.9783	2.58577	154.755	0.857649
31.4684	2.6962	154.83	0.894997	31.067	2.90955	154.83	0.966321	31.0455	2.74834	154.83	0.912378	31.003	2.66011	154.834	0.882368	30.995	2.58574	154.839	0.857639
31.4852	2.69621	154.914	0.895	31.0836	2.90946	154.913	0.966291	31.0622	2.74849	154.914	0.912428	31.0197	2.66071	154.918	0.882569	31.0116	2.58566	154.922	0.857612
31.5019	2.69647	154.997	0.895087	31.1003	2.90967	154.997	0.966361	31.0788	2.74848	154.997	0.912425	31.0363	2.66103	155.001	0.882676	31.0283	2.58614	155.005	0.857773
31.5185	2.69689	155.08	0.895227	31.117	2.91032	155.08	0.966579	31.0955	2.74857	155.08	0.912455	31.053	2.66101	155.085	0.882669	31.045	2.58648	155.089	0.857886
31.5352	2.6968	155.163	0.895197	31.1336	2.91018	155.163	0.966532	31.1122	2.74926	155.164	0.912686	31.0697	2.66132	155.168	0.882773	31.0617	2.58658	155.173	0.85792
31.5519	2.69744	155.247	0.895411	31.1503	2.91033	155.246	0.966582	31.1288	2.74895	155.247	0.912582	31.0863	2.66108	155.251	0.882692	31.0783	2.58668	155.256	0.857953
31.5685	2.69766	155.33	0.895485	31.1669	2.91027	155.33	0.966562	31.1455	2.74919	155.33	0.912662	31.103	2.66062	155.335	0.882538	31.0949	2.58694	155.339	0.85804
31.5852	2.69774	155.413	0.895512	31.1836	2.91073	155.413	0.966716	31.1622	2.74977	155.414	0.912856	31.1197	2.66042	155.418	0.882472	31.1117	2.58732	155.422	0.858167
31.6018	2.69791	155.497	0.895569	31.2003	2.91071	155.497	0.966709	31.1789	2.75035	155.497	0.91305	31.1364	2.6608	155.501	0.882599	31.1284	2.58705	155.506	0.858077
31.6185	2.69829	155.58	0.895696	31.2169	2.91067	155.58	0.966696	31.1954	2.75014	155.58	0.91298	31.1531	2.6613	155.585	0.882766	31.145	2.58738	155.589	0.858187
31.6351	2.69879	155.663	0.895863	31.2336	2.91109	155.663	0.966836	31.2122	2.75021	155.663	0.913003	31.1697	2.66166	155.668	0.882886	31.1617	2.58785	155.672	0.858344
31.6519	2.6988	155.747	0.895866	31.2502	2.91148	155.746	0.966967	31.2288	2.75044	155.747	0.91308	31.1863	2.66144	155.751	0.882813	31.1783	2.58799	155.756	0.858391
31.6685	2.69921	155.83	0.896003	31.2669	2.91121	155.83	0.966876	31.2455	2.75093	155.83	0.913244	31.2029	2.66169	155.834	0.882896	31.195	2.588	155.839	0.858395
31.6851	2.69898	155.913	0.895926	31.2837	2.91121	155.913	0.966876	31.2621	2.75079	155.913	0.913197	31.2197	2.66187	155.918	0.882957	31.2117	2.58809	155.922	0.858425
31.7019	2.69971	155.997	0.896171	31.3002	2.91158	155.996	0.967	31.2788	2.75119	155.997	0.913331	31.2363	2.66218	156.001	0.88306	31.2283	2.58874	156.006	0.858642
31.7185	2.69956	156.08	0.89612	31.3169	2.91162	156.08	0.967013	31.2955	2.75151	156.08	0.913438	31.253	2.66221	156.084	0.88307	31.245	2.58837	156.089	0.858518
31.7351	2.69982	156.163	0.896207	31.3336	2.9116	156.163	0.967007	31.3122	2.75154	156.163	0.913448	31.2697	2.66248	156.168	0.883161	31.2616	2.58859	156.172	0.858592
31.7518	2.70052	156.247	0.896441	31.3503	2.91193	156.246	0.967117	31.3289	2.75182	156.247	0.913542	31.2864	2.66306	156.251	0.883355	31.2784	2.58895	156.256	0.858712
31.7686	2.70076	156.33	0.896522	31.367	2.91227	156.33	0.967231	31.3455	2.75199	156.33	0.913599	31.303	2.66291	156.334	0.883304	31.295	2.58926	156.339	0.858816
31.7852	2.70109	156.414	0.896632	31.3836	2.91227	156.413	0.967231	31.3621	2.7524	156.413	0.913736	31.3197	2.66261	156.418	0.883204	31.3116	2.58925	156.422	0.858813
31.8018	2.70136	156.497	0.896722	31.4002	2.91216	156.496	0.967194	31.3789	2.75229	156.497	0.913699	31.3363	2.66334	156.501	0.883448	31.3284	2.58947	156.506	0.858886
31.8185	2.70178	156.58	0.896863	31.4169	2.91248	156.58	0.967301	31.3955	2.75256	156.58	0.913789	31.353	2.66346	156.584	0.883488	31.345	2.59004	156.589	0.859077
31.8351	2.70189	156.663	0.8969	31.4337	2.91265	156.663	0.967358	31.4121	2.75272	156.663	0.913843	31.3697	2.66353	156.668	0.883512	31.3617	2.59001	156.672	0.859067
31.8518	2.70198	156.747	0.89693	31.4503	2.91261	156.746	0.967344	31.4289	2.75339	156.747	0.914067	31.3863	2.66374	156.751	0.883582	31.3784	2.59016	156.756	0.859117
31.8686	2.70251	156.83	0.897107	31.4669	2.91271	156.83	0.967378	31.4455	2.75312	156.83	0.913977	31.403	2.66391	156.834	0.883639	31.3951	2.59034	156.839	0.859177
31.8851	2.70289	156.913	0.897234	31.4837	2.91294	156.913	0.967455	31.4621	2.75315	156.913	0.913987	31.4197	2.66403	156.918	0.883679	31.4116	2.5908	156.922	0.859331
31.9018	2.70339	156.997	0.897401	31.5003	2.91336	156.996	0.967595	31.4788	2.754	156.997	0.914271	31.4364	2.66433	157.001	0.883779	31.4284	2.59065	157.006	0.859281
31.9185	2.7034	157.08	0.897405	31.5169	2.9133	157.08	0.967575	31.4955	2.75377	157.08	0.914194	31.453	2.66448	157.084	0.883829	31.445	2.59101	157.089	0.859401
31.9352	2.70367	157.163	0.897495	31.5336	2.91331	157.163	0.967579	31.5121	2.75392	157.163	0.914244	31.4696	2.66469	157.168	0.8839	31.4616	2.59092	157.172	0.859371
31.9518	2.70385	157.247	0.897555	31.5503	2.91366	157.247	0.967696	31.5288	2.75423	157.247	0.914348	31.4863	2.66519	157.251	0.884067	31.4783	2.5917	157.255	0.859632
31.9685	2.70429	157.33	0.897702	31.567	2.9138	157.33	0.967742	31.5455	2.75448	157.33	0.914431	31.503	2.66484	157.334	0.88395	31.495	2.59132	157.339	0.859505
31.9852	2.70437	157.414	0.897729	31.5836	2.91379	157.413	0.967739	31.5622	2.75481	157.413	0.914542	31.5197	2.66521	157.418	0.884074	31.5117	2.59166	157.422	0.859619
32.0019	2.70493	157.497	0.897916	31.6003	2.91394	157.497	0.967789	31.5788	2.75464	157.497	0.914485	31.5364	2.66594	157.501	0.884318	31.5283	2.59192	157.506	0.859706
32.0185	2.7053	157.58	0.89804	31.6169	2.91449	157.58	0.967973	31.5955	2.75506	157.58	0.914625	31.553	2.66607	157.585	0.884361	31.545	2.5918	157.589	0.859666
32.0352	2.7053	157.663	0.89804	31.6336	2.91433	157.663	0.96792	31.6121	2.75517	157.663	0.914662	31.5696	2.66627	157.668	0.884428	31.5617	2.59203	157.673	0.859742
32.0518	2.70553	157.746	0.898117	31.6503	2.91449	157.747	0.967973	31.6288	2.75537	157.746	0.914729	31.5863	2.66684	157.751	0.884619	31.5783	2.59156	157.755	0.859585
32.0685	2.70571	157.83	0.898177	31.6669	2.9146	157.829	0.96801	31.6456	2.75516	157.83	0.914659	31.603	2.66727	157.835	0.884763	31.595	2.59225	157.839	0.859816
32.0852	2.70622	157.913	0.898348	31.6836	2.91472	157.913	0.96805	31.6622	2.75561	157.913	0.914809	31.6196	2.66671	157.918	0.884575	31.6116	2.59209	157.922	0.859763
32.1018	2.70625	157.997	0.898358	31.7003	2.91513	157.997	0.968187	31.6788	2.7559	157.997	0.914906	31.6363	2.6673	158.001	0.884773	31.6283	2.59249	158.005	0.859896
32.1185	2.70665	158.08	0.898492	31.7169	2.91485	158.08	0.968094	31.6955	2.75578	158.08	0.914866	31.653	2.66757	158.084	0.884863	31.645	2.59258	158.089	0.859926
32.1352	2.70708	158.163	0.898635	31.7336	2.91557	158.163	0.968334	31.7121	2.75603	158.163	0.91495	31.6697	2.66785	158.168	0.884957	31.6617	2.59303	158.172	0.860077
32.1518	2.70699	158.246	0.898605	31.7503	2.91565	158.246	0.968361	31.7287	2.75625	158.246	0.915023	31.6863	2.66786	158.251	0.88496	31.6783	2.5931	158.255	0.8601
32.1685	2.70701	158.33	0.898612	31.7669	2.91566	158.33	0.968365	31.7455	2.75626	158.33	0.915027	31.703	2.66844	158.334	0.885154	31.695	2.59308	158.339	0.860094
32.1852	2.70736	158.414	0.898729	31.7836	2.91563	158.413	0.968355	31.7622	2.75625	158.413	0.915023	31.7196	2.66889	158.418	0.885304	31.7116	2.59349	158.422	0.860231
32.2018	2.7077	158.497	0.898843	31.8003	2.91622	158.497	0.968552	31.7789	2.75662	158.497	0.915147	31.7363	2.66892	158.501	0.885314	31.7283	2.59359	158.505	0.860264
32.2185	2.70783	158.58	0.898886	31.817	2.91642	158.58	0.968619	31.7955	2.75695	158.58	0.915258	31.753	2.66893	158.584	0.885318	31.745	2.5938	158.589	0.860334
32.2352	2.70789	158.664	0.898906	31.8336	2.91653	158.663	0.968656	31.8122	2.7569	158.664	0.915241	31.7697	2.66947	158.668	0.885498	31.7617	2.59397	158.672	0.860391
32.2518	2.70824	158.747	0.899023	31.8502	2.91642	158.746	0.968619	31.8288	2.75678	158.747	0.915201	31.7864	2.67002	158.751	0.885682	31.7783	2.59439	158.756	0.860532
32.2685	2.70864	158.83	0.899157	31.867	2.9169	158.83	0.968779	31.8454	2.75692	158.83	0.915247	31.803	2.66998	158.834	0.885669	31.795	2.59475	158.839	0.860652
32.2851	2.70848	158.913	0.899104	31.8836	2.91683	158.913	0.968756	31.8622	2.75745	158.913	0.915425	31.8196	2.67004	158.918	0.885689	31.8117	2.59476	158.922	0.860656
32.3019	2.70859	158.997	0.89914	31.9002	2.91679	158.996	0.968742	31.8788	2.75729	158.997	0.915371	31.8363	2.67014	159.001	0.885722	31.8283	2.59477	159.006	0.860659
32.3185	2.70892	159.08	0.899251	31.917	2.91722	159.08	0.968886	31.8955	2.75736	159.08	0.915395	31.853	2.67078	159.085	0.885936	31.8449	2.59498	159.089	0.860729
32.3351	2.7092	159.163	0.899344	31.9336	2.91753	159.163	0.96899	31.9122	2.75774	159.164	0.915522	31.8697	2.67091	159.168	0.88598	31.8617	2.59542	159.172	0.860876
32.3518	2.70908	159.247	0.899304	31.9503	2.91753	159.246	0.96899	31.9289	2.75775	159.247	0.915525	31.8863	2.67102	159.251	0.886017	31.8784	2.59539	159.256	0.860866
32.3685	2.70935	159.33	0.899395	31.967	2.91782	159.33	0.969087	31.9454	2.75781	159.33	0.915545	31.903	2.6716	159.334	0.886211	31.8949	2.59538	159.339	0.860863
32.3852	2.70992	159.413	0.899585	31.9836	2.91785	159.413	0.969097	31.9622	2.75748	159.414	0.915435	31.9197	2.67201	159.418	0.886348	31.9117	2.59614	159.423	0.861117
32.4019	2.70967	159.497	0.899502	32.0003	2.91801	159.497	0.969151	31.9788	2.75806	159.497	0.915629	31.9363	2.67206	159.501	0.886365	31.9283	2.59617	159.506	0.861127
32.4185	2.70989	159.58	0.899575	32.017	2.91854	159.58	0.969328	31.9955	2.75784	159.58	0.915555	31.9529	2.67219	159.584	0.886408	31.945	2.59605	159.589	0.861087
32.4352	2.71009	159.663	0.899642	32.0336	2.91815	159.663	0.969197	32.0122	2.75794	159.664	0.915589	31.9697	2.67228	159.668	0.886438	31.9617	2.59634	159.672	0.861184
32.4519	2.71056	159.747	0.899799	32.0502	2.91862	159.746	0.969355	32.0288	2.75812	159.746	0.915649	31.9864	2.67296	159.751	0.886666	31.9783	2.59656	159.755	0.861258
32.4685	2.7103	159.83	0.899712	32.067	2.919	159.83	0.969482	32.0455	2.75829	159.83	0.915706	32.003	2.673	159.835	0.886679	31.995	2.59647	159.839	0.861227
32.4852	2.71039	159.913	0.899742	32.0836	2.919	159.913	0.969482	32.0622	2.75855	159.913	0.915793	32.0197	2.67302	159.918	0.886686	32.0117	2.59665	159.923	0.861288
32.5019	2.71105	159.997	0.899963	32.1003	2.91903	159.996	0.969492	32.0789	2.7585	159.997	0.915776	32.0364	2.67369	160.001	0.88691	32.0283	2.59681	160.006	0.861341
32.5185	2.71081	160.08	0.899883	32.1169	2.91927	160.08	0.969572	32.0955	2.75823	160.08	0.915686	32.053	2.67388	160.085	0.886973	32.045	2.59721	160.089	0.861475
32.5351	2.71105	160.163	0.899963	32.1336	2.91947	160.163	0.969639	32.1121	2.75851	160.163	0.915779	32.0697	2.67367	160.168	0.886903	32.0617	2.59709	160.172	0.861435
32.5518	2.71071	160.247	0.899849	32.1502	2.91889	160.246	0.969445	32.1289	2.75892	160.247	0.915916	32.0864	2.67439	160.251	0.887144	32.0784	2.59715	160.256	0.861455
32.5685	2.71136	160.33	0.900067	32.1669	2.919	160.33	0.969482	32.1455	2.75848	160.33	0.915769	32.103	2.67434	160.334	0.887127	32.095	2.5974	160.339	0.861538
32.5851	2.71127	160.413	0.900037	32.1837	2.9195	160.413	0.969649	32.1621	2.75886	160.413	0.915896	32.1197	2.67453	160.418	0.887191	32.1116	2.59747	160.422	0.861562
32.6018	2.71138	160.496	0.900074	32.2003	2.91891	160.496	0.969452	32.1789	2.75925	160.497	0.916027	32.1364	2.67464	160.501	0.887227	32.1284	2.59756	160.506	0.861592
32.6186	2.71136	160.58	0.900067	32.2169	2.91939	160.58	0.969612	32.1955	2.75902	160.58	0.91595	32.153	2.67504	160.584	0.887361	32.145	2.59774	160.589	0.861652
32.6352	2.71152	160.663	0.90012	32.2336	2.9199	160.663	0.969783	32.2121	2.75877	160.663	0.915866	32.1697	2.67509	160.668	0.887378	32.1616	2.59801	160.672	0.861742
32.6518	2.71178	160.747	0.900207	32.2503	2.91996	160.747	0.969803	32.2289	2.7591	160.747	0.915977	32.1863	2.67493	160.751	0.887324	32.1784	2.59795	160.756	0.861722
32.6685	2.71178	160.83	0.900207	32.2669	2.91981	160.829	0.969753	32.2454	2.7596	160.83	0.916144	32.2029	2.67531	160.834	0.887452	32.195	2.59829	160.839	0.861836
32.6852	2.71181	160.913	0.900217	32.2836	2.91968	160.913	0.969709	32.2621	2.75902	160.913	0.91595	32.2197	2.67548	160.918	0.887508	32.2116	2.59836	160.922	0.86186
32.7018	2.71219	160.997	0.900344	32.3002	2.92029	160.996	0.969913	32.2788	2.7593	160.997	0.916043	32.2363	2.67576	161.001	0.887602	32.2284	2.59874	161.006	0.861987
32.7185	2.71214	161.08	0.900328	32.3169	2.92048	161.08	0.969977	32.2955	2.75958	161.08	0.916137	32.253	2.67583	161.084	0.887625	32.245	2.59875	161.089	0.86199
32.7351	2.71215	161.163	0.900331	32.3336	2.92059	161.163	0.970013	32.3122	2.75953	161.163	0.91612	32.2696	2.67601	161.168	0.887686	32.2617	2.59892	161.172	0.862047
32.7518	2.71231	161.247	0.900385	32.3503	2.92056	161.247	0.970003	32.3287	2.75946	161.246	0.916097	32.2864	2.67656	161.251	0.88787	32.2783	2.5989	161.256	0.86204
32.7685	2.71289	161.33	0.900579	32.3669	2.92107	161.33	0.970174	32.3455	2.75958	161.33	0.916137	32.303	2.6765	161.335	0.887849	32.2949	2.59932	161.339	0.862181
32.7852	2.71299	161.413	0.900612	32.3836	2.92128	161.413	0.970244	32.3622	2.75993	161.413	0.916254	32.3196	2.67636	161.418	0.887803	32.3117	2.59928	161.422	0.862167
32.8018	2.71279	161.497	0.900545	32.4003	2.92106	161.497	0.970171	32.3788	2.75962	161.496	0.916151	32.3363	2.67709	161.501	0.888047	32.3283	2.59953	161.505	0.862251
32.8185	2.71335	161.58	0.900732	32.4169	2.92183	161.58	0.970428	32.3956	2.75998	161.58	0.916271	32.353	2.67728	161.584	0.88811	32.345	2.59998	161.589	0.862401
32.8351	2.7134	161.663	0.900749	32.4336	2.9217	161.663	0.970385	32.4121	2.7601	161.663	0.916311	32.3696	2.67701	161.668	0.88802	32.3617	2.59985	161.672	0.862358
32.8519	2.7136	161.747	0.900816	32.4504	2.922	161.747	0.970485	32.4288	2.76034	161.747	0.916391	32.3863	2.67721	161.751	0.888087	32.3783	2.59974	161.755	0.862321
32.8685	2.71364	161.83	0.900829	32.467	2.9219	161.83	0.970452	32.4456	2.76019	161.83	0.916341	32.4031	2.67783	161.835	0.888294	32.3951	2.60016	161.839	0.862462
32.8852	2.71415	161.914	0.901	32.4836	2.92247	161.913	0.970642	32.4622	2.76019	161.913	0.916341	32.4196	2.67779	161.918	0.888281	32.4117	2.6006	161.922	0.862609
32.9019	2.71412	161.997	0.90099	32.5003	2.92242	161.997	0.970625	32.4787	2.76064	161.996	0.916492	32.4364	2.67777	162.001	0.888274	32.4283	2.60039	162.005	0.862538
32.9185	2.71384	162.08	0.900896	32.5169	2.92261	162.08	0.970689	32.4955	2.76068	162.08	0.916505	32.453	2.6779	162.084	0.888318	32.4451	2.60039	162.089	0.862538
32.9352	2.71423	162.164	0.901027	32.5335	2.92251	162.163	0.970656	32.5122	2.76045	162.163	0.916428	32.4696	2.67841	162.168	0.888488	32.4617	2.60072	162.173	0.862649
32.9518	2.71396	162.246	0.900936	32.5503	2.923	162.246	0.970819	32.5288	2.76079	162.247	0.916542	32.4863	2.67849	162.251	0.888515	32.4783	2.60096	162.255	0.862729
32.9684	2.71381	162.33	0.900886	32.5669	2.923	162.33	0.970819	32.5455	2.76102	162.33	0.916619	32.503	2.67835	162.334	0.888468	32.495	2.60101	162.339	0.862746
32.9853	2.71378	162.414	0.900876	32.5836	2.92293	162.413	0.970796	32.5622	2.76096	162.413	0.916599	32.5197	2.67893	162.418	0.888662	32.5117	2.60102	162.422	0.862749
33.0018	2.71394	162.497	0.90093	32.6002	2.92334	162.496	0.970933	32.5788	2.76063	162.496	0.916488	32.5363	2.679	162.501	0.888686	32.5283	2.60164	162.505	0.862957
33.0185	2.71427	162.58	0.90104	32.617	2.9238	162.58	0.971087	32.5954	2.76093	162.579	0.916589	32.553	2.67896	162.584	0.888672	32.545	2.60158	162.589	0.862936
33.0352	2.71421	162.664	0.90102	32.6336	2.92388	162.663	0.971114	32.6122	2.76103	162.663	0.916622	32.5697	2.67901	162.668	0.888689	32.5617	2.60146	162.672	0.862896
33.0519	2.7143	162.747	0.90105	32.6503	2.92386	162.747	0.971107	32.6288	2.76135	162.747	0.916729	32.5863	2.67922	162.751	0.888759	32.5783	2.60166	162.756	0.862963
33.0685	2.71443	162.83	0.901094	32.667	2.92393	162.83	0.97113	32.6455	2.76122	162.83	0.916686	32.603	2.67997	162.834	0.88901	32.5949	2.60172	162.838	0.862983
33.0852	2.71482	162.914	0.901224	32.6836	2.92462	162.913	0.971361	32.6622	2.76144	162.914	0.916759	32.6197	2.67962	162.918	0.888893	32.6116	2.60245	162.922	0.863227
33.1018	2.71443	162.997	0.901094	32.7003	2.92467	162.996	0.971378	32.6789	2.76171	162.997	0.916849	32.6364	2.68007	163.001	0.889043	32.6284	2.60196	163.006	0.863064
33.1185	2.71463	163.08	0.901161	32.717	2.9246	163.08	0.971355	32.6954	2.76158	163.08	0.916806	32.653	2.68056	163.085	0.889207	32.645	2.60215	163.089	0.863127
33.1352	2.71486	163.163	0.901237	32.7336	2.92487	163.163	0.971445	32.7122	2.76145	163.163	0.916763	32.6697	2.68101	163.168	0.889358	32.6617	2.60261	163.173	0.863281
33.1519	2.71498	163.247	0.901278	32.7502	2.92508	163.246	0.971515	32.7288	2.76174	163.247	0.91686	32.6863	2.68097	163.251	0.889344	32.6784	2.60255	163.256	0.863261
33.1685	2.71505	163.33	0.901301	32.767	2.92516	163.33	0.971542	32.7454	2.76185	163.33	0.916896	32.7029	2.68078	163.334	0.889281	32.695	2.60269	163.339	0.863308
33.1851	2.71501	163.413	0.901288	32.7836	2.92543	163.413	0.971632	32.7622	2.76178	163.413	0.916873	32.7197	2.68152	163.418	0.889528	32.7117	2.60281	163.422	0.863348
33.2019	2.71567	163.497	0.901508	32.8002	2.92561	163.496	0.971692	32.7788	2.76195	163.496	0.91693	32.7363	2.68187	163.501	0.889645	32.7283	2.60355	163.506	0.863595
33.2185	2.71539	163.58	0.901415	32.8169	2.92577	163.58	0.971746	32.7955	2.76241	163.58	0.917084	32.753	2.68174	163.584	0.889602	32.7449	2.60327	163.589	0.863502
33.2351	2.71561	163.663	0.901488	32.8337	2.9258	163.663	0.971756	32.8122	2.76243	163.663	0.91709	32.7697	2.68202	163.668	0.889696	32.7617	2.60351	163.673	0.863582
33.2519	2.71609	163.747	0.901649	32.8503	2.92595	163.747	0.971806	32.8288	2.7625	163.747	0.917114	32.7863	2.68262	163.751	0.889896	32.7783	2.60376	163.756	0.863666
33.2685	2.71618	163.83	0.901679	32.867	2.92651	163.83	0.971993	32.8456	2.76268	163.83	0.917174	32.803	2.68278	163.834	0.88995	32.795	2.60387	163.839	0.863702
33.2851	2.716	163.913	0.901619	32.8837	2.92668	163.914	0.97205	32.8621	2.76294	163.913	0.917261	32.8197	2.68258	163.918	0.889883	32.8116	2.60381	163.922	0.863682
33.3019	2.71622	163.997	0.901692	32.9003	2.92647	163.997	0.97198	32.8789	2.76276	163.997	0.917201	32.8363	2.68311	164.001	0.89006	32.8284	2.60396	164.006	0.863732
33.3185	2.71672	164.08	0.90186	32.9169	2.92671	164.08	0.97206	32.8956	2.76249	164.08	0.91711	32.8531	2.68333	164.085	0.890134	32.845	2.60473	164.089	0.86399
33.3351	2.71659	164.163	0.901816	32.9336	2.92726	164.163	0.972244	32.9121	2.76295	164.163	0.917264	32.8697	2.68347	164.168	0.890181	32.8617	2.60468	164.172	0.863973
33.3518	2.7166	164.247	0.901819	32.9503	2.92689	164.246	0.97212	32.9288	2.76288	164.247	0.917241	32.8864	2.68342	164.251	0.890164	32.8784	2.60468	164.256	0.863973
33.3685	2.71702	164.33	0.90196	32.9669	2.92713	164.33	0.972201	32.9456	2.76312	164.33	0.917321	32.903	2.68394	164.335	0.890338	32.895	2.60491	164.339	0.86405
33.3851	2.71718	164.413	0.902013	32.9836	2.92747	164.413	0.972314	32.9621	2.76289	164.413	0.917244	32.9196	2.68405	164.418	0.890375	32.9117	2.60512	164.422	0.86412
33.4018	2.71742	164.496	0.902094	33.0003	2.92785	164.497	0.972441	32.9788	2.76342	164.497	0.917421	32.9363	2.68403	164.501	0.890368	32.9284	2.60519	164.506	0.864144
33.4185	2.71733	164.58	0.902064	33.0169	2.92743	164.58	0.972301	32.9955	2.76351	164.58	0.917452	32.953	2.68418	164.584	0.890418	32.945	2.60515	164.589	0.86413
33.4352	2.71768	164.663	0.902181	33.0336	2.92781	164.663	0.972428	33.0121	2.7632	164.663	0.917348	32.9696	2.68417	164.668	0.890415	32.9616	2.60518	164.672	0.86414
33.4518	2.71778	164.746	0.902214	33.0502	2.9281	164.746	0.972525	33.0289	2.7636	164.747	0.917482	32.9864	2.68479	164.751	0.890622	32.9783	2.60578	164.756	0.864341
33.4685	2.71788	164.83	0.902247	33.067	2.92831	164.83	0.972595	33.0455	2.7637	164.83	0.917515	33.003	2.68437	164.834	0.890482	32.995	2.60581	164.839	0.864351
33.4852	2.71801	164.914	0.902291	33.0837	2.92825	164.913	0.972575	33.0622	2.76389	164.914	0.917579	33.0196	2.68472	164.917	0.890599	33.0116	2.60614	164.922	0.864462
33.5018	2.71841	164.997	0.902425	33.1003	2.92853	164.996	0.972669	33.0789	2.7637	164.997	0.917515	33.0364	2.68479	165.002	0.890622	33.0283	2.60636	165.006	0.864535
33.5186	2.71873	165.08	0.902532	33.117	2.92906	165.08	0.972846	33.0955	2.76402	165.08	0.917622	33.053	2.68514	165.084	0.890739	33.0451	2.60661	165.089	0.864619
33.5352	2.71847	165.164	0.902445	33.1336	2.92867	165.163	0.972716	33.1122	2.76418	165.163	0.917676	33.0697	2.68494	165.168	0.890672	33.0617	2.60669	165.173	0.864645
33.5517	2.71856	165.246	0.902475	33.1503	2.9289	165.247	0.972793	33.1288	2.76427	165.247	0.917706	33.0864	2.68559	165.251	0.89089	33.0784	2.60655	165.256	0.864599
33.5685	2.71873	165.33	0.902532	33.1669	2.92918	165.33	0.972886	33.1455	2.76418	165.33	0.917676	33.103	2.68589	165.334	0.89099	33.095	2.60703	165.339	0.864759
33.5851	2.71906	165.413	0.902642	33.1835	2.9295	165.413	0.972993	33.1622	2.76445	165.413	0.917766	33.1197	2.68589	165.418	0.89099	33.1117	2.60722	165.422	0.864823
33.6018	2.71892	165.496	0.902595	33.2004	2.92955	165.497	0.97301	33.1788	2.76463	165.497	0.917826	33.1363	2.68615	165.501	0.891077	33.1283	2.6072	165.506	0.864816
33.6185	2.71922	165.58	0.902696	33.217	2.92937	165.58	0.97295	33.1955	2.76415	165.58	0.917666	33.1531	2.68653	165.585	0.891204	33.145	2.60706	165.589	0.864769
33.6351	2.71947	165.663	0.902779	33.2336	2.9297	165.663	0.97306	33.2122	2.7648	165.663	0.917883	33.1697	2.68687	165.668	0.891318	33.1617	2.60758	165.673	0.864943
33.6519	2.7196	165.747	0.902823	33.2503	2.93018	165.747	0.973221	33.2287	2.76466	165.746	0.917836	33.1863	2.68679	165.751	0.891291	33.1783	2.60775	165.755	0.865
33.6685	2.71958	165.83	0.902816	33.2669	2.92995	165.83	0.973144	33.2455	2.76507	165.83	0.917973	33.203	2.68705	165.835	0.891378	33.195	2.60735	165.839	0.864866
33.6852	2.72001	165.913	0.90296	33.2835	2.93005	165.913	0.973177	33.2622	2.76502	165.914	0.917957	33.2196	2.68753	165.918	0.891538	33.2117	2.60792	165.922	0.865057
33.7019	2.7203	165.997	0.903057	33.3003	2.9304	165.997	0.973294	33.2788	2.76513	165.997	0.917993	33.2362	2.6875	166.001	0.891528	33.2283	2.60817	166.005	0.86514
33.7185	2.72034	166.08	0.90307	33.3169	2.93068	166.08	0.973388	33.2955	2.76551	166.08	0.91812	33.2531	2.68771	166.085	0.891599	33.245	2.60789	166.089	0.865047
33.7353	2.72043	166.164	0.9031	33.3336	2.93037	166.163	0.973284	33.3122	2.76545	166.163	0.9181	33.2697	2.68815	166.168	0.891746	33.2617	2.60821	166.173	0.865154
33.7519	2.7207	166.247	0.903191	33.3502	2.93049	166.246	0.973324	33.3288	2.76541	166.247	0.918087	33.2863	2.68828	166.251	0.891789	33.2784	2.60893	166.256	0.865395
[truncated: 10,748 more rows]
