# Supplementary material for: Modulating electrospun polycaprolactone scaffold morphology and composition to alter endothelial cell proliferation and angiogenic gene response
Source: PLoS One. 2020 Oct 8;15(10):e0240332. doi: 10.1371/journal.pone.0240332 (PMC7544109; doi:10.1371/journal.pone.0240332)
Supplement: S1 Data — (ZIP) [file pone.0240332.s002.zip › 8Pct samples.xlsx]

## Sheet: Sheet1
	Thickness	0.14		Area	0.7			Length	20
	width	5
Extension	Load			Extension	Load			Extension	Load			Extension	Load			Extension	Load
(mm)	(N)	Strain	Stress	(mm)	(N)	Strain		(mm)	(N)	Strain		(mm)	(N)	Strain		(mm)	(N)	Strain
0.72461	0.0203	0	0	0.14802	0.02029	0	0	0.114	0.02025	0	0	0.86796	0.02029	0	0	0.41946	0.02033	0	0
0.74116	0.02254	0.08275	0.0032	0.16462	0.02319	0.083	0.00414286	0.13066	0.02307	0.0833	0.00402857	0.88468	0.02239	0.0836	0.003	0.43612	0.02201	0.0833	0.0024
0.75723	0.02426	0.1631	0.00565714	0.1807	0.02541	0.1634	0.00731429	0.14673	0.02625	0.16365	0.00857143	0.90075	0.02281	0.16395	0.0036	0.4522	0.02349	0.1637	0.00451429
0.77379	0.02638	0.2459	0.00868571	0.19736	0.02848	0.2467	0.0117	0.16334	0.02729	0.2467	0.0100571	0.91736	0.02409	0.247	0.00542857	0.46886	0.026	0.247	0.0081
0.7905	0.02951	0.32945	0.0131571	0.21402	0.03113	0.33	0.0154857	0.17995	0.03097	0.32975	0.0153143	0.93407	0.02612	0.33055	0.00832857	0.48557	0.02828	0.33055	0.0113571
0.807	0.03207	0.41195	0.0168143	0.23062	0.03384	0.413	0.0193571	0.19666	0.03193	0.4133	0.0166857	0.95068	0.02773	0.4136	0.0106286	0.50218	0.03	0.4136	0.0138143
0.82371	0.03483	0.4955	0.0207571	0.24734	0.03669	0.4966	0.0234286	0.21332	0.03509	0.4966	0.0212	0.96734	0.02872	0.4969	0.0120429	0.51889	0.03234	0.49715	0.0171571
0.84054	0.03782	0.57965	0.0250286	0.26405	0.03942	0.58015	0.0273286	0.22993	0.03747	0.57965	0.0246	0.984	0.0306	0.5802	0.0147286	0.53555	0.03459	0.58045	0.0203714
0.8572	0.04069	0.66295	0.0291286	0.28066	0.04208	0.6632	0.0311286	0.24664	0.04033	0.6632	0.0286857	1.00066	0.0331	0.6635	0.0183	0.55211	0.03711	0.66325	0.0239714
0.8738	0.0431	0.74595	0.0325714	0.29743	0.04506	0.74705	0.0353857	0.26336	0.04335	0.7468	0.033	1.01737	0.03509	0.74705	0.0211429	0.56882	0.03964	0.7468	0.0275857
0.89052	0.04606	0.82955	0.0368	0.31404	0.04779	0.8301	0.0392857	0.28002	0.04564	0.8301	0.0362714	1.03393	0.03695	0.82985	0.0238	0.58548	0.04175	0.8301	0.0306
0.90718	0.0493	0.91285	0.0414286	0.33064	0.05089	0.9131	0.0437143	0.29673	0.04704	0.91365	0.0382714	1.05064	0.03743	0.9134	0.0244857	0.60209	0.04441	0.91315	0.0344
0.92389	0.05199	0.9964	0.0452714	0.34736	0.05348	0.9967	0.0474143	0.31339	0.05254	0.99695	0.0461286	1.06736	0.04022	0.997	0.0284714	0.61886	0.04721	0.997	0.0384
0.94055	0.05457	1.0797	0.0489571	0.36402	0.05625	1.08	0.0513714	0.32995	0.05532	1.07975	0.0501	1.08396	0.0422	1.08	0.0313	0.63546	0.04995	1.08	0.0423143
0.95721	0.05791	1.163	0.0537286	0.38062	0.05932	1.163	0.0557571	0.34666	0.05793	1.1633	0.0538286	1.10068	0.04492	1.1636	0.0351857	0.65212	0.05272	1.1633	0.0462714
0.97387	0.06064	1.2463	0.0576286	0.39729	0.06195	1.24635	0.0595143	0.36337	0.06148	1.24685	0.0589	1.11739	0.04775	1.24715	0.0392286	0.66884	0.05531	1.2469	0.0499714
0.99048	0.0631	1.32935	0.0611429	0.414	0.06417	1.3299	0.0626857	0.37998	0.06453	1.3299	0.0632571	1.134	0.05019	1.3302	0.0427143	0.6855	0.05794	1.3302	0.0537286
1.00714	0.06616	1.41265	0.0655143	0.43066	0.0671	1.4132	0.0668714	0.39664	0.06721	1.4132	0.0670857	1.15071	0.05251	1.41375	0.0460286	0.70216	0.06077	1.4135	0.0577714
1.0238	0.06904	1.49595	0.0696286	0.44732	0.06979	1.4965	0.0707143	0.41336	0.07038	1.4968	0.0716143	1.16732	0.05545	1.4968	0.0502286	0.71887	0.06392	1.49705	0.0622714
1.04041	0.0719	1.579	0.0737143	0.46404	0.07225	1.5801	0.0742286	0.42996	0.07376	1.5798	0.0764429	1.18398	0.05792	1.5801	0.0537571	0.73554	0.0662	1.5804	0.0655286
1.05723	0.07445	1.6631	0.0773571	0.4807	0.07484	1.6634	0.0779286	0.44662	0.07669	1.6631	0.0806286	1.20064	0.06094	1.6634	0.0580714	0.75225	0.06955	1.66395	0.0703143
1.07384	0.07739	1.74615	0.0815571	0.4973	0.07671	1.7464	0.0806	0.46334	0.07924	1.7467	0.0842714	1.21736	0.06309	1.747	0.0611429	0.7688	0.07273	1.7467	0.0748571
1.09045	0.0804	1.8292	0.0858571	0.51402	0.07967	1.83	0.0848286	0.48	0.08258	1.83	0.0890429	1.23402	0.06581	1.8303	0.0650286	0.78552	0.07527	1.8303	0.0784857
1.10721	0.08298	1.913	0.0895429	0.53073	0.08209	1.91355	0.0882857	0.49666	0.08578	1.9133	0.0936143	1.25062	0.06752	1.9133	0.0674714	0.80218	0.07835	1.9136	0.0828857
1.12387	0.08542	1.9963	0.0930286	0.54734	0.08452	1.9966	0.0917571	0.51337	0.08866	1.99685	0.0977286	1.26729	0.07003	1.99665	0.0710571	0.81873	0.08117	1.99635	0.0869143
1.14048	0.08801	2.07935	0.0967286	0.564	0.08707	2.0799	0.0954	0.53004	0.09113	2.0802	0.101257	1.284	0.07262	2.0802	0.0747571	0.8355	0.0839	2.0802	0.0908143
1.15725	0.09095	2.1632	0.100929	0.58071	0.08931	2.16345	0.0986	0.5467	0.09438	2.1635	0.1059	1.30061	0.07566	2.16325	0.0791	0.85221	0.0872	2.16375	0.0955286
1.17386	0.09381	2.24625	0.105014	0.59732	0.09175	2.2465	0.102086	0.5633	0.09747	2.2465	0.110314	1.31732	0.07843	2.2468	0.0830571	0.86882	0.08976	2.2468	0.0991857
1.19052	0.09612	2.32955	0.108314	0.61393	0.09357	2.32955	0.104686	0.58002	0.09935	2.3301	0.113	1.33404	0.07983	2.3304	0.0850571	0.88554	0.0927	2.3304	0.103386
1.20718	0.09891	2.41285	0.1123	0.63064	0.09642	2.4131	0.108757	0.59662	0.10185	2.4131	0.116571	1.35064	0.08236	2.4134	0.0886714	0.9022	0.09578	2.4137	0.107786
1.22384	0.10154	2.49615	0.116057	0.6473	0.09829	2.4964	0.111429	0.61329	0.10515	2.49645	0.121286	1.36741	0.08538	2.49725	0.0929857	0.91886	0.09841	2.497	0.111543
1.2405	0.10402	2.57945	0.1196	0.66396	0.10079	2.5797	0.115	0.63	0.10734	2.58	0.124414	1.38407	0.08808	2.58055	0.0968429	0.93552	0.10103	2.5803	0.115286
1.25711	0.10651	2.6625	0.123157	0.68073	0.10293	2.66355	0.118057	0.64666	0.10921	2.6633	0.127086	1.40062	0.08991	2.6633	0.0994571	0.95218	0.1042	2.6636	0.119814
1.27382	0.10922	2.74605	0.127029	0.69739	0.10521	2.74685	0.121314	0.66332	0.11213	2.7466	0.131257	1.41729	0.09206	2.74665	0.102529	0.96884	0.10685	2.7469	0.1236
1.29048	0.11191	2.82935	0.130871	0.71405	0.10699	2.83015	0.123857	0.68009	0.11523	2.83045	0.135686	1.434	0.09487	2.8302	0.106543	0.9855	0.10949	2.8302	0.127371
1.30714	0.11397	2.91265	0.133814	0.73071	0.10908	2.91345	0.126843	0.6967	0.1177	2.9135	0.139214	1.45061	0.09713	2.91325	0.109771	1.00216	0.11225	2.9135	0.131314
1.32391	0.11665	2.9965	0.137643	0.74732	0.11126	2.9965	0.129957	0.71336	0.12005	2.9968	0.142571	1.46732	0.09873	2.9968	0.112057	1.01887	0.11538	2.99705	0.135786
1.34052	0.11917	3.07955	0.141243	0.76398	0.11366	3.0798	0.133386	0.73007	0.12316	3.08035	0.147014	1.48398	0.10095	3.0801	0.115229	1.03543	0.11781	3.07985	0.139257
1.35712	0.12159	3.16255	0.1447	0.78064	0.11562	3.1631	0.136186	0.74668	0.12612	3.1634	0.151243	1.50064	0.10411	3.1634	0.119743	1.0522	0.12026	3.1637	0.142757
1.37395	0.12374	3.2467	0.147771	0.7973	0.11698	3.2464	0.138129	0.76329	0.12736	3.24645	0.153014	1.5173	0.10653	3.2467	0.1232	1.06886	0.12299	3.247	0.146657
1.3905	0.12612	3.32945	0.151171	0.81391	0.11973	3.32945	0.142057	0.77995	0.12981	3.32975	0.156514	1.53402	0.10798	3.3303	0.125271	1.08541	0.12565	3.32975	0.150457
1.40705	0.12843	3.4122	0.154471	0.83062	0.12141	3.413	0.144457	0.79666	0.13275	3.4133	0.160714	1.55068	0.11131	3.4136	0.130029	1.10218	0.12804	3.4136	0.153871
1.42387	0.13085	3.4963	0.157929	0.84734	0.12343	3.4966	0.147343	0.81327	0.13535	3.49635	0.164429	1.56734	0.11232	3.4969	0.131471	1.11889	0.13057	3.49715	0.157486
1.44048	0.13285	3.57935	0.160786	0.86395	0.12521	3.57965	0.149886	0.82998	0.13779	3.5799	0.167914	1.58411	0.115	3.58075	0.1353	1.1355	0.13315	3.5802	0.161171
1.45714	0.13509	3.66265	0.163986	0.88061	0.1272	3.66295	0.152729	0.8467	0.14032	3.6635	0.171529	1.60066	0.11598	3.6635	0.1367	1.15221	0.136	3.66375	0.165243
1.4738	0.13732	3.74595	0.167171	0.89737	0.1294	3.74675	0.155871	0.8633	0.14302	3.7465	0.175386	1.61732	0.11947	3.7468	0.141686	1.16887	0.13812	3.74705	0.168271
1.49052	0.13933	3.82955	0.170043	0.91404	0.13077	3.8301	0.157829	0.87996	0.14482	3.8298	0.177957	1.63398	0.12163	3.8301	0.144771	1.18548	0.14026	3.8301	0.171329
1.50718	0.14157	3.91285	0.173243	0.9307	0.13285	3.9134	0.1608	0.89673	0.14712	3.91365	0.181243	1.6507	0.12255	3.9137	0.146086	1.20214	0.14327	3.9134	0.175629
1.52379	0.14347	3.9959	0.175957	0.94736	0.13503	3.9967	0.163914	0.91339	0.14939	3.99695	0.184486	1.6673	0.12456	3.9967	0.148957	1.2188	0.14527	3.9967	0.178486
1.54055	0.14552	4.0797	0.178886	0.96407	0.13654	4.08025	0.166071	0.93005	0.15206	4.08025	0.1883	1.68396	0.12797	4.08	0.153829	1.23552	0.14765	4.0803	0.181886
1.55721	0.1475	4.163	0.181714	0.98068	0.13826	4.1633	0.168529	0.94671	0.15465	4.16355	0.192	1.70073	0.12938	4.16385	0.155843	1.25212	0.14978	4.1633	0.184929
1.57387	0.1493	4.2463	0.184286	0.99734	0.13995	4.2466	0.170943	0.96337	0.15686	4.24685	0.195157	1.71729	0.13046	4.24665	0.157386	1.26884	0.15249	4.2469	0.1888
1.59059	0.1513	4.3299	0.187143	1.014	0.14191	4.3299	0.173743	0.97998	0.15895	4.3299	0.198143	1.734	0.13309	4.3302	0.161143	1.28555	0.15454	4.33045	0.191729
1.6072	0.15323	4.41295	0.1899	1.03066	0.14315	4.4132	0.175514	0.99664	0.16197	4.4132	0.202457	1.75071	0.13624	4.41375	0.165643	1.30211	0.15667	4.41325	0.194771
1.62375	0.15487	4.4957	0.192243	1.04732	0.14518	4.4965	0.178414	1.0133	0.16258	4.4965	0.203329	1.76737	0.13681	4.49705	0.166457	1.31882	0.15906	4.4968	0.198186
1.64052	0.1565	4.57955	0.194571	1.06404	0.14721	4.5801	0.181314	1.02996	0.16484	4.5798	0.206557	1.78398	0.13855	4.5801	0.168943	1.33554	0.16148	4.5804	0.201643
1.65718	0.1587	4.66285	0.197714	1.08064	0.14861	4.6631	0.183314	1.04668	0.16753	4.6634	0.2104	1.8007	0.14121	4.6637	0.172743	1.35214	0.16336	4.6634	0.204329
1.67379	0.16017	4.7459	0.199814	1.0973	0.14993	4.7464	0.1852	1.06339	0.1699	4.74695	0.213786	1.81736	0.14366	4.747	0.176243	1.36891	0.16526	4.74725	0.207043
1.69055	0.16201	4.8297	0.202443	1.11402	0.1517	4.83	0.187729	1.08	0.17184	4.83	0.216557	1.83396	0.14441	4.83	0.177314	1.38552	0.16768	4.8303	0.2105
1.70716	0.16378	4.91275	0.204971	1.13068	0.15344	4.9133	0.190214	1.09661	0.17384	4.91305	0.219414	1.85068	0.14614	4.9136	0.179786	1.40212	0.16993	4.9133	0.213714
1.72382	0.16553	4.99605	0.207471	1.14734	0.15551	4.9966	0.193171	1.11337	0.17636	4.99685	0.223014	1.86739	0.1488	4.99715	0.183586	1.41884	0.17181	4.9969	0.2164
1.74054	0.16702	5.07965	0.2096	1.16405	0.15598	5.08015	0.193843	1.13004	0.17844	5.0802	0.225986	1.884	0.15054	5.0802	0.186071	1.4355	0.1738	5.0802	0.219243
1.75714	0.1688	5.16265	0.212143	1.18066	0.15873	5.1632	0.197771	1.1467	0.1804	5.1635	0.228786	1.90061	0.15205	5.16325	0.188229	1.45211	0.17593	5.16325	0.222286
1.77386	0.17043	5.24625	0.214471	1.19732	0.1592	5.2465	0.198443	1.16336	0.18098	5.2468	0.229614	1.91737	0.1535	5.24705	0.1903	1.46877	0.17791	5.24655	0.225114
1.79057	0.17229	5.3298	0.217129	1.21398	0.16087	5.3298	0.200829	1.18002	0.18339	5.3301	0.233057	1.93398	0.15614	5.3301	0.194071	1.48548	0.17997	5.3301	0.228057
1.80723	0.17358	5.4131	0.218971	1.2307	0.16227	5.4134	0.202829	1.19662	0.18542	5.4131	0.235957	1.95064	0.15742	5.4134	0.1959	1.50214	0.18175	5.4134	0.2306
1.82389	0.17503	5.4964	0.221043	1.24725	0.16406	5.49615	0.205386	1.21334	0.18729	5.4967	0.238629	1.96741	0.1592	5.49725	0.198443	1.5188	0.18397	5.4967	0.233771
1.84045	0.1767	5.5792	0.223429	1.26396	0.16526	5.5797	0.2071	1.23	0.18906	5.58	0.241157	1.98402	0.1618	5.5803	0.202157	1.53552	0.18599	5.5803	0.236657
1.85716	0.17819	5.66275	0.225557	1.28068	0.16686	5.6633	0.209386	1.24661	0.19126	5.66305	0.2443	2.00068	0.16272	5.6636	0.203471	1.55223	0.18746	5.66385	0.238757
1.87387	0.17973	5.7463	0.227757	1.29734	0.16817	5.7466	0.211257	1.26332	0.19314	5.7466	0.246986	2.01739	0.16394	5.74715	0.205214	1.56884	0.18932	5.7469	0.241414
1.89043	0.1812	5.8291	0.229857	1.314	0.1698	5.8299	0.213586	1.28004	0.19464	5.8302	0.249129	2.03405	0.16563	5.83045	0.207629	1.58561	0.19149	5.83075	0.244514
1.9072	0.18292	5.91295	0.232314	1.33071	0.17093	5.91345	0.2152	1.29664	0.19639	5.9132	0.251629	2.05061	0.16778	5.91325	0.2107	1.60216	0.19335	5.9135	0.247171
1.92391	0.18431	5.9965	0.2343	1.34732	0.17242	5.9965	0.217329	1.3133	0.19745	5.9965	0.253143	2.06732	0.16966	5.9968	0.213386	1.61882	0.19487	5.9968	0.249343
1.94046	0.18526	6.07925	0.235657	1.36404	0.17357	6.0801	0.218971	1.33007	0.19912	6.08035	0.255529	2.08398	0.16999	6.0801	0.213857	1.63548	0.1968	6.0801	0.2521
1.95718	0.18715	6.16285	0.238357	1.3807	0.17495	6.1634	0.220943	1.34668	0.20079	6.1634	0.257914	2.10064	0.17205	6.1634	0.2168	1.6522	0.19854	6.1637	0.254586
1.97389	0.18843	6.2464	0.240186	1.3973	0.17639	6.2464	0.223	1.36334	0.20303	6.2467	0.261114	2.1173	0.17413	6.2467	0.219771	1.66886	0.20038	6.247	0.257214
1.9905	0.18994	6.32945	0.242343	1.41396	0.17729	6.3297	0.224286	1.38	0.20465	6.33	0.263429	2.13402	0.17551	6.3303	0.221743	1.68546	0.20187	6.33	0.259343
2.00721	0.19107	6.413	0.243957	1.43068	0.17877	6.4133	0.2264	1.39666	0.20606	6.4133	0.265443	2.15068	0.17719	6.4136	0.224143	1.70218	0.20383	6.4136	0.262143
2.02382	0.19238	6.49605	0.245829	1.44734	0.18015	6.4966	0.228371	1.41332	0.208	6.4966	0.268214	2.16729	0.17867	6.49665	0.226257	1.71879	0.20521	6.49665	0.264114
2.04054	0.19387	6.57965	0.247957	1.46395	0.18107	6.57965	0.229686	1.43004	0.20872	6.5802	0.269243	2.18405	0.17994	6.58045	0.228071	1.7355	0.20721	6.5802	0.266971
2.05714	0.1952	6.66265	0.249857	1.48066	0.1824	6.6632	0.231586	1.44664	0.21059	6.6632	0.271914	2.20066	0.1812	6.6635	0.229871	1.75221	0.20866	6.66375	0.269043
2.0738	0.19643	6.74595	0.251614	1.49732	0.18353	6.7465	0.2332	1.46325	0.2118	6.74625	0.273643	2.21732	0.18307	6.7468	0.232543	1.76887	0.21017	6.74705	0.2712
2.09052	0.19786	6.82955	0.253657	1.51398	0.18504	6.8298	0.235357	1.47996	0.21369	6.8298	0.276343	2.23404	0.18504	6.8304	0.235357	1.78554	0.21189	6.8304	0.273657
2.10712	0.19902	6.91255	0.255314	1.53064	0.18616	6.9131	0.236957	1.49662	0.21536	6.9131	0.278729	2.2507	0.18646	6.9137	0.237386	1.80225	0.21322	6.91395	0.275557
2.12384	0.20002	6.99615	0.256743	1.54741	0.1869	6.99695	0.238014	1.51329	0.21688	6.99645	0.2809	2.2673	0.18686	6.9967	0.237957	1.81886	0.21478	6.997	0.277786
2.1405	0.20127	7.07945	0.258529	1.56402	0.18856	7.08	0.240386	1.53	0.21803	7.08	0.282543	2.28402	0.18834	7.0803	0.240071	1.83546	0.21624	7.08	0.279871
2.15711	0.20256	7.1625	0.260371	1.58068	0.18949	7.1633	0.241714	1.54677	0.21992	7.16385	0.285243	2.30068	0.19048	7.1636	0.243129	1.85218	0.21782	7.1636	0.282129
2.17387	0.20358	7.2463	0.261829	1.59734	0.1906	7.2466	0.2433	1.56337	0.2204	7.24685	0.285929	2.31734	0.19184	7.2469	0.245071	1.86889	0.21908	7.24715	0.283929
2.19054	0.20483	7.32965	0.263614	1.61395	0.19137	7.32965	0.2444	1.58004	0.22137	7.3302	0.287314	2.334	0.19313	7.3302	0.246914	1.8855	0.22074	7.3302	0.2863
2.20714	0.20612	7.41265	0.265457	1.63061	0.19267	7.41295	0.246257	1.59664	0.22315	7.4132	0.289857	2.35066	0.19438	7.4135	0.2487	1.90216	0.22224	7.4135	0.288443
2.22386	0.20731	7.49625	0.267157	1.64737	0.19421	7.49675	0.248457	1.61325	0.22434	7.49625	0.291557	2.36732	0.19544	7.4968	0.250214	1.91887	0.2235	7.49705	0.290243
2.24057	0.20817	7.5798	0.268386	1.66404	0.19481	7.5801	0.249314	1.62996	0.22618	7.5798	0.294186	2.38398	0.19689	7.5801	0.252286	1.93548	0.22497	7.5801	0.292343
2.25712	0.2093	7.66255	0.27	1.68064	0.19603	7.6631	0.251057	1.64668	0.22731	7.6634	0.2958	2.40064	0.19821	7.6634	0.254171	1.95214	0.2265	7.6634	0.294529
2.27379	0.21057	7.7459	0.271814	1.69736	0.19674	7.7467	0.252071	1.66339	0.22869	7.74695	0.297771	2.4173	0.19961	7.7467	0.256171	1.96891	0.22757	7.74725	0.296057
2.2905	0.21158	7.82945	0.273257	1.71396	0.19834	7.8297	0.254357	1.68	0.22993	7.83	0.299543	2.43402	0.20118	7.8303	0.258414	1.98552	0.22908	7.8303	0.298214
2.30721	0.21267	7.913	0.274814	1.73068	0.19873	7.9133	0.254914	1.69671	0.2313	7.91355	0.3015	2.45073	0.20173	7.91385	0.2592	2.00218	0.2301	7.9136	0.299671
2.32382	0.2137	7.99605	0.276286	1.74734	0.20019	7.9966	0.257	1.71332	0.23132	7.9966	0.301529	2.46734	0.20285	7.9969	0.2608	2.01889	0.23194	7.99715	0.3023
2.34048	0.215	8.07935	0.278143	1.764	0.20171	8.0799	0.259171	1.72998	0.2326	8.0799	0.303357	2.484	0.2042	8.0802	0.262729	2.03555	0.23291	8.08045	0.303686
2.3572	0.21582	8.16295	0.279314	1.78071	0.20152	8.16345	0.2589	1.7467	0.23434	8.1635	0.305843	2.50071	0.20595	8.16375	0.265229	2.05211	0.2337	8.16325	0.304814
2.3738	0.2169	8.24595	0.280857	1.79743	0.20263	8.24705	0.260486	1.76336	0.23569	8.2468	0.307771	2.51737	0.20708	8.24705	0.266843	2.06877	0.23561	8.24655	0.307543
2.39046	0.21766	8.32925	0.281943	1.81404	0.2037	8.3301	0.262014	1.78002	0.23654	8.3301	0.308986	2.53393	0.20783	8.32985	0.267914	2.08548	0.23713	8.3301	0.309714
2.40712	0.21892	8.41255	0.283743	1.8307	0.2045	8.4134	0.263157	1.79679	0.23811	8.41395	0.311229	2.5507	0.20875	8.4137	0.269229	2.10214	0.23833	8.4134	0.311429
2.42379	0.22	8.4959	0.285286	1.8473	0.20527	8.4964	0.264257	1.81339	0.23923	8.49695	0.312829	2.56736	0.21018	8.497	0.271271	2.11886	0.23897	8.497	0.312343
2.44055	0.22073	8.5797	0.286329	1.86407	0.20641	8.58025	0.265886	1.83	0.24035	8.58	0.314429	2.58396	0.21124	8.58	0.272786	2.13552	0.24047	8.5803	0.314486
2.45716	0.2219	8.66275	0.288	1.88062	0.20722	8.663	0.267043	1.84661	0.24009	8.66305	0.314057	2.60062	0.21251	8.6633	0.2746	2.15218	0.24171	8.6636	0.316257
2.47382	0.223	8.74605	0.289571	1.89729	0.20835	8.74635	0.268657	1.86337	0.2418	8.74685	0.3165	2.61739	0.21394	8.74715	0.276643	2.16884	0.24263	8.7469	0.317571
2.49054	0.22381	8.82965	0.290729	1.91411	0.20942	8.83045	0.270186	1.87998	0.24271	8.8299	0.3178	2.63405	0.2151	8.83045	0.2783	2.18555	0.24388	8.83045	0.319357
2.5072	0.22441	8.91295	0.291586	1.93066	0.21034	8.9132	0.2715	1.89659	0.24397	8.91295	0.3196	2.65066	0.21494	8.9135	0.278071	2.20216	0.24497	8.9135	0.320914
2.5238	0.22548	8.99595	0.293114	1.94727	0.21078	8.99625	0.272129	1.91341	0.24506	8.99705	0.321157	2.66737	0.21618	8.99705	0.279843	2.21882	0.24618	8.9968	0.322643
2.54046	0.22654	9.07925	0.294629	1.96404	0.21163	9.0801	0.273343	1.93002	0.24643	9.0801	0.323114	2.68398	0.21755	9.0801	0.2818	2.23559	0.24732	9.08065	0.324271
2.55723	0.22734	9.1631	0.295771	1.9807	0.21249	9.1634	0.274571	1.94662	0.24738	9.1631	0.324471	2.70064	0.21886	9.1634	0.283671	2.2522	0.24791	9.1637	0.325114
2.57384	0.22792	9.24615	0.2966	1.9973	0.21334	9.2464	0.275786	1.96339	0.24827	9.24695	0.325743	2.71736	0.21982	9.247	0.285043	2.2688	0.24939	9.2467	0.327229
2.59045	0.22928	9.3292	0.298543	2.01402	0.21388	9.33	0.276557	1.98	0.24807	9.33	0.325457	2.73402	0.22118	9.3303	0.286986	2.28552	0.25093	9.3303	0.329429
2.60716	0.23009	9.41275	0.2997	2.03068	0.21462	9.4133	0.277614	1.99666	0.24943	9.4133	0.3274	2.75062	0.22149	9.4133	0.287429	2.30218	0.25137	9.4136	0.330057
2.62387	0.23079	9.4963	0.3007	2.04734	0.21592	9.4966	0.279471	2.01337	0.25061	9.49685	0.329086	2.76734	0.22239	9.4969	0.288714	2.31879	0.25212	9.49665	0.331129
2.64048	0.23171	9.57935	0.302014	2.06395	0.21652	9.57965	0.280329	2.03004	0.25115	9.5802	0.329857	2.784	0.22341	9.5802	0.290171	2.33545	0.25367	9.57995	0.333343
2.6572	0.23263	9.66295	0.303329	2.08066	0.21706	9.6632	0.2811	2.0467	0.25265	9.6635	0.332	2.80061	0.22437	9.66325	0.291543	2.35216	0.25468	9.6635	0.334786
2.67391	0.23359	9.7465	0.3047	2.09732	0.21786	9.7465	0.282243	2.0633	0.25372	9.7465	0.333529	2.81737	0.22563	9.74705	0.293343	2.36877	0.2552	9.74655	0.335529
2.69046	0.23402	9.82925	0.305314	2.11393	0.21877	9.82955	0.283543	2.08002	0.25423	9.8301	0.334257	2.83404	0.22669	9.8304	0.294857	2.38548	0.25666	9.8301	0.337614
2.70718	0.23484	9.91285	0.306486	2.1307	0.2196	9.9134	0.284729	2.09662	0.2551	9.9131	0.3355	2.8507	0.22622	9.9137	0.294186	2.4022	0.25769	9.9137	0.339086
2.72384	0.23588	9.99615	0.307971	2.1473	0.22006	9.9964	0.285386	2.11329	0.25578	9.99645	0.336471	2.86741	0.22786	9.99725	0.296529	2.41886	0.25857	9.997	0.340343
2.7405	0.23671	10.0794	0.309157	2.16396	0.2204	10.0797	0.285871	2.13005	0.25618	10.0803	0.337043	2.88402	0.22903	10.0803	0.2982	2.43552	0.25931	10.0803	0.3414
2.75716	0.237	10.1627	0.309571	2.18073	0.22187	10.1636	0.287971	2.14666	0.25695	10.1633	0.338143	2.90068	0.22978	10.1636	0.299271	2.45218	0.26074	10.1636	0.343443
2.77387	0.23816	10.2463	0.311229	2.19734	0.22274	10.2466	0.289214	2.16327	0.25795	10.2463	0.339571	2.91729	0.23058	10.2466	0.300414	2.46879	0.26124	10.2466	0.344157
2.79048	0.23886	10.3294	0.312229	2.21395	0.22298	10.3297	0.289557	2.18009	0.25926	10.3304	0.341443	2.934	0.23215	10.3302	0.302657	2.4855	0.26206	10.3302	0.345329
2.80714	0.2395	10.4127	0.313143	2.23071	0.22357	10.4135	0.2904	2.1967	0.25988	10.4135	0.342329	2.95066	0.23179	10.4135	0.302143	2.50221	0.26353	10.4138	0.347429
2.82386	0.24038	10.4962	0.3144	2.24732	0.22465	10.4965	0.291943	2.2133	0.26031	10.4965	0.342943	2.96727	0.23261	10.4966	0.303314	2.51887	0.26471	10.4971	0.349114
2.84052	0.24114	10.5796	0.315486	2.26393	0.22517	10.5796	0.292686	2.23007	0.26162	10.5804	0.344814	2.98404	0.23412	10.5804	0.305471	2.53548	0.26537	10.5801	0.350057
2.85718	0.24176	10.6629	0.316371	2.28064	0.22586	10.6631	0.293671	2.24668	0.26251	10.6634	0.346086	3.0007	0.23508	10.6637	0.306843	2.5522	0.2654	10.6637	0.3501
2.87389	0.24237	10.7464	0.317243	2.2973	0.22662	10.7464	0.294757	2.26329	0.262	10.7465	0.345357	3.0173	0.23543	10.7467	0.307343	2.5688	0.26667	10.7467	0.351914
2.89055	0.24295	10.8297	0.318071	2.31402	0.22729	10.83	0.295714	2.28	0.26265	10.83	0.346286	3.03402	0.23653	10.8303	0.308914	2.58546	0.268	10.83	0.353814
2.90716	0.24409	10.9128	0.3197	2.33068	0.22779	10.9133	0.296429	2.29666	0.26371	10.9133	0.3478	3.05062	0.23684	10.9133	0.309357	2.60218	0.26879	10.9136	0.354943
2.92382	0.24465	10.996	0.3205	2.34734	0.22839	10.9966	0.297286	2.31337	0.26488	10.9969	0.349471	3.06734	0.23721	10.9969	0.309886	2.61889	0.26931	10.9971	0.355686
2.94048	0.24526	11.0793	0.321371	2.36395	0.22896	11.0797	0.2981	2.32998	0.26576	11.0799	0.350729	3.08405	0.23801	11.0805	0.311029	2.63555	0.27047	11.0805	0.357343
2.95714	0.24606	11.1626	0.322514	2.38061	0.22956	11.163	0.298957	2.34664	0.26613	11.1632	0.351257	3.10066	0.23914	11.1635	0.312643	2.65221	0.27107	11.1638	0.3582
2.9738	0.2467	11.246	0.323429	2.39732	0.2302	11.2465	0.299871	2.3633	0.26704	11.2465	0.352557	3.11737	0.24054	11.247	0.314643	2.66893	0.27232	11.2474	0.359986
2.99052	0.24747	11.3295	0.324529	2.41404	0.23059	11.3301	0.300429	2.37991	0.26821	11.3296	0.354229	3.13398	0.24106	11.3301	0.315386	2.68548	0.27265	11.3301	0.360457
3.00712	0.24795	11.4126	0.325214	2.43064	0.23151	11.4131	0.301743	2.39668	0.26855	11.4134	0.354714	3.15064	0.24038	11.4134	0.314414	2.70214	0.27333	11.4134	0.361429
3.02379	0.24864	11.4959	0.3262	2.44741	0.23217	11.497	0.302686	2.41334	0.26814	11.4967	0.354129	3.16725	0.24138	11.4964	0.315843	2.71886	0.27457	11.497	0.3632
3.0405	0.2493	11.5795	0.327143	2.46407	0.23264	11.5802	0.303357	2.43	0.26922	11.58	0.355671	3.18391	0.24283	11.5798	0.317914	2.73546	0.275	11.58	0.363814
3.05721	0.24971	11.663	0.327729	2.48062	0.23294	11.663	0.303786	2.44671	0.26992	11.6636	0.356671	3.20068	0.24337	11.6636	0.318686	2.75212	0.27581	11.6633	0.364971
3.07387	0.25051	11.7463	0.328871	2.49734	0.23365	11.7466	0.3048	2.46337	0.27066	11.7469	0.357729	3.21729	0.24387	11.7467	0.3194	2.76889	0.27655	11.7471	0.366029
3.09054	0.25144	11.8296	0.3302	2.514	0.23402	11.8299	0.305329	2.47993	0.27112	11.8296	0.358386	3.23395	0.24491	11.83	0.320886	2.7855	0.27744	11.8302	0.3673
3.10725	0.25198	11.9132	0.330971	2.53066	0.23463	11.9132	0.3062	2.4967	0.27215	11.9135	0.359857	3.25077	0.24605	11.9141	0.322514	2.80211	0.27733	11.9132	0.367143
3.1238	0.25231	11.996	0.331443	2.54737	0.23509	11.9968	0.306857	2.51336	0.27298	11.9968	0.361043	3.26732	0.24544	11.9968	0.321643	2.81882	0.27839	11.9968	0.368657
3.14046	0.25277	12.0793	0.3321	2.56398	0.23554	12.0798	0.3075	2.52996	0.27327	12.0798	0.361457	3.28393	0.24608	12.0798	0.322557	2.83548	0.27937	12.0801	0.370057
3.15718	0.25388	12.1629	0.333686	2.58064	0.23616	12.1631	0.308386	2.54668	0.27297	12.1634	0.361029	3.30075	0.24693	12.1639	0.323771	2.8522	0.28015	12.1637	0.371171
3.17384	0.2542	12.2462	0.334143	2.5973	0.23636	12.2464	0.308671	2.56334	0.27391	12.2467	0.362371	3.31736	0.24785	12.247	0.325086	2.86891	0.28062	12.2473	0.371843
3.19045	0.25496	12.3292	0.335229	2.61402	0.23672	12.33	0.309186	2.58	0.27432	12.33	0.362957	3.33396	0.24849	12.33	0.326	2.88552	0.28167	12.3303	0.373343
3.20716	0.25538	12.4127	0.335829	2.63068	0.23771	12.4133	0.3106	2.59661	0.27498	12.4131	0.3639	3.35062	0.24926	12.4133	0.3271	2.90218	0.28244	12.4136	0.374443
3.22377	0.2561	12.4958	0.336857	2.64734	0.23782	12.4966	0.310757	2.61337	0.27576	12.4969	0.365014	3.36729	0.24905	12.4967	0.3268	2.91884	0.28283	12.4969	0.375
3.24054	0.25662	12.5797	0.3376	2.66405	0.23816	12.5802	0.311243	2.63004	0.27682	12.5802	0.366529	3.38405	0.25038	12.5804	0.3287	2.93555	0.28398	12.5805	0.376643
3.25725	0.25701	12.6632	0.338157	2.68071	0.2389	12.6635	0.3123	2.6467	0.27704	12.6635	0.366843	3.40061	0.25073	12.6632	0.3292	2.95216	0.28415	12.6635	0.376886
3.2738	0.25784	12.746	0.339343	2.69727	0.23959	12.7462	0.313286	2.66341	0.27765	12.747	0.367714	3.41732	0.2512	12.7468	0.329871	2.96877	0.28517	12.7466	0.378343
3.29052	0.2583	12.8295	0.34	2.71404	0.23954	12.8301	0.313214	2.68007	0.2787	12.8304	0.369214	3.43398	0.25197	12.8301	0.330971	2.98553	0.28583	12.8303	0.379286
3.30723	0.25888	12.9131	0.340829	2.7307	0.23994	12.9134	0.313786	2.69662	0.27793	12.9131	0.368114	3.45059	0.2527	12.9132	0.332014	3.00214	0.2864	12.9134	0.3801
3.32384	0.25936	12.9962	0.341514	2.74725	0.24074	12.9962	0.314929	2.71334	0.27844	12.9967	0.368843	3.46741	0.25247	12.9972	0.331686	3.0188	0.28721	12.9967	0.381257
3.3405	0.2604	13.0795	0.343	2.76402	0.24094	13.08	0.315214	2.73005	0.27909	13.0802	0.369771	3.48407	0.25306	13.0805	0.332529	3.03557	0.2877	13.0805	0.381957
3.35716	0.26061	13.1628	0.3433	2.78068	0.24119	13.1633	0.315571	2.74661	0.27998	13.1631	0.371043	3.50073	0.25416	13.1639	0.3341	3.05218	0.28845	13.1636	0.383029
3.37387	0.26125	13.2463	0.344214	2.79734	0.24174	13.2466	0.316357	2.76337	0.28047	13.2469	0.371743	3.51745	0.25491	13.2474	0.335171	3.06884	0.28916	13.2469	0.384043
3.39043	0.26155	13.3291	0.344643	2.814	0.24224	13.3299	0.317071	2.77998	0.28085	13.3299	0.372286	3.534	0.25519	13.3302	0.335571	3.08555	0.28932	13.3304	0.384271
3.40714	0.26238	13.4126	0.345829	2.83066	0.24256	13.4132	0.317529	2.79664	0.28162	13.4132	0.373386	3.55061	0.25526	13.4132	0.335671	3.10216	0.29013	13.4135	0.385429
3.42386	0.26302	13.4963	0.346743	2.84737	0.2428	13.4968	0.317871	2.81336	0.28251	13.4968	0.374657	3.56737	0.25612	13.497	0.3369	3.11882	0.29093	13.4968	0.386571
3.44052	0.26324	13.5796	0.347057	2.86404	0.24338	13.5801	0.3187	2.83002	0.28167	13.5801	0.373457	3.58398	0.25674	13.5801	0.337786	3.13548	0.29167	13.5801	0.387629
3.45718	0.26369	13.6628	0.3477	2.8807	0.24399	13.6634	0.319571	2.84668	0.28215	13.6634	0.374143	3.60064	0.25741	13.6634	0.338743	3.1522	0.29162	13.6637	0.387557
3.47389	0.26421	13.7464	0.348443	2.89736	0.24429	13.7467	0.32	2.86339	0.28321	13.747	0.375657	3.61736	0.25787	13.747	0.3394	3.1688	0.29261	13.7467	0.388971
3.4905	0.26491	13.8294	0.349443	2.91396	0.24458	13.8297	0.320414	2.88	0.28351	13.83	0.376086	3.63402	0.2583	13.8303	0.340014	3.18541	0.29282	13.8298	0.389271
3.50721	0.26531	13.913	0.350014	2.93068	0.24489	13.9133	0.320857	2.89671	0.28387	13.9136	0.3766	3.65062	0.25863	13.9133	0.340486	3.20218	0.29394	13.9136	0.390871
3.52387	0.26592	13.9963	0.350886	2.94734	0.24551	13.9966	0.321743	2.91332	0.28456	13.9966	0.377586	3.66723	0.25941	13.9963	0.3416	3.21878	0.29471	13.9966	0.391971
3.54048	0.26642	14.0794	0.3516	2.96395	0.24562	14.0797	0.3219	2.93004	0.28522	14.0802	0.378529	3.684	0.26003	14.0802	0.342486	3.23545	0.29448	14.08	0.391643
3.5572	0.26697	14.1629	0.352386	2.98071	0.24579	14.1635	0.322143	2.9467	0.28474	14.1635	0.377843	3.70071	0.26061	14.1638	0.343314	3.25227	0.29532	14.164	0.392843
3.57386	0.26733	14.2462	0.3529	2.99732	0.2465	14.2465	0.323157	2.96325	0.28527	14.2462	0.3786	3.71732	0.26119	14.2468	0.344143	3.26882	0.29622	14.2468	0.394129
3.59052	0.26816	14.3296	0.354086	3.01393	0.24662	14.3296	0.323329	2.98002	0.28575	14.3301	0.379286	3.73409	0.26103	14.3307	0.343914	3.28548	0.29644	14.3301	0.394443
3.60712	0.26862	14.4125	0.354743	3.0307	0.24716	14.4134	0.3241	2.99668	0.2865	14.4134	0.380357	3.75075	0.26169	14.4139	0.344857	3.30225	0.29707	14.4139	0.395343
3.62384	0.26865	14.4962	0.354786	3.04741	0.24772	14.497	0.3249	3.01329	0.28704	14.4964	0.381129	3.76725	0.26241	14.4964	0.345886	3.3188	0.29767	14.4967	0.3962
3.6405	0.26933	14.5794	0.355757	3.06402	0.24815	14.58	0.325514	3.03	0.28741	14.58	0.381657	3.78396	0.26261	14.58	0.346171	3.33546	0.29849	14.58	0.397371
3.65711	0.27009	14.6625	0.356843	3.08073	0.24846	14.6636	0.325957	3.04671	0.28808	14.6636	0.382614	3.80068	0.26299	14.6636	0.346714	3.35212	0.29887	14.6633	0.397914
3.67382	0.27046	14.7461	0.357371	3.09734	0.24877	14.7466	0.3264	3.06337	0.28858	14.7469	0.383329	3.81729	0.2637	14.7467	0.347729	3.36878	0.29942	14.7466	0.3987
3.69054	0.27088	14.8296	0.357971	3.114	0.24889	14.8299	0.326571	3.08004	0.2886	14.8302	0.383357	3.834	0.26404	14.8302	0.348214	3.3855	0.30026	14.8302	0.3999
3.70714	0.27153	14.9126	0.3589	3.13061	0.24929	14.913	0.327143	3.09664	0.28795	14.9132	0.382429	3.85066	0.26479	14.9135	0.349286	3.40211	0.30043	14.9132	0.400143
3.7238	0.27209	14.996	0.3597	3.14732	0.2497	14.9965	0.327729	3.11336	0.2887	14.9968	0.3835	3.86732	0.2646	14.9968	0.349014	3.41882	0.30094	14.9968	0.400871
3.74057	0.27243	15.0798	0.360186	3.16398	0.24997	15.0798	0.328114	3.12996	0.28958	15.0798	0.384757	3.88398	0.26573	15.0801	0.350629	3.43548	0.30092	15.0801	0.400843
3.75718	0.27276	15.1629	0.360657	3.18064	0.25064	15.1631	0.329071	3.14662	0.28972	15.1631	0.384957	3.9007	0.26575	15.1637	0.350657	3.45209	0.3017	15.1631	0.401957
3.77379	0.27322	15.2459	0.361314	3.1973	0.25094	15.2464	0.3295	3.16334	0.29012	15.2467	0.385529	3.9173	0.26621	15.2467	0.351314	3.46891	0.3026	15.2473	0.403243
3.7905	0.27375	15.3295	0.362071	3.21396	0.25096	15.3297	0.329529	3.17995	0.29098	15.3298	0.386757	3.93402	0.26666	15.3303	0.351957	3.48552	0.30269	15.3303	0.403371
3.80711	0.27407	15.4125	0.362529	3.23057	0.25135	15.4128	0.330086	3.19666	0.29138	15.4133	0.387329	3.95068	0.26716	15.4136	0.352671	3.50218	0.3035	15.4136	0.404529
3.82382	0.2746	15.4961	0.363286	3.24739	0.25174	15.4969	0.330643	3.21332	0.29158	15.4966	0.387614	3.96739	0.26729	15.4971	0.352857	3.51895	0.30423	15.4974	0.405571
3.84053	0.2752	15.5796	0.364143	3.264	0.25223	15.5799	0.331343	3.22993	0.29191	15.5797	0.388086	3.98395	0.26778	15.58	0.353557	3.5355	0.304	15.5802	0.405243
3.85714	0.27563	15.6626	0.364757	3.28066	0.25209	15.6632	0.331143	3.24675	0.2912	15.6638	0.387071	4.00066	0.26826	15.6635	0.354243	3.55211	0.30455	15.6633	0.406029
3.8738	0.27578	15.746	0.364971	3.29743	0.25286	15.7471	0.332243	3.26336	0.29194	15.7468	0.388129	4.01737	0.26889	15.747	0.355143	3.56887	0.3053	15.7471	0.4071
3.89052	0.27636	15.8296	0.3658	3.31403	0.25318	15.8301	0.3327	3.27996	0.2921	15.8298	0.388357	4.03393	0.26885	15.8298	0.355086	3.58548	0.3054	15.8301	0.407243
3.90718	0.27666	15.9129	0.366229	3.33064	0.2534	15.9131	0.333014	3.29673	0.29288	15.9137	0.389471	4.05064	0.26927	15.9134	0.355686	3.60214	0.30591	15.9134	0.407971
3.92384	0.2768	15.9962	0.366429	3.3473	0.25341	15.9964	0.333029	3.31339	0.29336	15.997	0.390157	4.06736	0.26999	15.997	0.356714	3.61886	0.30632	15.997	0.408557
3.94055	0.27744	16.0797	0.367343	3.36396	0.25399	16.0797	0.333857	3.33	0.29404	16.08	0.391129	4.08396	0.27016	16.08	0.356957	3.63546	0.30701	16.08	0.409543
3.95716	0.27774	16.1627	0.367771	3.38068	0.25449	16.1633	0.334571	3.34661	0.294	16.1631	0.391071	4.10068	0.26999	16.1636	0.356714	3.65218	0.3077	16.1636	0.410529
3.97382	0.27825	16.246	0.3685	3.39729	0.25465	16.2463	0.3348	3.36332	0.29372	16.2466	0.390671	4.11739	0.27096	16.2472	0.3581	3.66879	0.30776	16.2467	0.410614
3.99043	0.2786	16.3291	0.369	3.414	0.25512	16.3299	0.335471	3.37998	0.29418	16.3299	0.391329	4.134	0.27123	16.3302	0.358486	3.6855	0.3085	16.3302	0.411671
4.00714	0.27868	16.4126	0.369114	3.43066	0.25521	16.4132	0.3356	3.39664	0.29471	16.4132	0.392086	4.15066	0.27104	16.4135	0.358214	3.70216	0.30892	16.4135	0.412271
4.0238	0.27912	16.4959	0.369743	3.44727	0.25573	16.4962	0.336343	3.41336	0.29502	16.4968	0.392529	4.16732	0.2718	16.4968	0.3593	3.71882	0.30929	16.4968	0.4128
4.04041	0.27961	16.579	0.370443	3.46404	0.25587	16.5801	0.336543	3.43002	0.29565	16.5801	0.393429	4.18398	0.27244	16.5801	0.360214	3.73559	0.30974	16.5807	0.413443
4.05723	0.27998	16.6631	0.370971	3.4807	0.25589	16.6634	0.336571	3.44662	0.29636	16.6631	0.394443	4.2007	0.2727	16.6637	0.360586	3.75225	0.31035	16.6639	0.414314
4.07384	0.28016	16.7462	0.371229	3.4973	0.25646	16.7464	0.337386	3.46339	0.2965	16.7469	0.394643	4.21736	0.27269	16.747	0.360571	3.76875	0.31082	16.7464	0.414986
4.0905	0.28101	16.8294	0.372443	3.51412	0.25682	16.8305	0.3379	3.48	0.29566	16.83	0.393443	4.23402	0.27092	16.8303	0.358043	3.78552	0.31133	16.8303	0.415714
4.10727	0.28141	16.9133	0.373014	3.53068	0.25689	16.9133	0.338	3.49666	0.2964	16.9133	0.3945	4.25068	0.27251	16.9136	0.360314	3.80218	0.31137	16.9136	0.415771
4.12382	0.28138	16.9961	0.372971	3.54734	0.25713	16.9966	0.338343	3.51343	0.29681	16.9972	0.395086	4.26734	0.27279	16.9969	0.360714	3.81873	0.31206	16.9963	0.416757
4.14048	0.28164	17.0793	0.373343	3.564	0.25797	17.0799	0.339543	3.52998	0.29698	17.0799	0.395329	4.284	0.27324	17.0802	0.361357	3.8355	0.31288	17.0802	0.417929
4.1572	0.28223	17.1629	0.374186	3.58066	0.25799	17.1632	0.339571	3.5467	0.29771	17.1635	0.396371	4.30061	0.27367	17.1632	0.361971	3.85216	0.31251	17.1635	0.4174
4.17386	0.28272	17.2463	0.374886	3.59732	0.25808	17.2465	0.3397	3.56336	0.29847	17.2468	0.397457	4.31737	0.27452	17.2471	0.363186	3.86882	0.31326	17.2468	0.418471
4.19052	0.28274	17.3295	0.374914	3.61398	0.25815	17.3298	0.3398	3.58002	0.29769	17.3301	0.396343	4.33403	0.27452	17.3303	0.363186	3.88548	0.31397	17.3301	0.419486
4.20718	0.28316	17.4128	0.375514	3.6307	0.25887	17.4134	0.340829	3.59662	0.29815	17.4131	0.397	4.3507	0.27467	17.4137	0.3634	3.9022	0.31446	17.4137	0.420186
4.22384	0.28373	17.4962	0.376329	3.6473	0.25845	17.4964	0.340229	3.61329	0.29868	17.4965	0.397757	4.36741	0.27542	17.4972	0.364471	3.91886	0.31431	17.497	0.419971
4.2405	0.28386	17.5794	0.376514	3.66396	0.25908	17.5797	0.341129	3.63	0.29908	17.58	0.398329	4.38402	0.27521	17.5803	0.364171	3.93552	0.31467	17.5803	0.420486
4.25711	0.28403	17.6625	0.376757	3.68068	0.25966	17.6633	0.341957	3.64666	0.29921	17.6633	0.398514	4.40062	0.27577	17.6633	0.364971	3.95218	0.31543	17.6636	0.421571
4.27387	0.28473	17.7463	0.377757	3.69739	0.25966	17.7468	0.341957	3.66332	0.29977	17.7466	0.399314	4.41728	0.27594	17.7466	0.365214	3.96884	0.31542	17.7469	0.421557
4.29048	0.28514	17.8293	0.378343	3.714	0.26001	17.8299	0.342457	3.68004	0.29943	17.8302	0.398829	4.434	0.2765	17.8302	0.366014	3.98545	0.31583	17.83	0.422143
4.30714	0.28517	17.9127	0.378386	3.73071	0.26002	17.9135	0.342471	3.6967	0.29968	17.9135	0.399186	4.45066	0.276	17.9135	0.3653	4.00216	0.31634	17.9135	0.422871
4.32391	0.28553	17.9965	0.3789	3.74737	0.26062	17.9967	0.343329	3.7133	0.29989	17.9965	0.399486	4.46727	0.27657	17.9965	0.366114	4.01887	0.31684	17.997	0.423586
4.34052	0.28608	18.0795	0.379686	3.76393	0.26073	18.0796	0.343486	3.73002	0.30043	18.0801	0.400257	4.48398	0.27715	18.0801	0.366943	4.03543	0.31723	18.0799	0.424143
4.35718	0.28629	18.1628	0.379986	3.78064	0.26096	18.1631	0.343814	3.74673	0.30117	18.1637	0.401314	4.50075	0.27741	18.1639	0.367314	4.0522	0.31721	18.1637	0.424114
4.37395	0.28649	18.2467	0.380271	3.79736	0.2612	18.2467	0.344157	3.76323	0.30122	18.2462	0.401386	4.51736	0.27777	18.247	0.367829	4.06886	0.31765	18.247	0.424743
4.39045	0.28697	18.3292	0.380957	3.81396	0.26159	18.3297	0.344714	3.78	0.30068	18.33	0.400614	4.53402	0.27816	18.3303	0.368386	4.08546	0.31817	18.33	0.425486
4.40711	0.28732	18.4125	0.381457	3.83068	0.26182	18.4133	0.345043	3.79671	0.30144	18.4136	0.4017	4.55073	0.27761	18.4138	0.3676	4.10218	0.31821	18.4136	0.425543
4.42382	0.28778	18.4961	0.382114	3.84739	0.26179	18.4969	0.345	3.81327	0.30214	18.4963	0.4027	4.56734	0.27835	18.4969	0.368657	4.11889	0.31822	18.4972	0.425557
4.44048	0.28781	18.5794	0.382157	3.86395	0.26204	18.5797	0.345357	3.82998	0.30201	18.5799	0.402514	4.58405	0.27878	18.5805	0.369271	4.1355	0.31869	18.5802	0.426229
4.45714	0.28842	18.6626	0.383029	3.88061	0.26262	18.663	0.346186	3.84664	0.30223	18.6632	0.402829	4.60066	0.2783	18.6635	0.368586	4.15221	0.31933	18.6638	0.427143
4.4738	0.28856	18.7459	0.383229	3.89737	0.26264	18.7468	0.346214	3.8633	0.3029	18.7465	0.403786	4.61732	0.27902	18.7468	0.369614	4.16887	0.31932	18.7471	0.427129
4.49052	0.28864	18.8296	0.383343	3.91403	0.26276	18.83	0.346386	3.87996	0.30252	18.8298	0.403243	4.63398	0.2795	18.8301	0.3703	4.18548	0.31959	18.8301	0.427514
4.50718	0.28917	18.9128	0.3841	3.9307	0.26306	18.9134	0.346814	3.89673	0.30256	18.9136	0.4033	4.6507	0.27939	18.9137	0.370143	4.20214	0.32017	18.9134	0.428343
4.52373	0.28941	18.9956	0.384443	3.94736	0.26349	18.9967	0.347429	3.91334	0.30318	18.9967	0.404186	4.66725	0.27936	18.9964	0.3701	4.2188	0.32034	18.9967	0.428586
4.54055	0.28968	19.0797	0.384829	3.96407	0.2636	19.0803	0.347586	3.93005	0.30387	19.0803	0.405171	4.68396	0.28034	19.08	0.3715	4.23552	0.32063	19.0803	0.429
4.55721	0.28976	19.163	0.384943	3.98057	0.2635	19.1627	0.347443	3.94671	0.3041	19.1636	0.4055	4.70068	0.28061	19.1636	0.371886	4.25212	0.32078	19.1633	0.429214
4.57382	0.29022	19.2461	0.3856	3.99728	0.26401	19.2463	0.348171	3.96337	0.30413	19.2468	0.405543	4.71734	0.27995	19.2469	0.370943	4.26884	0.32154	19.2469	0.4303
4.59059	0.29052	19.3299	0.386029	4.014	0.26441	19.3299	0.348743	3.97993	0.30356	19.3297	0.404729	4.73395	0.28054	19.33	0.371786	4.28555	0.32187	19.3304	0.430771
4.6072	0.29122	19.4129	0.387029	4.03061	0.26435	19.413	0.348657	3.99664	0.3042	19.4132	0.405643	4.75071	0.28118	19.4138	0.3727	4.30211	0.32195	19.4132	0.430886
4.62375	0.29115	19.4957	0.386929	4.04732	0.26438	19.4965	0.3487	4.0133	0.30471	19.4965	0.406371	4.76743	0.28133	19.4974	0.372914	4.31887	0.32231	19.4971	0.4314
4.64052	0.29154	19.5796	0.387486	4.06403	0.2648	19.58	0.3493	4.02996	0.30496	19.5798	0.406729	4.78393	0.281	19.5799	0.372443	4.33548	0.32294	19.5801	0.4323
4.65712	0.29202	19.6625	0.388171	4.0807	0.26527	19.6634	0.349971	4.04668	0.30533	19.6634	0.407257	4.8007	0.28152	19.6637	0.373186	4.35214	0.32285	19.6634	0.432171
4.67378	0.29223	19.7458	0.388471	4.0973	0.26521	19.7464	0.349886	4.06339	0.30505	19.747	0.406857	4.81736	0.28234	19.747	0.374357	4.36891	0.32308	19.7473	0.4325
4.69055	0.29249	19.8297	0.388843	4.11402	0.26532	19.83	0.350043	4.08	0.30534	19.83	0.407271	4.83396	0.28155	19.83	0.373229	4.38552	0.3238	19.8303	0.433529
4.70716	0.29292	19.9127	0.389457	4.13062	0.26585	19.913	0.3508	4.09666	0.30554	19.9133	0.407557	4.85068	0.28175	19.9136	0.373514	4.40218	0.32439	19.9136	0.434371
4.72382	0.29344	19.996	0.3902	4.14734	0.2658	19.9966	0.350729	4.11337	0.30605	19.9968	0.408286	4.86734	0.28254	19.9969	0.374643	4.41884	0.32426	19.9969	0.434186
4.74048	0.29372	20.0793	0.3906	4.16405	0.26596	20.0801	0.350957	4.12998	0.30659	20.0799	0.409057	4.88394	0.2826	20.0799	0.374729	4.4355	0.32456	20.0802	0.434614
4.7572	0.29358	20.1629	0.3904	4.18071	0.26609	20.1635	0.351143	4.1467	0.30596	20.1635	0.408157	4.90066	0.28232	20.1635	0.374329	4.45211	0.32507	20.1633	0.435343
4.7738	0.29407	20.2459	0.3911	4.19732	0.26682	20.2465	0.352186	4.16336	0.30631	20.2468	0.408657	4.91732	0.28275	20.2468	0.374943	4.46877	0.32528	20.2466	0.435643
4.79046	0.2945	20.3293	0.391714	4.21398	0.26683	20.3298	0.3522	4.18007	0.30694	20.3303	0.409557	4.93398	0.28354	20.3301	0.376071	4.48554	0.32554	20.3304	0.436014
4.80718	0.29446	20.4128	0.391657	4.2307	0.267	20.4134	0.352443	4.19662	0.30734	20.4131	0.410129	4.95059	0.28316	20.4131	0.375529	4.5022	0.3258	20.4137	0.436386
4.82389	0.2951	20.4964	0.392571	4.24725	0.2671	20.4962	0.352586	4.21328	0.3074	20.4964	0.410214	4.96736	0.28343	20.497	0.375914	4.5188	0.32645	20.4967	0.437314
4.84045	0.29565	20.5792	0.393357	4.26396	0.26754	20.5797	0.353214	4.23	0.30759	20.58	0.410486	4.98402	0.28423	20.5803	0.377057	4.53557	0.32657	20.5805	0.437486
4.85716	0.29589	20.6628	0.3937	4.28068	0.26744	20.6633	0.353071	4.24661	0.30728	20.6631	0.410043	5.00068	0.28484	20.6636	0.377929	4.55223	0.32698	20.6639	0.438071
4.87387	0.29604	20.7463	0.393914	4.29734	0.26771	20.7466	0.353457	4.26332	0.30785	20.7466	0.410857	5.01739	0.28409	20.7471	0.376857	4.56879	0.32719	20.7466	0.438371
4.89043	0.29609	20.8291	0.393986	4.314	0.26837	20.8299	0.3544	4.28004	0.30795	20.8302	0.411	5.03405	0.28435	20.8304	0.377229	4.58555	0.32734	20.8304	0.438586
4.9072	0.29659	20.9129	0.3947	4.33071	0.26838	20.9135	0.354414	4.29664	0.3084	20.9132	0.411643	5.05061	0.28497	20.9133	0.378114	4.60221	0.32757	20.9138	0.438914
4.92386	0.29688	20.9962	0.395114	4.34737	0.26842	20.9967	0.354471	4.31336	0.30889	20.9968	0.412343	5.06732	0.2854	20.9968	0.378729	4.61882	0.32792	20.9968	0.439414
4.94046	0.29715	21.0792	0.3955	4.36403	0.26861	21.08	0.354743	4.33002	0.30826	21.0801	0.411443	5.08403	0.28504	21.0803	0.378214	4.63548	0.32863	21.0801	0.440429
4.95712	0.2973	21.1625	0.395714	4.3807	0.26895	21.1634	0.355229	4.34668	0.30847	21.1634	0.411743	5.10064	0.28473	21.1634	0.377771	4.65214	0.32871	21.1634	0.440543
4.97384	0.29768	21.2462	0.396257	4.3973	0.26914	21.2464	0.3555	4.36339	0.30908	21.247	0.412614	5.11736	0.28472	21.247	0.377757	4.6688	0.32899	21.2467	0.440943
4.99055	0.29804	21.3297	0.396771	4.41402	0.26926	21.33	0.355671	4.38005	0.30952	21.3302	0.413243	5.13402	0.28481	21.3303	0.377886	4.68546	0.32937	21.33	0.441486
5.00716	0.29794	21.4127	0.396629	4.43068	0.26964	21.4133	0.356214	4.39666	0.30923	21.4133	0.412829	5.15062	0.28508	21.4133	0.378271	4.70218	0.32938	21.4136	0.4415
5.02387	0.2986	21.4963	0.397571	4.44734	0.26969	21.4966	0.356286	4.41332	0.30971	21.4966	0.413514	5.16723	0.28576	21.4963	0.379243	4.71884	0.33003	21.4969	0.442429
5.04053	0.29879	21.5796	0.397843	4.46395	0.26996	21.5797	0.356671	4.43003	0.31018	21.5802	0.414186	5.184	0.28625	21.5802	0.379943	4.7355	0.32987	21.5802	0.4422
5.05714	0.29898	21.6626	0.398114	4.48066	0.26987	21.6632	0.356543	4.44664	0.30995	21.6632	0.413857	5.20066	0.28662	21.6635	0.380471	4.75221	0.33066	21.6637	0.443329
5.07386	0.29908	21.7462	0.398257	4.49737	0.27038	21.7468	0.357271	4.4633	0.30989	21.7465	0.413771	5.21737	0.28649	21.747	0.380286	4.76893	0.3311	21.7474	0.443957
5.09052	0.29949	21.8295	0.398843	4.51398	0.27056	21.8298	0.357529	4.47996	0.31017	21.8298	0.414171	5.23403	0.2872	21.8303	0.3813	4.78548	0.33127	21.8301	0.4442
5.10712	0.29991	21.9125	0.399443	4.53064	0.27052	21.9131	0.357471	4.49668	0.31045	21.9134	0.414571	5.25075	0.28763	21.9139	0.381914	4.8022	0.33139	21.9137	0.444371
5.12384	0.29995	21.9962	0.3995	4.54741	0.27093	21.997	0.358057	4.51328	0.31069	21.9964	0.414914	5.2673	0.28703	21.9967	0.381057	4.81886	0.33192	21.997	0.445129
5.1405	0.30012	22.0795	0.399743	4.56402	0.27119	22.08	0.358429	4.53	0.31062	22.08	0.414814	5.28396	0.2876	22.08	0.381871	4.83546	0.33191	22.08	0.445114
5.15711	0.30056	22.1625	0.400371	4.58068	0.27113	22.1633	0.358343	4.54677	0.31124	22.1639	0.4157	5.30068	0.28812	22.1636	0.382614	4.85218	0.33249	22.1636	0.445943
5.17387	0.30095	22.2463	0.400929	4.59739	0.27123	22.2469	0.358486	4.56337	0.31169	22.2469	0.416343	5.31728	0.28785	22.2466	0.382229	4.86884	0.33271	22.2469	0.446257
5.19054	0.30099	22.3297	0.400986	4.61395	0.27149	22.3297	0.358857	4.57998	0.31123	22.3299	0.415686	5.334	0.28788	22.3302	0.382271	4.88545	0.33286	22.3299	0.446471
5.20719	0.30121	22.4129	0.4013	4.63066	0.27196	22.4132	0.359529	4.5967	0.31168	22.4135	0.416329	5.35071	0.28856	22.4138	0.383243	4.90216	0.33353	22.4135	0.447429
5.22386	0.30174	22.4962	0.402057	4.64737	0.27194	22.4967	0.3595	4.6133	0.31211	22.4965	0.416943	5.36732	0.28909	22.4968	0.384	4.91887	0.33352	22.4971	0.447414
5.24052	0.30179	22.5795	0.402129	4.66398	0.27202	22.5798	0.359614	4.62996	0.31191	22.5798	0.416657	5.38398	0.28866	22.5801	0.383386	4.93543	0.33408	22.5799	0.448214
5.25718	0.30188	22.6628	0.402257	4.68064	0.27247	22.6631	0.360257	4.64668	0.31225	22.6634	0.417143	5.4007	0.28873	22.6637	0.383486	4.95209	0.3342	22.6632	0.448386
5.27378	0.30218	22.7459	0.402686	4.69736	0.27255	22.7467	0.360371	4.66328	0.31254	22.7464	0.417557	5.41736	0.28929	22.747	0.384286	4.96886	0.33462	22.747	0.448986
5.2905	0.30245	22.8294	0.403071	4.71402	0.27264	22.83	0.3605	4.68	0.3129	22.83	0.418071	5.43407	0.28944	22.8305	0.3845	4.98557	0.33511	22.8305	0.449686
5.30716	0.30269	22.9127	0.403414	4.73062	0.27303	22.913	0.361057	4.69666	0.31279	22.9133	0.417914	5.45068	0.28947	22.9136	0.384543	5.00218	0.33492	22.9136	0.449414
5.32382	0.30303	22.9961	0.4039	4.74734	0.2733	22.9966	0.361443	4.71332	0.31309	22.9966	0.418343	5.46729	0.28943	22.9967	0.384486	5.01884	0.3353	22.9969	0.449957
5.34053	0.30318	23.0796	0.404114	4.76405	0.27328	23.0802	0.361414	4.72998	0.31328	23.0799	0.418614	5.484	0.29023	23.0802	0.385629	5.03561	0.33597	23.0807	0.450914
5.3572	0.30348	23.1629	0.404543	4.78066	0.27353	23.1632	0.361771	4.74664	0.3132	23.1632	0.4185	5.50066	0.28986	23.1635	0.3851	5.05216	0.33608	23.1635	0.451071
5.3738	0.30365	23.2459	0.404786	4.79732	0.27365	23.2465	0.361943	4.76341	0.31364	23.2471	0.419129	5.51732	0.29023	23.2468	0.385629	5.06882	0.33579	23.2468	0.450657
5.39052	0.30402	23.3296	0.405314	4.81403	0.274	23.33	0.362443	4.77996	0.31376	23.3298	0.4193	5.53398	0.29063	23.3301	0.3862	5.08553	0.33636	23.3304	0.451471
5.40718	0.30412	23.4129	0.405457	4.83064	0.27425	23.4131	0.3628	4.79668	0.31377	23.4134	0.419314	5.55064	0.29034	23.4134	0.385786	5.10214	0.33684	23.4134	0.452157
5.42389	0.30436	23.4964	0.4058	4.8473	0.27418	23.4964	0.3627	4.81339	0.31438	23.4969	0.420186	5.5673	0.29098	23.4967	0.3867	5.11886	0.33709	23.497	0.452514
5.44061	0.30467	23.58	0.406243	4.86402	0.27435	23.58	0.362943	4.83	0.31454	23.58	0.420414	5.58391	0.29128	23.5798	0.387129	5.13552	0.33781	23.5803	0.453543
5.45716	0.30491	23.6627	0.406586	4.88062	0.27481	23.663	0.3636	4.84666	0.31412	23.6633	0.419814	5.60062	0.2913	23.6633	0.387157	5.15212	0.33706	23.6633	0.452471
5.47382	0.30521	23.7461	0.407014	4.89728	0.27447	23.7463	0.363114	4.86337	0.31509	23.7468	0.4212	5.61739	0.29149	23.7472	0.387429	5.16884	0.33784	23.7469	0.453586
5.49053	0.30517	23.8296	0.406957	4.91405	0.27499	23.8301	0.363857	4.87993	0.31515	23.8297	0.421286	5.634	0.29195	23.8302	0.388086	5.1855	0.33796	23.8302	0.453757
5.50719	0.30557	23.9129	0.407529	4.93066	0.27553	23.9132	0.364629	4.89664	0.31483	23.9132	0.420829	5.65066	0.29192	23.9135	0.388043	5.20216	0.3387	23.9135	0.454814
5.52375	0.30581	23.9957	0.407871	4.94732	0.27555	23.9965	0.364657	4.91336	0.31493	23.9968	0.420971	5.66737	0.29172	23.9971	0.387757	5.21887	0.3383	23.9971	0.454243
5.54046	0.30626	24.0793	0.408514	4.96404	0.27562	24.0801	0.364757	4.93002	0.31574	24.0801	0.422129	5.68398	0.2923	24.0801	0.388586	5.23559	0.33859	24.0807	0.454657
5.55718	0.30623	24.1628	0.408471	4.98069	0.2758	24.1634	0.365014	4.94662	0.3158	24.1631	0.422214	5.70064	0.29266	24.1634	0.3891	5.2522	0.33892	24.1637	0.455129
5.57378	0.30646	24.2459	0.4088	4.9973	0.27591	24.2464	0.365171	4.96334	0.316	24.2467	0.4225	5.7173	0.29233	24.2467	0.388629	5.2688	0.33994	24.2467	0.456586
5.59045	0.30716	24.3292	0.4098	5.01402	0.27623	24.33	0.365629	4.98	0.31543	24.33	0.421686	5.73396	0.29275	24.33	0.389229	5.28552	0.33988	24.3303	0.4565
5.60721	0.30731	24.413	0.410014	5.03073	0.27642	24.4136	0.3659	4.99666	0.31623	24.4133	0.422829	5.75068	0.29337	24.4136	0.390114	5.30223	0.33927	24.4138	0.455629
5.62387	0.30703	24.4963	0.409614	5.04739	0.27654	24.4969	0.366071	5.01337	0.31646	24.4969	0.423157	5.76728	0.29289	24.4966	0.389429	5.31878	0.33979	24.4966	0.456371
5.64048	0.30745	24.5793	0.410214	5.06395	0.27698	24.5797	0.3667	5.03004	0.31646	24.5802	0.423157	5.784	0.29328	24.5802	0.389986	5.3355	0.34059	24.5802	0.457514
5.65725	0.30777	24.6632	0.410671	5.08071	0.27682	24.6635	0.366471	5.0467	0.3164	24.6635	0.423071	5.80061	0.29387	24.6632	0.390829	5.35221	0.34082	24.6638	0.457843
5.67386	0.30811	24.7462	0.411157	5.09732	0.27717	24.7465	0.366971	5.0633	0.31698	24.7465	0.4239	5.81732	0.29377	24.7468	0.390686	5.36882	0.34104	24.7468	0.458157
5.69052	0.30806	24.8296	0.411086	5.11398	0.27714	24.8298	0.366929	5.08002	0.31707	24.8301	0.424029	5.83403	0.29389	24.8304	0.390857	5.38548	0.34094	24.8301	0.458014
5.70718	0.30845	24.9128	0.411643	5.1307	0.27752	24.9134	0.367471	5.09668	0.31714	24.9134	0.424129	5.8507	0.29431	24.9137	0.391457	5.4022	0.34103	24.9137	0.458143
5.72384	0.30892	24.9962	0.412314	5.1473	0.27771	24.9964	0.367743	5.11329	0.31687	24.9964	0.423743	5.86736	0.29496	24.997	0.392386	5.41886	0.34124	24.997	0.458443
5.7405	0.30889	25.0794	0.412271	5.16396	0.27781	25.0797	0.367886	5.13005	0.31733	25.0802	0.4244	5.88407	0.29473	25.0806	0.392057	5.43552	0.3417	25.0803	0.4591
5.75711	0.30896	25.1625	0.412371	5.18073	0.27807	25.1636	0.368257	5.14666	0.31749	25.1633	0.424629	5.90068	0.29498	25.1636	0.392414	5.45212	0.34171	25.1633	0.459114
5.77382	0.30976	25.246	0.413514	5.19734	0.27839	25.2466	0.368714	5.16332	0.31724	25.2466	0.424271	5.91728	0.29514	25.2466	0.392643	5.46878	0.34187	25.2466	0.459343
5.79048	0.30981	25.3293	0.413586	5.21405	0.27848	25.3301	0.368843	5.18009	0.31807	25.3304	0.425457	5.934	0.29561	25.3302	0.393314	5.48555	0.34215	25.3304	0.459743
5.80714	0.30966	25.4127	0.413371	5.23071	0.27824	25.4135	0.3685	5.19664	0.31822	25.4132	0.425671	5.95061	0.29529	25.4132	0.392857	5.50221	0.34274	25.4138	0.460586
5.82386	0.31015	25.4962	0.414071	5.24732	0.27862	25.4965	0.369043	5.21336	0.31805	25.4968	0.425429	5.96732	0.29572	25.4968	0.393471	5.51887	0.34313	25.497	0.461143
5.84052	0.3105	25.5795	0.414571	5.26398	0.27891	25.5798	0.369457	5.23007	0.31806	25.5804	0.425443	5.98403	0.29607	25.5803	0.393971	5.53548	0.3426	25.5801	0.460386
5.85718	0.31077	25.6628	0.414957	5.28064	0.27901	25.6631	0.3696	5.24668	0.31885	25.6634	0.426571	6.00064	0.29627	25.6634	0.394257	5.55214	0.34283	25.6634	0.460714
5.87389	0.31078	25.7464	0.414971	5.29736	0.2791	25.7467	0.369729	5.26334	0.31893	25.7467	0.426686	6.0173	0.29641	25.7467	0.394457	5.5688	0.34349	25.7467	0.461657
5.89055	0.31093	25.8297	0.415186	5.31396	0.27966	25.8297	0.370529	5.28	0.31864	25.83	0.426271	6.03402	0.29652	25.8303	0.394614	5.58541	0.34394	25.8298	0.4623
5.90705	0.31144	25.9122	0.415914	5.33062	0.27952	25.913	0.370329	5.29666	0.3189	25.9133	0.426643	6.05068	0.29641	25.9136	0.394457	5.60218	0.34437	25.9136	0.462914
5.92382	0.31151	25.996	0.416014	5.34739	0.27976	25.9968	0.370671	5.31332	0.31957	25.9966	0.4276	6.06739	0.29713	25.9971	0.395486	5.61889	0.34376	25.9972	0.462043
5.94053	0.31158	26.0796	0.416114	5.364	0.27942	26.0799	0.370186	5.32998	0.3196	26.0799	0.427643	6.08405	0.29729	26.0804	0.395714	5.6355	0.34411	26.0802	0.462543
5.95714	0.31197	26.1626	0.416671	5.38061	0.28003	26.163	0.371057	5.3467	0.31916	26.1635	0.427014	6.10071	0.29692	26.1638	0.395186	5.65221	0.34478	26.1638	0.4635
5.97386	0.31231	26.2462	0.417157	5.39737	0.2804	26.2467	0.371586	5.36336	0.3196	26.2468	0.427643	6.11732	0.29749	26.2468	0.396	5.66887	0.34526	26.247	0.464186
5.99052	0.31246	26.3296	0.417371	5.41403	0.28029	26.3301	0.371429	5.37996	0.32006	26.3298	0.4283	6.13398	0.29786	26.3301	0.396529	5.68543	0.34462	26.3299	0.463271
6.00712	0.31245	26.4125	0.417357	5.4307	0.28043	26.4134	0.371629	5.39668	0.31958	26.4134	0.427614	6.1507	0.29775	26.4137	0.396371	5.70214	0.34529	26.4134	0.464229
6.02378	0.31272	26.4958	0.417743	5.44741	0.28081	26.4969	0.372171	5.41339	0.32011	26.4969	0.428371	6.1673	0.29782	26.4967	0.396471	5.71886	0.34557	26.497	0.464629
6.0405	0.31293	26.5794	0.418043	5.46402	0.2809	26.58	0.3723	5.43005	0.32076	26.5802	0.4293	6.18396	0.29838	26.58	0.397271	5.73546	0.34592	26.58	0.465129
6.05721	0.31319	26.663	0.418414	5.48068	0.28073	26.6633	0.372057	5.44671	0.32037	26.6636	0.428743	6.20073	0.29824	26.6639	0.397071	5.75218	0.34557	26.6636	0.464629
6.07387	0.3132	26.7463	0.418429	5.49734	0.28124	26.7466	0.372786	5.46332	0.32059	26.7466	0.429057	6.21734	0.29837	26.7469	0.397257	5.76884	0.34601	26.7469	0.465257
6.09053	0.31359	26.8296	0.418986	5.51395	0.28139	26.8297	0.373	5.47998	0.32097	26.8299	0.4296	6.234	0.29871	26.8302	0.397743	5.7855	0.34645	26.8302	0.465886
6.10725	0.3139	26.9132	0.419429	5.53066	0.28137	26.9132	0.372971	5.4967	0.32078	26.9135	0.429329	6.25071	0.2988	26.9137	0.397871	5.80216	0.34674	26.9135	0.4663
6.12375	0.3141	26.9957	0.419714	5.54732	0.28149	26.9965	0.373143	5.5133	0.32093	26.9965	0.429543	6.26732	0.299	26.9968	0.398157	5.81882	0.34738	26.9968	0.467214
6.14052	0.31425	27.0796	0.419929	5.56398	0.28178	27.0798	0.373557	5.52996	0.3212	27.0798	0.429929	6.28398	0.29855	27.0801	0.397514	5.83554	0.34662	27.0804	0.466129
6.15718	0.31444	27.1628	0.4202	5.58059	0.28209	27.1628	0.374	5.54668	0.32141	27.1634	0.430229	6.30075	0.29929	27.1639	0.398571	5.8522	0.34698	27.1637	0.466643
6.17378	0.31455	27.2459	0.420357	5.5973	0.28218	27.2464	0.374129	5.56334	0.32168	27.2467	0.430614	6.31736	0.29956	27.247	0.398957	5.86886	0.34735	27.247	0.467171
6.19055	0.31474	27.3297	0.420629	5.61407	0.2822	27.3302	0.374157	5.57995	0.32156	27.3298	0.430443	6.33402	0.29947	27.3303	0.398829	5.88557	0.34797	27.3306	0.468057
6.20716	0.31491	27.4127	0.420871	5.63068	0.28248	27.4133	0.374557	5.59661	0.32168	27.413	0.430614	6.35068	0.29974	27.4136	0.399214	5.90218	0.3484	27.4136	0.468671
6.22377	0.31531	27.4958	0.421443	5.64734	0.28277	27.4966	0.374971	5.61337	0.32202	27.4969	0.4311	6.36734	0.29965	27.4969	0.399086	5.91879	0.34771	27.4966	0.467686
6.24053	0.3154	27.5796	0.421571	5.66411	0.28281	27.5804	0.375029	5.62998	0.32228	27.5799	0.431471	6.384	0.30012	27.5802	0.399757	5.93555	0.34834	27.5804	0.468586
6.2572	0.31541	27.6629	0.421586	5.68071	0.28325	27.6635	0.375657	5.6467	0.32205	27.6635	0.431143	6.40061	0.30006	27.6633	0.399671	5.95211	0.3486	27.6633	0.468957
6.2738	0.31578	27.7459	0.422114	5.69732	0.28339	27.7465	0.375857	5.66341	0.32243	27.7471	0.431686	6.41737	0.29985	27.7471	0.399371	5.96877	0.34843	27.7466	0.468714
6.29052	0.31596	27.8295	0.422371	5.71403	0.28333	27.83	0.375771	5.68002	0.32257	27.8301	0.431886	6.43403	0.3006	27.8303	0.400443	5.98553	0.34856	27.8303	0.4689
6.30723	0.3162	27.9131	0.422714	5.73064	0.28319	27.9131	0.375571	5.69662	0.32271	27.9131	0.432086	6.45064	0.30018	27.9134	0.399843	6.00214	0.34936	27.9134	0.470043
6.32389	0.31626	27.9964	0.4228	5.74725	0.28385	27.9962	0.376514	5.71334	0.32272	27.9967	0.4321	6.46741	0.30065	27.9973	0.400514	6.0188	0.34957	27.9967	0.470343
6.3405	0.31661	28.0794	0.4233	5.76396	0.28372	28.0797	0.376329	5.72995	0.32295	28.0797	0.432429	6.48402	0.30068	28.0803	0.400557	6.03552	0.35004	28.0803	0.471014
6.35716	0.31684	28.1628	0.423629	5.78062	0.28375	28.163	0.376371	5.74661	0.32342	28.1631	0.4331	6.50068	0.30088	28.1636	0.400843	6.05223	0.3492	28.1639	0.469814
6.37382	0.31718	28.2461	0.424114	5.79734	0.28367	28.2466	0.376257	5.76332	0.32329	28.2466	0.432914	6.51739	0.30096	28.2471	0.400957	6.06884	0.34975	28.2469	0.4706
6.39037	0.31713	28.3288	0.424043	5.81395	0.28417	28.3297	0.376971	5.77998	0.32311	28.3299	0.432657	6.53395	0.30082	28.3299	0.400757	6.08555	0.35041	28.3304	0.471543
6.40714	0.31744	28.4126	0.424486	5.83071	0.28452	28.4135	0.377471	5.79664	0.32381	28.4132	0.433657	6.55061	0.30117	28.4133	0.401257	6.10221	0.34994	28.4138	0.470871
6.42391	0.31794	28.4965	0.4252	5.84737	0.28469	28.4967	0.377714	5.8133	0.3242	28.4965	0.434214	6.56737	0.30152	28.4971	0.401757	6.11882	0.35018	28.4968	0.471214
6.44046	0.31785	28.5793	0.425071	5.86398	0.28436	28.5798	0.377243	5.83007	0.32381	28.5803	0.433657	6.58398	0.30131	28.5801	0.401457	6.13548	0.35071	28.5801	0.471971
6.45718	0.31812	28.6629	0.425457	5.88069	0.28488	28.6634	0.377986	5.84668	0.32401	28.6634	0.433943	6.60064	0.30164	28.6634	0.401929	6.1522	0.35125	28.6637	0.472743
6.47389	0.31832	28.7464	0.425743	5.8973	0.28482	28.7464	0.3779	5.86334	0.32427	28.7467	0.434314	6.61736	0.30159	28.747	0.401857	6.1688	0.35076	28.7467	0.472043
6.4905	0.3186	28.8295	0.426143	5.91396	0.28484	28.8297	0.377929	5.88005	0.32434	28.8303	0.434414	6.63402	0.30181	28.8303	0.402171	6.18546	0.35071	28.83	0.471971
6.50716	0.31895	28.9127	0.426643	5.93073	0.28508	28.9136	0.378271	5.89666	0.32438	28.9133	0.434471	6.65062	0.30209	28.9133	0.402571	6.20218	0.35177	28.9136	0.473486
6.52382	0.31888	28.996	0.426543	5.94734	0.28519	28.9966	0.378429	5.91327	0.32435	28.9963	0.434429	6.66728	0.30217	28.9966	0.402686	6.21878	0.35192	28.9966	0.4737
6.54043	0.31892	29.0791	0.4266	5.96395	0.28552	29.0797	0.3789	5.93003	0.3249	29.0802	0.435214	6.68405	0.30259	29.0805	0.403286	6.2355	0.35137	29.0802	0.472914
6.5572	0.3194	29.1629	0.427286	5.98066	0.28581	29.1632	0.379314	5.94669	0.32516	29.1635	0.435586	6.70071	0.30274	29.1638	0.4035	6.25227	0.35202	29.1641	0.473843
6.5738	0.31952	29.2459	0.427457	5.99732	0.28588	29.2465	0.379414	5.9633	0.32478	29.2465	0.435043	6.71732	0.30267	29.2468	0.4034	6.26887	0.35255	29.247	0.4746
6.59046	0.31982	29.3293	0.427886	6.01393	0.28628	29.3296	0.379986	5.98002	0.32478	29.3301	0.435043	6.73409	0.30277	29.3307	0.403543	6.28553	0.35242	29.3303	0.474414
6.60707	0.31978	29.4123	0.427829	6.0307	0.28634	29.4134	0.380071	5.99668	0.32564	29.4134	0.436271	6.7507	0.30296	29.4137	0.403814	6.30225	0.35241	29.4139	0.4744
6.62378	0.32009	29.4959	0.428271	6.04741	0.28644	29.4969	0.380214	6.01328	0.32547	29.4964	0.436029	6.76725	0.30306	29.4964	0.403957	6.3188	0.35288	29.4967	0.475071
6.64055	0.32026	29.5797	0.428514	6.06407	0.28689	29.5803	0.380857	6.03	0.32559	29.58	0.4362	6.78396	0.30278	29.58	0.403557	6.33546	0.35338	29.58	0.475786
6.65711	0.32025	29.6625	0.4285	6.08068	0.28686	29.6633	0.380814	6.04671	0.32582	29.6636	0.436529	6.80068	0.30338	29.6636	0.404414	6.35218	0.35292	29.6636	0.475129
6.67387	0.32075	29.7463	0.429214	6.09739	0.28719	29.7469	0.381286	6.06337	0.32635	29.7469	0.437286	6.81729	0.30339	29.7466	0.404429	6.36884	0.35333	29.7469	0.475714
6.69059	0.32077	29.8299	0.429243	6.114	0.28719	29.8299	0.381286	6.08003	0.32618	29.8301	0.437043	6.834	0.30327	29.8302	0.404257	6.38545	0.35367	29.83	0.4762
6.7072	0.32121	29.9129	0.429871	6.13061	0.28775	29.9129	0.382086	6.09675	0.32644	29.9138	0.437414	6.85066	0.30388	29.9135	0.405129	6.40216	0.354	29.9135	0.476671
6.72386	0.3215	29.9963	0.430286	6.14737	0.28803	29.9967	0.382486	6.11336	0.32665	29.9968	0.437714	6.86732	0.30393	29.9968	0.4052	6.41887	0.35404	29.9971	0.476729
6.74057	0.32137	30.0798	0.4301	6.16403	0.28783	30.0801	0.3822	6.12996	0.32712	30.0798	0.438386	6.88398	0.30444	30.0801	0.405929	6.43548	0.35425	30.0801	0.477029
6.75712	0.3216	30.1625	0.430429	6.18064	0.28842	30.1631	0.383043	6.14668	0.32726	30.1634	0.438586	6.9007	0.30417	30.1637	0.405543	6.45209	0.35486	30.1631	0.4779
6.77378	0.3218	30.2459	0.430714	6.19736	0.28878	30.2467	0.383557	6.16334	0.32744	30.2467	0.438843	6.91736	0.30401	30.247	0.405314	6.46891	0.3543	30.2473	0.4771
6.7905	0.32197	30.3294	0.430957	6.21402	0.28875	30.33	0.383514	6.17994	0.32805	30.3297	0.439714	6.93402	0.30478	30.3303	0.406414	6.48552	0.35481	30.3303	0.477829
6.80711	0.32198	30.4125	0.430971	6.23062	0.28884	30.413	0.383643	6.19671	0.32799	30.4136	0.439629	6.95073	0.30491	30.4138	0.4066	6.50218	0.35527	30.4136	0.478486
6.82382	0.32237	30.4961	0.431529	6.24734	0.28923	30.4966	0.3842	6.21332	0.32775	30.4966	0.439286	6.96734	0.3047	30.4969	0.4063	6.51889	0.35523	30.4972	0.478429
6.84048	0.32268	30.5793	0.431971	6.264	0.28951	30.5799	0.3846	6.22993	0.32806	30.5797	0.439729	6.98395	0.30518	30.58	0.406986	6.5355	0.35551	30.5802	0.478829
6.8572	0.32295	30.6629	0.432357	6.28071	0.2894	30.6635	0.384443	6.2467	0.3288	30.6635	0.440786	7.00071	0.30556	30.6638	0.407529	6.55216	0.35566	30.6635	0.479043
6.8738	0.32277	30.746	0.4321	6.29743	0.28939	30.7471	0.384429	6.26336	0.32888	30.7468	0.4409	7.01737	0.30558	30.747	0.407557	6.56887	0.35564	30.7471	0.479014
6.89046	0.32307	30.8292	0.432529	6.31403	0.28979	30.83	0.385	6.28002	0.3285	30.8301	0.440357	7.03393	0.3056	30.8298	0.407586	6.58548	0.35598	30.8301	0.4795
6.90718	0.32337	30.9129	0.432957	6.33064	0.28986	30.9131	0.3851	6.29673	0.32863	30.9137	0.440543	7.05064	0.30628	30.9134	0.408557	6.60214	0.35648	30.9134	0.480214
6.92384	0.32322	30.9962	0.432743	6.34725	0.28945	30.9962	0.384514	6.31334	0.3294	30.9967	0.441643	7.06736	0.30521	30.997	0.407029	6.61886	0.35611	30.997	0.479686
6.94055	0.3233	31.0797	0.432857	6.36402	0.28979	31.08	0.385	6.33	0.32935	31.08	0.441571	7.08402	0.30545	31.0803	0.407371	6.63552	0.35682	31.0803	0.4807
6.95721	0.32363	31.163	0.433329	6.38062	0.29016	31.163	0.385529	6.34661	0.32937	31.1631	0.4416	7.10068	0.30596	31.1636	0.4081	6.65212	0.3566	31.1633	0.480386
6.97382	0.324	31.246	0.433857	6.39723	0.29038	31.2461	0.385843	6.36337	0.33022	31.2468	0.442814	7.11739	0.30606	31.2472	0.408243	6.66878	0.35708	31.2466	0.481071
6.99048	0.3239	31.3294	0.433714	6.41405	0.29022	31.3301	0.385614	6.37998	0.33028	31.3299	0.4429	7.134	0.30612	31.3302	0.408329	6.68555	0.3568	31.3304	0.480671
7.0072	0.32417	31.413	0.4341	6.43071	0.29058	31.4135	0.386129	6.39659	0.32954	31.413	0.441843	7.15066	0.30619	31.4135	0.408429	6.70216	0.3572	31.4135	0.481243
7.0238	0.32432	31.4959	0.434314	6.44727	0.29066	31.4962	0.386243	6.41341	0.3301	31.497	0.442643	7.16732	0.30601	31.4968	0.408171	6.71882	0.35736	31.4968	0.481471
7.04041	0.32451	31.579	0.434586	6.46409	0.29074	31.5804	0.386357	6.43007	0.33057	31.5804	0.443314	7.18398	0.30684	31.5801	0.409357	6.73559	0.35737	31.5806	0.481486
7.05723	0.32441	31.6631	0.434443	6.4807	0.29065	31.6634	0.386229	6.44662	0.33058	31.6631	0.443329	7.20064	0.30657	31.6634	0.408971	6.7522	0.35788	31.6637	0.482214
7.07389	0.32499	31.7464	0.435271	6.4973	0.29112	31.7464	0.3869	6.46339	0.3307	31.747	0.4435	7.21736	0.30629	31.747	0.408571	6.7688	0.35776	31.7467	0.482043
7.0905	0.32515	31.8294	0.4355	6.51407	0.29115	31.8303	0.386943	6.48	0.33065	31.83	0.443429	7.23402	0.30652	31.8303	0.4089	6.78546	0.35806	31.83	0.482471
7.10721	0.32525	31.913	0.435643	6.53062	0.29108	31.913	0.386843	6.49666	0.3309	31.9133	0.443786	7.25062	0.30695	31.9133	0.409514	6.80223	0.35812	31.9139	0.482557
7.12387	0.32528	31.9963	0.435686	6.54734	0.29124	31.9966	0.387071	6.51337	0.33136	31.9968	0.444443	7.26734	0.30666	31.9969	0.4091	6.81878	0.35825	31.9966	0.482743
7.14048	0.32539	32.0793	0.435843	6.564	0.29148	32.0799	0.387414	6.52998	0.33148	32.0799	0.444614	7.284	0.30688	32.0802	0.409414	6.83544	0.35864	32.0799	0.4833
7.15714	0.32579	32.1626	0.436414	6.58066	0.29175	32.1632	0.3878	6.54664	0.33171	32.1632	0.444943	7.30061	0.30757	32.1632	0.4104	6.85216	0.35891	32.1635	0.483686
7.1738	0.32574	32.246	0.436343	6.59732	0.2919	32.2465	0.388014	6.56336	0.33237	32.2468	0.445886	7.31737	0.30727	32.2471	0.409971	6.86882	0.35855	32.2468	0.483171
7.19052	0.32589	32.3296	0.436557	6.61393	0.29203	32.3296	0.3882	6.57996	0.33253	32.3298	0.446114	7.33403	0.30715	32.3304	0.4098	6.88548	0.35907	32.3301	0.483914
7.20712	0.32618	32.4125	0.436971	6.63064	0.29226	32.4131	0.388529	6.59662	0.33249	32.4131	0.446057	7.3507	0.30612	32.4137	0.408329	6.90219	0.35948	32.4136	0.4845
7.22384	0.32664	32.4962	0.437629	6.64736	0.29215	32.4967	0.388371	6.61328	0.33283	32.4964	0.446543	7.36736	0.3069	32.497	0.409443	6.91891	0.35914	32.4973	0.484014
7.2405	0.32652	32.5795	0.437457	6.66396	0.29232	32.5797	0.388614	6.63	0.33343	32.58	0.4474	7.38402	0.3073	32.5803	0.410014	6.93552	0.35965	32.5803	0.484743
7.25716	0.3265	32.6627	0.437429	6.68078	0.29258	32.6638	0.388986	6.64666	0.33316	32.6633	0.447014	7.40068	0.30742	32.6636	0.410186	6.95218	0.35946	32.6636	0.484471
7.27387	0.32688	32.7463	0.437971	6.69739	0.2926	32.7469	0.389014	6.66327	0.33346	32.7463	0.447443	7.41728	0.30746	32.7466	0.410243	6.96884	0.35992	32.7469	0.485129
7.29048	0.32722	32.8293	0.438457	6.71395	0.293	32.8297	0.389586	6.68009	0.33232	32.8304	0.445814	7.434	0.30806	32.8302	0.4111	6.98545	0.35981	32.83	0.484971
7.30714	0.32696	32.9126	0.438086	6.73071	0.29314	32.9134	0.389786	6.6967	0.33216	32.9135	0.445586	7.45066	0.30825	32.9135	0.411371	7.00216	0.3599	32.9135	0.4851
7.32391	0.32728	32.9965	0.438543	6.74732	0.29302	32.9965	0.389614	6.71325	0.3325	32.9963	0.446071	7.46727	0.3081	32.9965	0.411157	7.01882	0.36032	32.9968	0.4857
7.34052	0.32746	33.0795	0.4388	6.76393	0.29306	33.0796	0.389671	6.73007	0.33266	33.0804	0.4463	7.48403	0.30838	33.0803	0.411557	7.03548	0.36071	33.0801	0.486257
7.35718	0.32774	33.1628	0.4392	6.78064	0.29317	33.1631	0.389829	6.74668	0.33314	33.1634	0.446986	7.5007	0.30868	33.1637	0.411986	7.0522	0.36029	33.1637	0.485657
7.37389	0.32764	33.2464	0.439057	6.7973	0.29356	33.2464	0.390386	6.76328	0.33341	33.2464	0.447371	7.51725	0.30882	33.2465	0.412186	7.06886	0.3607	33.247	0.486243
7.3905	0.32795	33.3295	0.4395	6.81396	0.29353	33.3297	0.390343	6.77994	0.3334	33.3297	0.447357	7.53402	0.30844	33.3303	0.411643	7.08546	0.36103	33.33	0.486714
7.40711	0.32821	33.4125	0.439871	6.83062	0.29362	33.413	0.390471	6.79666	0.33388	33.4133	0.448043	7.55068	0.30882	33.4136	0.412186	7.10218	0.36093	33.4136	0.486571
7.42382	0.32857	33.496	0.440386	6.84734	0.29392	33.4966	0.3909	6.81332	0.33435	33.4966	0.448714	7.56728	0.30956	33.4966	0.413243	7.11889	0.36113	33.4972	0.486857
7.44053	0.32847	33.5796	0.440243	6.86395	0.29323	33.5797	0.389914	6.82998	0.33438	33.5799	0.448757	7.58405	0.30905	33.5804	0.412514	7.1355	0.36152	33.5802	0.487414
7.45714	0.32866	33.6626	0.440514	6.88061	0.29396	33.663	0.390957	6.84664	0.33403	33.6632	0.448257	7.60066	0.30911	33.6635	0.4126	7.15216	0.36135	33.6635	0.487171
7.4738	0.32891	33.7459	0.440871	6.89737	0.29377	33.7467	0.390686	6.86336	0.33433	33.7468	0.448686	7.61737	0.30946	33.7471	0.4131	7.16882	0.36161	33.7468	0.487543
7.49052	0.32923	33.8295	0.441329	6.91409	0.29375	33.8303	0.390657	6.87996	0.33474	33.8298	0.449271	7.63403	0.30995	33.8303	0.4138	7.18548	0.36175	33.8301	0.487743
7.50712	0.32879	33.9125	0.4407	6.9307	0.29407	33.9134	0.391114	6.89668	0.33452	33.9134	0.448957	7.65069	0.30964	33.9137	0.413357	7.20209	0.36186	33.9132	0.4879
7.52379	0.32935	33.9959	0.4415	6.94741	0.29457	33.9969	0.391829	6.91339	0.33494	33.9969	0.449557	7.6673	0.30927	33.9967	0.412829	7.21886	0.36206	33.997	0.488186
7.54055	0.32954	34.0797	0.441771	6.96407	0.29421	34.0802	0.391314	6.93	0.33375	34.08	0.447857	7.68396	0.31016	34.08	0.4141	7.23552	0.36236	34.0803	0.488614
7.55716	0.3299	34.1627	0.442286	6.98057	0.29413	34.1628	0.3912	6.94671	0.33302	34.1636	0.446814	7.70068	0.31035	34.1636	0.414371	7.25212	0.36247	34.1633	0.488771
7.57382	0.3298	34.246	0.442143	6.99734	0.29431	34.2466	0.391457	6.96337	0.33324	34.2469	0.447129	7.71734	0.30979	34.2469	0.413571	7.26889	0.36248	34.2471	0.488786
7.59053	0.33013	34.3296	0.442614	7.014	0.29478	34.3299	0.392129	6.97993	0.33358	34.3297	0.447614	7.73394	0.31029	34.3299	0.414286	7.2855	0.36295	34.3302	0.489457
7.60714	0.33049	34.4126	0.443129	7.03066	0.29474	34.4132	0.392071	6.99664	0.33408	34.4132	0.448329	7.75077	0.311	34.4141	0.4153	7.30211	0.36234	34.4132	0.488586
7.6238	0.33031	34.496	0.442871	7.04737	0.29482	34.4967	0.392186	7.01336	0.33407	34.4968	0.448314	7.76737	0.3104	34.497	0.414443	7.31887	0.36294	34.4971	0.489443
7.64052	0.33042	34.5796	0.443029	7.06403	0.29487	34.58	0.392257	7.02996	0.33401	34.5798	0.448229	7.78398	0.31035	34.5801	0.414371	7.33548	0.36313	34.5801	0.489714
7.65712	0.33081	34.6625	0.443586	7.0807	0.29544	34.6634	0.393071	7.04668	0.33488	34.6634	0.449471	7.80069	0.31106	34.6637	0.415386	7.3522	0.36319	34.6637	0.4898
7.67384	0.33107	34.7462	0.443957	7.0973	0.29485	34.7464	0.392229	7.06334	0.33416	34.7467	0.448443	7.81736	0.31138	34.747	0.415843	7.36891	0.36315	34.7472	0.489743
7.6905	0.33089	34.8295	0.4437	7.11402	0.29516	34.83	0.392671	7.08005	0.33468	34.8302	0.449186	7.83396	0.31101	34.83	0.415314	7.38552	0.36376	34.8303	0.490614
7.70716	0.33111	34.9127	0.444014	7.13068	0.29527	34.9133	0.392829	7.09661	0.3347	34.913	0.449214	7.85068	0.31119	34.9136	0.415571	7.40218	0.3639	34.9136	0.490814
7.72382	0.33156	34.9961	0.444657	7.14734	0.29531	34.9966	0.392886	7.11337	0.3349	34.9969	0.4495	7.86734	0.31121	34.9969	0.4156	7.41878	0.36374	34.9966	0.490586
7.74048	0.33149	35.0793	0.444557	7.164	0.29542	35.0799	0.393043	7.13003	0.33539	35.0801	0.4502	7.884	0.31156	35.0802	0.4161	7.43555	0.36387	35.0804	0.490771
7.7572	0.33168	35.1629	0.444829	7.18071	0.29547	35.1635	0.393114	7.1467	0.33512	35.1635	0.449814	7.90066	0.31147	35.1635	0.415971	7.45211	0.36456	35.1633	0.491757
7.77386	0.33179	35.2463	0.444986	7.19727	0.29571	35.2463	0.393457	7.16336	0.33507	35.2468	0.449743	7.91732	0.31129	35.2468	0.415714	7.46877	0.36451	35.2465	0.491686
7.79046	0.33196	35.3293	0.445229	7.21398	0.29571	35.3298	0.393457	7.18007	0.33541	35.3303	0.450229	7.93398	0.31185	35.3301	0.416514	7.48553	0.36447	35.3303	0.491629
7.80723	0.33202	35.4131	0.445314	7.2307	0.29591	35.4134	0.393743	7.19662	0.33592	35.4131	0.450957	7.95064	0.31179	35.4134	0.416429	7.50219	0.36452	35.4136	0.4917
7.82389	0.33239	35.4964	0.445843	7.24725	0.29595	35.4962	0.3938	7.21334	0.33521	35.4967	0.449943	7.9673	0.31162	35.4967	0.416186	7.51875	0.36516	35.4965	0.492614
7.84044	0.33254	35.5791	0.446057	7.26402	0.29605	35.58	0.393943	7.23005	0.33576	35.5802	0.450729	7.98402	0.31224	35.5803	0.417071	7.53557	0.36504	35.5806	0.492443
7.85721	0.33261	35.663	0.446157	7.28068	0.29589	35.6633	0.393714	7.24661	0.33658	35.663	0.4519	8.00068	0.31244	35.6636	0.417357	7.55218	0.36519	35.6636	0.492657
7.87387	0.33265	35.7463	0.446214	7.29729	0.29581	35.7464	0.3936	7.26337	0.33622	35.7469	0.451386	8.01739	0.31231	35.7472	0.417171	7.56878	0.36562	35.7466	0.493271
7.89043	0.33309	35.8291	0.446843	7.314	0.29642	35.8299	0.394471	7.28003	0.33608	35.8301	0.451186	8.034	0.31197	35.8302	0.416686	7.58561	0.3656	35.8308	0.493243
7.90714	0.33298	35.9126	0.446686	7.33071	0.29682	35.9135	0.395043	7.29664	0.33665	35.9132	0.452	8.05055	0.31269	35.913	0.417714	7.60216	0.36556	35.9135	0.493186
7.92386	0.33325	35.9963	0.447071	7.34737	0.29654	35.9967	0.394643	7.31336	0.33699	35.9968	0.452486	8.06737	0.31281	35.9971	0.417886	7.61882	0.36569	35.9968	0.493371
7.94052	0.33338	36.0795	0.447257	7.36403	0.29635	36.08	0.394371	7.33002	0.33645	36.0801	0.451714	8.08403	0.31264	36.0804	0.417643	7.63548	0.36589	36.0801	0.493657
7.95712	0.33354	36.1625	0.447486	7.38069	0.29662	36.1634	0.394757	7.34668	0.33671	36.1634	0.452086	8.10064	0.31251	36.1634	0.417457	7.65214	0.36627	36.1634	0.4942
7.97384	0.33361	36.2462	0.447586	7.39736	0.29687	36.2467	0.395114	7.36339	0.33709	36.2469	0.452629	8.11736	0.31302	36.247	0.418186	7.66886	0.36629	36.247	0.494229
7.99055	0.33379	36.3297	0.447843	7.41402	0.29658	36.33	0.3947	7.38	0.33718	36.33	0.452757	8.13402	0.31299	36.3303	0.418143	7.68546	0.36598	36.33	0.493786
8.00716	0.3338	36.4128	0.447857	7.43068	0.29707	36.4133	0.3954	7.39666	0.33702	36.4133	0.452529	8.15062	0.31305	36.4133	0.418229	7.70218	0.36671	36.4136	0.494829
8.02387	0.33397	36.4963	0.4481	7.44739	0.29727	36.4969	0.395686	7.41332	0.3372	36.4966	0.452786	8.16728	0.3132	36.4966	0.418443	7.71884	0.36639	36.4969	0.494371
8.04048	0.33423	36.5793	0.448471	7.46394	0.29726	36.5796	0.395671	7.42998	0.33757	36.5799	0.453314	8.184	0.31243	36.5802	0.417343	7.73545	0.3667	36.5799	0.494814
8.05714	0.33436	36.6626	0.448657	7.48066	0.29729	36.6632	0.395714	7.44675	0.33772	36.6638	0.453529	8.20071	0.31264	36.6638	0.417643	7.75221	0.36678	36.6638	0.494929
8.07386	0.33439	36.7462	0.4487	7.49737	0.29746	36.7467	0.395957	7.46325	0.33753	36.7463	0.453257	8.21737	0.31291	36.7471	0.418029	7.76887	0.36739	36.747	0.4958
8.09052	0.33475	36.8295	0.449214	7.51393	0.29767	36.8295	0.396257	7.48002	0.33741	36.8301	0.453086	8.23403	0.31311	36.8304	0.418314	7.78553	0.36721	36.8304	0.495543
8.10712	0.33478	36.9125	0.449257	7.5307	0.29766	36.9134	0.396243	7.49668	0.33803	36.9134	0.453971	8.25075	0.31343	36.9139	0.418771	7.80225	0.36728	36.9139	0.495643
8.12384	0.33493	36.9961	0.449471	7.54736	0.29805	36.9967	0.3968	7.51323	0.33797	36.9962	0.453886	8.2673	0.31311	36.9967	0.418314	7.81886	0.36732	36.997	0.4957
8.1405	0.33508	37.0794	0.449686	7.56402	0.29819	37.08	0.397	7.53	0.3378	37.08	0.453643	8.28396	0.31319	37.08	0.418429	7.83541	0.36763	37.0797	0.496143
8.15711	0.33543	37.1625	0.450186	7.58073	0.2982	37.1636	0.397014	7.54671	0.33828	37.1636	0.454329	8.30068	0.31377	37.1636	0.419257	7.85218	0.36775	37.1636	0.496314
8.17382	0.33524	37.246	0.449914	7.59734	0.29844	37.2466	0.397357	7.56332	0.33841	37.2466	0.454514	8.31728	0.3138	37.2466	0.4193	7.86884	0.36808	37.2469	0.496786
8.19053	0.33582	37.3296	0.450743	7.61395	0.29821	37.3297	0.397029	7.58003	0.33823	37.3302	0.454257	8.33405	0.31366	37.3304	0.4191	7.8855	0.36804	37.3302	0.496729
8.20719	0.33599	37.4129	0.450986	7.63061	0.29858	37.413	0.397557	7.5967	0.33853	37.4135	0.454686	8.35066	0.31396	37.4135	0.419529	7.90216	0.36853	37.4135	0.497429
8.22391	0.33588	37.4965	0.450829	7.64732	0.29843	37.4965	0.397343	7.6133	0.33834	37.4965	0.454414	8.36727	0.31412	37.4965	0.419757	7.91882	0.36804	37.4968	0.496729
8.24052	0.33624	37.5795	0.451343	7.66403	0.29871	37.5801	0.397743	7.62996	0.33873	37.5798	0.454971	8.38403	0.31436	37.5803	0.4201	7.93548	0.36823	37.5801	0.497
8.25718	0.33631	37.6628	0.451443	7.6807	0.29882	37.6634	0.3979	7.64662	0.3389	37.6631	0.455214	8.40064	0.31393	37.6634	0.419486	7.95209	0.36875	37.6632	0.497743
8.27384	0.33638	37.7462	0.451543	7.69736	0.29922	37.7467	0.398471	7.66334	0.33865	37.7467	0.454857	8.4173	0.31437	37.7467	0.420114	7.9688	0.36874	37.7467	0.497729
8.29055	0.33645	37.8297	0.451643	7.71402	0.29899	37.83	0.398143	7.68	0.33895	37.83	0.455286	8.43402	0.31444	37.8303	0.420214	7.98552	0.36885	37.8303	0.497886
8.30716	0.33671	37.9127	0.452014	7.73068	0.29942	37.9133	0.398757	7.69666	0.33931	37.9133	0.4558	8.45068	0.31474	37.9136	0.420643	8.00218	0.369	37.9136	0.4981
8.32377	0.33677	37.9958	0.4521	7.74734	0.29953	37.9966	0.398914	7.71337	0.33895	37.9969	0.455286	8.46734	0.3145	37.9969	0.4203	8.01889	0.36837	37.9972	0.4972
8.34053	0.33712	38.0796	0.4526	7.764	0.29947	38.0799	0.398829	7.72998	0.33927	38.0799	0.455743	8.484	0.31474	38.0802	0.420643	8.03555	0.36928	38.0805	0.4985
8.35714	0.33701	38.1626	0.452443	7.78066	0.29934	38.1632	0.398643	7.7467	0.3394	38.1635	0.455929	8.50066	0.3152	38.1635	0.4213	8.0521	0.36969	38.1632	0.499086
8.37375	0.33713	38.2457	0.452614	7.79743	0.29931	38.2471	0.3986	7.76336	0.33941	38.2468	0.455943	8.51737	0.3151	38.2471	0.421157	8.06887	0.37004	38.2471	0.499586
8.39057	0.33726	38.3298	0.4528	7.81403	0.30007	38.33	0.399686	7.78002	0.33927	38.3301	0.455743	8.53387	0.31492	38.3295	0.4209	8.08553	0.37059	38.3304	0.500371
8.40712	0.33727	38.4126	0.452814	7.83064	0.30006	38.4131	0.399671	7.79673	0.33956	38.4136	0.456157	8.55064	0.31533	38.4134	0.421486	8.10214	0.37031	38.4134	0.499971
8.42384	0.33783	38.4962	0.453614	7.8473	0.29973	38.4964	0.3992	7.81339	0.33986	38.497	0.456586	8.56736	0.31551	38.497	0.421743	8.11886	0.37078	38.497	0.500643
8.44055	0.33754	38.5797	0.4532	7.86402	0.29996	38.58	0.399529	7.82994	0.33997	38.5797	0.456743	8.58391	0.31527	38.5797	0.4214	8.13546	0.37118	38.58	0.501214
8.45716	0.33784	38.6628	0.453629	7.88062	0.30024	38.663	0.399929	7.8466	0.33964	38.663	0.456271	8.60068	0.31554	38.6636	0.421786	8.15218	0.3712	38.6636	0.501243
8.47382	0.33818	38.746	0.454114	7.89728	0.30015	38.7463	0.3998	7.86337	0.34025	38.7469	0.457143	8.61739	0.31617	38.7472	0.422686	8.16878	0.3714	38.7466	0.501529
8.49048	0.33777	38.8293	0.453529	7.91405	0.30021	38.8301	0.399886	7.87998	0.34061	38.8299	0.457657	8.634	0.31589	38.8302	0.422286	8.1855	0.37159	38.8302	0.5018
8.50719	0.33832	38.9129	0.454314	7.93066	0.30053	38.9132	0.400343	7.89664	0.34025	38.9132	0.457143	8.65071	0.31604	38.9138	0.4225	8.20216	0.37141	38.9135	0.501543
8.5238	0.33852	38.9959	0.4546	7.94737	0.30079	38.9968	0.400714	7.91336	0.34052	38.9968	0.457529	8.66737	0.31575	38.9971	0.422086	8.21887	0.37195	38.9971	0.502314
8.54041	0.33858	39.079	0.454686	7.96398	0.30059	39.0798	0.400429	7.93002	0.34067	39.0801	0.457743	8.68398	0.31625	39.0801	0.4228	8.23553	0.37221	39.0804	0.502686
8.55723	0.33865	39.1631	0.454786	7.98069	0.30071	39.1634	0.4006	7.94668	0.34079	39.1634	0.457914	8.7007	0.31658	39.1637	0.423271	8.2522	0.37175	39.1637	0.502029
8.57384	0.33857	39.2462	0.454671	7.99736	0.30093	39.2467	0.400914	7.96334	0.34057	39.2467	0.4576	8.7173	0.31623	39.2467	0.422771	8.2688	0.37234	39.2467	0.502871
8.59044	0.3391	39.3291	0.455429	8.01407	0.30133	39.3302	0.401486	7.98	0.34083	39.33	0.457971	8.73402	0.31666	39.3303	0.423386	8.28552	0.37262	39.3303	0.503271
8.60727	0.33886	39.4133	0.455086	8.03068	0.30136	39.4133	0.401529	7.99666	0.34119	39.4133	0.458486	8.75062	0.317	39.4133	0.423871	8.30223	0.37234	39.4139	0.502871
8.62387	0.33885	39.4963	0.455071	8.04734	0.30146	39.4966	0.401671	8.01343	0.34131	39.4971	0.458657	8.76728	0.31687	39.4966	0.423686	8.31873	0.37277	39.4963	0.503486
8.64048	0.33917	39.5794	0.455529	8.064	0.30172	39.5799	0.402043	8.03003	0.34113	39.5802	0.4584	8.784	0.31675	39.5802	0.423514	8.33555	0.37269	39.5804	0.503371
8.65725	0.33951	39.6632	0.456014	8.08071	0.30184	39.6634	0.402214	8.04664	0.34149	39.6632	0.458914	8.80061	0.3169	39.6633	0.423729	8.35216	0.37291	39.6635	0.503686
8.67385	0.33952	39.7462	0.456029	8.09732	0.30195	39.7465	0.402371	8.0633	0.34173	39.7465	0.459257	8.81737	0.31733	39.7471	0.424343	8.36877	0.37299	39.7465	0.5038
8.69052	0.33942	39.8295	0.455886	8.11398	0.30212	39.8298	0.402614	8.08007	0.34138	39.8303	0.458757	8.83403	0.31725	39.8304	0.424229	8.38553	0.3731	39.8303	0.503957
8.70718	0.33962	39.9128	0.456171	8.13069	0.3022	39.9133	0.402729	8.09662	0.34169	39.9131	0.4592	8.85069	0.31713	39.9137	0.424057	8.40219	0.37369	39.9136	0.5048
8.72378	0.34011	39.9958	0.456871	8.1473	0.30237	39.9964	0.402971	8.11328	0.3421	39.9964	0.459786	8.86741	0.31787	39.9972	0.425114	8.41886	0.37294	39.997	0.503729
8.7405	0.34009	40.0795	0.456843	8.16396	0.30269	40.0797	0.403429	8.13	0.34176	40.08	0.4593	8.88407	0.31769	40.0805	0.424857	8.43552	0.37363	40.0803	0.504714
8.75705	0.33989	40.1622	0.456557	8.18073	0.3027	40.1636	0.403443	8.14666	0.34186	40.1633	0.459443	8.90062	0.31782	40.1633	0.425043	8.45218	0.37301	40.1636	0.503829
8.77382	0.34007	40.246	0.456814	8.19734	0.30276	40.2466	0.403529	8.16332	0.34213	40.2466	0.459829	8.91734	0.31769	40.2469	0.424857	8.46884	0.37349	40.2469	0.504514
8.79048	0.34041	40.3294	0.4573	8.214	0.30299	40.3299	0.403857	8.18003	0.34199	40.3301	0.459629	8.93405	0.31843	40.3304	0.425914	8.4855	0.37345	40.3302	0.504457
8.80714	0.34053	40.4126	0.457471	8.23077	0.30278	40.4137	0.403557	8.19669	0.34209	40.4134	0.459771	8.95066	0.31812	40.4135	0.425471	8.50216	0.37369	40.4135	0.5048
8.82391	0.34054	40.4965	0.457486	8.24737	0.30317	40.4967	0.404114	8.21336	0.34223	40.4968	0.459971	8.96732	0.31857	40.4968	0.426114	8.51882	0.3735	40.4968	0.504529
8.84057	0.34088	40.5798	0.457971	8.26398	0.30327	40.5798	0.404257	8.23007	0.34236	40.5803	0.460157	8.98403	0.31899	40.5804	0.426714	8.53543	0.374	40.5798	0.505243
8.85718	0.3412	40.6628	0.458429	8.28064	0.30345	40.6631	0.404514	8.24668	0.3426	40.6634	0.4605	9.00069	0.31966	40.6637	0.427671	8.55214	0.3739	40.6634	0.5051
8.87389	0.34083	40.7464	0.4579	8.29736	0.30319	40.7467	0.404143	8.26334	0.34299	40.7467	0.461057	9.0173	0.31821	40.7467	0.4256	8.56886	0.37386	40.747	0.505043
8.8905	0.341	40.8294	0.458143	8.31402	0.30376	40.83	0.404957	8.28	0.34292	40.83	0.460957	9.03402	0.31883	40.8303	0.426486	8.58541	0.37425	40.8297	0.5056
8.90711	0.34156	40.9125	0.458943	8.33068	0.30374	40.9133	0.404929	8.29671	0.34343	40.9135	0.461686	9.05068	0.31934	40.9136	0.427214	8.60223	0.37432	40.9138	0.5057
8.92387	0.34152	40.9963	0.458886	8.34734	0.30354	40.9966	0.404643	8.31332	0.34319	40.9966	0.461343	9.06734	0.31934	40.9969	0.427214	8.61889	0.37443	40.9971	0.505857
8.94053	0.34149	41.0796	0.458843	8.36394	0.30392	41.0796	0.405186	8.32998	0.34349	41.0799	0.461771	9.08405	0.31915	41.0804	0.426943	8.6355	0.37479	41.0802	0.506371
8.95714	0.34176	41.1626	0.459229	8.38061	0.30405	41.1629	0.405371	8.34664	0.34369	41.1632	0.462057	9.10066	0.3193	41.1635	0.427157	8.65221	0.37503	41.1638	0.506714
8.97386	0.34204	41.2463	0.459629	8.39737	0.30395	41.2467	0.405229	8.36325	0.34418	41.2463	0.462757	9.11737	0.3198	41.247	0.427871	8.66887	0.37518	41.247	0.506929
8.99052	0.34188	41.3295	0.4594	8.41403	0.3043	41.33	0.405729	8.37996	0.34411	41.3298	0.462657	9.13403	0.32003	41.3303	0.4282	8.68548	0.37541	41.3301	0.507257
9.00718	0.34231	41.4128	0.460014	8.43069	0.3045	41.4134	0.406014	8.39673	0.34403	41.4136	0.462543	9.15069	0.31938	41.4137	0.427271	8.70214	0.37546	41.4134	0.507329
9.02378	0.34217	41.4959	0.459814	8.44741	0.30444	41.4969	0.405929	8.41334	0.34446	41.4967	0.463157	9.1673	0.31986	41.4967	0.427957	8.7188	0.37565	41.4967	0.5076
9.0405	0.34247	41.5794	0.460243	8.46407	0.30455	41.5802	0.406086	8.43005	0.34486	41.5802	0.463729	9.18396	0.32007	41.58	0.428257	8.73546	0.37573	41.58	0.507714
9.05721	0.34248	41.663	0.460257	8.48062	0.3043	41.663	0.405729	8.44671	0.34432	41.6635	0.462957	9.20073	0.31987	41.6639	0.427971	8.75212	0.3757	41.6633	0.507671
9.07387	0.34272	41.7463	0.4606	8.49728	0.30483	41.7463	0.406486	8.46337	0.34424	41.7468	0.462843	9.21728	0.32012	41.7466	0.428329	8.76884	0.37624	41.7469	0.508443
9.09059	0.34287	41.8299	0.460814	8.514	0.3047	41.8299	0.4063	8.47998	0.34455	41.8299	0.463286	9.234	0.32027	41.8302	0.428543	8.78555	0.37656	41.8304	0.5089
9.10725	0.34307	41.9132	0.4611	8.53061	0.30463	41.9129	0.4062	8.49664	0.34499	41.9132	0.463914	9.25071	0.32066	41.9138	0.4291	8.80216	0.37669	41.9135	0.509086
9.1238	0.34331	41.9959	0.461443	8.54732	0.30476	41.9965	0.406386	8.5133	0.34462	41.9965	0.463386	9.26737	0.32066	41.997	0.4291	8.81887	0.37692	41.997	0.509414
9.14046	0.34327	42.0792	0.461386	8.56403	0.3052	42.08	0.407014	8.52996	0.34456	42.0798	0.4633	9.28398	0.32052	42.0801	0.4289	8.83553	0.37716	42.0804	0.509757
9.15712	0.34343	42.1626	0.461614	8.58064	0.30515	42.1631	0.406943	8.54668	0.34506	42.1634	0.464014	9.30064	0.32059	42.1634	0.429	8.85214	0.37726	42.1634	0.5099
9.17378	0.34357	42.2459	0.461814	8.5973	0.30495	42.2464	0.406657	8.56334	0.34544	42.2467	0.464557	9.31736	0.32105	42.247	0.429657	8.86891	0.37698	42.2472	0.5095
9.19055	0.34357	42.3297	0.461814	8.61407	0.30492	42.3302	0.406614	8.57994	0.3445	42.3297	0.463214	9.33396	0.32086	42.33	0.429386	8.88552	0.37734	42.3303	0.510014
9.20716	0.34375	42.4128	0.462071	8.63062	0.30521	42.413	0.407029	8.59666	0.34509	42.4133	0.464057	9.35062	0.32068	42.4133	0.429129	8.90212	0.3775	42.4133	0.510243
9.22382	0.3442	42.496	0.462714	8.64734	0.30525	42.4966	0.407086	8.61337	0.34537	42.4968	0.464457	9.36739	0.32127	42.4971	0.429971	8.91884	0.37734	42.4969	0.510014
9.24048	0.34413	42.5793	0.462614	8.66411	0.30494	42.5805	0.406643	8.62998	0.34475	42.5799	0.463571	9.384	0.32158	42.5802	0.430414	8.93555	0.37747	42.5804	0.5102
9.25719	0.34426	42.6629	0.4628	8.68066	0.30541	42.6632	0.407314	8.6467	0.34467	42.6635	0.463457	9.40061	0.32131	42.6633	0.430029	8.95211	0.37802	42.6632	0.510986
9.27386	0.34443	42.7463	0.463043	8.69732	0.30566	42.7465	0.407671	8.66346	0.34469	42.7473	0.463486	9.41732	0.32118	42.7468	0.429843	8.96877	0.37815	42.7465	0.511171
9.29046	0.34472	42.8292	0.463457	8.71398	0.30532	42.8298	0.407186	8.68002	0.34526	42.8301	0.4643	9.43393	0.32165	42.8299	0.430514	8.98553	0.37781	42.8304	0.510686
9.30718	0.34457	42.9129	0.463243	8.73069	0.30547	42.9133	0.4074	8.69662	0.34561	42.9131	0.4648	9.45064	0.3218	42.9134	0.430729	9.00214	0.37837	42.9134	0.511486
9.32384	0.34494	42.9962	0.463771	8.74725	0.30567	42.9961	0.407686	8.71334	0.3447	42.9967	0.4635	9.46741	0.32157	42.9973	0.4304	9.0188	0.37856	42.9967	0.511757
9.34044	0.34509	43.0791	0.463986	8.76396	0.30581	43.0797	0.407886	8.73	0.34527	43.08	0.464314	9.48402	0.32195	43.0803	0.430943	9.03552	0.37867	43.0803	0.511914
9.35716	0.34534	43.1628	0.464343	8.78068	0.30596	43.1633	0.4081	8.7466	0.34563	43.163	0.464829	9.50073	0.32216	43.1639	0.431243	9.05223	0.37879	43.1638	0.512086
9.37387	0.34529	43.2463	0.464271	8.79734	0.30574	43.2466	0.407786	8.76327	0.34605	43.2463	0.465429	9.51739	0.32194	43.2471	0.430929	9.06878	0.37888	43.2466	0.512214
9.39037	0.34524	43.3288	0.4642	8.814	0.306	43.3299	0.408157	8.77998	0.34557	43.3299	0.464743	9.53405	0.32223	43.3305	0.431343	9.08555	0.3794	43.3304	0.512957
9.40719	0.34562	43.4129	0.464743	8.83071	0.30623	43.4134	0.408486	8.79669	0.34568	43.4134	0.4649	9.5506	0.32224	43.4132	0.431357	9.10221	0.37926	43.4137	0.512757
9.42386	0.34578	43.4962	0.464971	8.84737	0.30616	43.4967	0.408386	8.8133	0.34595	43.4965	0.465286	9.56732	0.32277	43.4968	0.432114	9.11887	0.37954	43.497	0.513157
9.44046	0.34619	43.5792	0.465557	8.86403	0.30627	43.58	0.408543	8.83007	0.34576	43.5803	0.465014	9.58403	0.32243	43.5804	0.431629	9.13553	0.37998	43.5803	0.513786
9.45718	0.3464	43.6628	0.465857	8.88069	0.30658	43.6633	0.408986	8.84668	0.34551	43.6634	0.464657	9.60064	0.3227	43.6634	0.432014	9.15219	0.37974	43.6636	0.513443
9.47384	0.34654	43.7461	0.466057	8.8973	0.30648	43.7464	0.408843	8.86334	0.34564	43.7467	0.464843	9.61736	0.32281	43.747	0.432171	9.1688	0.38017	43.7467	0.514057
9.49055	0.3466	43.8297	0.466143	8.91402	0.30641	43.83	0.408743	8.88005	0.34592	43.8302	0.465243	9.63402	0.32299	43.8303	0.432429	9.18546	0.3804	43.83	0.514386
9.50721	0.34666	43.913	0.466229	8.93073	0.30681	43.9136	0.409314	8.89666	0.34613	43.9133	0.465543	9.65062	0.32147	43.9133	0.430257	9.20218	0.38015	43.9136	0.514029
9.52382	0.347	43.9961	0.466714	8.94734	0.30686	43.9966	0.409386	8.91332	0.34635	43.9966	0.465857	9.66728	0.32164	43.9966	0.4305	9.21878	0.38045	43.9966	0.514457
9.54048	0.34703	44.0793	0.466757	8.964	0.30695	44.0799	0.409514	8.93009	0.3461	44.0804	0.4655	9.68405	0.32218	44.0804	0.431271	9.23544	0.38048	44.0799	0.5145
9.55714	0.34719	44.1627	0.466986	8.98071	0.30679	44.1634	0.409286	8.94669	0.34676	44.1634	0.466443	9.70071	0.32242	44.1638	0.431614	9.25221	0.38088	44.1637	0.515071
9.5738	0.34731	44.246	0.467157	8.99732	0.30716	44.2465	0.409814	8.9633	0.34655	44.2465	0.466143	9.71737	0.32212	44.2471	0.431186	9.26882	0.38106	44.2468	0.515329
9.59052	0.3476	44.3295	0.467571	9.01393	0.30714	44.3295	0.409786	8.98002	0.34668	44.3301	0.466329	9.73409	0.32231	44.3306	0.431457	9.28548	0.38108	44.3301	0.515357
9.60712	0.34803	44.4126	0.468186	9.03069	0.30719	44.4133	0.409857	8.99668	0.34699	44.4134	0.466771	9.7507	0.32271	44.4137	0.432029	9.30214	0.38111	44.4134	0.5154
9.62384	0.34786	44.4961	0.467943	9.04736	0.30726	44.4967	0.409957	9.01328	0.34696	44.4964	0.466729	9.7673	0.32268	44.4967	0.431986	9.31886	0.38128	44.497	0.515643
9.6405	0.34815	44.5795	0.468357	9.06402	0.30763	44.58	0.410486	9.03	0.34725	44.58	0.467143	9.78396	0.32257	44.58	0.431829	9.33541	0.38159	44.5797	0.516086
9.65711	0.34845	44.6625	0.468786	9.08068	0.30764	44.6633	0.4105	9.04671	0.34773	44.6635	0.467829	9.80068	0.32267	44.6636	0.431971	9.35212	0.38158	44.6633	0.516071
9.67387	0.34858	44.7463	0.468971	9.09739	0.30777	44.7469	0.410686	9.06337	0.34752	44.7469	0.467529	9.81734	0.32279	44.7469	0.432143	9.36889	0.38128	44.7471	0.515643
9.69053	0.34825	44.8296	0.4685	9.114	0.30788	44.8299	0.410843	9.07998	0.34777	44.8299	0.467886	9.834	0.32254	44.8302	0.431786	9.3855	0.38181	44.8302	0.5164
9.70714	0.34904	44.9127	0.469629	9.13061	0.30782	44.913	0.410757	9.09669	0.34771	44.9134	0.4678	9.85066	0.32295	44.9135	0.432371	9.40216	0.38206	44.9135	0.516757
9.72391	0.34923	44.9965	0.4699	9.14737	0.30804	44.9967	0.411071	9.11336	0.34831	44.9968	0.468657	9.86732	0.32337	44.9968	0.432971	9.41882	0.38201	44.9968	0.516686
9.74052	0.34926	45.0796	0.469943	9.16403	0.30788	45.08	0.410843	9.12996	0.34817	45.0798	0.468457	9.88398	0.32358	45.0801	0.433271	9.43543	0.38196	45.0799	0.516614
9.75718	0.3493	45.1628	0.47	9.18064	0.30812	45.1631	0.411186	9.14668	0.34827	45.1634	0.4686	9.90075	0.32324	45.1639	0.432786	9.45209	0.38248	45.1631	0.517357
9.77378	0.34948	45.2458	0.470257	9.19736	0.30807	45.2467	0.411114	9.16334	0.34823	45.2467	0.468543	9.91736	0.32352	45.247	0.433186	9.46885	0.3824	45.2469	0.517243
9.7905	0.34966	45.3295	0.470514	9.21396	0.30819	45.3297	0.411286	9.18	0.34908	45.33	0.469757	9.93402	0.32401	45.3303	0.433886	9.48557	0.3822	45.3305	0.516957
9.80716	0.34962	45.4127	0.470457	9.23062	0.3083	45.413	0.411443	9.19666	0.34946	45.4133	0.4703	9.95068	0.32399	45.4136	0.433857	9.50218	0.38269	45.4136	0.517657
9.82382	0.34991	45.496	0.470871	9.24734	0.30846	45.4966	0.411671	9.21332	0.34851	45.4966	0.468943	9.96734	0.32376	45.4969	0.433529	9.51889	0.38307	45.4971	0.5182
9.84048	0.35025	45.5793	0.471357	9.264	0.30838	45.5799	0.411557	9.22998	0.34856	45.5799	0.469014	9.984	0.3243	45.5802	0.4343	9.53555	0.38288	45.5804	0.517929
9.85719	0.35038	45.6629	0.471543	9.28066	0.30875	45.6632	0.412086	9.24669	0.34944	45.6634	0.470271	10.0007	0.32443	45.6638	0.434486	9.5521	0.38288	45.6632	0.517929
9.8738	0.3505	45.7459	0.471714	9.29732	0.30842	45.7465	0.411614	9.26336	0.34947	45.7468	0.470314	10.0173	0.3235	45.7468	0.433157	9.56882	0.38334	45.7468	0.518586
9.89052	0.35073	45.8296	0.472043	9.31398	0.30879	45.8298	0.412143	9.28002	0.34968	45.8301	0.470614	10.0339	0.32362	45.8299	0.433329	9.58548	0.38365	45.8301	0.519029
9.90718	0.35087	45.9128	0.472243	9.33069	0.30916	45.9133	0.412671	9.29668	0.34961	45.9134	0.470514	10.0506	0.3241	45.9134	0.434014	9.60214	0.38351	45.9134	0.518829
9.92384	0.3511	45.9962	0.472571	9.3473	0.30867	45.9964	0.411971	9.31334	0.34935	45.9967	0.470143	10.0673	0.32448	45.9967	0.434557	9.61886	0.38354	45.997	0.518871
9.94055	0.35115	46.0797	0.472643	9.36402	0.30898	46.08	0.412414	9.33	0.34956	46.08	0.470443	10.084	0.32425	46.08	0.434229	9.63552	0.38391	46.0803	0.5194
9.95716	0.35137	46.1627	0.472957	9.38062	0.30908	46.163	0.412557	9.34661	0.34939	46.163	0.4702	10.1006	0.32463	46.1633	0.434771	9.65218	0.38431	46.1636	0.519971
9.97382	0.35163	46.246	0.473329	9.39723	0.30917	46.246	0.412686	9.36332	0.35006	46.2466	0.471157	10.1174	0.32475	46.2472	0.434943	9.66884	0.38375	46.2469	0.519171
9.99048	0.3517	46.3293	0.473429	9.41405	0.30948	46.3301	0.413129	9.37993	0.3495	46.3296	0.470357	10.134	0.325	46.3302	0.4353	9.68555	0.38412	46.3304	0.5197
10.0071	0.3518	46.4126	0.473571	9.43066	0.30949	46.4132	0.413143	9.39659	0.34969	46.4129	0.470629	10.1507	0.32468	46.4135	0.434843	9.70216	0.38439	46.4135	0.520086
10.0237	0.35187	46.4957	0.473671	9.44732	0.31002	46.4965	0.4139	9.41341	0.35022	46.4971	0.471386	10.1673	0.32451	46.4968	0.4346	9.71887	0.3845	46.4971	0.520243
10.0405	0.35231	46.5792	0.4743	9.46409	0.30978	46.5803	0.413557	9.43002	0.35055	46.5801	0.471857	10.184	0.32499	46.5803	0.435286	9.73559	0.38467	46.5806	0.520486
10.0572	0.35225	46.6628	0.474214	9.48064	0.30987	46.6631	0.413686	9.44662	0.3501	46.6631	0.471214	10.2006	0.32532	46.6634	0.435757	9.75219	0.38487	46.6637	0.520771
10.0738	0.35248	46.7462	0.474543	9.4973	0.31009	46.7464	0.414	9.46339	0.35003	46.7469	0.471114	10.2173	0.32461	46.7469	0.434743	9.7688	0.38512	46.7467	0.521129
10.0905	0.35267	46.8295	0.474814	9.51402	0.31031	46.83	0.414314	9.48	0.35057	46.83	0.471886	10.234	0.32476	46.8303	0.434957	9.78546	0.3853	46.83	0.521386
10.1072	0.35286	46.9128	0.475086	9.53073	0.3104	46.9136	0.414443	9.49666	0.35079	46.9133	0.4722	10.2507	0.32539	46.9136	0.435857	9.80218	0.38528	46.9136	0.521357
10.1239	0.35286	46.9963	0.475086	9.54734	0.3105	46.9966	0.414586	9.51337	0.3505	46.9968	0.471786	10.2674	0.32503	46.9972	0.435343	9.81878	0.38519	46.9966	0.521229
10.1404	0.35287	47.0791	0.4751	9.56394	0.3106	47.0796	0.414729	9.53003	0.35068	47.0801	0.472043	10.2839	0.32491	47.0799	0.435171	9.83544	0.38553	47.0799	0.521714
10.1572	0.35341	47.1629	0.475871	9.58066	0.31096	47.1632	0.415243	9.54669	0.35106	47.1634	0.472586	10.3006	0.32537	47.1632	0.435829	9.85221	0.38565	47.1637	0.521886
10.1739	0.35364	47.2462	0.4762	9.59732	0.31098	47.2465	0.415271	9.5633	0.35091	47.2465	0.472371	10.3173	0.32563	47.2468	0.4362	9.86887	0.38568	47.247	0.521929
10.1905	0.35352	47.3295	0.476029	9.61393	0.31076	47.3295	0.414957	9.58002	0.35084	47.3301	0.472271	10.334	0.32541	47.3301	0.435886	9.88548	0.38617	47.3301	0.522629
10.2072	0.3537	47.4128	0.476286	9.6307	0.31124	47.4134	0.415643	9.59662	0.35109	47.4131	0.472629	10.3506	0.32544	47.4134	0.435929	9.90225	0.38602	47.4139	0.522414
10.2238	0.35384	47.4961	0.476486	9.6473	0.31124	47.4964	0.415643	9.61328	0.35132	47.4964	0.472957	10.3673	0.32619	47.4967	0.437	9.91886	0.38604	47.497	0.522443
10.2404	0.35406	47.5792	0.4768	9.66396	0.3111	47.5797	0.415443	9.63005	0.35115	47.5802	0.472714	10.384	0.3261	47.5803	0.436871	9.93552	0.38607	47.5803	0.522486
10.2572	0.35399	47.663	0.4767	9.68078	0.31165	47.6638	0.416229	9.64666	0.35104	47.6633	0.472557	10.4007	0.32574	47.6636	0.436357	9.95218	0.38644	47.6636	0.523014
10.2739	0.35428	47.7463	0.477114	9.69734	0.31189	47.7466	0.416571	9.66327	0.35146	47.7463	0.473157	10.4173	0.32576	47.7466	0.436386	9.96878	0.38668	47.7466	0.523357
10.2905	0.35444	47.8294	0.477343	9.71395	0.31181	47.8297	0.416457	9.68009	0.35207	47.8304	0.474029	10.434	0.32637	47.8304	0.437257	9.9855	0.38648	47.8302	0.523071
10.3071	0.35462	47.9126	0.4776	9.73077	0.31161	47.9137	0.416171	9.6967	0.35158	47.9135	0.473329	10.4507	0.32646	47.9135	0.437386	10.0022	0.387	47.9135	0.523814
10.3239	0.35457	47.9962	0.477529	9.74732	0.31188	47.9965	0.416557	9.7133	0.35175	47.9965	0.473571	10.4673	0.3262	47.9965	0.437014	10.0188	0.38713	47.9968	0.524
10.3405	0.3548	48.0793	0.477857	9.76398	0.31192	48.0798	0.416614	9.73012	0.35215	48.0806	0.474143	10.484	0.32651	48.0804	0.437457	10.0355	0.38716	48.0801	0.524043
10.3571	0.35492	48.1625	0.478029	9.78069	0.31212	48.1633	0.4169	9.74668	0.35221	48.1634	0.474229	10.5007	0.32681	48.1637	0.437886	10.0521	0.38699	48.1634	0.5238
10.3738	0.35519	48.2462	0.478414	9.79735	0.31236	48.2466	0.417243	9.76334	0.3522	48.2467	0.474214	10.5173	0.32683	48.2467	0.437914	10.0688	0.38662	48.2467	0.523271
10.3905	0.3552	48.3297	0.478429	9.81402	0.31247	48.33	0.4174	9.78	0.35238	48.33	0.474471	10.534	0.32664	48.3303	0.437643	10.0855	0.38596	48.33	0.522329
10.4071	0.35527	48.4125	0.478529	9.83062	0.31249	48.413	0.417429	9.79666	0.35225	48.4133	0.474286	10.5506	0.32681	48.4133	0.437886	10.1022	0.38622	48.4136	0.5227
10.4238	0.35533	48.496	0.478614	9.84734	0.31229	48.4966	0.417143	9.81337	0.3529	48.4969	0.475214	10.5673	0.3272	48.4969	0.438443	10.1189	0.3867	48.4971	0.523386
10.4405	0.35516	48.5796	0.478371	9.864	0.31265	48.5799	0.417657	9.82993	0.35263	48.5796	0.474829	10.584	0.3268	48.5804	0.437871	10.1356	0.38764	48.5804	0.524729
10.4571	0.35548	48.6626	0.478829	9.8806	0.31265	48.6629	0.417657	9.84664	0.35267	48.6632	0.474886	10.6007	0.3267	48.6635	0.437729	10.1522	0.38734	48.6635	0.5243
10.4739	0.3557	48.7463	0.479143	9.89737	0.31245	48.7467	0.417371	9.86335	0.35285	48.7467	0.475143	10.6174	0.32685	48.747	0.437943	10.1689	0.38717	48.747	0.524057
10.4905	0.35586	48.8295	0.479371	9.91409	0.31288	48.8303	0.417986	9.87996	0.35303	48.8298	0.4754	10.634	0.32821	48.8301	0.439886	10.1855	0.38773	48.8301	0.524857
10.5071	0.35579	48.9125	0.479271	9.93064	0.31302	48.9131	0.418186	9.89673	0.35294	48.9136	0.475271	10.6507	0.32736	48.9137	0.438671	10.2021	0.38784	48.9134	0.525014
10.5238	0.35627	48.9962	0.479957	9.94736	0.31282	48.9967	0.4179	9.91339	0.35315	48.9969	0.475571	10.6673	0.32702	48.9967	0.438186	10.2188	0.3877	48.9969	0.524814
10.5405	0.3563	49.0797	0.48	9.96402	0.31309	49.08	0.418286	9.93	0.35341	49.08	0.475943	10.6839	0.32777	49.0797	0.439257	10.2355	0.38805	49.08	0.525314
10.5572	0.35633	49.163	0.480043	9.98062	0.31304	49.163	0.418214	9.94671	0.35362	49.1635	0.476243	10.7007	0.32785	49.1638	0.439371	10.2522	0.38816	49.1636	0.525471
10.5739	0.35642	49.2463	0.480171	9.99734	0.31311	49.2466	0.418314	9.96332	0.35338	49.2466	0.4759	10.7173	0.32736	49.2469	0.438671	10.2689	0.38834	49.2471	0.525729
10.5905	0.35677	49.3296	0.480671	10.0139	0.31346	49.3296	0.418814	9.97998	0.3536	49.3299	0.476214	10.7339	0.32805	49.3299	0.439657	10.2855	0.38885	49.3302	0.526457
10.6073	0.35702	49.4132	0.481029	10.0306	0.3134	49.4129	0.418729	9.99664	0.35408	49.4132	0.4769	10.7508	0.32801	49.414	0.4396	10.3022	0.38873	49.4135	0.526286
10.6239	0.3568	49.4963	0.480714	10.0473	0.31366	49.4965	0.4191	10.0133	0.35444	49.4965	0.477414	10.7674	0.32785	49.4971	0.439371	10.3188	0.38885	49.4968	0.526457
10.6405	0.35684	49.5792	0.480771	10.064	0.3137	49.5798	0.419157	10.03	0.35378	49.5798	0.476471	10.784	0.328	49.5801	0.439586	10.3355	0.38906	49.5801	0.526757
10.6572	0.35715	49.6629	0.481214	10.0806	0.31377	49.6631	0.419257	10.0467	0.35436	49.6634	0.4773	10.8008	0.32808	49.6639	0.4397	10.3521	0.38945	49.6634	0.527314
10.6738	0.35731	49.7459	0.481443	10.0973	0.31378	49.7464	0.419271	10.0633	0.35497	49.7464	0.478171	10.8173	0.32811	49.7469	0.439743	10.3689	0.38914	49.747	0.526871
10.6905	0.35752	49.8294	0.481743	10.114	0.31367	49.83	0.419114	10.0799	0.35427	49.8297	0.477171	10.834	0.32806	49.83	0.439671	10.3855	0.38937	49.8303	0.5272
10.7072	0.35765	49.913	0.481929	10.1307	0.3143	49.9133	0.420014	10.0966	0.35444	49.913	0.477414	10.8507	0.32835	49.9136	0.440086	10.4022	0.38995	49.9136	0.528029
10.7238	0.35785	49.996	0.482214	10.1473	0.31425	49.9963	0.419943	10.1133	0.35487	49.9966	0.478029	10.8673	0.3285	49.9969	0.4403	10.4188	0.38998	49.9969	0.528071
10.7405	0.35764	50.0793	0.481914	10.164	0.31397	50.0801	0.419543	10.13	0.35477	50.0801	0.477886	10.884	0.32852	50.0802	0.440329	10.4355	0.38895	50.0804	0.5266
10.7572	0.35769	50.1629	0.481986	10.1807	0.31444	50.1634	0.420214	10.1466	0.35475	50.1632	0.477857	10.9006	0.32847	50.1633	0.440257	10.4521	0.38947	50.1632	0.527343
10.7738	0.35794	50.2459	0.482343	10.1973	0.3145	50.2462	0.4203	10.1634	0.3551	50.2468	0.478357	10.9173	0.32868	50.2468	0.440557	10.4688	0.38999	50.2465	0.528086
10.7905	0.35818	50.3295	0.482686	10.214	0.3147	50.33	0.420586	10.1801	0.35476	50.3304	0.477871	10.934	0.32878	50.3304	0.4407	10.4856	0.39001	50.3306	0.528114
10.8072	0.3584	50.4131	0.483	10.2307	0.3146	50.4133	0.420443	10.1966	0.35523	50.4131	0.478543	10.9506	0.32897	50.4134	0.440971	10.5022	0.39	50.4137	0.5281
10.8238	0.35857	50.4962	0.483243	10.2472	0.3149	50.4961	0.420871	10.2133	0.35533	50.4967	0.478686	10.9674	0.32859	50.4972	0.440429	10.5188	0.39045	50.4967	0.528743
10.8405	0.35889	50.5795	0.4837	10.264	0.31487	50.58	0.420829	10.2301	0.35565	50.5802	0.479143	10.984	0.32889	50.5802	0.440857	10.5356	0.39035	50.5805	0.5286
10.8572	0.35893	50.663	0.483757	10.2807	0.31477	50.6633	0.420686	10.2466	0.35519	50.663	0.478486	11.0007	0.32941	50.6636	0.4416	10.5522	0.39031	50.6636	0.528543
10.8739	0.35899	50.7463	0.483843	10.2973	0.31474	50.7466	0.420643	10.2634	0.35594	50.7469	0.479557	11.0174	0.32936	50.7472	0.441529	10.5688	0.39059	50.7469	0.528943
10.8904	0.35908	50.8291	0.483971	10.3139	0.3152	50.8296	0.4213	10.28	0.35569	50.8299	0.4792	11.034	0.32907	50.8302	0.441114	10.5855	0.391	50.8304	0.529529
10.9071	0.35943	50.9127	0.484471	10.3307	0.31541	50.9132	0.4216	10.2966	0.35588	50.9132	0.479471	11.0505	0.3293	50.913	0.441443	10.6022	0.39071	50.9135	0.529114
10.9238	0.35945	50.9962	0.4845	10.3473	0.3154	50.9965	0.421586	10.3133	0.35581	50.9965	0.479371	11.0674	0.32963	50.9971	0.441914	10.6189	0.39084	50.997	0.5293
10.9405	0.35963	51.0793	0.484757	10.364	0.31537	51.0798	0.421543	10.33	0.35602	51.0801	0.479671	11.084	0.32921	51.0801	0.441314	10.6355	0.39134	51.0801	0.530014
10.9572	0.35997	51.1628	0.485243	10.3806	0.31552	51.1631	0.421757	10.3466	0.3562	51.1631	0.479929	11.1006	0.32923	51.1634	0.441343	10.6522	0.39114	51.1636	0.529729
10.9739	0.36011	51.2464	0.485443	10.3974	0.31609	51.2467	0.422571	10.3633	0.35612	51.2464	0.479814	11.1174	0.32978	51.247	0.442129	10.6689	0.39108	51.247	0.529643
10.9905	0.3601	51.3295	0.485429	10.414	0.31575	51.3297	0.422086	10.38	0.35666	51.33	0.480586	11.134	0.32997	51.33	0.4424	10.6855	0.39118	51.33	0.529786
11.0072	0.36025	51.4128	0.485643	10.4307	0.31591	51.4133	0.422314	10.3967	0.35635	51.4133	0.480143	11.1506	0.32965	51.4131	0.441943	10.7022	0.39178	51.4136	0.530643
11.0239	0.36057	51.4963	0.4861	10.4473	0.31646	51.4966	0.4231	10.4133	0.35639	51.4966	0.4802	11.1672	0.32962	51.4963	0.4419	10.7188	0.39174	51.4969	0.530586
11.0405	0.36052	51.5794	0.486029	10.4639	0.31638	51.5796	0.422986	10.43	0.35672	51.5802	0.480671	11.184	0.3299	51.5804	0.4423	10.7355	0.39164	51.5799	0.530443
11.0572	0.36068	51.6629	0.486257	10.4807	0.31613	51.6632	0.422629	10.4467	0.35725	51.6638	0.481429	11.2008	0.33009	51.6641	0.442571	10.7523	0.39192	51.664	0.530843
11.0739	0.36083	51.7462	0.486471	10.4973	0.31627	51.7465	0.422829	10.4633	0.35662	51.7465	0.480529	11.2173	0.32986	51.7468	0.442243	10.7689	0.39222	51.747	0.531271
11.0905	0.36133	51.8296	0.487186	10.514	0.31694	51.8298	0.423786	10.48	0.35669	51.8301	0.480629	11.234	0.33013	51.8304	0.442629	10.7855	0.39243	51.8301	0.531571
11.1071	0.36134	51.9126	0.4872	10.5307	0.31661	51.9136	0.423314	10.4967	0.35722	51.9134	0.481386	11.2508	0.33043	51.9139	0.443057	10.8023	0.39232	51.9139	0.531414
11.1238	0.36133	51.9962	0.487186	10.5473	0.3167	51.9967	0.423443	10.5133	0.35681	51.9964	0.4808	11.2673	0.33032	51.9967	0.4429	10.8188	0.39266	51.9967	0.5319
11.1404	0.36152	52.0791	0.487457	10.564	0.31726	52.08	0.424243	10.53	0.35689	52.0802	0.480914	11.284	0.33005	52.08	0.442514	10.8354	0.39276	52.0797	0.532043
11.1571	0.3618	52.1625	0.487857	10.5807	0.31721	52.1636	0.424171	10.5467	0.35712	52.1635	0.481243	11.3006	0.33041	52.1633	0.443029	10.8522	0.39301	52.1636	0.5324
11.1738	0.36179	52.246	0.487843	10.5973	0.31731	52.2466	0.424314	10.5634	0.35736	52.2469	0.481586	11.3173	0.33074	52.2466	0.4435	10.8688	0.39272	52.2469	0.531986
11.1906	0.36199	52.3299	0.488129	10.614	0.31738	52.3299	0.424414	10.58	0.35743	52.3301	0.481686	11.334	0.3305	52.3304	0.443157	10.8855	0.39294	52.3302	0.5323
11.2072	0.3622	52.413	0.488429	10.6307	0.31762	52.4132	0.424757	10.5967	0.35738	52.4134	0.481614	11.3507	0.33061	52.4135	0.443314	10.9022	0.39291	52.4135	0.532257
11.2238	0.36234	52.496	0.488629	10.6473	0.31765	52.4965	0.4248	10.6133	0.35737	52.4965	0.4816	11.3673	0.33102	52.4968	0.4439	10.9189	0.39283	52.4971	0.532143
11.2406	0.36263	52.5798	0.489043	10.664	0.3178	52.58	0.425014	10.63	0.35796	52.5798	0.482443	11.384	0.33093	52.5801	0.443771	10.9355	0.39301	52.5801	0.5324
11.2572	0.36237	52.6628	0.488671	10.6806	0.3179	52.6631	0.425157	10.6467	0.35794	52.6634	0.482414	11.4007	0.33089	52.6637	0.443714	10.9521	0.39341	52.6631	0.532971
11.2738	0.36306	52.7459	0.489657	10.6974	0.31828	52.7467	0.4257	10.6633	0.35755	52.7467	0.481857	11.4174	0.3309	52.747	0.443729	10.9689	0.3935	52.747	0.5331
11.2905	0.36289	52.8295	0.489414	10.7141	0.3183	52.8302	0.425729	10.68	0.35835	52.83	0.483	11.434	0.33127	52.8303	0.444257	10.9855	0.39356	52.8303	0.533186
11.3072	0.36306	52.9127	0.489657	10.7306	0.31827	52.913	0.425686	10.6967	0.35821	52.9133	0.4828	11.4507	0.33154	52.9138	0.444643	11.0022	0.3936	52.9136	0.533243
11.3238	0.36292	52.996	0.489457	10.7473	0.31854	52.9966	0.426071	10.7133	0.35787	52.9966	0.482314	11.4674	0.33103	52.9972	0.443914	11.0189	0.39374	52.9972	0.533443
11.3405	0.36333	53.0796	0.490043	10.764	0.31866	53.0799	0.426243	10.7299	0.35831	53.0796	0.482943	11.484	0.33148	53.0802	0.444557	11.0356	0.39374	53.0804	0.533443
11.3571	0.36339	53.1626	0.490129	10.7807	0.31872	53.1632	0.426329	10.7467	0.35865	53.1634	0.483429	11.5007	0.33196	53.1635	0.445243	11.0521	0.39368	53.1632	0.533357
11.3738	0.36352	53.246	0.490314	10.7974	0.31853	53.247	0.426057	10.7634	0.35826	53.2468	0.482871	11.5174	0.33146	53.247	0.444529	11.0688	0.39395	53.2468	0.533743
11.3905	0.36359	53.3295	0.490414	10.814	0.31903	53.33	0.426771	10.78	0.35847	53.3301	0.483171	11.5339	0.33148	53.3296	0.444557	11.0855	0.39409	53.3301	0.533943
11.4072	0.36381	53.4128	0.490729	10.8306	0.31912	53.4131	0.4269	10.7967	0.3588	53.4137	0.483643	11.5507	0.33169	53.4137	0.444857	11.1021	0.39407	53.4134	0.533914
11.4238	0.36406	53.4962	0.491086	10.8474	0.31896	53.4967	0.426671	10.8133	0.35921	53.4967	0.484229	11.5674	0.33192	53.4973	0.445186	11.1189	0.39405	53.497	0.533886
11.4406	0.36386	53.58	0.4908	10.864	0.31928	53.58	0.427129	10.8299	0.35882	53.5797	0.483671	11.584	0.33194	53.58	0.445214	11.1355	0.39443	53.58	0.534429
11.4572	0.36414	53.663	0.4912	10.8806	0.31921	53.663	0.427029	10.8467	0.35896	53.6633	0.483871	11.6007	0.33202	53.6636	0.445329	11.1521	0.39449	53.6633	0.534514
11.4739	0.36452	53.7463	0.491743	10.8973	0.31948	53.7463	0.427414	10.8634	0.35941	53.7468	0.484514	11.6173	0.33237	53.7469	0.445829	11.1688	0.39462	53.7466	0.5347
11.4905	0.36418	53.8293	0.491257	10.914	0.31949	53.8299	0.427429	10.88	0.35937	53.8299	0.484457	11.634	0.33236	53.8302	0.445814	11.1855	0.3943	53.8304	0.534243
11.5072	0.36436	53.9129	0.491514	10.9307	0.31942	53.9134	0.427329	10.8966	0.35933	53.9132	0.4844	11.6507	0.3321	53.9135	0.445443	11.2022	0.39507	53.9137	0.535343
11.5238	0.36447	53.9959	0.491671	10.9473	0.31996	53.9962	0.4281	10.9133	0.35983	53.9967	0.485114	11.6674	0.33231	53.9971	0.445743	11.2189	0.39487	53.9971	0.535057
11.5405	0.36509	54.0793	0.492557	10.964	0.31977	54.08	0.427829	10.93	0.35963	54.0801	0.484829	11.684	0.33261	54.0803	0.446171	11.2355	0.39489	54.0803	0.535086
11.5572	0.36481	54.1631	0.492157	10.9807	0.31973	54.1633	0.427771	10.9466	0.3601	54.1631	0.4855	11.7006	0.33259	54.1634	0.446143	11.2522	0.39488	54.1636	0.535071
11.5738	0.365	54.2462	0.492429	10.9973	0.31996	54.2464	0.4281	10.9634	0.35999	54.2469	0.485343	11.7173	0.33248	54.2467	0.445986	11.2688	0.39536	54.2467	0.535757
11.5905	0.3652	54.3295	0.492714	11.0141	0.32011	54.3302	0.428314	10.98	0.36	54.33	0.485357	11.734	0.33292	54.3303	0.446614	11.2855	0.39506	54.3303	0.535329
11.6072	0.36536	54.413	0.492943	11.0307	0.32004	54.4133	0.428214	10.9967	0.36041	54.4133	0.485943	11.7506	0.33313	54.4133	0.446914	11.3022	0.39508	54.4136	0.535357
11.6238	0.36529	54.496	0.492843	11.0473	0.32038	54.4966	0.4287	11.0134	0.36085	54.4968	0.486571	11.7673	0.33271	54.4969	0.446314	11.3188	0.39548	54.4966	0.535929
11.6405	0.3652	54.5794	0.492714	11.064	0.32049	54.5799	0.428857	11.03	0.36001	54.5799	0.485371	11.784	0.33305	54.5802	0.4468	11.3355	0.39553	54.5802	0.536
11.6572	0.36567	54.6629	0.493386	11.0807	0.32049	54.6634	0.428857	11.0466	0.36071	54.6632	0.486371	11.8006	0.33318	54.6632	0.446986	11.3522	0.39572	54.6635	0.536271
11.6738	0.36554	54.7462	0.4932	11.0973	0.32034	54.7465	0.428643	11.0633	0.36097	54.7465	0.486743	11.8174	0.33353	54.747	0.447486	11.3688	0.39559	54.7468	0.536086
11.6905	0.36585	54.8295	0.493643	11.1139	0.32047	54.8295	0.428829	11.08	0.36091	54.8301	0.486657	11.834	0.33332	54.8304	0.447186	11.3855	0.39597	54.8303	0.536629
11.7071	0.36598	54.9125	0.493829	11.1306	0.32079	54.9131	0.429286	11.0966	0.3606	54.9131	0.486214	11.8507	0.33354	54.9137	0.4475	11.4023	0.39565	54.9139	0.536171
11.7238	0.3661	54.9962	0.494	11.1472	0.32074	54.9962	0.429214	11.1133	0.3607	54.9964	0.486357	11.8674	0.334	54.9972	0.448157	11.4189	0.396	54.9969	0.536671
11.7405	0.36608	55.0795	0.493971	11.164	0.32063	55.0797	0.429057	11.13	0.36132	55.08	0.487243	11.884	0.33356	55.0803	0.447529	11.4355	0.39609	55.0803	0.5368
11.7571	0.36608	55.1624	0.493971	11.1807	0.32088	55.1635	0.429414	11.1466	0.36119	55.163	0.487057	11.9006	0.33356	55.1633	0.447529	11.4522	0.39629	55.1636	0.537086
11.7739	0.3666	55.2463	0.494714	11.1974	0.32108	55.2469	0.4297	11.1633	0.36069	55.2463	0.486343	11.9173	0.3338	55.2466	0.447871	11.4688	0.39646	55.2469	0.537329
11.7905	0.36654	55.3293	0.494629	11.214	0.32115	55.3299	0.4298	11.18	0.36115	55.3302	0.487	11.9339	0.33404	55.3299	0.448214	11.4855	0.3965	55.3302	0.537386
11.8071	0.36657	55.4124	0.494671	11.2307	0.32088	55.4134	0.429414	11.1967	0.36162	55.4137	0.487671	11.9506	0.33389	55.4132	0.448	11.5022	0.39643	55.4137	0.537286
11.8239	0.36685	55.4965	0.495071	11.2474	0.32095	55.4967	0.429514	11.2133	0.36162	55.4965	0.487671	11.9673	0.33339	55.4968	0.447286	11.5189	0.39682	55.497	0.537843
11.8406	0.36691	55.5798	0.495157	11.2639	0.32127	55.5795	0.429971	11.23	0.36113	55.5801	0.486971	11.984	0.3341	55.5804	0.4483	11.5354	0.39634	55.5799	0.537157
11.8572	0.36699	55.6628	0.495271	11.2807	0.32105	55.6634	0.429657	11.2467	0.36163	55.6634	0.487686	12.0007	0.33455	55.6637	0.448943	11.5522	0.3964	55.6636	0.537243
11.8739	0.36718	55.7466	0.495543	11.2973	0.3211	55.7466	0.429729	11.2633	0.36193	55.7464	0.488114	12.0173	0.33406	55.7467	0.448243	11.5689	0.39688	55.747	0.537929
11.8904	0.36723	55.8291	0.495614	11.314	0.32154	55.8297	0.430357	11.28	0.36171	55.83	0.4878	12.034	0.33372	55.8303	0.447757	11.5854	0.39713	55.8297	0.538286
11.9071	0.36727	55.9124	0.495671	11.3307	0.32163	55.9136	0.430486	11.2967	0.3614	55.9135	0.487357	12.0507	0.3343	55.9136	0.448586	11.6022	0.39682	55.9136	0.537843
11.9238	0.36763	55.996	0.496186	11.3473	0.32149	55.9966	0.430286	11.3133	0.36207	55.9966	0.488314	12.0673	0.33461	55.9966	0.449029	11.6189	0.39691	55.9971	0.537971
11.9404	0.36743	56.0791	0.4959	11.3639	0.32167	56.0796	0.430543	11.33	0.36228	56.0801	0.488614	12.084	0.33415	56.0804	0.448371	11.6355	0.39737	56.0802	0.538629
11.9571	0.36769	56.1626	0.496271	11.3806	0.32172	56.1629	0.430614	11.3467	0.36222	56.1635	0.488529	12.1007	0.33416	56.1638	0.448386	11.6522	0.39732	56.1638	0.538557
11.9738	0.36788	56.246	0.496543	11.3974	0.32168	56.2467	0.430557	11.3633	0.36191	56.2465	0.488086	12.1173	0.33519	56.2468	0.449857	11.6689	0.39732	56.2471	0.538557
11.9905	0.36771	56.3295	0.4963	11.4141	0.32174	56.3303	0.430643	11.38	0.36277	56.3298	0.489314	12.134	0.33448	56.3301	0.448843	11.6855	0.3973	56.3303	0.538529
12.0071	0.36799	56.4126	0.4967	11.4307	0.32186	56.4133	0.430814	11.3967	0.36256	56.4134	0.489014	12.1507	0.3344	56.4137	0.448729	11.7021	0.39766	56.4134	0.539043
12.0238	0.36814	56.4959	0.496914	11.4474	0.32206	56.4969	0.4311	11.4134	0.3623	56.4969	0.488643	12.1672	0.33462	56.4964	0.449043	11.7188	0.39772	56.4969	0.539129
12.0405	0.36828	56.5797	0.497114	11.4641	0.32206	56.5802	0.4311	11.43	0.36292	56.58	0.489529	12.184	0.33529	56.58	0.45	11.7355	0.39766	56.5803	0.539043
12.0572	0.36817	56.663	0.496957	11.4806	0.32212	56.6627	0.431186	11.4467	0.363	56.6635	0.489643	12.2007	0.33506	56.6636	0.449671	11.7521	0.39798	56.6633	0.5395
12.0738	0.36836	56.746	0.497229	11.4973	0.32218	56.7466	0.431271	11.4634	0.3629	56.7468	0.4895	12.2173	0.33472	56.7469	0.449186	11.7688	0.39822	56.7469	0.539843
12.0905	0.36857	56.8296	0.497529	11.514	0.3225	56.8301	0.431729	11.4799	0.36285	56.8297	0.489429	12.234	0.33512	56.8302	0.449757	11.7856	0.39824	56.8304	0.539871
12.1073	0.36863	56.9132	0.497614	11.5306	0.32225	56.9129	0.431371	11.4966	0.36327	56.9132	0.490029	12.2507	0.33533	56.9137	0.450057	11.8021	0.39838	56.9132	0.540071
12.1238	0.36861	56.9959	0.497586	11.5474	0.3226	56.9967	0.431871	11.5134	0.36318	56.997	0.4899	12.2674	0.33524	56.997	0.449929	11.8189	0.3986	56.997	0.540386
12.1405	0.3686	57.0795	0.497571	11.564	0.32251	57.0801	0.431743	11.53	0.36329	57.0798	0.490057	12.284	0.33471	57.0801	0.449171	11.8355	0.3986	57.0804	0.540386
12.1571	0.36922	57.1626	0.498457	11.5806	0.32278	57.1631	0.432129	11.5467	0.36383	57.1634	0.490829	12.3008	0.33527	57.164	0.449971	11.8522	0.39839	57.1636	0.540086
12.1738	0.36905	57.2458	0.498214	11.5973	0.32256	57.2464	0.431814	11.5633	0.3637	57.2467	0.490643	12.3174	0.33612	57.2473	0.451186	11.8689	0.39887	57.2472	0.540771
12.1905	0.36897	57.3295	0.4981	11.614	0.32252	57.33	0.431757	11.5799	0.36411	57.3297	0.491229	12.334	0.33541	57.33	0.450171	11.8855	0.39892	57.3303	0.540843
12.2072	0.36916	57.4128	0.498371	11.6306	0.32308	57.413	0.432557	11.5966	0.36389	57.413	0.490914	12.3507	0.33505	57.4136	0.449657	11.9021	0.39928	57.4133	0.541357
12.2238	0.36972	57.496	0.499171	11.6473	0.32294	57.4966	0.432357	11.6134	0.36409	57.4969	0.4912	12.3673	0.33616	57.4969	0.451243	11.9188	0.39904	57.4969	0.541014
12.2405	0.36959	57.5793	0.498986	11.664	0.323	57.5801	0.432443	11.63	0.36459	57.5799	0.491914	12.3839	0.33613	57.5799	0.4512	11.9354	0.39917	57.5799	0.5412
12.2572	0.36942	57.6629	0.498743	11.6807	0.32319	57.6634	0.432714	11.6467	0.36412	57.6634	0.491243	12.4007	0.3357	57.6635	0.450586	11.9521	0.39935	57.6632	0.541457
12.2738	0.36985	57.7462	0.499357	11.6973	0.32353	57.7465	0.4332	11.6633	0.36414	57.7467	0.491271	12.4173	0.33564	57.7468	0.4505	11.9688	0.39945	57.7465	0.5416
12.2905	0.37012	57.8295	0.499743	11.714	0.32357	57.8298	0.433257	11.6801	0.36505	57.8303	0.492571	12.434	0.33632	57.8301	0.451471	11.9855	0.39954	57.8303	0.541729
12.3072	0.37011	57.9131	0.499729	11.7307	0.32358	57.9133	0.433271	11.6967	0.36479	57.9134	0.4922	12.4506	0.33577	57.9134	0.450686	12.0022	0.39968	57.9136	0.541929
12.3238	0.37023	57.9962	0.4999	11.7472	0.32372	57.9961	0.433471	11.7133	0.36478	57.9967	0.492186	12.4674	0.33563	57.9973	0.450486	12.0188	0.39994	57.9967	0.5423
12.3404	0.37041	58.0791	0.500157	11.764	0.32383	58.0797	0.433629	11.7301	0.36482	58.0802	0.492243	12.4841	0.33648	58.0805	0.4517	12.0355	0.39977	58.0802	0.542057
12.3572	0.37043	58.163	0.500186	11.7807	0.32393	58.1636	0.433771	11.7466	0.36527	58.163	0.492886	12.5007	0.33617	58.1639	0.451257	12.0522	0.40003	58.1636	0.542429
12.3739	0.37039	58.2463	0.500129	11.7973	0.32406	58.2466	0.433957	11.7633	0.36521	58.2466	0.4928	12.5174	0.33679	58.2472	0.452143	12.0688	0.39992	58.2466	0.542271
12.3904	0.37045	58.3291	0.500214	11.814	0.32437	58.3299	0.4344	11.78	0.36476	58.3301	0.492157	12.534	0.33612	58.3302	0.451186	12.0855	0.40039	58.3302	0.542943
12.4072	0.3707	58.4129	0.500571	11.8307	0.32464	58.4134	0.434786	11.7966	0.36535	58.4132	0.493	12.5506	0.33682	58.4133	0.452186	12.1022	0.40017	58.4135	0.542629
12.4238	0.37095	58.4962	0.500929	11.8474	0.32445	58.4967	0.434514	11.8133	0.36531	58.4965	0.492943	12.5673	0.33711	58.4968	0.4526	12.1188	0.40029	58.4968	0.5428
12.4405	0.37072	58.5795	0.5006	11.864	0.32454	58.58	0.434643	11.83	0.36523	58.5801	0.492829	12.584	0.33644	58.5801	0.451643	12.1355	0.40083	58.5801	0.543571
12.4572	0.3711	58.6631	0.501143	11.8807	0.32497	58.6634	0.435257	11.8467	0.36528	58.6634	0.4929	12.6006	0.33662	58.6634	0.4519	12.1522	0.4007	58.6636	0.543386
12.4738	0.37121	58.7462	0.5013	11.8973	0.32484	58.7464	0.435071	11.8633	0.36555	58.7467	0.493286	12.6173	0.33699	58.7467	0.452429	12.1688	0.40094	58.7467	0.543729
12.4906	0.37118	58.8297	0.501257	11.914	0.3249	58.8299	0.435157	11.8801	0.36549	58.8302	0.4932	12.634	0.33714	58.8303	0.452643	12.1855	0.40067	58.83	0.543343
12.5072	0.37159	58.913	0.501843	11.9306	0.32514	58.913	0.4355	11.8966	0.36534	58.913	0.492986	12.6506	0.33669	58.9133	0.452	12.2022	0.40127	58.9136	0.5442
12.5238	0.37165	58.996	0.501929	11.9473	0.32556	58.9963	0.4361	11.9133	0.36579	58.9966	0.493629	12.6673	0.33681	58.9966	0.452171	12.2188	0.40113	58.9966	0.544
12.5405	0.37171	59.0793	0.502014	11.9639	0.32555	59.0796	0.436086	11.9299	0.36548	59.0796	0.493186	12.684	0.33736	59.0804	0.452957	12.2355	0.40104	59.0802	0.543871
12.5571	0.3718	59.1627	0.502143	11.9807	0.32544	59.1632	0.435929	11.9466	0.36574	59.1632	0.493557	12.7007	0.33714	59.1635	0.452643	12.2522	0.40135	59.1637	0.544314
12.5738	0.37186	59.246	0.502229	11.9973	0.32576	59.2465	0.436386	11.9633	0.36544	59.2465	0.493129	12.7174	0.33733	59.2471	0.452914	12.2689	0.40179	59.247	0.544943
12.5906	0.37234	59.3298	0.502914	12.0139	0.32606	59.3295	0.436814	11.98	0.36573	59.3298	0.493543	12.734	0.3373	59.3303	0.452871	12.2855	0.40179	59.3301	0.544943
12.6071	0.37238	59.4123	0.502971	12.0307	0.32575	59.4134	0.436371	11.9967	0.36619	59.4134	0.4942	12.7507	0.33778	59.4137	0.453557	12.3023	0.40165	59.414	0.544743
12.6238	0.37224	59.4961	0.502771	12.0474	0.32591	59.4969	0.4366	12.0133	0.36585	59.4964	0.493714	12.7673	0.33753	59.4967	0.4532	12.3189	0.40177	59.497	0.544914
12.6405	0.37248	59.5797	0.503114	12.064	0.32631	59.58	0.437171	12.03	0.36589	59.58	0.493771	12.784	0.33717	59.58	0.452686	12.3354	0.40213	59.5797	0.545429
12.6571	0.37263	59.6624	0.503329	12.0807	0.32649	59.6633	0.437429	12.0468	0.36604	59.6638	0.493986	12.8007	0.33791	59.6636	0.453743	12.3522	0.40219	59.6636	0.545514
12.6739	0.37266	59.7463	0.503371	12.0974	0.32632	59.7468	0.437186	12.0634	0.36654	59.7468	0.4947	12.8173	0.33823	59.7466	0.4542	12.3688	0.40182	59.7469	0.544986
12.6905	0.37267	59.8296	0.503386	12.114	0.32631	59.8299	0.437171	12.08	0.36616	59.8299	0.494157	12.834	0.33773	59.8302	0.453486	12.3854	0.40227	59.8299	0.545629
12.7071	0.37313	59.9126	0.504043	12.1306	0.32653	59.9129	0.437486	12.0967	0.36642	59.9135	0.494529	12.8507	0.33761	59.9138	0.453314	12.4022	0.40257	59.9135	0.546057
12.7239	0.37315	59.9962	0.504071	12.1473	0.32648	59.9965	0.437414	12.1133	0.36623	59.9965	0.494257	12.8673	0.33808	59.9968	0.453986	12.4189	0.40238	59.997	0.545786
12.7405	0.3733	60.0796	0.504286	12.164	0.32625	60.0798	0.437086	12.13	0.36681	60.0798	0.495086	12.884	0.33798	60.0801	0.453843	12.4355	0.40237	60.0801	0.545771
12.7571	0.37325	60.1626	0.504214	12.1806	0.3269	60.1631	0.438014	12.1467	0.36645	60.1634	0.494571	12.9007	0.33784	60.1637	0.453643	12.4521	0.40273	60.1634	0.546286
12.7738	0.37346	60.2462	0.504514	12.1974	0.32675	60.2467	0.4378	12.1633	0.36663	60.2464	0.494829	12.9174	0.33798	60.247	0.453843	12.4688	0.40302	60.2469	0.5467
12.7905	0.37353	60.3294	0.504614	12.214	0.3269	60.33	0.438014	12.18	0.36693	60.33	0.495257	12.934	0.33853	60.3303	0.454629	12.4856	0.40274	60.3305	0.5463
12.8072	0.37372	60.413	0.504886	12.2306	0.32669	60.413	0.437714	12.1967	0.36711	60.4133	0.495514	12.9507	0.33817	60.4139	0.454114	12.5022	0.40296	60.4139	0.546614
12.8238	0.37378	60.4958	0.504971	12.2473	0.3269	60.4966	0.438014	12.2133	0.36652	60.4966	0.494671	12.9673	0.33833	60.4969	0.454343	12.5189	0.40314	60.4971	0.546871
12.8405	0.3739	60.5793	0.505143	12.264	0.32708	60.5799	0.438271	12.23	0.36686	60.5799	0.495157	12.984	0.33863	60.5802	0.454771	12.5356	0.40325	60.5804	0.547029
12.8572	0.37393	60.6629	0.505186	12.2807	0.32689	60.6632	0.438	12.2466	0.36729	60.6632	0.495771	13.0007	0.33902	60.6637	0.455329	12.5522	0.40299	60.6635	0.546657
12.8737	0.37405	60.7457	0.505357	12.2974	0.32688	60.7468	0.437986	12.2634	0.36736	60.7468	0.495871	13.0174	0.33849	60.7471	0.454571	12.5688	0.40336	60.7468	0.547186
12.8905	0.37424	60.8295	0.505629	12.314	0.32721	60.83	0.438457	12.28	0.36684	60.83	0.495129	13.0339	0.33867	60.8298	0.454829	12.5855	0.40367	60.8301	0.547629
12.9072	0.37425	60.9128	0.505643	12.3306	0.32749	60.9131	0.438857	12.2967	0.36732	60.9136	0.495814	13.0506	0.339	60.9134	0.4553	12.6021	0.40363	60.9131	0.547571
12.9238	0.37463	60.9962	0.506186	12.3473	0.32742	60.9964	0.438757	12.3134	0.36758	60.9969	0.496186	13.0673	0.33922	60.9969	0.455614	12.6189	0.4036	60.9969	0.547529
12.9405	0.37445	61.0797	0.505929	12.364	0.32744	61.0799	0.438786	12.33	0.36728	61.08	0.495757	13.084	0.33858	61.08	0.4547	12.6355	0.40396	61.0803	0.548043
12.9572	0.37475	61.1628	0.506357	12.3806	0.32746	61.163	0.438814	12.3467	0.36768	61.1633	0.496329	13.1007	0.33931	61.1636	0.455743	12.6521	0.40387	61.1633	0.547914
12.9738	0.37508	61.246	0.506829	12.3973	0.32768	61.2463	0.439129	12.3634	0.36768	61.2468	0.496329	13.1174	0.33942	61.2472	0.4559	12.6688	0.40394	61.2469	0.548014
12.9905	0.37493	61.3293	0.506614	12.414	0.32756	61.3301	0.438957	12.38	0.36794	61.3299	0.4967	13.134	0.33941	61.3302	0.455886	12.6855	0.40428	61.3304	0.5485
13.0071	0.37512	61.4126	0.506886	12.4307	0.32764	61.4132	0.439071	12.3966	0.36779	61.4132	0.496486	13.1507	0.33912	61.4135	0.455471	12.7022	0.40434	61.4135	0.548586
13.0237	0.37503	61.4957	0.506757	12.4473	0.32793	61.4965	0.439486	12.4134	0.36774	61.497	0.496414	13.1673	0.33931	61.4968	0.455743	12.7189	0.40424	61.497	0.548443
13.0405	0.37534	61.5792	0.5072	12.464	0.32782	61.58	0.439329	12.43	0.36824	61.5801	0.497129	13.184	0.33981	61.5801	0.456457	12.7355	0.40428	61.5803	0.5485
13.0572	0.37536	61.6629	0.507229	12.4807	0.32797	61.6633	0.439543	12.4466	0.36831	61.6631	0.497229	13.2006	0.34008	61.6634	0.456843	12.7522	0.40453	61.6637	0.548857
13.0738	0.37545	61.7462	0.507357	12.4974	0.32768	61.7467	0.439129	12.4634	0.36818	61.7469	0.497043	13.2173	0.3396	61.7469	0.456157	12.7688	0.40455	61.7467	0.548886
13.0904	0.37562	61.8291	0.5076	12.514	0.32811	61.83	0.439743	12.48	0.36814	61.83	0.496986	13.234	0.34058	61.8302	0.457557	12.7855	0.40474	61.83	0.549157
13.1072	0.37591	61.913	0.508014	12.5307	0.32799	61.9133	0.439571	12.4967	0.36865	61.9135	0.497714	13.2507	0.34035	61.9136	0.457229	12.8022	0.40459	61.9136	0.548943
13.1239	0.37578	61.9963	0.507829	12.5474	0.32832	61.9968	0.440043	12.5134	0.36855	61.9968	0.497571	13.2673	0.3398	61.9969	0.456443	12.8188	0.40472	61.9966	0.549129
13.1404	0.37592	62.0791	0.508029	12.5639	0.3285	62.0796	0.4403	12.53	0.36843	62.0802	0.4974	13.284	0.33988	62.0802	0.456557	12.8354	0.40509	62.0799	0.549657
13.1572	0.37598	62.1632	0.508114	12.5807	0.3286	62.1632	0.440443	12.5467	0.36882	62.1634	0.497957	13.3007	0.34021	62.1635	0.457029	12.8522	0.40497	62.1637	0.549486
13.1738	0.37614	62.2462	0.508343	12.5973	0.32842	62.2465	0.440186	12.5633	0.36886	62.2465	0.498014	13.3174	0.34074	62.2471	0.457786	12.8688	0.40493	62.2468	0.549429
13.1905	0.37625	62.3293	0.5085	12.6139	0.32848	62.3295	0.440271	12.58	0.36871	62.3301	0.4978	13.3341	0.34007	62.3306	0.456829	12.8855	0.40539	62.3301	0.550086
13.2072	0.37646	62.4128	0.5088	12.6307	0.3289	62.4133	0.440871	12.5967	0.3688	62.4134	0.497929	13.3507	0.33982	62.4136	0.456471	12.9022	0.40535	62.4136	0.550029
13.2238	0.37669	62.4961	0.509129	12.6473	0.32881	62.4964	0.440743	12.6133	0.36876	62.4964	0.497871	13.3674	0.34086	62.497	0.457957	12.9189	0.40524	62.4969	0.549871
13.2405	0.37657	62.5795	0.508957	12.664	0.32868	62.5797	0.440557	12.6301	0.36903	62.5803	0.498257	13.3841	0.34085	62.5806	0.457943	12.9355	0.40545	62.5803	0.550171
13.2571	0.37656	62.6624	0.508943	12.6807	0.32914	62.6636	0.441214	12.6467	0.36909	62.6633	0.498343	13.4006	0.34062	62.6633	0.457614	12.9522	0.40528	62.6636	0.549929
13.2738	0.37691	62.746	0.509443	12.6973	0.32934	62.7466	0.4415	12.6633	0.3688	62.7466	0.497929	13.4173	0.34024	62.7466	0.457071	12.9688	0.40566	62.7466	0.550471
13.2905	0.37731	62.8294	0.510014	12.714	0.32879	62.8299	0.440714	12.6801	0.3694	62.8304	0.498786	13.434	0.34108	62.8304	0.458271	12.9855	0.40548	62.8302	0.550214
13.3071	0.37706	62.9127	0.509657	12.7307	0.32912	62.9134	0.441186	12.6967	0.36936	62.9134	0.498729	13.4506	0.34097	62.9132	0.458114	13.0022	0.40583	62.9135	0.550714
13.3239	0.37732	62.9962	0.510029	12.7473	0.3293	62.9965	0.441443	12.7134	0.36915	62.9967	0.498429	13.4673	0.3407	62.9968	0.457729	13.0188	0.40564	62.9968	0.550443
13.3405	0.3775	63.0795	0.510286	12.764	0.32928	63.0798	0.441414	12.7301	0.36956	63.0803	0.499014	13.484	0.34087	63.0804	0.457971	13.0355	0.40586	63.0801	0.550757
13.3572	0.3776	63.1628	0.510429	12.7807	0.3294	63.1633	0.441586	12.7466	0.36983	63.1631	0.4994	13.5006	0.34131	63.1634	0.4586	13.0521	0.40574	63.1634	0.550586
13.3739	0.3776	63.2464	0.510429	12.7973	0.32937	63.2466	0.441543	12.7633	0.36965	63.2467	0.499143	13.5173	0.3411	63.2467	0.4583	13.0688	0.40611	63.2467	0.551114
13.3905	0.37772	63.3297	0.5106	12.814	0.32966	63.3297	0.441957	12.78	0.36989	63.33	0.499486	13.534	0.34085	63.3303	0.457943	13.0854	0.40632	63.3297	0.551414
13.4071	0.37776	63.4125	0.510657	12.8306	0.3294	63.413	0.441586	12.7967	0.3699	63.4135	0.4995	13.5507	0.34105	63.4136	0.458229	13.1022	0.40599	63.4136	0.550943
13.4239	0.37817	63.4963	0.511243	12.8474	0.32963	63.4969	0.441914	12.8133	0.37048	63.4966	0.500329	13.5674	0.34139	63.4972	0.458714	13.1189	0.40628	63.4972	0.551357
13.4405	0.37792	63.5796	0.510886	12.864	0.32993	63.5799	0.442343	12.8299	0.37126	63.5796	0.501443	13.584	0.34124	63.5804	0.4585	13.1355	0.40644	63.5802	0.551586
13.4571	0.37836	63.6626	0.511514	12.8806	0.32988	63.6629	0.442271	12.8467	0.3716	63.6634	0.501929	13.6007	0.34139	63.6637	0.458714	13.1522	0.40675	63.6637	0.552029
13.4739	0.37864	63.7462	0.511914	12.8974	0.3301	63.7467	0.442586	12.8634	0.37171	63.7467	0.502086	13.6174	0.34182	63.747	0.459329	13.1689	0.40649	63.747	0.551657
13.4905	0.37855	63.8295	0.511786	12.914	0.32997	63.83	0.4424	12.88	0.37237	63.8298	0.503029	13.634	0.34163	63.8301	0.459057	13.1855	0.40632	63.8301	0.551414
13.5071	0.37877	63.9126	0.5121	12.9307	0.33035	63.9134	0.442943	12.8967	0.37209	63.9136	0.502629	13.6507	0.34142	63.9136	0.458757	13.2021	0.40655	63.9134	0.551743
13.5237	0.37871	63.9956	0.512014	12.9474	0.33031	63.9969	0.442886	12.9134	0.37214	63.9969	0.5027	13.6672	0.34117	63.9964	0.4584	13.2189	0.40687	63.997	0.5522
13.5405	0.37907	64.0794	0.512529	12.964	0.33033	64.08	0.442914	12.93	0.37246	64.08	0.503157	13.684	0.34198	64.08	0.459557	13.2355	0.40645	64.0802	0.5516
13.5572	0.37879	64.163	0.512129	12.9806	0.33034	64.163	0.442929	12.9467	0.37291	64.1635	0.5038	13.7007	0.342	64.1638	0.459586	13.2522	0.40672	64.1636	0.551986
13.5739	0.37931	64.2463	0.512871	12.9973	0.33055	64.2466	0.443229	12.9633	0.37227	64.2466	0.502886	13.7173	0.34162	64.2469	0.459043	13.2688	0.40703	64.2469	0.552429
13.5905	0.37925	64.3296	0.512786	13.0139	0.33079	64.3296	0.443571	12.9799	0.37226	64.3296	0.502871	13.7339	0.34221	64.3299	0.459886	13.2856	0.40688	64.3304	0.552214
13.6073	0.37971	64.4132	0.513443	13.0307	0.33063	64.4132	0.443343	12.9967	0.37299	64.4134	0.503914	13.7507	0.34233	64.4138	0.460057	13.3022	0.40666	64.4135	0.5519
13.6238	0.37965	64.4959	0.513357	13.0474	0.33101	64.4968	0.443886	13.0133	0.37271	64.4965	0.503514	13.7673	0.34227	64.4968	0.459971	13.3188	0.40688	64.4968	0.552214
13.6405	0.37943	64.5795	0.513043	13.064	0.33107	64.58	0.443971	13.03	0.37261	64.5798	0.503371	13.784	0.34204	64.5801	0.459643	13.3355	0.40729	64.5803	0.5528
13.6572	0.37983	64.6629	0.513614	13.0807	0.33107	64.6634	0.443971	13.0467	0.37337	64.6636	0.504457	13.8008	0.34234	64.6639	0.460071	13.3522	0.40707	64.6636	0.552486
13.6738	0.38008	64.7459	0.513971	13.0973	0.33086	64.7464	0.443671	13.0633	0.37291	64.7467	0.5038	13.8173	0.34272	64.7467	0.460614	13.3689	0.40718	64.7472	0.552643
13.6905	0.37999	64.8297	0.513843	13.114	0.33114	64.8299	0.444071	13.08	0.37287	64.83	0.503743	13.834	0.34265	64.83	0.460514	13.3856	0.40748	64.8306	0.553071
13.7072	0.3803	64.9128	0.514286	13.1307	0.33149	64.9133	0.444571	13.0966	0.37309	64.913	0.504057	13.8506	0.34227	64.9133	0.459971	13.4021	0.40749	64.9133	0.553086
13.7238	0.38032	64.996	0.514314	13.1473	0.33166	64.9966	0.444814	13.1134	0.37333	64.9968	0.5044	13.8673	0.34275	64.9969	0.460657	13.4188	0.40735	64.9966	0.552886
13.7405	0.38047	65.0794	0.514529	13.164	0.3312	65.0801	0.444157	13.13	0.3731	65.0799	0.504071	13.884	0.34299	65.0802	0.461	13.4355	0.40756	65.0804	0.553186
13.7572	0.38043	65.1629	0.514471	13.1807	0.33163	65.1634	0.444771	13.1466	0.37357	65.1632	0.504743	13.9006	0.34268	65.1632	0.460557	13.4521	0.40781	65.1632	0.553543
13.7738	0.38084	65.2459	0.515057	13.1973	0.33204	65.2462	0.445357	13.1634	0.37328	65.2471	0.504329	13.9173	0.34263	65.2468	0.460486	13.4688	0.40773	65.2465	0.553429
13.7905	0.38114	65.3292	0.515486	13.214	0.33161	65.33	0.444743	13.18	0.374	65.3301	0.505357	13.934	0.34316	65.3301	0.461243	13.4855	0.40775	65.3304	0.553457
13.8072	0.38115	65.4131	0.5155	13.2307	0.33177	65.4133	0.444971	13.1966	0.37366	65.4131	0.504871	13.9506	0.34297	65.4134	0.460971	13.5021	0.40787	65.4134	0.553629
13.8238	0.38097	65.4962	0.515243	13.2473	0.33221	65.4964	0.4456	13.2133	0.37363	65.4967	0.504829	13.9673	0.34276	65.4969	0.460671	13.5188	0.40815	65.4967	0.554029
13.8405	0.38153	65.5795	0.516043	13.264	0.33226	65.58	0.445671	13.23	0.37359	65.58	0.504771	13.984	0.34318	65.5803	0.461271	13.5355	0.40815	65.5803	0.554029
13.8572	0.3813	65.6628	0.515714	13.2807	0.33206	65.6633	0.445386	13.2467	0.37431	65.6633	0.5058	14.0007	0.34351	65.6638	0.461743	13.5522	0.40799	65.6636	0.5538
13.8738	0.38164	65.746	0.5162	13.2973	0.33223	65.7466	0.445629	13.2633	0.3741	65.7466	0.5055	14.0174	0.34339	65.7472	0.461571	13.5688	0.40806	65.7469	0.5539
13.8904	0.38155	65.8291	0.516071	13.314	0.33279	65.8299	0.446429	13.28	0.37374	65.8299	0.504986	14.034	0.34331	65.8302	0.461457	13.5855	0.40849	65.8304	0.554514
13.9071	0.38213	65.9126	0.5169	13.3307	0.33234	65.9134	0.445786	13.2967	0.37445	65.9134	0.506	14.0506	0.34338	65.9132	0.461557	13.6022	0.40841	65.9137	0.5544
13.9238	0.38197	65.9962	0.516671	13.3474	0.33246	65.9967	0.445957	13.3133	0.37418	65.9965	0.505614	14.0673	0.34364	65.9968	0.461929	13.6188	0.40858	65.9968	0.554643
13.9405	0.38208	66.0793	0.516829	13.364	0.3329	66.08	0.446586	13.33	0.37439	66.0801	0.505914	14.084	0.34363	66.0803	0.461914	13.6355	0.40873	66.0801	0.554857
13.9572	0.38225	66.1628	0.517071	13.3807	0.33275	66.1633	0.446371	13.3467	0.37425	66.1634	0.505714	14.1006	0.34345	66.1634	0.461657	13.6522	0.40897	66.1636	0.5552
13.9739	0.38256	66.2464	0.517514	13.3973	0.33296	66.2464	0.446671	13.3634	0.37471	66.2469	0.506371	14.1173	0.34377	66.2467	0.462114	13.6688	0.40864	66.2467	0.554729
13.9905	0.3823	66.3294	0.517143	13.414	0.33291	66.33	0.4466	13.3801	0.37473	66.3303	0.5064	14.134	0.34393	66.3303	0.462343	13.6855	0.40876	66.33	0.5549
14.0072	0.38259	66.4128	0.517557	13.4307	0.33345	66.4136	0.447371	13.3967	0.37429	66.4133	0.505771	14.1506	0.34365	66.4133	0.461943	13.7022	0.40899	66.4136	0.555229
14.0239	0.38276	66.4963	0.5178	13.4473	0.33362	66.4966	0.447614	13.4133	0.37464	66.4966	0.506271	14.1672	0.3437	66.4964	0.462014	13.7188	0.40885	66.4966	0.555029
14.0405	0.3832	66.5794	0.518429	13.4639	0.33337	66.5796	0.447257	13.4301	0.37488	66.5804	0.506614	14.184	0.34392	66.5804	0.462329	13.7355	0.40879	66.5802	0.554943
14.0571	0.38297	66.6626	0.5181	13.4807	0.33334	66.6634	0.447214	13.4467	0.37484	66.6634	0.506557	14.2007	0.34407	66.6635	0.462543	13.7522	0.40913	66.6637	0.555429
14.0739	0.38302	66.7462	0.518171	13.4973	0.33354	66.7465	0.4475	13.4633	0.37469	66.7462	0.506343	14.2173	0.34392	66.7468	0.462329	13.7689	0.40929	66.7471	0.555657
14.0905	0.38335	66.8295	0.518643	13.5139	0.33382	66.8295	0.4479	13.48	0.37473	66.83	0.5064	14.2341	0.34394	66.8307	0.462357	13.7855	0.40916	66.8303	0.555471
14.1071	0.3834	66.9126	0.518714	13.5306	0.33385	66.9131	0.447943	13.4966	0.3753	66.9131	0.507214	14.2507	0.34444	66.9137	0.463071	13.8023	0.40927	66.9139	0.555629
14.1238	0.38342	66.9962	0.518743	13.5473	0.33409	66.9966	0.448286	13.5132	0.37492	66.9962	0.506671	14.2673	0.34433	66.9967	0.462914	13.8188	0.40967	66.9967	0.5562
14.1405	0.3836	67.0797	0.519	13.564	0.33414	67.0799	0.448357	13.53	0.37529	67.08	0.5072	14.284	0.34379	67.0803	0.462143	13.8355	0.40969	67.08	0.556229
14.1571	0.38398	67.1624	0.519543	13.5807	0.33433	67.1633	0.448629	13.5467	0.37545	67.1636	0.507429	14.3007	0.34443	67.1636	0.463057	13.8521	0.40959	67.1633	0.556086
14.1738	0.38402	67.246	0.5196	13.5974	0.33402	67.2469	0.448186	13.5634	0.37546	67.2469	0.507443	14.3173	0.34465	67.2466	0.463371	13.8688	0.4094	67.2469	0.555814
14.1906	0.3838	67.3299	0.519286	13.614	0.33425	67.3299	0.448514	13.58	0.37546	67.3302	0.507443	14.334	0.34438	67.3302	0.462986	13.8854	0.40985	67.3299	0.556457
14.2071	0.38427	67.4127	0.519957	13.6307	0.33462	67.4132	0.449043	13.5967	0.37513	67.4134	0.506971	14.3507	0.34434	67.4135	0.462929	13.9022	0.40983	67.4135	0.556429
14.2239	0.38428	67.4963	0.519971	13.6474	0.33472	67.4967	0.449186	13.6134	0.37581	67.4968	0.507943	14.3674	0.34453	67.497	0.4632	13.9189	0.40963	67.497	0.556143
14.2405	0.38441	67.5795	0.520157	13.664	0.33427	67.58	0.448543	13.63	0.37561	67.5798	0.507657	14.384	0.34488	67.5801	0.4637	13.9355	0.40978	67.5801	0.556357
14.2571	0.38437	67.6625	0.5201	13.6806	0.33487	67.6631	0.4494	13.6467	0.37549	67.6634	0.507486	14.4007	0.34422	67.6637	0.462757	13.9521	0.40982	67.6631	0.556414
14.2738	0.38486	67.7458	0.5208	13.6974	0.33465	67.7467	0.449086	13.6633	0.37586	67.7467	0.508014	14.4174	0.34465	67.747	0.463371	13.9688	0.41038	67.7469	0.557214
14.2905	0.38482	67.8295	0.520743	13.714	0.33479	67.83	0.449286	13.6799	0.37626	67.8297	0.508586	14.434	0.34491	67.8303	0.463743	13.9856	0.41013	67.8305	0.556857
14.3072	0.3848	67.9128	0.520714	13.7306	0.33469	67.913	0.449143	13.6967	0.376	67.9135	0.508214	14.4507	0.34481	67.9138	0.4636	14.0022	0.41006	67.9138	0.556757
14.3238	0.38459	67.9958	0.520414	13.7473	0.3352	67.9966	0.449871	13.7133	0.37575	67.9966	0.507857	14.4673	0.34446	67.9969	0.4631	14.0189	0.41045	67.9971	0.557314
14.3405	0.38509	68.0793	0.521129	13.764	0.33516	68.0799	0.449814	13.7299	0.37613	68.0796	0.5084	14.4839	0.34526	68.0799	0.464243	14.0356	0.41037	68.0804	0.5572
14.3572	0.38496	68.1629	0.520943	13.7807	0.33499	68.1632	0.449571	13.7467	0.37611	68.1634	0.508371	14.5007	0.34496	68.1638	0.463814	14.0521	0.41015	68.1632	0.556886
14.3738	0.38519	68.2459	0.521271	13.7974	0.3355	68.2471	0.4503	13.7634	0.37642	68.2468	0.508814	14.5174	0.34494	68.2471	0.463786	14.0688	0.41038	68.2468	0.557214
14.3905	0.38549	68.3293	0.5217	13.814	0.33556	68.3298	0.450386	13.78	0.37588	68.3301	0.508043	14.5339	0.34501	68.3299	0.463886	14.0855	0.41061	68.3303	0.557543
14.4072	0.38538	68.4129	0.521543	13.8307	0.33557	68.4133	0.4504	13.7967	0.37647	68.4136	0.508886	14.5507	0.34502	68.4136	0.4639	14.1021	0.4105	68.4134	0.557386
14.4238	0.3857	68.4962	0.522	13.8473	0.33542	68.4964	0.450186	13.8133	0.37655	68.4967	0.509	14.5674	0.3452	68.497	0.464157	14.1188	0.41074	68.4967	0.557729
14.4405	0.38555	68.5797	0.521786	13.864	0.33571	68.5797	0.4506	13.83	0.37649	68.58	0.508914	14.584	0.34519	68.5803	0.464143	14.1355	0.41084	68.5803	0.557871
14.4572	0.38607	68.663	0.522529	13.8806	0.33584	68.663	0.450786	13.8467	0.37645	68.6633	0.508857	14.6007	0.34516	68.6636	0.4641	14.1521	0.41124	68.6633	0.558443
14.4738	0.38602	68.746	0.522457	13.8972	0.33569	68.746	0.450571	13.8633	0.37669	68.7466	0.5092	14.6173	0.34552	68.7469	0.464614	14.1688	0.41081	68.7466	0.557829
14.4905	0.3864	68.8294	0.523	13.914	0.33564	68.8301	0.4505	13.88	0.37707	68.8299	0.509743	14.6341	0.34556	68.8304	0.464671	14.1855	0.41088	68.8304	0.557929
14.5073	0.38631	68.9132	0.522871	13.9307	0.33587	68.9134	0.450829	13.8966	0.37673	68.9129	0.509257	14.6507	0.34514	68.9135	0.464071	14.2022	0.41118	68.9135	0.558357
14.5237	0.38619	68.9957	0.5227	13.9473	0.33618	68.9962	0.451271	13.9133	0.37686	68.9967	0.509443	14.6673	0.34533	68.9968	0.464343	14.2188	0.41106	68.9968	0.558186
14.5405	0.38653	69.0792	0.523186	13.964	0.33619	69.08	0.451286	13.93	0.37724	69.0801	0.509986	14.684	0.34546	69.0803	0.464529	14.2355	0.41127	69.0803	0.558486
14.5572	0.38688	69.1631	0.523686	13.9807	0.33612	69.1633	0.451186	13.9466	0.37721	69.1631	0.509943	14.7006	0.34568	69.1634	0.464843	14.2522	0.41144	69.1637	0.558729
14.5738	0.3868	69.2459	0.523571	13.9973	0.33628	69.2464	0.451414	13.9634	0.3769	69.2469	0.5095	14.7173	0.34512	69.2467	0.464043	14.2688	0.41178	69.2467	0.559214
14.5904	0.38672	69.3291	0.523457	14.0141	0.33669	69.3302	0.452	13.98	0.37733	69.33	0.510114	14.734	0.34546	69.3303	0.464529	14.2855	0.41163	69.3302	0.559
14.6072	0.38712	69.4128	0.524029	14.0307	0.33649	69.4133	0.451714	13.9967	0.37728	69.4133	0.510043	14.7506	0.34601	69.4133	0.465314	14.3022	0.41157	69.4138	0.558914
14.6239	0.3872	69.4963	0.524143	14.0473	0.33634	69.4966	0.4515	14.0134	0.37745	69.4968	0.510286	14.7673	0.34588	69.4969	0.465129	14.3188	0.41199	69.4966	0.559514
14.6405	0.38745	69.5793	0.5245	14.0639	0.33704	69.5796	0.4525	14.03	0.37749	69.5799	0.510343	14.7839	0.34576	69.5799	0.464957	14.3355	0.41213	69.5802	0.559714
14.6572	0.38771	69.6629	0.524871	14.0807	0.33691	69.6632	0.452314	14.0467	0.37756	69.6634	0.510443	14.8006	0.34566	69.6633	0.464814	14.3522	0.4119	69.6635	0.559386
14.6739	0.38771	69.7465	0.524871	14.0974	0.33688	69.7467	0.452271	14.0633	0.37771	69.7465	0.510657	14.8174	0.34599	69.7471	0.465286	14.3688	0.41222	69.7468	0.559843
14.6905	0.38767	69.8295	0.524814	14.1139	0.33664	69.8295	0.451929	14.08	0.37762	69.8301	0.510529	14.834	0.34576	69.8303	0.464957	14.3855	0.41252	69.8301	0.560271
14.7071	0.38809	69.9125	0.525414	14.1307	0.33697	69.9133	0.4524	14.0967	0.37761	69.9134	0.510514	14.8507	0.34604	69.9137	0.465357	14.4022	0.41258	69.9136	0.560357
14.7238	0.38814	69.9961	0.525486	14.1473	0.33721	69.9964	0.452743	14.1133	0.37767	69.9964	0.5106	14.8674	0.34641	69.9972	0.465886	14.4189	0.4127	69.997	0.560529
14.7405	0.38794	70.0794	0.5252	14.164	0.33705	70.0797	0.452514	14.13	0.3778	70.08	0.510786	14.884	0.34635	70.0803	0.4658	14.4355	0.41274	70.0803	0.560586
14.7571	0.38812	70.1624	0.525457	14.1807	0.33745	70.1636	0.453086	14.1467	0.37748	70.1633	0.510329	14.9007	0.34649	70.1636	0.466	14.4522	0.41289	70.1636	0.5608
14.7738	0.38838	70.2461	0.525829	14.1973	0.33764	70.2466	0.453357	14.1633	0.37774	70.2464	0.5107	14.9173	0.34613	70.2466	0.465486	14.4688	0.41318	70.2469	0.561214
14.7905	0.38871	70.3294	0.5263	14.2139	0.3374	70.3296	0.453014	14.1801	0.37795	70.3304	0.511	14.934	0.34656	70.3302	0.4661	14.4855	0.41312	70.3299	0.561129
14.8071	0.38849	70.4126	0.525986	14.2308	0.33745	70.4137	0.453086	14.1967	0.37818	70.4134	0.511329	14.9507	0.34673	70.4135	0.466343	14.5022	0.4134	70.4137	0.561529
14.8239	0.38876	70.4965	0.526371	14.2473	0.33767	70.4965	0.4534	14.2133	0.37797	70.4965	0.511029	14.9673	0.34623	70.4965	0.465629	14.5188	0.41362	70.4968	0.561843
14.8405	0.38924	70.5795	0.527057	14.2639	0.33767	70.5795	0.4534	14.2301	0.37829	70.5803	0.511486	14.984	0.34651	70.5804	0.466029	14.5354	0.41355	70.5798	0.561743
14.8572	0.38942	70.6631	0.527314	14.2807	0.33782	70.6633	0.453614	14.2467	0.37781	70.6634	0.5108	15.0007	0.34696	70.6637	0.466671	14.5521	0.41371	70.6634	0.561971
14.8739	0.38927	70.7464	0.5271	14.2973	0.33772	70.7467	0.453471	14.2633	0.37705	70.7464	0.509714	15.0173	0.34639	70.7467	0.465857	14.5688	0.41379	70.7467	0.562086
14.8905	0.38938	70.8294	0.527257	14.314	0.338	70.8297	0.453871	14.28	0.37731	70.8302	0.510086	15.0341	0.34651	70.8306	0.466029	14.5855	0.41421	70.83	0.562686
14.9071	0.38952	70.9124	0.527457	14.3306	0.33845	70.913	0.454514	14.2967	0.37768	70.9135	0.510614	15.0507	0.34699	70.9136	0.466714	14.6022	0.41417	70.9136	0.562629
14.9238	0.38988	70.996	0.527971	14.3473	0.33807	70.9966	0.453971	14.3133	0.37812	70.9966	0.511243	15.0673	0.34715	70.9969	0.466943	14.6188	0.4144	70.9969	0.562957
14.9405	0.38959	71.0794	0.527557	14.364	0.3382	71.0799	0.454157	14.3299	0.37825	71.0797	0.511429	15.084	0.34652	71.0804	0.466043	14.6356	0.41461	71.0804	0.563257
14.9572	0.39025	71.1629	0.5285	14.3807	0.33838	71.1632	0.454414	14.3466	0.37837	71.1632	0.5116	15.1007	0.34647	71.1635	0.465971	14.6522	0.41468	71.1635	0.563357
14.9739	0.39046	71.2463	0.5288	14.3974	0.33831	71.2468	0.454314	14.3634	0.37878	71.2468	0.512186	15.1173	0.34711	71.2468	0.466886	14.6689	0.4145	71.2471	0.5631
14.9905	0.39021	71.3295	0.528443	14.414	0.33827	71.33	0.454257	14.38	0.37863	71.3301	0.511971	15.134	0.34714	71.3301	0.466929	14.6855	0.41479	71.3301	0.563514
15.0071	0.39037	71.4125	0.528671	14.4307	0.33844	71.4133	0.4545	14.3967	0.37841	71.4136	0.511657	15.1506	0.34701	71.4134	0.466743	14.7021	0.41516	71.4134	0.564043
15.0238	0.39047	71.4959	0.528814	14.4474	0.33863	71.4969	0.454771	14.4134	0.3789	71.4969	0.512357	15.1673	0.34712	71.4967	0.4669	14.7188	0.41506	71.4969	0.5639
15.0405	0.39082	71.5797	0.529314	14.4641	0.33866	71.5802	0.454814	14.43	0.37909	71.58	0.512629	15.184	0.3475	71.58	0.467443	14.7355	0.41511	71.5803	0.563971
15.0572	0.39077	71.6628	0.529243	14.4806	0.33883	71.6628	0.455057	14.4467	0.37879	71.6636	0.5122	15.2007	0.34738	71.6636	0.467271	14.7521	0.41516	71.6633	0.564043
15.0738	0.39102	71.746	0.5296	14.4973	0.33864	71.7466	0.454786	14.4634	0.37904	71.7468	0.512557	15.2173	0.34713	71.7469	0.466914	14.7689	0.41565	71.7472	0.564743
15.0906	0.39134	71.8299	0.530057	14.514	0.33911	71.8299	0.455457	14.4799	0.37911	71.8293	0.512657	15.2339	0.3474	71.8299	0.4673	14.7855	0.41537	71.8302	0.564343
15.1071	0.39153	71.9126	0.530329	14.5306	0.33907	71.9129	0.4554	14.4967	0.37915	71.9134	0.512714	15.2507	0.34803	71.9137	0.4682	14.8021	0.41553	71.9132	0.564571
15.1238	0.39149	71.9959	0.530271	14.5474	0.33938	71.9967	0.455843	14.5134	0.37924	71.9967	0.512843	15.2674	0.34746	71.9971	0.467386	14.8189	0.41564	71.9971	0.564729
15.1405	0.39132	72.0793	0.530029	14.564	0.33916	72.0798	0.455529	14.53	0.37928	72.0798	0.5129	15.284	0.34743	72.0801	0.467343	14.8355	0.416	72.0801	0.565243
15.1572	0.39185	72.1629	0.530786	14.5806	0.33905	72.1631	0.455371	14.5467	0.37937	72.1634	0.513029	15.3008	0.34772	72.1639	0.467757	14.8522	0.41595	72.1637	0.565171
15.1738	0.39204	72.2462	0.531057	14.5973	0.33937	72.2464	0.455829	14.5633	0.37953	72.2467	0.513257	15.3174	0.34807	72.247	0.468257	14.8689	0.41587	72.2472	0.565057
15.1905	0.39225	72.3294	0.531357	14.614	0.33945	72.33	0.455943	14.58	0.37961	72.33	0.513371	15.334	0.3477	72.33	0.467729	14.8855	0.41626	72.3303	0.565614
15.2072	0.39229	72.413	0.531414	14.6307	0.33945	72.4133	0.455943	14.5966	0.3795	72.413	0.513214	15.3507	0.34761	72.4136	0.4676	14.9022	0.41655	72.4136	0.566029
15.2239	0.39252	72.4963	0.531743	14.6473	0.33987	72.4966	0.456543	14.6133	0.37956	72.4966	0.5133	15.3673	0.34831	72.4969	0.4686	14.9188	0.41621	72.4966	0.565543
15.2405	0.39268	72.5794	0.531971	14.664	0.33976	72.5802	0.456386	14.63	0.37993	72.5802	0.513829	15.384	0.34816	72.5802	0.468386	14.9355	0.41578	72.5802	0.564929
15.2572	0.39249	72.6629	0.5317	14.6808	0.33965	72.6637	0.456229	14.6467	0.37982	72.6634	0.513671	15.4006	0.34784	72.6633	0.467929	14.9522	0.41631	72.6635	0.565686
15.2738	0.3928	72.7459	0.532143	14.6973	0.33998	72.7462	0.4567	14.6634	0.3798	72.7468	0.513643	15.4173	0.34809	72.7468	0.468286	14.9688	0.41642	72.7465	0.565843
15.2905	0.393	72.8295	0.532429	14.714	0.33988	72.8298	0.456557	14.6801	0.38025	72.8306	0.514286	15.434	0.3486	72.8301	0.469014	14.9855	0.41643	72.8303	0.565857
15.3072	0.39288	72.9131	0.532257	14.7307	0.33977	72.9133	0.4564	14.6966	0.38002	72.9131	0.513957	15.4506	0.34832	72.9132	0.468614	15.0022	0.41642	72.9136	0.565843
15.3238	0.39319	72.9962	0.5327	14.7472	0.33981	72.9962	0.456457	14.7133	0.38029	72.9964	0.514343	15.4673	0.34824	72.9969	0.4685	15.0189	0.41688	72.9969	0.5665
15.3404	0.39322	73.0791	0.532743	14.764	0.34049	73.0797	0.457429	14.73	0.37979	73.08	0.513629	15.4841	0.34852	73.0806	0.4689	15.0356	0.41687	73.0806	0.566486
15.3572	0.39362	73.163	0.533314	14.7807	0.34024	73.1633	0.457071	14.7466	0.38037	73.163	0.514457	15.5007	0.34889	73.1636	0.469429	15.0522	0.41658	73.1636	0.566071
15.3738	0.39349	73.246	0.533129	14.7973	0.34018	73.2463	0.456986	14.7633	0.38031	73.2466	0.514371	15.5174	0.34843	73.2472	0.468771	15.0688	0.41703	73.2466	0.566714
15.3904	0.39357	73.3291	0.533243	14.814	0.34063	73.3299	0.457629	14.78	0.38001	73.3299	0.513943	15.534	0.34844	73.3302	0.468786	15.0855	0.41715	73.3304	0.566886
15.4071	0.394	73.4126	0.533857	14.8307	0.34081	73.4132	0.457886	14.7966	0.38065	73.4132	0.514857	15.5505	0.3488	73.4129	0.4693	15.1022	0.41748	73.4135	0.567357
15.4238	0.39388	73.4959	0.533686	14.8474	0.34031	73.4968	0.457171	14.8134	0.38094	73.4968	0.515271	15.5673	0.34911	73.4968	0.469743	15.1188	0.41725	73.4968	0.567029
15.4405	0.39404	73.5793	0.533914	14.864	0.34049	73.58	0.457429	14.83	0.38068	73.5801	0.5149	15.584	0.34868	73.5804	0.469129	15.1355	0.41759	73.5801	0.567514
15.4571	0.3941	73.6625	0.534	14.8806	0.34098	73.6631	0.458129	14.8467	0.38041	73.6634	0.514514	15.6006	0.34901	73.6634	0.4696	15.1521	0.41759	73.6634	0.567514
15.4739	0.39462	73.7464	0.534743	14.8973	0.34103	73.7464	0.4582	14.8634	0.38112	73.7469	0.515529	15.6174	0.34913	73.7469	0.469771	15.1689	0.4177	73.7469	0.567671
15.4906	0.39437	73.8297	0.534386	14.914	0.34104	73.83	0.458214	14.88	0.3812	73.83	0.515643	15.634	0.34932	73.8303	0.470043	15.1854	0.4174	73.8297	0.567243
15.5072	0.39466	73.9128	0.5348	14.9307	0.34128	73.9133	0.458557	14.8967	0.38062	73.9133	0.514814	15.6506	0.3492	73.9133	0.469871	15.2022	0.41808	73.9136	0.568214
15.5239	0.39468	73.9963	0.534829	14.9474	0.34173	73.9969	0.4592	14.9133	0.38115	73.9966	0.515571	15.6673	0.34935	73.9966	0.470086	15.2188	0.41804	73.9969	0.568157
15.5405	0.39508	74.0794	0.5354	14.9639	0.34129	74.0796	0.458571	14.93	0.38121	74.0799	0.515657	15.684	0.34952	74.0802	0.470329	15.2354	0.41784	74.0799	0.567871
15.5571	0.395	74.1626	0.535286	14.9807	0.3417	74.1632	0.459157	14.9467	0.38133	74.1634	0.515829	15.7007	0.34953	74.1635	0.470343	15.2522	0.41783	74.1637	0.567857
15.5739	0.39479	74.2463	0.534986	14.9974	0.34176	74.2467	0.459243	14.9633	0.38132	74.2463	0.515814	15.7173	0.34931	74.2468	0.470029	15.2689	0.4185	74.247	0.568814
15.5905	0.39532	74.3295	0.535743	15.0139	0.34198	74.3295	0.459557	14.98	0.37931	74.3301	0.512943	15.734	0.3498	74.3303	0.470729	15.2855	0.41832	74.3301	0.568557
15.6071	0.39534	74.4125	0.535771	15.0307	0.3418	74.4137	0.4593	14.9967	0.38043	74.4134	0.514543	15.7508	0.35	74.4139	0.471014	15.3023	0.41821	74.4139	0.5684
15.6238	0.39555	74.4962	0.536071	15.0474	0.34209	74.4969	0.459714	15.0133	0.38059	74.4964	0.514771	15.7673	0.34959	74.4967	0.470429	15.3188	0.41849	74.4969	0.5688
15.6405	0.39547	74.5794	0.535957	15.064	0.34232	74.58	0.460043	15.03	0.3808	74.5802	0.515071	15.784	0.34956	74.58	0.470386	15.3355	0.41875	74.58	0.569171
15.6571	0.39585	74.6625	0.5365	15.0807	0.3424	74.6633	0.460157	15.0467	0.38109	74.6635	0.515486	15.8007	0.34982	74.6636	0.470757	15.3522	0.41868	74.6636	0.569071
15.6739	0.39586	74.7463	0.536514	15.0973	0.34235	74.7466	0.460086	15.0633	0.38146	74.7466	0.516014	15.8173	0.35017	74.7466	0.471257	15.3688	0.41861	74.7469	0.568971
15.6905	0.39588	74.8296	0.536543	15.1139	0.3423	74.8296	0.460014	15.08	0.38134	74.8299	0.515843	15.834	0.34991	74.8304	0.470886	15.3855	0.41903	74.8302	0.569571
15.7072	0.39617	74.9129	0.536957	15.1306	0.34253	74.9129	0.460343	15.0967	0.38105	74.9134	0.515429	15.8507	0.34988	74.9135	0.470843	15.4022	0.41937	74.9135	0.570057
15.7239	0.39632	74.9962	0.537171	15.1473	0.34282	74.9965	0.460757	15.1133	0.38139	74.9963	0.515914	15.8673	0.35024	74.9968	0.471357	15.4188	0.41906	74.9965	0.569614
15.7405	0.39602	75.0795	0.536743	15.164	0.34257	75.08	0.4604	15.13	0.38166	75.0798	0.5163	15.884	0.35013	75.0803	0.4712	15.4355	0.41934	75.0801	0.570014
15.7571	0.39593	75.1626	0.536614	15.1807	0.34292	75.1633	0.4609	15.1467	0.38138	75.1634	0.5159	15.9006	0.34993	75.1634	0.470914	15.4521	0.41955	75.1632	0.570314
15.7738	0.39651	75.2459	0.537443	15.1974	0.34335	75.2466	0.461514	15.1633	0.38135	75.2467	0.515857	15.9173	0.35018	75.2467	0.471271	15.4688	0.4196	75.2469	0.570386
15.7905	0.39661	75.3294	0.537586	15.214	0.34316	75.33	0.461243	15.18	0.38201	75.33	0.5168	15.934	0.35046	75.3302	0.471671	15.4856	0.41976	75.3306	0.570614
15.8072	0.39661	75.4127	0.537586	15.2306	0.34307	75.413	0.461114	15.1967	0.38201	75.4133	0.5168	15.9507	0.35037	75.4136	0.471543	15.5022	0.41984	75.4136	0.570729
15.8238	0.39675	75.4958	0.537786	15.2473	0.34318	75.4966	0.461271	15.2134	0.38196	75.4968	0.516729	15.9674	0.35043	75.4972	0.471629	15.5189	0.41984	75.4972	0.570729
15.8405	0.39708	75.5796	0.538257	15.264	0.34364	75.5799	0.461929	15.23	0.38192	75.5799	0.516671	15.984	0.35059	75.5802	0.471857	15.5356	0.4202	75.5804	0.571243
15.8571	0.39711	75.6626	0.5383	15.2807	0.34358	75.6632	0.461843	15.2466	0.38224	75.6632	0.517129	16.0007	0.35073	75.6635	0.472057	15.5521	0.42018	75.6632	0.571214
15.8738	0.3971	75.7459	0.538286	15.2974	0.34385	75.7467	0.462229	15.2634	0.38228	75.7467	0.517186	16.0174	0.3506	75.747	0.471871	15.5688	0.42044	75.7468	0.571586
15.8906	0.39715	75.8298	0.538357	15.314	0.34405	75.83	0.462514	15.28	0.38209	75.83	0.516914	16.0339	0.35042	75.8299	0.471614	15.5855	0.42065	75.8301	0.571886
15.9071	0.39761	75.9125	0.539014	15.3306	0.34431	75.9131	0.462886	15.2967	0.38238	75.9137	0.517329	16.0506	0.35078	75.9134	0.472129	15.6021	0.42067	75.9134	0.571914
15.9238	0.39758	75.9962	0.538971	15.3474	0.34404	75.9967	0.4625	15.3133	0.38258	75.9967	0.517614	16.0674	0.35075	75.997	0.472086	15.6189	0.4207	75.997	0.571957
15.9405	0.39734	76.0797	0.538629	15.364	0.34416	76.0799	0.462671	15.33	0.38221	76.08	0.517086	16.084	0.3509	76.08	0.4723	15.6355	0.42104	76.0802	0.572443
15.9572	0.39779	76.163	0.539271	15.3806	0.34468	76.163	0.463414	15.3467	0.38226	76.1633	0.517157	16.1007	0.35065	76.1638	0.471943	15.6521	0.4212	76.1633	0.572671
15.9739	0.39803	76.2463	0.539614	15.3973	0.34434	76.2463	0.462929	15.3634	0.38276	76.2468	0.517871	16.1174	0.35085	76.2471	0.472229	15.6688	0.42104	76.2466	0.572443
15.9905	0.39801	76.3293	0.539586	15.414	0.34464	76.3302	0.463357	15.3799	0.38278	76.3296	0.5179	16.134	0.35102	76.3302	0.472471	15.6855	0.42115	76.3302	0.5726
16.0072	0.39792	76.4129	0.539457	15.4307	0.34483	76.4132	0.463629	15.3966	0.38249	76.4132	0.517486	16.1507	0.35087	76.4138	0.472257	15.7022	0.42158	76.4135	0.573214
16.0238	0.39773	76.496	0.539186	15.4473	0.34514	76.4965	0.464071	15.4133	0.38257	76.4967	0.5176	16.1674	0.3509	76.497	0.4723	15.7188	0.42168	76.4968	0.573357
16.0405	0.39825	76.5793	0.539929	15.464	0.34472	76.58	0.463471	15.43	0.38316	76.58	0.518443	16.184	0.35084	76.5801	0.472214	15.7355	0.42132	76.5803	0.572843
16.0572	0.3981	76.6631	0.539714	15.4807	0.34515	76.6633	0.464086	15.4466	0.383	76.6631	0.518214	16.2006	0.35133	76.6634	0.472914	15.7523	0.42174	76.6639	0.573443
16.0738	0.39802	76.7462	0.5396	15.4973	0.34523	76.7464	0.4642	15.4633	0.38278	76.7467	0.5179	16.2173	0.35132	76.7469	0.4729	15.7688	0.42189	76.7467	0.573657
16.0904	0.39848	76.8291	0.540257	15.514	0.3454	76.83	0.464443	15.48	0.38303	76.83	0.518257	16.234	0.35116	76.8303	0.472671	15.7855	0.42231	76.83	0.574257
16.1072	0.39848	76.913	0.540257	15.5307	0.34518	76.9133	0.464129	15.4967	0.38328	76.9133	0.518614	16.2506	0.35145	76.9133	0.473086	15.8022	0.42199	76.9138	0.5738
16.1238	0.39857	76.996	0.540386	15.5473	0.34531	76.9966	0.464314	15.5134	0.38341	76.9968	0.5188	16.2673	0.35137	76.9969	0.472971	15.8187	0.42218	76.9964	0.574071
16.1404	0.39847	77.079	0.540243	15.564	0.34551	77.0799	0.4646	15.53	0.38315	77.0801	0.518429	16.2841	0.35168	77.0804	0.473414	15.8355	0.42257	77.0802	0.574629
16.1573	0.39908	77.1632	0.541114	15.5807	0.34558	77.1634	0.4647	15.5467	0.38341	77.1634	0.5188	16.3006	0.35137	77.1632	0.472971	15.8522	0.42242	77.1637	0.574414
16.1739	0.39907	77.2462	0.5411	15.5973	0.34582	77.2465	0.465043	15.5633	0.38203	77.2465	0.516829	16.3173	0.35182	77.2468	0.473614	15.8688	0.42237	77.2468	0.574343
16.1905	0.39898	77.3295	0.540971	15.614	0.34599	77.3298	0.465286	15.58	0.38234	77.3301	0.517271	16.3341	0.35182	77.3307	0.473614	15.8855	0.42279	77.3303	0.574943
16.2072	0.39937	77.4129	0.541529	15.6307	0.34608	77.4133	0.465414	15.5966	0.38251	77.4131	0.517514	16.3506	0.35173	77.4134	0.473486	15.9021	0.42281	77.4134	0.574971
16.2239	0.39954	77.4964	0.541771	15.6473	0.34623	77.4964	0.465629	15.6133	0.38263	77.4964	0.517686	16.3673	0.35211	77.4969	0.474029	15.9189	0.42285	77.4969	0.575029
16.2405	0.39972	77.5795	0.542029	15.664	0.34603	77.5797	0.465343	15.6301	0.38319	77.5802	0.518486	16.3841	0.35212	77.5806	0.474043	15.9355	0.4229	77.5802	0.5751
16.2571	0.39958	77.6625	0.541829	15.6807	0.3464	77.6636	0.465871	15.6467	0.38276	77.6633	0.517871	16.4006	0.35202	77.6633	0.4739	15.9522	0.42324	77.6636	0.575586
16.2738	0.39987	77.746	0.542243	15.6974	0.34647	77.7468	0.465971	15.6633	0.38285	77.7466	0.518	16.4173	0.35218	77.7466	0.474129	15.9688	0.42314	77.7468	0.575443
16.2905	0.39999	77.8293	0.542414	15.714	0.34685	77.8299	0.466514	15.6801	0.38327	77.8304	0.5186	16.434	0.35249	77.8304	0.474571	15.9855	0.42322	77.8302	0.575557
16.3071	0.40012	77.9126	0.5426	15.7307	0.34661	77.9134	0.466171	15.6967	0.38342	77.9134	0.518814	16.4507	0.35253	77.9135	0.474629	16.0022	0.42329	77.9135	0.575657
16.3239	0.40015	77.9962	0.542643	15.7473	0.34687	77.9965	0.466543	15.7133	0.38314	77.9965	0.518414	16.4673	0.35242	77.9968	0.474471	16.0189	0.42343	77.997	0.575857
16.3405	0.40054	78.0796	0.5432	15.7639	0.34723	78.0795	0.467057	15.7301	0.38339	78.0803	0.518771	16.484	0.35242	78.0801	0.474471	16.0355	0.42361	78.0801	0.576114
16.3571	0.40075	78.1625	0.5435	15.7806	0.34687	78.1631	0.466543	15.7467	0.38364	78.1634	0.519129	16.5007	0.35277	78.1636	0.474971	16.0522	0.42355	78.1636	0.576029
16.3739	0.40048	78.2464	0.543114	15.7973	0.34707	78.2466	0.466829	15.7633	0.38373	78.2464	0.519257	16.5173	0.35258	78.2467	0.4747	16.0689	0.4237	78.2469	0.576243
16.3905	0.40082	78.3294	0.5436	15.814	0.3474	78.3297	0.4673	15.78	0.38362	78.33	0.5191	16.534	0.35258	78.33	0.4747	16.0854	0.42381	78.3298	0.5764
16.4071	0.40102	78.4125	0.543886	15.8307	0.34769	78.4133	0.467714	15.7967	0.3838	78.4135	0.519357	16.5507	0.3526	78.4136	0.474729	16.1022	0.42393	78.4138	0.576571
16.4239	0.40137	78.4963	0.544386	15.8474	0.34738	78.4968	0.467271	15.8133	0.38398	78.4966	0.519614	16.5673	0.35289	78.4969	0.475143	16.1189	0.42398	78.4971	0.576643
16.4405	0.401	78.5794	0.543857	15.8639	0.34758	78.5796	0.467557	15.83	0.38393	78.5799	0.519543	16.584	0.3526	78.5802	0.474729	16.1355	0.42423	78.5802	0.577
16.4571	0.40152	78.6626	0.5446	15.8806	0.34774	78.6629	0.467786	15.8467	0.38389	78.6634	0.519486	16.6007	0.35299	78.6637	0.475286	16.1522	0.42423	78.6637	0.577
16.4738	0.4017	78.7462	0.544857	15.8974	0.34793	78.7467	0.468057	15.8633	0.38431	78.7465	0.520086	16.6174	0.35306	78.7471	0.475386	16.1689	0.4241	78.747	0.576814
16.4905	0.40161	78.8295	0.544729	15.914	0.34764	78.8298	0.467643	15.88	0.38428	78.8298	0.520043	16.634	0.35311	78.8301	0.475457	16.1854	0.42424	78.8298	0.577014
16.5071	0.40189	78.9126	0.545129	15.9307	0.34786	78.9133	0.467957	15.8967	0.38405	78.9136	0.519714	16.6507	0.35317	78.9137	0.475543	16.2021	0.42446	78.9134	0.577329
16.5237	0.40198	78.9956	0.545257	15.9474	0.34804	78.9967	0.468214	15.9133	0.38426	78.9967	0.520014	16.6672	0.35293	78.9964	0.4752	16.2188	0.42466	78.9969	0.577614
16.5405	0.40229	79.0794	0.5457	15.9641	0.34817	79.0802	0.4684	15.93	0.38459	79.0802	0.520486	16.684	0.35349	79.08	0.476	16.2355	0.42433	79.0803	0.577143
16.5572	0.40225	79.163	0.545643	15.9806	0.34807	79.163	0.468257	15.9467	0.38484	79.1635	0.520843	16.7007	0.35326	79.1636	0.475671	16.2521	0.42457	79.1633	0.577486
16.5738	0.40243	79.246	0.5459	15.9973	0.34817	79.2463	0.4684	15.9634	0.38443	79.2468	0.520257	16.7173	0.35319	79.2466	0.475571	16.2688	0.42465	79.2469	0.5776
16.5906	0.40257	79.3299	0.5461	16.014	0.34855	79.3299	0.468943	15.98	0.38448	79.3299	0.520329	16.7339	0.35327	79.3299	0.475686	16.2856	0.42463	79.3304	0.577571
16.6073	0.4028	79.4134	0.546429	16.0307	0.34807	79.4132	0.468257	15.9966	0.38498	79.4132	0.521043	16.7508	0.35353	79.414	0.476057	16.3021	0.42471	79.4132	0.577686
16.6238	0.40285	79.4959	0.5465	16.0474	0.3485	79.4968	0.468871	16.0133	0.38478	79.4965	0.520757	16.7674	0.35373	79.4971	0.476343	16.3188	0.42495	79.4968	0.578029
16.6405	0.40283	79.5793	0.546471	16.064	0.34872	79.58	0.469186	16.03	0.38477	79.58	0.520743	16.784	0.35331	79.5801	0.475743	16.3355	0.42488	79.5803	0.577929
16.6572	0.40322	79.6628	0.547029	16.0806	0.34863	79.6631	0.469057	16.0467	0.385	79.6633	0.521071	16.8007	0.35337	79.6636	0.475829	16.3521	0.42511	79.6634	0.578257
16.6737	0.40337	79.7456	0.547243	16.0973	0.34862	79.7466	0.469043	16.0633	0.3853	79.7467	0.5215	16.8174	0.35406	79.7472	0.476814	16.3688	0.42522	79.7469	0.578414
16.6905	0.40361	79.8295	0.547586	16.1141	0.34877	79.8303	0.469257	16.0799	0.38524	79.8297	0.521414	16.834	0.35364	79.83	0.476214	16.3855	0.4253	79.8303	0.578529
16.7071	0.40346	79.9125	0.547371	16.1306	0.34899	79.913	0.469571	16.0967	0.3854	79.9133	0.521643	16.8506	0.35355	79.9133	0.476086	16.4021	0.42549	79.9133	0.5788
16.7238	0.40369	79.996	0.5477	16.1473	0.34924	79.9966	0.469929	16.1134	0.38572	79.9968	0.5221	16.8674	0.35416	79.9972	0.476957	16.4188	0.42547	79.9968	0.578771
16.7405	0.40398	80.0794	0.548114	16.164	0.3491	80.0802	0.469729	16.13	0.38574	80.0799	0.522129	16.884	0.3539	80.0802	0.476586	16.4355	0.42522	80.0802	0.578414
16.7572	0.40391	80.1629	0.548014	16.1807	0.34922	80.1635	0.4699	16.1467	0.3857	80.1634	0.522071	16.9007	0.35374	80.1635	0.476357	16.4521	0.42551	80.1632	0.578829
16.7738	0.4038	80.2462	0.547857	16.1973	0.34944	80.2465	0.470214	16.1634	0.38563	80.247	0.521971	16.9174	0.35359	80.247	0.476143	16.4688	0.42585	80.2465	0.579314
16.7905	0.40424	80.3295	0.548486	16.214	0.34946	80.3301	0.470243	16.18	0.38561	80.33	0.521943	16.934	0.35413	80.3301	0.476914	16.4855	0.42544	80.3303	0.578729
16.8072	0.40423	80.4131	0.548471	16.2307	0.34951	80.4134	0.470314	16.1966	0.38604	80.4131	0.522557	16.9506	0.3539	80.4134	0.476586	16.5021	0.42555	80.4134	0.578886
16.8239	0.40424	80.4964	0.548486	16.2473	0.34976	80.4964	0.470671	16.2133	0.38582	80.4967	0.522243	16.9674	0.35381	80.4973	0.476457	16.5188	0.42607	80.4967	0.579629
16.8404	0.40449	80.5792	0.548843	16.264	0.34983	80.5797	0.470771	16.23	0.38598	80.5802	0.522471	16.984	0.35427	80.5803	0.477114	16.5355	0.42592	80.5802	0.579414
16.8572	0.40471	80.6628	0.549157	16.2807	0.34988	80.6633	0.470843	16.2466	0.38623	80.663	0.522829	17.0007	0.3545	80.6636	0.477443	16.5522	0.42578	80.6638	0.579214
16.8739	0.40488	80.7466	0.5494	16.2973	0.35021	80.7466	0.471314	16.2633	0.38624	80.7466	0.522843	17.0174	0.35429	80.7471	0.477143	16.5688	0.42606	80.7469	0.579614
16.8904	0.40472	80.829	0.549171	16.3139	0.35023	80.8296	0.471343	16.28	0.38624	80.8302	0.522843	17.034	0.35384	80.8302	0.4765	16.5855	0.42648	80.8302	0.580214
16.9072	0.40524	80.9129	0.549914	16.3307	0.35055	80.9135	0.4718	16.2967	0.38643	80.9135	0.523114	17.0506	0.35425	80.9132	0.477086	16.6022	0.42613	80.9137	0.579714
16.9239	0.40524	80.9965	0.549914	16.3473	0.35019	80.9965	0.471286	16.3133	0.38681	80.9965	0.523657	17.0673	0.35466	80.9968	0.477671	16.6188	0.42625	80.9968	0.579886
16.9405	0.40523	81.0795	0.5499	16.364	0.3502	81.0798	0.4713	16.33	0.38678	81.0801	0.523614	17.084	0.3543	81.0801	0.477157	16.6355	0.42629	81.0801	0.579943
16.9572	0.40538	81.1628	0.550114	16.3807	0.35061	81.1634	0.471886	16.3466	0.38642	81.1631	0.5231	17.1006	0.35432	81.1634	0.477186	16.6522	0.42636	81.1637	0.580043
16.9739	0.40568	81.2464	0.550543	16.3973	0.35063	81.2464	0.471914	16.3633	0.38682	81.2467	0.523671	17.1173	0.35465	81.2469	0.477657	16.6688	0.42638	81.2467	0.580071
16.9905	0.40536	81.3295	0.550086	16.414	0.35042	81.3297	0.471614	16.3801	0.38697	81.3303	0.523886	17.134	0.3547	81.3303	0.477729	16.6855	0.42639	81.33	0.580086
17.0072	0.40552	81.413	0.550314	16.4307	0.35051	81.4136	0.471743	16.3967	0.38673	81.4133	0.523543	17.1507	0.3542	81.4136	0.477014	16.7021	0.42663	81.4133	0.580429
17.0238	0.40573	81.4961	0.550614	16.4473	0.351	81.4966	0.472443	16.4133	0.387	81.4966	0.523929	17.1673	0.35448	81.4966	0.477414	16.7188	0.42675	81.4966	0.5806
17.0404	0.40595	81.5791	0.550929	16.4639	0.35089	81.5796	0.472286	16.4301	0.38708	81.5804	0.524043	17.184	0.35486	81.5804	0.477957	16.7355	0.42698	81.5802	0.580929
17.0571	0.40608	81.6627	0.551114	16.4807	0.35071	81.6632	0.472029	16.4467	0.38747	81.6634	0.5246	17.2007	0.35481	81.6635	0.477886	16.7522	0.42658	81.6638	0.580357
17.0739	0.40614	81.7462	0.5512	16.4973	0.35113	81.7465	0.472629	16.4633	0.38698	81.7465	0.5239	17.2173	0.35475	81.7468	0.4778	16.7689	0.42695	81.7471	0.580886
17.0905	0.40648	81.8296	0.551686	16.5139	0.35143	81.8295	0.473057	16.48	0.38723	81.83	0.524257	17.234	0.35499	81.8304	0.478143	16.7855	0.42711	81.8304	0.581114
17.1071	0.40644	81.9125	0.551629	16.5306	0.35109	81.9131	0.472571	16.4967	0.3876	81.9134	0.524786	17.2507	0.35499	81.9136	0.478143	16.8023	0.42692	81.9139	0.580843
17.1238	0.40638	81.9961	0.551543	16.5474	0.35132	81.9969	0.4729	16.5133	0.3875	81.9964	0.524643	17.2673	0.35502	81.9967	0.478186	16.8189	0.42671	81.9969	0.580543
17.1405	0.40685	82.0795	0.552214	16.5641	0.35162	82.0803	0.473329	16.53	0.38745	82.08	0.524571	17.284	0.35456	82.08	0.477529	16.8354	0.42717	82.0797	0.5812
17.1571	0.40697	82.1625	0.552386	16.5806	0.35165	82.163	0.473371	16.5467	0.38759	82.1636	0.524771	17.3006	0.35507	82.1633	0.478257	16.8522	0.42727	82.1636	0.581343
17.1739	0.40704	82.2463	0.552486	16.5974	0.3515	82.2469	0.473157	16.5634	0.38787	82.2468	0.525171	17.3173	0.35504	82.2466	0.478214	16.8689	0.427	82.2472	0.580957
17.1905	0.40701	82.3296	0.552443	16.614	0.35166	82.3299	0.473386	16.58	0.38796	82.3299	0.5253	17.334	0.35515	82.3302	0.478371	16.8855	0.42753	82.3302	0.581714
17.2072	0.40739	82.4129	0.552986	16.6306	0.35218	82.4129	0.474129	16.5966	0.38768	82.4132	0.5249	17.3507	0.35474	82.4135	0.477786	16.9022	0.42745	82.4135	0.5816
17.2238	0.40743	82.4962	0.553043	16.6473	0.35207	82.4965	0.473971	16.6134	0.38804	82.4967	0.525414	17.3673	0.3555	82.4968	0.478871	16.9189	0.42732	82.497	0.581414
17.2405	0.40743	82.5795	0.553043	16.664	0.35199	82.5798	0.473857	16.63	0.38783	82.5798	0.525114	17.384	0.35548	82.5801	0.478843	16.9355	0.42739	82.5801	0.581514
17.2571	0.40767	82.6626	0.553386	16.6806	0.35233	82.6631	0.474343	16.6467	0.38771	82.6634	0.524943	17.4007	0.3552	82.6637	0.478443	16.9521	0.42762	82.6634	0.581843
17.2738	0.40754	82.7462	0.5532	16.6974	0.35235	82.7467	0.474371	16.6633	0.38796	82.7467	0.5253	17.4173	0.35529	82.7469	0.478571	16.9688	0.42745	82.7469	0.5816
17.2905	0.40784	82.8295	0.553629	16.714	0.35245	82.8297	0.474514	16.68	0.38801	82.83	0.525371	17.434	0.35559	82.8303	0.479	16.9855	0.42747	82.8303	0.581629
17.3072	0.40763	82.9128	0.553329	16.7306	0.3525	82.913	0.474586	16.6967	0.38825	82.9133	0.525714	17.4507	0.35584	82.9136	0.479357	17.0022	0.42771	82.9138	0.581971
17.3238	0.40774	82.9961	0.553486	16.7473	0.35266	82.9966	0.474814	16.7133	0.3878	82.9963	0.525071	17.4673	0.35542	82.9968	0.478757	17.0189	0.42787	82.9971	0.5822
17.3405	0.40802	83.0794	0.553886	16.764	0.35292	83.0799	0.475186	16.73	0.38804	83.0799	0.525414	17.484	0.35571	83.0802	0.479171	17.0356	0.42771	83.0804	0.581971
17.3572	0.40804	83.1629	0.553914	16.7807	0.35294	83.1635	0.475214	16.7467	0.38848	83.1635	0.526043	17.5007	0.35578	83.1635	0.479271	17.0521	0.42768	83.1632	0.581929
17.3738	0.40812	83.246	0.554029	16.7974	0.3528	83.247	0.475014	16.7633	0.38867	83.2467	0.526314	17.5173	0.35586	83.2468	0.479386	17.0688	0.42789	83.2468	0.582229
17.3905	0.40834	83.3293	0.554343	16.814	0.35292	83.33	0.475186	16.78	0.3886	83.3301	0.526214	17.5339	0.35571	83.3298	0.479171	17.0855	0.42809	83.3303	0.582514
17.4072	0.40845	83.4131	0.5545	16.8306	0.35343	83.4131	0.475914	16.7967	0.38865	83.4136	0.526286	17.5507	0.35578	83.4136	0.479271	17.1021	0.42817	83.4134	0.582629
17.4238	0.40855	83.4962	0.554643	16.8473	0.35331	83.4964	0.475743	16.8134	0.38929	83.4969	0.5272	17.5674	0.35619	83.4969	0.479857	17.1188	0.42778	83.4969	0.582071
17.4406	0.40876	83.5799	0.554943	16.864	0.35315	83.58	0.475514	16.83	0.38933	83.58	0.527257	17.584	0.35575	83.58	0.479229	17.1355	0.42836	83.5803	0.5829
17.4572	0.40879	83.663	0.554986	16.8806	0.35343	83.663	0.475914	16.8466	0.38927	83.663	0.527171	17.6007	0.35605	83.6636	0.479657	17.1521	0.42845	83.6633	0.583029
17.4738	0.40903	83.7461	0.555329	16.8973	0.35374	83.7463	0.476357	16.8634	0.38852	83.7468	0.5261	17.6174	0.35628	83.7472	0.479986	17.1688	0.42835	83.7469	0.582886
17.4905	0.40904	83.8294	0.555343	16.9141	0.3535	83.8304	0.476014	16.88	0.38899	83.8299	0.526771	17.634	0.35634	83.8304	0.480071	17.1855	0.42823	83.8304	0.582714
17.5071	0.40919	83.9127	0.555557	16.9307	0.35385	83.9132	0.476514	16.8966	0.38923	83.9129	0.527114	17.6507	0.35604	83.9135	0.479643	17.2021	0.42867	83.9132	0.583343
17.5237	0.40908	83.9957	0.5554	16.9473	0.35404	83.9965	0.476786	16.9134	0.389	83.9971	0.526786	17.6674	0.35625	83.9971	0.479943	17.2188	0.42876	83.9968	0.583471
17.5405	0.40959	84.0793	0.556129	16.964	0.35382	84.08	0.476471	16.93	0.38943	84.08	0.5274	17.684	0.35652	84.0804	0.480329	17.2355	0.42844	84.0804	0.583014
17.5572	0.40948	84.1631	0.555971	16.9807	0.35382	84.1634	0.476471	16.9466	0.38976	84.1631	0.527871	17.7006	0.35661	84.1634	0.480457	17.2521	0.4292	84.1634	0.5841
17.5738	0.40949	84.2462	0.555986	16.9973	0.35395	84.2464	0.476657	16.9634	0.38952	84.2469	0.527529	17.7173	0.35627	84.2469	0.479971	17.2688	0.42882	84.2467	0.583557
17.5905	0.41009	84.3295	0.556843	17.0141	0.35427	84.3303	0.477114	16.98	0.38942	84.33	0.527386	17.734	0.35662	84.33	0.480471	17.2855	0.42893	84.3302	0.583714
17.6072	0.41012	84.413	0.556886	17.0307	0.35418	84.4133	0.476986	16.9967	0.38974	84.4133	0.527843	17.7506	0.3569	84.4133	0.480871	17.3022	0.42911	84.4136	0.583971
17.6239	0.41022	84.4963	0.557029	17.0473	0.35426	84.4966	0.4771	17.0134	0.38973	84.4968	0.527829	17.7673	0.35689	84.4969	0.480857	17.3188	0.42911	84.4966	0.583971
17.6405	0.41004	84.5794	0.556771	17.0639	0.35466	84.5796	0.477671	17.03	0.38978	84.5799	0.5279	17.7839	0.35676	84.5799	0.480671	17.3354	0.42949	84.5799	0.584514
17.6572	0.41046	84.6629	0.557371	17.0807	0.3547	84.6632	0.477729	17.0467	0.3898	84.6635	0.527929	17.8006	0.35686	84.6632	0.480814	17.3522	0.42941	84.6635	0.5844
17.6739	0.41067	84.7462	0.557671	17.0973	0.3546	84.7465	0.477586	17.0633	0.38998	84.7465	0.528186	17.8174	0.35701	84.7471	0.481029	17.3688	0.42936	84.7468	0.584329
17.6905	0.41071	84.8296	0.557729	17.1139	0.3547	84.8296	0.477729	17.08	0.38987	84.8301	0.528029	17.834	0.35675	84.8303	0.480657	17.3855	0.42976	84.8301	0.5849
17.7071	0.41091	84.9126	0.558014	17.1307	0.35508	84.9134	0.478271	17.0966	0.39001	84.9131	0.528229	17.8507	0.35699	84.9136	0.481	17.4022	0.42971	84.9139	0.584829
17.7238	0.41103	84.9962	0.558186	17.1473	0.35497	84.9964	0.478114	17.1133	0.39029	84.9964	0.528629	17.8674	0.35736	84.9973	0.481529	17.4188	0.42961	84.9969	0.584686
17.7405	0.41119	85.0795	0.558414	17.164	0.35482	85.0797	0.4779	17.1301	0.39022	85.0803	0.528529	17.8841	0.35733	85.0806	0.481486	17.4355	0.42988	85.0803	0.585071
17.7571	0.41116	85.1625	0.558371	17.1807	0.35496	85.1636	0.4781	17.1467	0.39016	85.1633	0.528443	17.9006	0.35686	85.1633	0.480814	17.4522	0.43002	85.1636	0.585271
17.7738	0.41142	85.2461	0.558743	17.1973	0.35522	85.2466	0.478471	17.1633	0.39024	85.2463	0.528557	17.9173	0.35731	85.2466	0.481457	17.4688	0.43041	85.2469	0.585829
17.7904	0.41149	85.3291	0.558843	17.214	0.35501	85.3299	0.478171	17.1801	0.3906	85.3304	0.529071	17.934	0.35728	85.3304	0.481414	17.4855	0.43024	85.3302	0.585586
17.8071	0.41163	85.4127	0.559043	17.2308	0.35541	85.4137	0.478743	17.1967	0.39077	85.4134	0.529314	17.9507	0.35717	85.4135	0.481257	17.5022	0.43049	85.4135	0.585943
17.8239	0.41183	85.4962	0.559329	17.2473	0.35549	85.4965	0.478857	17.2133	0.39053	85.4965	0.528971	17.9673	0.3569	85.4965	0.480871	17.5188	0.43064	85.4968	0.586157
17.8405	0.41202	85.5795	0.5596	17.264	0.35536	85.5798	0.478671	17.2301	0.39067	85.5804	0.529171	17.984	0.35734	85.5804	0.4815	17.5355	0.43028	85.5801	0.585643
17.8572	0.41224	85.6629	0.559914	17.2807	0.35545	85.6634	0.4788	17.2466	0.39114	85.6631	0.529843	18.0007	0.35738	85.6636	0.481557	17.5522	0.4305	85.6636	0.585957
17.8739	0.4121	85.7464	0.559714	17.2973	0.35551	85.7464	0.478886	17.2633	0.391	85.7464	0.529643	18.0173	0.35744	85.7467	0.481643	17.5688	0.43072	85.7467	0.586271
17.8905	0.41225	85.8295	0.559929	17.314	0.35574	85.8299	0.479214	17.28	0.39087	85.8299	0.529457	18.034	0.3574	85.8303	0.481586	17.5855	0.43078	85.83	0.586357
17.9071	0.41225	85.9125	0.559929	17.3306	0.35581	85.913	0.479314	17.2967	0.39107	85.9133	0.529743	18.0506	0.35757	85.9133	0.481829	17.6022	0.43095	85.9136	0.5866
17.9239	0.41261	85.9963	0.560443	17.3473	0.35566	85.9966	0.4791	17.3133	0.39133	85.9966	0.530114	18.0673	0.35752	85.9969	0.481757	17.6189	0.4309	85.9972	0.586529
17.9405	0.41275	86.0796	0.560643	17.364	0.3559	86.0799	0.479443	17.3299	0.39109	86.0797	0.529771	18.0841	0.35765	86.0805	0.481943	17.6355	0.43128	86.0804	0.587071
17.9571	0.41284	86.1627	0.560771	17.3806	0.35593	86.1629	0.479486	17.3466	0.39107	86.1632	0.529743	18.1007	0.35791	86.1635	0.482314	17.6522	0.43154	86.1635	0.587443
17.9738	0.4132	86.2462	0.561286	17.3974	0.35582	86.2467	0.479329	17.3634	0.39119	86.2467	0.529914	18.1173	0.35801	86.2468	0.482457	17.6689	0.43155	86.247	0.587457
17.9905	0.41314	86.3295	0.5612	17.4141	0.35588	86.3304	0.479414	17.3799	0.39157	86.3295	0.530457	18.134	0.35795	86.3301	0.482371	17.6855	0.43124	86.3303	0.587014
18.0071	0.41315	86.4126	0.561214	17.4307	0.35617	86.4133	0.479829	17.3967	0.39123	86.4134	0.529971	18.1507	0.35779	86.4137	0.482143	17.7021	0.43149	86.4134	0.587371
18.0238	0.41367	86.4958	0.561957	17.4474	0.35634	86.497	0.480071	17.4134	0.39152	86.4969	0.530386	18.1672	0.35789	86.4964	0.482286	17.7188	0.43188	86.4969	0.587929
18.0405	0.41348	86.5797	0.561686	17.4641	0.35622	86.5803	0.4799	17.4301	0.39193	86.5803	0.530971	18.1839	0.35823	86.5798	0.482771	17.7355	0.43138	86.58	0.587214
18.0572	0.41364	86.6628	0.561914	17.4806	0.35609	86.663	0.479714	17.4467	0.39173	86.6635	0.530686	18.2008	0.35816	86.6641	0.482671	17.7521	0.4317	86.6633	0.587671
18.0739	0.4137	86.7463	0.562	17.4973	0.35636	86.7463	0.4801	17.4634	0.39151	86.7468	0.530371	18.2173	0.35784	86.7469	0.482214	17.7688	0.43205	86.7469	0.588171
18.0905	0.41412	86.8296	0.5626	17.5139	0.35646	86.8296	0.480243	17.48	0.39161	86.8299	0.530514	18.2339	0.35835	86.8299	0.482943	17.7854	0.43194	86.8299	0.588014
18.1072	0.41428	86.9129	0.562829	17.5306	0.35643	86.9129	0.4802	17.4966	0.39194	86.9132	0.530986	18.2508	0.3584	86.914	0.483014	17.8022	0.43189	86.9135	0.587943
18.1238	0.41409	86.9959	0.562557	17.5474	0.35638	86.9968	0.480129	17.5132	0.39175	86.9963	0.530714	18.2673	0.35839	86.9968	0.483	17.8189	0.43219	86.9971	0.588371
18.1405	0.41423	87.0793	0.562757	17.564	0.35663	87.0798	0.480486	17.53	0.39176	87.0798	0.530729	18.2839	0.35819	87.0799	0.482714	17.8355	0.43244	87.0801	0.588729
18.1572	0.41458	87.1629	0.563257	17.5806	0.35688	87.1631	0.480843	17.5467	0.39201	87.1636	0.531086	18.3007	0.35829	87.1636	0.482857	17.8522	0.43221	87.1636	0.5884
18.1738	0.41455	87.2459	0.563214	17.5973	0.35663	87.2464	0.480486	17.5633	0.39223	87.2467	0.5314	18.3173	0.35895	87.2467	0.4838	17.8689	0.43244	87.2472	0.588729
18.1906	0.41497	87.3297	0.563814	17.614	0.35675	87.33	0.480657	17.5799	0.39214	87.3297	0.531271	18.334	0.35888	87.33	0.4837	17.8856	0.43261	87.3306	0.588971
18.2072	0.4152	87.413	0.564143	17.6307	0.35715	87.4133	0.481229	17.5966	0.39187	87.413	0.530886	18.3506	0.35882	87.4133	0.483614	17.9022	0.43277	87.4136	0.5892
18.2238	0.41536	87.496	0.564371	17.6473	0.35702	87.4966	0.481043	17.6134	0.39203	87.4968	0.531114	18.3673	0.35921	87.4968	0.484171	17.9188	0.43265	87.4966	0.589029
18.2405	0.41514	87.5794	0.564057	17.664	0.35707	87.5802	0.481114	17.63	0.3924	87.5802	0.531643	18.384	0.3597	87.5804	0.484871	17.9355	0.43279	87.5804	0.589229
18.2572	0.41513	87.6629	0.564043	17.6808	0.35744	87.6637	0.481643	17.6466	0.39235	87.6632	0.531571	18.4006	0.35924	87.6632	0.484214	17.9521	0.43296	87.6632	0.589471
18.2738	0.41539	87.746	0.564414	17.6973	0.35763	87.7462	0.481914	17.6634	0.39212	87.747	0.531243	18.4173	0.35932	87.7468	0.484329	17.9688	0.43319	87.7465	0.5898
18.2905	0.41585	87.8293	0.565071	17.714	0.35767	87.8298	0.481971	17.6801	0.39246	87.8306	0.531729	18.434	0.35978	87.8301	0.484986	17.9855	0.43313	87.8303	0.589714
18.3072	0.41555	87.9128	0.564643	17.7307	0.35734	87.9134	0.4815	17.6966	0.39253	87.9131	0.531829	18.4506	0.3599	87.9132	0.485157	18.0022	0.43339	87.9136	0.590086
18.3238	0.41576	87.9962	0.564943	17.7473	0.35758	87.9962	0.481843	17.7133	0.39259	87.9967	0.531914	18.4674	0.35967	87.9973	0.484829	18.0188	0.43384	87.9967	0.590729
18.3404	0.41606	88.0792	0.565371	17.764	0.35774	88.08	0.482071	17.73	0.3924	88.0802	0.531643	18.4841	0.35996	88.0805	0.485243	18.0356	0.43349	88.0805	0.590229
18.3572	0.41642	88.1628	0.565886	17.7806	0.3579	88.163	0.4823	17.7466	0.39262	88.163	0.531957	18.5007	0.36014	88.1636	0.4855	18.0522	0.43348	88.1636	0.590214
18.3739	0.41632	88.2463	0.565743	17.7973	0.3581	88.2466	0.482586	17.7633	0.39297	88.2466	0.532457	18.5174	0.36007	88.2471	0.4854	18.0688	0.4337	88.2468	0.590529
18.3905	0.41613	88.3294	0.565471	17.814	0.35816	88.3299	0.482671	17.78	0.39294	88.3299	0.532414	18.534	0.35985	88.3302	0.485086	18.0856	0.4342	88.3304	0.591243
18.4071	0.41668	88.4126	0.566257	17.8307	0.35848	88.4132	0.483129	17.7966	0.39294	88.4132	0.532414	18.5506	0.35995	88.4132	0.485229	18.1022	0.43415	88.4135	0.591171
18.4239	0.41689	88.4962	0.566557	17.8474	0.35831	88.4968	0.482886	17.8133	0.39309	88.4967	0.532629	18.5674	0.36062	88.4971	0.486186	18.1189	0.43429	88.4971	0.591371
18.4405	0.41675	88.5793	0.566357	17.864	0.35826	88.58	0.482814	17.83	0.39304	88.58	0.532557	18.584	0.36013	88.5801	0.485486	18.1355	0.43436	88.5801	0.591471
18.4571	0.417	88.6626	0.566714	17.8807	0.35846	88.6634	0.4831	17.8467	0.39305	88.6634	0.532571	18.6006	0.36017	88.6634	0.485543	18.1522	0.43454	88.6637	0.591729
18.4739	0.41742	88.7464	0.567314	17.8973	0.35859	88.7467	0.483286	17.8634	0.39349	88.7469	0.5332	18.6173	0.36041	88.7467	0.485886	18.1688	0.43464	88.7467	0.591871
18.4905	0.41722	88.8295	0.567029	17.914	0.35856	88.8297	0.483243	17.88	0.3937	88.83	0.5335	18.634	0.36081	88.83	0.486457	18.1854	0.43455	88.8297	0.591743
18.5072	0.41716	88.9128	0.566943	17.9307	0.35906	88.9133	0.483957	17.8967	0.39335	88.9135	0.533	18.6506	0.36008	88.9133	0.485414	18.2022	0.43517	88.9138	0.592629
18.5238	0.41745	88.9961	0.567357	17.9474	0.359	88.9968	0.483871	17.9133	0.39346	88.9964	0.533157	18.6673	0.3603	88.9966	0.485729	18.2188	0.43504	88.9969	0.592443
18.5404	0.41796	89.0791	0.568086	17.9639	0.35921	89.0794	0.484171	17.93	0.39381	89.0801	0.533657	18.684	0.3607	89.0804	0.4863	18.2354	0.435	89.0799	0.592386
18.5572	0.41767	89.1629	0.567671	17.9807	0.35905	89.1634	0.483943	17.9467	0.39364	89.1634	0.533414	18.7008	0.3608	89.164	0.486443	18.2523	0.43517	89.164	0.592629
18.5739	0.41789	89.2462	0.567986	17.9974	0.35905	89.2468	0.483943	17.9632	0.39362	89.2462	0.533386	18.7173	0.36071	89.2468	0.486314	18.2688	0.4354	89.2468	0.592957
18.5905	0.4184	89.3295	0.568714	18.014	0.35938	89.3298	0.484414	17.98	0.39363	89.33	0.5334	18.734	0.36063	89.3304	0.4862	18.2854	0.43543	89.3298	0.593
18.6071	0.41824	89.4125	0.568486	18.0307	0.35931	89.4134	0.484314	17.9967	0.39434	89.4134	0.534414	18.7508	0.36091	89.4139	0.4866	18.3022	0.43529	89.4136	0.5928
18.6238	0.41831	89.4962	0.568586	18.0474	0.35952	89.4967	0.484614	18.0133	0.39388	89.4964	0.533757	18.7673	0.36079	89.4965	0.486429	18.3188	0.43554	89.4967	0.593157
18.6405	0.41839	89.5795	0.5687	18.064	0.35968	89.58	0.484843	18.03	0.39403	89.58	0.533971	18.784	0.36054	89.5802	0.486071	18.3355	0.43554	89.58	0.593157
18.6571	0.41878	89.6625	0.569257	18.0807	0.35964	89.6633	0.484786	18.0467	0.39438	89.6636	0.534471	18.8007	0.36081	89.6639	0.486457	18.3522	0.4359	89.6636	0.593671
18.6738	0.41875	89.746	0.569214	18.0973	0.35953	89.7466	0.484629	18.0634	0.39465	89.7468	0.534857	18.8173	0.36071	89.7466	0.486314	18.3688	0.43563	89.7469	0.593286
18.6905	0.4189	89.8296	0.569429	18.114	0.35953	89.8299	0.484629	18.08	0.3941	89.8302	0.534071	18.834	0.36053	89.8302	0.486057	18.3855	0.43614	89.8302	0.594014
18.7072	0.41911	89.9129	0.569729	18.1307	0.36003	89.9132	0.485343	18.0967	0.39412	89.9134	0.5341	18.8507	0.36072	89.9135	0.486329	18.4022	0.43606	89.9135	0.5939
18.7238	0.41938	89.9962	0.570114	18.1473	0.36006	89.9965	0.485386	18.1133	0.39458	89.9965	0.534757	18.8673	0.36083	89.9968	0.486486	18.4189	0.43618	89.997	0.594071
18.7406	0.41961	90.0798	0.570443	18.164	0.35994	90.0798	0.485214	18.13	0.39456	90.08	0.534729	18.884	0.36099	90.0801	0.486714	18.4355	0.43592	90.0801	0.5937
18.7572	0.41901	90.1629	0.569586	18.1806	0.36024	90.1631	0.485643	18.1467	0.39449	90.1634	0.534629	18.9007	0.36057	90.1637	0.486114	18.4521	0.43618	90.1631	0.594071
18.7738	0.4191	90.2459	0.569714	18.1974	0.36059	90.247	0.486143	18.1633	0.3945	90.2467	0.534643	18.9173	0.36078	90.2469	0.486414	18.4688	0.43631	90.2469	0.594257
18.7905	0.41958	90.3297	0.5704	18.214	0.36023	90.3299	0.485629	18.18	0.39491	90.33	0.535229	18.934	0.36118	90.3303	0.486986	18.4855	0.43623	90.3303	0.594143
18.8072	0.4194	90.4128	0.570143	18.2306	0.36039	90.413	0.485857	18.1967	0.39477	90.4136	0.535029	18.9507	0.36111	90.4138	0.486886	18.5022	0.4364	90.4136	0.594386
18.8238	0.41603	90.4961	0.565329	18.2474	0.36048	90.4969	0.485986	18.2134	0.39457	90.4969	0.534743	18.9674	0.36069	90.4972	0.486286	18.5189	0.4364	90.4971	0.594386
18.8405	0.38012	90.5796	0.514029	18.264	0.36072	90.5799	0.486329	18.2299	0.3948	90.5796	0.535071	18.9839	0.36123	90.5799	0.487057	18.5356	0.43652	90.5804	0.594557
18.8572	0.37813	90.6629	0.511186	18.2807	0.36047	90.6632	0.485971	18.2467	0.39516	90.6634	0.535586	19.0007	0.36097	90.6638	0.486686	18.5521	0.43633	90.6632	0.594286
18.8738	0.37985	90.746	0.513643	18.2974	0.36069	90.7468	0.486286	18.2633	0.39534	90.7465	0.535843	19.0174	0.36099	90.7471	0.486714	18.5689	0.4365	90.7471	0.594529
18.8905	0.38227	90.8293	0.5171	18.314	0.36091	90.8298	0.4866	18.28	0.39519	90.8298	0.535629	19.0339	0.36074	90.8295	0.486357	18.5855	0.43675	90.8301	0.594886
18.9072	0.38178	90.9129	0.5164	18.3306	0.36102	90.9131	0.486757	18.2967	0.39529	90.9134	0.535771	19.0507	0.36113	90.9137	0.486914	18.6021	0.43654	90.9134	0.594586
18.9238	0.38199	90.9962	0.5167	18.3473	0.36089	90.9964	0.486571	18.3133	0.39561	90.9967	0.536229	19.0674	0.3613	90.9972	0.487157	18.6188	0.43648	90.9969	0.5945
18.9406	0.38312	91.0797	0.518314	18.364	0.36114	91.08	0.486929	18.3299	0.3954	91.0797	0.535929	19.0839	0.36106	91.0797	0.486814	18.6355	0.43699	91.08	0.595229
18.9572	0.38393	91.163	0.519471	18.3806	0.36132	91.163	0.487186	18.3466	0.39512	91.163	0.535529	19.1007	0.36117	91.1636	0.486971	18.6522	0.43671	91.1636	0.594829
18.9738	0.38373	91.2461	0.519186	18.3973	0.3615	91.2463	0.487443	18.3633	0.39586	91.2466	0.536586	19.1174	0.36148	91.2472	0.487414	18.6688	0.43693	91.2469	0.595143
18.9905	0.38402	91.3294	0.5196	18.414	0.36145	91.3302	0.487371	18.38	0.39592	91.3299	0.536671	19.134	0.36144	91.3304	0.487357	18.6855	0.43664	91.3304	0.594729
19.0072	0.3847	91.4129	0.520571	18.4307	0.3615	91.4132	0.487443	18.3966	0.39568	91.4132	0.536329	19.1507	0.36133	91.4138	0.4872	18.7022	0.43699	91.4135	0.595229
19.0238	0.38462	91.496	0.520457	18.4473	0.36167	91.4963	0.487686	18.4134	0.3956	91.4968	0.536214	19.1673	0.36159	91.4968	0.487571	18.7188	0.43682	91.4968	0.594986
19.0405	0.38463	91.5793	0.520471	18.464	0.36198	91.5801	0.488129	18.43	0.39617	91.5801	0.537029	19.184	0.36156	91.5801	0.487529	18.7355	0.43662	91.5803	0.5947
19.0572	0.3852	91.6631	0.521286	18.4807	0.36177	91.6633	0.487829	18.4466	0.39632	91.6631	0.537243	19.2006	0.362	91.6634	0.488157	18.7523	0.43689	91.6639	0.595086
19.0738	0.38553	91.7462	0.521757	18.4973	0.36181	91.7464	0.487886	18.4634	0.39603	91.7469	0.536829	19.2173	0.36133	91.7467	0.4872	18.7688	0.43712	91.7467	0.595414
19.0904	0.38561	91.8292	0.521871	18.5141	0.36206	91.8303	0.488243	18.48	0.39616	91.83	0.537014	19.234	0.36174	91.8303	0.487786	18.7855	0.43712	91.8302	0.595414
19.1072	0.38601	91.913	0.522443	18.5307	0.36198	91.9133	0.488129	18.4967	0.39663	91.9133	0.537686	19.2506	0.36201	91.9133	0.488171	18.8022	0.43699	91.9139	0.595229
19.1238	0.386	91.996	0.522429	18.5473	0.36221	91.9966	0.488457	18.5134	0.39639	91.9968	0.537343	19.2673	0.36199	91.9969	0.488143	18.8188	0.43711	91.9966	0.5954
19.1405	0.38589	92.0796	0.522271	18.5641	0.36227	92.0802	0.488543	18.53	0.39622	92.0799	0.5371	19.284	0.36196	92.0802	0.4881	18.8355	0.43735	92.0802	0.595743
19.1572	0.38632	92.1629	0.522886	18.5807	0.36248	92.1632	0.488843	18.5467	0.39641	92.1634	0.537371	19.3006	0.36202	92.163	0.488186	18.8522	0.43757	92.1637	0.596057
19.1739	0.38676	92.2462	0.523514	18.5973	0.36251	92.2465	0.488886	18.5634	0.39694	92.2471	0.538129	19.3173	0.36226	92.2468	0.488529	18.8689	0.43725	92.2471	0.5956
19.1905	0.38651	92.3295	0.523157	18.614	0.36238	92.3298	0.4887	18.58	0.39671	92.3301	0.5378	19.334	0.3623	92.3303	0.488586	18.8855	0.43744	92.3301	0.595871
19.2071	0.38677	92.4126	0.523529	18.6306	0.36264	92.4131	0.489071	18.5966	0.39635	92.4131	0.537286	19.3507	0.36232	92.4137	0.488614	18.9022	0.43761	92.4137	0.596114
19.2238	0.38722	92.4961	0.524171	18.6473	0.36284	92.4964	0.489357	18.6133	0.39695	92.4964	0.538143	19.3674	0.36242	92.4972	0.488757	18.9188	0.43734	92.4969	0.595729
19.2405	0.38715	92.5795	0.524071	18.664	0.36272	92.58	0.489186	18.63	0.3972	92.58	0.5385	19.384	0.36262	92.5802	0.489043	18.9355	0.43744	92.5802	0.595871
19.2571	0.38719	92.6625	0.524129	18.6807	0.36301	92.6636	0.4896	18.6467	0.39667	92.6633	0.537743	19.4007	0.36235	92.6636	0.488657	18.9522	0.43773	92.6636	0.596286
19.2739	0.38751	92.7463	0.524586	18.6974	0.36316	92.7469	0.489814	18.6633	0.39665	92.7466	0.537714	19.4173	0.36239	92.7466	0.488714	18.9688	0.43788	92.7469	0.5965
19.2905	0.38777	92.8294	0.524957	18.714	0.36305	92.8299	0.489657	18.68	0.39726	92.8301	0.538586	19.434	0.36303	92.8302	0.489629	18.9855	0.43785	92.8302	0.596457
19.3071	0.38761	92.9127	0.524729	18.7307	0.36304	92.9134	0.489643	18.6967	0.39709	92.9137	0.538343	19.4507	0.36276	92.9135	0.489243	19.0022	0.4378	92.9138	0.596386
19.3239	0.38784	92.9965	0.525057	18.7474	0.36325	92.9968	0.489943	18.7133	0.39699	92.9967	0.5382	19.4673	0.36269	92.9968	0.489143	19.0189	0.43794	92.997	0.596586
19.3405	0.38801	93.0796	0.5253	18.764	0.36341	93.0798	0.490171	18.7301	0.397	93.0803	0.538214	19.484	0.36317	93.0801	0.489829	19.0354	0.43777	93.0799	0.596343
19.3572	0.38818	93.1628	0.525543	18.7807	0.3636	93.1633	0.490443	18.7467	0.39725	93.1634	0.538571	19.5007	0.36315	93.1637	0.4898	19.0522	0.43776	93.1637	0.596329
19.3739	0.3881	93.2464	0.525429	18.7974	0.36346	93.2467	0.490243	18.7633	0.39732	93.2464	0.538671	19.5173	0.36316	93.2467	0.489814	19.0689	0.43807	93.247	0.596771
19.3905	0.38837	93.3295	0.525814	18.814	0.36394	93.3297	0.490929	18.78	0.39727	93.33	0.5386	19.534	0.36293	93.3302	0.489486	19.0854	0.43833	93.3297	0.597143
19.4072	0.38859	93.4128	0.526129	18.8307	0.36388	93.4133	0.490843	18.7967	0.39722	93.4136	0.538529	19.5507	0.36339	93.4136	0.490143	19.1022	0.43826	93.4136	0.597043
19.4238	0.3884	93.4961	0.525857	18.8473	0.36366	93.4966	0.490529	18.8133	0.39772	93.4966	0.539243	19.5673	0.36339	93.4968	0.490143	19.1188	0.43816	93.4969	0.5969
19.4405	0.38861	93.5796	0.526157	18.864	0.36369	93.5799	0.490571	18.83	0.39765	93.5799	0.539143	19.5841	0.36331	93.5804	0.490029	19.1355	0.43862	93.5804	0.597557
19.4572	0.38899	93.6629	0.5267	18.8806	0.36412	93.6629	0.491186	18.8467	0.39748	93.6634	0.5389	19.6007	0.36312	93.6635	0.489757	19.1522	0.43866	93.6638	0.597614
19.4738	0.38915	93.746	0.526929	18.8973	0.36393	93.7465	0.490914	18.8633	0.3977	93.7465	0.539214	19.6173	0.3635	93.7468	0.4903	19.1689	0.43864	93.747	0.597586
19.4905	0.38897	93.8295	0.526671	18.914	0.36424	93.8301	0.491357	18.88	0.39803	93.8298	0.539686	19.634	0.36366	93.8301	0.490529	19.1855	0.4386	93.8301	0.597529
19.5071	0.38885	93.9126	0.5265	18.9307	0.36433	93.9133	0.491486	18.8967	0.39788	93.9134	0.539471	19.6507	0.36344	93.9137	0.490214	19.2021	0.43884	93.9134	0.597871
19.5237	0.3892	93.9956	0.527	18.9474	0.36464	93.997	0.491929	18.9134	0.39796	93.9969	0.539586	19.6673	0.36319	93.9967	0.489857	19.2188	0.43888	93.9967	0.597929
19.5405	0.38946	94.0797	0.527371	18.9641	0.36453	94.0802	0.491771	18.9301	0.39835	94.0802	0.540143	19.684	0.36361	94.08	0.490457	19.2355	0.43897	94.0802	0.598057
19.5572	0.38951	94.163	0.527443	18.9806	0.36442	94.163	0.491614	18.9467	0.39857	94.1636	0.540457	19.7007	0.36342	94.1636	0.490186	19.2521	0.43911	94.1633	0.598257
19.5739	0.38954	94.2463	0.527486	18.9973	0.36454	94.2466	0.491786	18.9634	0.39807	94.2469	0.539743	19.7173	0.36318	94.2469	0.489843	19.2688	0.43938	94.2469	0.598643
19.5906	0.38984	94.3299	0.527914	19.014	0.36489	94.3299	0.492286	18.9799	0.39861	94.3297	0.540514	19.734	0.36332	94.3302	0.490043	19.2856	0.43926	94.3304	0.598471
19.6072	0.39011	94.4129	0.5283	19.0306	0.36454	94.4129	0.491786	18.9967	0.39897	94.4134	0.541029	19.7507	0.36382	94.4138	0.490757	19.3021	0.43951	94.4132	0.598829
19.6238	0.38941	94.496	0.5273	19.0474	0.36491	94.4968	0.492314	19.0133	0.39858	94.4967	0.540471	19.7674	0.36347	94.497	0.490257	19.3188	0.4396	94.4968	0.598957
19.6405	0.3899	94.5795	0.528	19.064	0.36514	94.58	0.492643	19.03	0.39863	94.5798	0.540543	19.784	0.3634	94.5801	0.490157	19.3355	0.43985	94.5803	0.599314
19.6572	0.39029	94.6629	0.528557	19.0806	0.3651	94.6629	0.492586	19.0467	0.39892	94.6633	0.540957	19.8008	0.36364	94.664	0.4905	19.3522	0.43974	94.6637	0.599157
19.6738	0.3903	94.7462	0.528571	19.0973	0.36499	94.7464	0.492429	19.0633	0.399	94.7467	0.541071	19.8174	0.36376	94.747	0.490671	19.3689	0.43987	94.7472	0.599343
19.6906	0.39018	94.8297	0.5284	19.114	0.36494	94.83	0.492357	19.0799	0.39895	94.8297	0.541	19.834	0.36361	94.83	0.490457	19.3855	0.43993	94.8303	0.599429
19.7072	0.39054	94.9128	0.528914	19.1307	0.36525	94.9132	0.4928	19.0966	0.39883	94.913	0.540829	19.8506	0.36343	94.9133	0.4902	19.4022	0.44025	94.9136	0.599886
19.7238	0.39067	94.9961	0.5291	19.1474	0.36519	94.9969	0.492714	19.1134	0.39882	94.9968	0.540814	19.8673	0.36395	94.9969	0.490943	19.4188	0.44015	94.9968	0.599743
19.7405	0.39057	95.0794	0.528957	19.164	0.3652	95.0802	0.492729	19.13	0.39907	95.0802	0.541171	19.8839	0.36405	95.0799	0.491086	19.4355	0.44005	95.0802	0.5996
19.7571	0.39071	95.1626	0.529157	19.1807	0.34964	95.1635	0.4705	19.1468	0.39897	95.1638	0.541029	19.9007	0.36371	95.1635	0.4906	19.4521	0.44034	95.1632	0.600014
19.7738	0.39095	95.246	0.5295	19.1973	0.33794	95.2465	0.453786	19.1634	0.39916	95.247	0.5413	19.9173	0.36383	95.2468	0.490771	19.4688	0.44042	95.2465	0.600129
19.7906	0.3911	95.3298	0.529714	19.214	0.34015	95.3298	0.456943	19.1801	0.39936	95.3303	0.541586	19.934	0.36436	95.3301	0.491529	19.4855	0.44039	95.3303	0.600086
19.8072	0.39105	95.4131	0.529643	19.2307	0.34039	95.4133	0.457286	19.1966	0.39927	95.4131	0.541457	19.9506	0.36421	95.4134	0.491314	19.5022	0.44075	95.4136	0.6006
19.8239	0.39127	95.4964	0.529957	19.2473	0.34105	95.4962	0.458229	19.2133	0.39884	95.4964	0.540843	19.9673	0.36399	95.4969	0.491	19.5188	0.44086	95.4967	0.600757
19.8404	0.39127	95.5792	0.529957	19.264	0.34248	95.58	0.460271	19.23	0.39921	95.5802	0.541371	19.9841	0.36455	95.5806	0.4918	19.5355	0.44058	95.5802	0.600357
19.8572	0.39146	95.663	0.530229	19.2807	0.34209	95.6636	0.459714	19.2466	0.39964	95.663	0.541986	20.0007	0.3648	95.6639	0.492157	19.5522	0.44084	95.6636	0.600729
19.8738	0.39156	95.7461	0.530371	19.2973	0.34196	95.7463	0.459529	19.2633	0.39942	95.7466	0.541671	20.0174	0.36464	95.7471	0.491929	19.5688	0.44072	95.7466	0.600557
19.8904	0.39176	95.8291	0.530657	19.314	0.34315	95.8299	0.461229	19.28	0.39922	95.8301	0.541386	20.034	0.36436	95.8302	0.491529	19.5856	0.44108	95.8304	0.601071
19.9071	0.39162	95.9126	0.530457	19.3307	0.34319	95.9134	0.461286	19.2966	0.39971	95.9132	0.542086	20.0506	0.36472	95.9132	0.492043	19.6022	0.44109	95.9137	0.601086
19.9239	0.39186	95.9962	0.5308	19.3474	0.3427	95.9968	0.460586	19.3133	0.39975	95.9965	0.542143	20.0673	0.36499	95.9968	0.492429	19.6188	0.44106	95.9968	0.601043
19.9405	0.39177	96.0793	0.530671	19.364	0.34306	96.08	0.4611	19.3301	0.39957	96.0803	0.541886	20.084	0.36456	96.0803	0.491814	19.6355	0.44122	96.0801	0.601271
19.9572	0.39212	96.1628	0.531171	19.3807	0.34393	96.1634	0.462343	19.3467	0.39944	96.1633	0.5417	20.1006	0.36464	96.1634	0.491929	19.6522	0.44133	96.1637	0.601429
19.9739	0.39213	96.2464	0.531186	19.3973	0.34374	96.2467	0.462071	19.3633	0.39968	96.2467	0.542043	20.1173	0.36494	96.2469	0.492357	19.6688	0.4413	96.2469	0.601386
19.9905	0.39239	96.3297	0.531557	19.414	0.34344	96.33	0.461643	19.38	0.39988	96.33	0.542329	20.134	0.36518	96.3302	0.4927	19.6855	0.44139	96.33	0.601514
20.0072	0.39212	96.413	0.531171	19.4307	0.34445	96.4133	0.463086	19.3967	0.39976	96.4135	0.542157	20.1506	0.36473	96.4133	0.492057	19.7021	0.44191	96.4133	0.602257
20.0239	0.39235	96.4963	0.5315	19.4474	0.34433	96.4968	0.462914	19.4134	0.39967	96.4968	0.542029	20.1673	0.36493	96.4966	0.492343	19.7188	0.44164	96.4969	0.601871
20.0405	0.39261	96.5796	0.531871	19.4639	0.34408	96.5796	0.462557	19.43	0.40031	96.5801	0.542943	20.184	0.36535	96.5804	0.492943	19.7355	0.44145	96.5802	0.6016
20.0571	0.39255	96.6626	0.531786	19.4807	0.34447	96.6632	0.463114	19.4467	0.39992	96.6634	0.542386	20.2007	0.36519	96.6638	0.492714	19.7522	0.44164	96.6638	0.601871
20.0738	0.39252	96.746	0.531743	19.4973	0.34475	96.7465	0.463514	19.4633	0.39969	96.7465	0.542057	20.2174	0.36507	96.747	0.492543	19.7689	0.44205	96.747	0.602457
20.0905	0.39282	96.8295	0.532171	19.514	0.34485	96.8298	0.463657	19.48	0.39979	96.8298	0.5422	20.234	0.36498	96.8303	0.492414	19.7855	0.44194	96.8301	0.6023
20.1071	0.39326	96.9123	0.5328	19.5306	0.34482	96.9131	0.463614	19.4967	0.4003	96.9134	0.542929	20.2508	0.36542	96.9139	0.493043	19.8023	0.44166	96.9139	0.6019
20.1239	0.39286	96.9964	0.532229	19.5474	0.34529	96.9969	0.464286	19.5133	0.40006	96.9964	0.542586	20.2673	0.36529	96.9967	0.492857	19.8189	0.44212	96.9969	0.602557
20.1405	0.39307	97.0794	0.532529	19.564	0.34502	97.0799	0.4639	19.5299	0.40006	97.0797	0.542586	20.284	0.36497	97.08	0.4924	19.8354	0.44203	97.0798	0.602429
20.1571	0.39345	97.1625	0.533071	19.5807	0.34537	97.1633	0.4644	19.5468	0.40038	97.1638	0.543043	20.3007	0.36549	97.1636	0.493143	19.8522	0.44236	97.1636	0.6029
20.1739	0.39325	97.2463	0.532786	19.5973	0.34543	97.2465	0.464486	19.5634	0.4005	97.2468	0.543214	20.3173	0.36554	97.2466	0.493214	19.8688	0.44202	97.2469	0.602414
20.1905	0.39338	97.3296	0.532971	19.6139	0.34571	97.3296	0.464886	19.58	0.4004	97.3302	0.543071	20.334	0.36531	97.3302	0.492886	19.8854	0.44239	97.3299	0.602943
20.2072	0.3937	97.4129	0.533429	19.6307	0.3452	97.4132	0.464157	19.5967	0.40041	97.4134	0.543086	20.3507	0.36526	97.4137	0.492814	19.9022	0.44254	97.4135	0.603157
20.2238	0.39404	97.4962	0.533914	19.6474	0.34582	97.4967	0.465043	19.6133	0.40036	97.4965	0.543014	20.3673	0.36572	97.4968	0.493471	19.9188	0.44233	97.4968	0.602857
20.2405	0.39372	97.5795	0.533457	19.664	0.34588	97.58	0.465129	19.63	0.40098	97.58	0.5439	20.384	0.36592	97.5803	0.493757	19.9355	0.44226	97.5801	0.602757
20.2572	0.39384	97.6629	0.533629	19.6806	0.34579	97.6631	0.465	19.6467	0.40065	97.6634	0.543429	20.4007	0.36538	97.6639	0.492986	19.9521	0.44274	97.6631	0.603443
20.2738	0.39402	97.7459	0.533886	19.6973	0.34628	97.7464	0.4657	19.6633	0.40071	97.7466	0.543514	20.4173	0.36572	97.7467	0.493471	19.9688	0.44276	97.7469	0.603471
20.2905	0.39428	97.8294	0.534257	19.714	0.34596	97.8299	0.465243	19.68	0.40127	97.83	0.544314	20.434	0.36582	97.8303	0.493614	19.9856	0.44235	97.8305	0.602886
20.3072	0.3941	97.913	0.534	19.7306	0.34623	97.913	0.465629	19.6967	0.40124	97.9133	0.544271	20.4507	0.36578	97.9138	0.493557	20.0022	0.44262	97.9135	0.603271
20.3238	0.39411	97.9958	0.534014	19.7473	0.34659	97.9966	0.466143	19.7133	0.40108	97.9966	0.544043	20.4673	0.36527	97.9966	0.492829	20.0189	0.44315	97.9971	0.604029
20.3405	0.39426	98.0796	0.534229	19.764	0.34663	98.0799	0.4662	19.73	0.40128	98.0799	0.544329	20.484	0.36613	98.0802	0.494057	20.0356	0.44296	98.0807	0.603757
20.3572	0.39471	98.1632	0.534871	19.7807	0.3467	98.1634	0.4663	19.7467	0.40177	98.1634	0.545029	20.5007	0.36622	98.1635	0.494186	20.0521	0.44253	98.1632	0.603143
20.3738	0.39444	98.246	0.534486	19.7974	0.34666	98.247	0.466243	19.7633	0.40163	98.2467	0.544829	20.5174	0.36593	98.2471	0.493771	20.0688	0.44281	98.2468	0.603543
20.3905	0.39444	98.3295	0.534486	19.814	0.3471	98.33	0.466871	19.78	0.40152	98.33	0.544671	20.5339	0.36565	98.3298	0.493371	20.0855	0.44317	98.3301	0.604057
20.4072	0.39474	98.4129	0.534914	19.8306	0.34724	98.4131	0.467071	19.7967	0.40205	98.4136	0.545429	20.5506	0.36617	98.4134	0.494114	20.1021	0.4432	98.4131	0.6041
20.4238	0.39498	98.4961	0.535257	19.8473	0.34703	98.4964	0.466771	19.8134	0.40207	98.4969	0.545457	20.5674	0.36623	98.4969	0.4942	20.1188	0.44303	98.4969	0.603857
20.4406	0.39489	98.58	0.535129	19.864	0.34736	98.58	0.467243	19.83	0.40173	98.58	0.544971	20.584	0.36608	98.58	0.493986	20.1355	0.44334	98.5802	0.6043
20.4572	0.39493	98.6628	0.535186	19.8805	0.34765	98.6625	0.467657	19.8466	0.40184	98.663	0.545129	20.6007	0.36616	98.6636	0.4941	20.1522	0.44322	98.6636	0.604129
20.4738	0.39528	98.7461	0.535686	19.8973	0.34782	98.7463	0.4679	19.8634	0.4021	98.7468	0.5455	20.6174	0.3665	98.7474	0.494586	20.1688	0.44324	98.7468	0.604157
20.4905	0.39528	98.8294	0.535686	19.914	0.34761	98.8302	0.4676	19.8799	0.40224	98.8296	0.5457	20.634	0.36632	98.8302	0.494329	20.1855	0.44316	98.8302	0.604043
20.5071	0.39531	98.9126	0.535729	19.9307	0.34798	98.9132	0.468129	19.8966	0.40188	98.9129	0.545186	20.6506	0.36608	98.9132	0.493986	20.2022	0.44346	98.9135	0.604471
20.5237	0.39551	98.9957	0.536014	19.9473	0.34837	98.9965	0.468686	19.9134	0.40234	98.9968	0.545843	20.6673	0.36608	98.9968	0.493986	20.2189	0.44351	98.997	0.604543
20.5405	0.39569	99.0793	0.536271	19.964	0.34807	99.0801	0.468257	19.93	0.40229	99.08	0.545771	20.6839	0.36643	99.0799	0.494486	20.2355	0.44322	99.0803	0.604129
20.5572	0.39544	99.1628	0.535914	19.9807	0.34792	99.1634	0.468043	19.9467	0.40246	99.1634	0.546014	20.7006	0.36619	99.1634	0.494143	20.2522	0.44366	99.1639	0.604757
20.5738	0.39567	99.2462	0.536243	19.9974	0.34838	99.2467	0.4687	19.9633	0.40209	99.2467	0.545486	20.7173	0.36632	99.2469	0.494329	20.2688	0.44391	99.2467	0.605114
20.5904	0.39598	99.3292	0.536686	20.014	0.34859	99.3299	0.469	19.98	0.4022	99.33	0.545643	20.734	0.3666	99.3303	0.494729	20.2855	0.44378	99.33	0.604929
20.6072	0.39615	99.413	0.536929	20.0307	0.34845	99.4133	0.4688	19.9967	0.40247	99.4136	0.546029	20.7507	0.36661	99.4136	0.494743	20.3022	0.44354	99.4138	0.604586
20.6239	0.39585	99.4963	0.5365	20.0473	0.3486	99.4965	0.469014	20.0134	0.40269	99.4968	0.546343	20.7673	0.36653	99.4969	0.494629	20.3188	0.44371	99.4966	0.604829
20.6404	0.39614	99.579	0.536914	20.0639	0.34906	99.5796	0.469671	20.03	0.402	99.5802	0.545357	20.7839	0.36646	99.5799	0.494529	20.3355	0.44407	99.5802	0.605343
20.6573	0.39624	99.6632	0.537057	20.0807	0.34904	99.6632	0.469643	20.0467	0.40248	99.6635	0.546043	20.8006	0.36688	99.6632	0.495129	20.3522	0.44395	99.6637	0.605171
20.6739	0.39638	99.7462	0.537257	20.0973	0.34884	99.7465	0.469357	20.0633	0.40295	99.7465	0.546714	20.8173	0.36666	99.7468	0.494814	20.3688	0.44378	99.7465	0.604929
20.6905	0.39634	99.8293	0.5372	20.1139	0.3491	99.8295	0.469729	20.08	0.4026	99.8301	0.546214	20.834	0.3668	99.8303	0.495014	20.3855	0.44409	99.8303	0.605371
20.7072	0.39662	99.9128	0.5376	20.1307	0.34907	99.9134	0.469686	20.0966	0.40238	99.9131	0.5459	20.8507	0.36686	99.9137	0.4951	20.4022	0.44425	99.9139	0.6056
20.7238	0.3968	99.9962	0.537857	20.1473	0.34938	99.9964	0.470129	20.1133	0.40273	99.9964	0.5464	20.8674	0.36688	99.9972	0.495129	20.4188	0.44439	99.9967	0.6058
20.7405	0.39698	100.079	0.538114	20.164	0.34944	100.08	0.470214	20.1301	0.40302	100.08	0.546814	20.8841	0.36701	100.081	0.495314	20.4355	0.44409	100.08	0.605371
20.7571	0.39667	100.162	0.537671	20.1807	0.34951	100.164	0.470314	20.1467	0.4025	100.163	0.546071	20.9007	0.36679	100.164	0.495	20.4522	0.4443	100.164	0.605671
20.7738	0.39703	100.246	0.538186	20.1973	0.34982	100.247	0.470757	20.1633	0.40256	100.247	0.546157	20.9173	0.36705	100.247	0.495371	20.4688	0.44433	100.247	0.605714
20.7905	0.39689	100.329	0.537986	20.2141	0.34994	100.33	0.470929	20.18	0.4032	100.33	0.547071	20.934	0.36719	100.33	0.495571	20.4855	0.44433	100.33	0.605714
20.8071	0.39703	100.413	0.538186	20.2307	0.34962	100.413	0.470471	20.1967	0.40311	100.413	0.546943	20.9507	0.36695	100.413	0.495229	20.5022	0.44445	100.413	0.605886
20.8239	0.39715	100.496	0.538357	20.2474	0.34981	100.497	0.470743	20.2133	0.40282	100.497	0.546529	20.9673	0.36702	100.496	0.495329	20.5188	0.44491	100.497	0.606543
20.8405	0.39732	100.58	0.5386	20.264	0.35014	100.58	0.471214	20.2301	0.40293	100.58	0.546686	20.9841	0.36711	100.581	0.495457	20.5355	0.44469	100.58	0.606229
20.8572	0.39759	100.663	0.538986	20.2806	0.35007	100.663	0.471114	20.2467	0.4033	100.663	0.547214	21.0007	0.36738	100.664	0.495843	20.5521	0.44444	100.663	0.605871
20.8739	0.39764	100.746	0.539057	20.2974	0.34994	100.747	0.470929	20.2633	0.40322	100.747	0.5471	21.0173	0.36721	100.747	0.4956	20.5688	0.44475	100.747	0.606314
20.8905	0.39783	100.829	0.539329	20.314	0.35037	100.83	0.471543	20.2799	0.40306	100.83	0.546871	21.034	0.36731	100.83	0.495743	20.5855	0.44477	100.83	0.606343
20.9071	0.39774	100.912	0.5392	20.3306	0.35058	100.913	0.471843	20.2967	0.4034	100.914	0.547357	21.0506	0.36756	100.913	0.4961	20.6022	0.4447	100.914	0.606243
20.9239	0.39816	100.996	0.5398	20.3474	0.35028	100.997	0.471414	20.3133	0.40384	100.997	0.547986	21.0673	0.3677	100.997	0.4963	20.6189	0.44494	100.997	0.606586
20.9405	0.39796	101.08	0.539514	20.3639	0.35028	101.08	0.471414	20.33	0.40373	101.08	0.547829	21.084	0.36736	101.08	0.495814	20.6355	0.44515	101.08	0.606886
20.9571	0.3984	101.162	0.540143	20.3806	0.35053	101.163	0.471771	20.3467	0.4034	101.163	0.547357	21.1007	0.36752	101.164	0.496043	20.6521	0.44494	101.163	0.606586
20.9738	0.39857	101.246	0.540386	20.3974	0.35053	101.247	0.471771	20.3633	0.40408	101.246	0.548329	21.1174	0.36787	101.247	0.496543	20.6689	0.44507	101.247	0.606771
20.9905	0.39858	101.33	0.5404	20.414	0.35063	101.33	0.471914	20.38	0.40424	101.33	0.548557	21.134	0.36789	101.33	0.496571	20.6854	0.445	101.33	0.606671
21.0071	0.39859	101.413	0.540414	20.4307	0.35095	101.413	0.472371	20.3967	0.40409	101.414	0.548343	21.1507	0.3676	101.414	0.496157	20.7021	0.44515	101.413	0.606886
21.0238	0.39889	101.496	0.540843	20.4474	0.35102	101.497	0.472471	20.4133	0.40398	101.497	0.548186	21.1673	0.36782	101.497	0.496471	20.7188	0.44537	101.497	0.6072
21.0405	0.39907	101.58	0.5411	20.464	0.35124	101.58	0.472786	20.43	0.40433	101.58	0.548686	21.184	0.368	101.58	0.496729	20.7355	0.44517	101.58	0.606914
21.0572	0.39903	101.663	0.541043	20.4806	0.35078	101.663	0.472129	20.4468	0.40438	101.664	0.548757	21.2007	0.36781	101.664	0.496457	20.7522	0.44567	101.664	0.607629
21.0739	0.39926	101.746	0.541371	20.4973	0.35105	101.747	0.472514	20.4633	0.40471	101.747	0.549229	21.2173	0.3677	101.747	0.4963	20.7688	0.44555	101.747	0.607457
21.0905	0.39939	101.83	0.541557	20.5139	0.35131	101.83	0.472886	20.48	0.40434	101.83	0.5487	21.234	0.36818	101.83	0.496986	20.7855	0.4453	101.83	0.6071
21.1072	0.39951	101.913	0.541729	20.5307	0.35103	101.913	0.472486	20.4967	0.40474	101.913	0.549271	21.2508	0.36846	101.914	0.497386	20.8022	0.44551	101.913	0.6074
21.1238	0.39954	101.996	0.541771	20.5473	0.35151	101.996	0.473171	20.5133	0.4048	101.996	0.549357	21.2673	0.36825	101.997	0.497086	20.8188	0.44575	101.997	0.607743
21.1405	0.39951	102.079	0.541729	20.564	0.35188	102.08	0.4737	20.53	0.40459	102.08	0.549057	21.284	0.36802	102.08	0.496757	20.8355	0.44572	102.08	0.6077
21.1572	0.39989	102.163	0.542271	20.5806	0.35156	102.163	0.473243	20.5467	0.40496	102.163	0.549586	21.3007	0.36817	102.164	0.496971	20.8522	0.44594	102.164	0.608014
21.1738	0.39986	102.246	0.542229	20.5973	0.35145	102.246	0.473086	20.5633	0.40516	102.247	0.549871	21.3174	0.36824	102.247	0.497071	20.8689	0.44601	102.247	0.608114
21.1905	0.39971	102.329	0.542014	20.6141	0.35176	102.33	0.473529	20.58	0.4049	102.33	0.5495	21.334	0.36772	102.33	0.496329	20.8855	0.44591	102.33	0.607971
21.2072	0.40008	102.413	0.542543	20.6307	0.35214	102.413	0.474071	20.5966	0.40459	102.413	0.549057	21.3506	0.36762	102.413	0.496186	20.9022	0.44612	102.414	0.608271
21.2239	0.40016	102.496	0.542657	20.6473	0.35165	102.497	0.473371	20.6134	0.40513	102.497	0.549829	21.3673	0.36807	102.497	0.496829	20.9188	0.44617	102.497	0.608343
21.2405	0.40039	102.58	0.542986	20.664	0.35184	102.58	0.473643	20.63	0.40498	102.58	0.549614	21.384	0.36805	102.58	0.4968	20.9355	0.44617	102.58	0.608343
21.2572	0.40025	102.663	0.542786	20.6806	0.35215	102.663	0.474086	20.6466	0.40488	102.663	0.549471	21.4006	0.36777	102.663	0.4964	20.9521	0.44625	102.663	0.608457
21.2738	0.40059	102.746	0.543271	20.6973	0.35221	102.746	0.474171	20.6634	0.40479	102.747	0.549343	21.4173	0.36797	102.747	0.496686	20.9688	0.44617	102.747	0.608343
21.2905	0.40092	102.829	0.543743	20.714	0.35215	102.83	0.474086	20.68	0.40527	102.83	0.550029	21.434	0.3684	102.83	0.4973	20.9856	0.44654	102.831	0.608871
21.3072	0.40064	102.913	0.543343	20.7307	0.35233	102.913	0.474343	20.6966	0.40498	102.913	0.549614	21.4506	0.36826	102.913	0.4971	21.0021	0.44653	102.913	0.608857
21.3239	0.40084	102.996	0.543629	20.7472	0.35216	102.996	0.4741	20.7133	0.4051	102.997	0.549786	21.4673	0.36821	102.997	0.497029	21.0188	0.44689	102.997	0.609371
21.3405	0.40111	103.079	0.544014	20.764	0.35242	103.08	0.474471	20.73	0.40496	103.08	0.549586	21.484	0.36832	103.08	0.497186	21.0356	0.44677	103.081	0.6092
21.3572	0.4013	103.163	0.544286	20.7806	0.3523	103.163	0.4743	20.7466	0.40525	103.163	0.55	21.5007	0.36877	103.164	0.497829	21.0522	0.4467	103.164	0.6091
21.3739	0.40112	103.247	0.544029	20.7973	0.35272	103.247	0.4749	20.7633	0.40531	103.247	0.550086	21.5174	0.36829	103.247	0.497143	21.0688	0.44693	103.247	0.609429
21.3905	0.40115	103.329	0.544071	20.814	0.35305	103.33	0.475371	20.78	0.40487	103.33	0.549457	21.534	0.3684	103.33	0.4973	21.0856	0.44712	103.33	0.6097
21.4071	0.40159	103.413	0.5447	20.8307	0.35274	103.413	0.474929	20.7967	0.40524	103.413	0.549986	21.5506	0.36873	103.413	0.497771	21.1022	0.44722	103.414	0.609843
21.4239	0.40148	103.496	0.544543	20.8474	0.35288	103.497	0.475129	20.8133	0.40546	103.497	0.5503	21.5673	0.36879	103.497	0.497857	21.1188	0.44713	103.497	0.609714
21.4405	0.40147	103.579	0.544529	20.864	0.35286	103.58	0.4751	20.83	0.40527	103.58	0.550029	21.584	0.36882	103.58	0.4979	21.1355	0.44768	103.58	0.6105
21.4572	0.4019	103.663	0.545143	20.8807	0.35271	103.663	0.474886	20.8467	0.40512	103.663	0.549814	21.6006	0.36884	103.663	0.497929	21.1522	0.44771	103.664	0.610543
21.4738	0.40208	103.746	0.5454	20.8973	0.35323	103.746	0.475629	20.8633	0.40537	103.747	0.550171	21.6173	0.36922	103.747	0.498471	21.1688	0.44794	103.747	0.610871
21.4904	0.40212	103.829	0.545457	20.914	0.35336	103.83	0.475814	20.88	0.40532	103.83	0.5501	21.634	0.36902	103.83	0.498186	21.1855	0.44773	103.83	0.610571
21.5071	0.40219	103.913	0.545557	20.9307	0.35341	103.914	0.475886	20.8967	0.40523	103.913	0.549971	21.6507	0.36897	103.914	0.498114	21.2022	0.44822	103.914	0.611271
21.5238	0.40228	103.996	0.545686	20.9474	0.35332	103.997	0.475757	20.9133	0.40506	103.997	0.549729	21.6673	0.36911	103.997	0.498314	21.2188	0.44847	103.997	0.611629
21.5405	0.40269	104.079	0.546271	20.9639	0.35362	104.08	0.476186	20.93	0.40551	104.08	0.550371	21.684	0.36947	104.08	0.498829	21.2355	0.44828	104.08	0.611357
21.5572	0.40242	104.163	0.545886	20.9807	0.35337	104.163	0.475829	20.9467	0.4053	104.163	0.550071	21.7007	0.36935	104.164	0.498657	21.2523	0.44847	104.164	0.611629
21.5739	0.40242	104.246	0.545886	20.9973	0.35347	104.246	0.475971	20.9632	0.40505	104.246	0.549714	21.7173	0.36921	104.247	0.498457	21.2689	0.44895	104.247	0.612314
21.5905	0.40284	104.33	0.546486	21.0139	0.3538	104.33	0.476443	20.9801	0.4053	104.33	0.550071	21.734	0.3694	104.33	0.498729	21.2855	0.44882	104.33	0.612129
21.6071	0.40302	104.413	0.546743	21.0307	0.35361	104.413	0.476171	20.9967	0.40544	104.413	0.550271	21.7507	0.36965	104.414	0.499086	21.3022	0.44907	104.414	0.612486
21.6238	0.40269	104.496	0.546271	21.0474	0.35389	104.497	0.476571	21.0133	0.4053	104.496	0.550071	21.7673	0.36949	104.497	0.498857	21.3189	0.44926	104.497	0.612757
21.6405	0.40298	104.579	0.546686	21.064	0.35417	104.58	0.476971	21.03	0.40528	104.58	0.550043	21.784	0.36931	104.58	0.4986	21.3355	0.4496	104.58	0.613243
21.6571	0.4032	104.662	0.547	21.0807	0.35428	104.663	0.477129	21.0467	0.40595	104.664	0.551	21.8007	0.36962	104.664	0.499043	21.3522	0.44949	104.664	0.613086
21.6738	0.40328	104.746	0.547114	21.0973	0.35405	104.747	0.4768	21.0634	0.40547	104.747	0.550314	21.8173	0.3696	104.747	0.499014	21.3688	0.44975	104.747	0.613457
21.6905	0.40323	104.83	0.547043	21.114	0.35404	104.83	0.476786	21.08	0.40543	104.83	0.550257	21.834	0.3696	104.83	0.499014	21.3855	0.45002	104.83	0.613843
21.7072	0.4036	104.913	0.547571	21.1306	0.35444	104.913	0.477357	21.0966	0.4052	104.913	0.549929	21.8507	0.36963	104.913	0.499057	21.4022	0.4501	104.913	0.613957
21.7238	0.40384	104.996	0.547914	21.1473	0.35454	104.996	0.4775	21.1134	0.40528	104.997	0.550043	21.8673	0.37005	104.997	0.499657	21.4189	0.45019	104.997	0.614086
21.7406	0.40368	105.08	0.547686	21.164	0.35447	105.08	0.4774	21.13	0.40581	105.08	0.5508	21.884	0.37003	105.08	0.499629	21.4355	0.44992	105.08	0.6137
21.7571	0.40369	105.163	0.5477	21.1806	0.35479	105.163	0.477857	21.1467	0.40541	105.163	0.550229	21.9007	0.36971	105.164	0.499171	21.4521	0.45024	105.163	0.614157
21.7738	0.40398	105.246	0.548114	21.1974	0.35497	105.247	0.478114	21.1634	0.40527	105.247	0.550029	21.9173	0.36997	105.247	0.499543	21.4688	0.45055	105.247	0.6146
21.7905	0.4043	105.329	0.548571	21.214	0.35466	105.33	0.477671	21.1799	0.40595	105.33	0.551	21.934	0.37033	105.33	0.500057	21.4855	0.4504	105.33	0.614386
21.8072	0.40407	105.413	0.548243	21.2306	0.35473	105.413	0.477771	21.1967	0.40566	105.414	0.550586	21.9507	0.37027	105.414	0.499971	21.5022	0.4506	105.414	0.614671
21.8238	0.40421	105.496	0.548443	21.2474	0.35525	105.497	0.478514	21.2134	0.40532	105.497	0.5501	21.9673	0.36999	105.497	0.499571	21.5189	0.45105	105.497	0.615314
21.8405	0.4047	105.58	0.549143	21.264	0.35518	105.58	0.478414	21.23	0.40572	105.58	0.550671	21.984	0.37018	105.58	0.499843	21.5356	0.45088	105.58	0.615071
21.8572	0.40465	105.663	0.549071	21.2807	0.35521	105.663	0.478457	21.2467	0.4059	105.663	0.550929	22.0007	0.37031	105.664	0.500029	21.5521	0.45069	105.663	0.6148
21.8738	0.40443	105.746	0.548757	21.2974	0.35528	105.747	0.478557	21.2633	0.40578	105.747	0.550757	22.0174	0.37016	105.747	0.499814	21.5688	0.45101	105.747	0.615257
21.8905	0.40474	105.829	0.5492	21.314	0.35585	105.83	0.479371	21.28	0.40562	105.83	0.550529	22.0339	0.37012	105.83	0.499757	21.5855	0.45116	105.83	0.615471
21.9072	0.40484	105.913	0.549343	21.3307	0.35565	105.913	0.479086	21.2967	0.40598	105.914	0.551043	22.0507	0.37028	105.914	0.499986	21.6021	0.45112	105.913	0.615414
21.9238	0.40503	105.996	0.549614	21.3473	0.35554	105.996	0.478929	21.3134	0.40635	105.997	0.551571	22.0673	0.37055	105.997	0.500371	21.6188	0.45117	105.997	0.615486
21.9406	0.40486	106.08	0.549371	21.364	0.35553	106.08	0.478914	21.33	0.40608	106.08	0.551186	22.084	0.37048	106.08	0.500271	21.6355	0.45144	106.08	0.615871
21.9572	0.40523	106.163	0.5499	21.3807	0.35591	106.163	0.479457	21.3466	0.40567	106.163	0.5506	22.1006	0.37042	106.163	0.500186	21.6522	0.45093	106.164	0.615143
21.9739	0.40552	106.246	0.550314	21.3973	0.35603	106.246	0.479629	21.3633	0.40593	106.247	0.550971	22.1173	0.3709	106.247	0.500871	21.6688	0.4508	106.247	0.614957
21.9905	0.40555	106.33	0.550357	21.414	0.35579	106.33	0.479286	21.38	0.40626	106.33	0.551443	22.134	0.37044	106.33	0.500214	21.6855	0.45097	106.33	0.6152
22.0072	0.40537	106.413	0.5501	21.4307	0.3562	106.413	0.479871	21.3966	0.40594	106.413	0.550986	22.1506	0.37042	106.413	0.500186	21.7022	0.45115	106.413	0.615457
22.0238	0.40535	106.496	0.550071	21.4473	0.35637	106.496	0.480114	21.4134	0.40599	106.497	0.551057	22.1674	0.37038	106.497	0.500129	21.7188	0.45153	106.497	0.616
22.0405	0.40589	106.579	0.550843	21.464	0.3561	106.58	0.479729	21.43	0.4063	106.58	0.5515	22.184	0.37069	106.58	0.500571	21.7356	0.45101	106.581	0.615257
22.0572	0.4058	106.663	0.550714	21.4807	0.35611	106.663	0.479743	21.4466	0.40645	106.663	0.551714	22.2006	0.37069	106.663	0.500571	21.7522	0.45141	106.664	0.615829
22.0738	0.40589	106.746	0.550843	21.4973	0.35646	106.746	0.480243	21.4633	0.40603	106.747	0.551114	22.2173	0.37027	106.747	0.499971	21.7688	0.45181	106.747	0.6164
22.0904	0.40627	106.829	0.551386	21.5141	0.35654	106.83	0.480357	21.48	0.40624	106.83	0.551414	22.234	0.37076	106.83	0.500671	21.7855	0.45174	106.83	0.6163
22.1072	0.40619	106.913	0.551271	21.5306	0.35651	106.913	0.480314	21.4966	0.40646	106.913	0.551729	22.2507	0.37088	106.914	0.500843	21.8022	0.4517	106.914	0.616243
22.1238	0.40629	106.996	0.551414	21.5473	0.35675	106.997	0.480657	21.5134	0.40635	106.997	0.551571	22.2673	0.37056	106.997	0.500386	21.8188	0.45187	106.997	0.616486
22.1405	0.40643	107.079	0.551614	21.564	0.35697	107.08	0.480971	21.53	0.4064	107.08	0.551643	22.284	0.37069	107.08	0.500571	21.8354	0.45194	107.08	0.616586
22.1572	0.4065	107.163	0.551714	21.5807	0.35665	107.163	0.480514	21.5467	0.40642	107.163	0.551671	22.3006	0.37088	107.163	0.500843	21.8522	0.45206	107.163	0.616757
22.1739	0.40671	107.246	0.552014	21.5973	0.35663	107.246	0.480486	21.5633	0.40673	107.246	0.552114	22.3174	0.37115	107.247	0.501229	21.8688	0.45182	107.247	0.616414
22.1905	0.40663	107.33	0.5519	21.614	0.35695	107.33	0.480943	21.58	0.40646	107.33	0.551729	22.334	0.37085	107.33	0.5008	21.8855	0.45203	107.33	0.616714
22.2072	0.40681	107.413	0.552157	21.6306	0.3571	107.413	0.481157	21.5966	0.40645	107.413	0.551714	22.3506	0.37108	107.413	0.501129	21.9022	0.45219	107.414	0.616943
22.2238	0.40694	107.496	0.552343	21.6473	0.35682	107.496	0.480757	21.6133	0.40661	107.496	0.551943	22.3673	0.3712	107.497	0.5013	21.9188	0.45204	107.497	0.616729
22.2405	0.40691	107.579	0.5523	21.664	0.35717	107.58	0.481257	21.63	0.40672	107.58	0.5521	22.384	0.37129	107.58	0.501429	21.9355	0.45219	107.58	0.616943
22.2571	0.40707	107.662	0.552529	21.6807	0.35735	107.664	0.481514	21.6467	0.40664	107.663	0.551986	22.4007	0.37106	107.664	0.5011	21.9522	0.45224	107.664	0.617014
22.2738	0.40709	107.746	0.552557	21.6974	0.35726	107.747	0.481386	21.6633	0.40649	107.747	0.551771	22.4173	0.37093	107.747	0.500914	21.9688	0.45231	107.747	0.617114
22.2904	0.40753	107.829	0.553186	21.714	0.35728	107.83	0.481414	21.6801	0.40701	107.83	0.552514	22.434	0.37147	107.83	0.501686	21.9855	0.4522	107.83	0.616957
22.3071	0.40747	107.913	0.5531	21.7308	0.35718	107.914	0.481271	21.6967	0.40679	107.913	0.5522	22.4507	0.37152	107.914	0.501757	22.0022	0.45233	107.914	0.617143
22.3239	0.40769	107.997	0.553414	21.7474	0.35741	107.997	0.4816	21.7133	0.40679	107.997	0.5522	22.4673	0.37152	107.997	0.501757	22.0189	0.45243	107.997	0.617286
22.3405	0.40774	108.079	0.553486	21.7639	0.3576	108.079	0.481871	21.7301	0.40679	108.08	0.5522	22.484	0.3716	108.08	0.501871	22.0355	0.4524	108.08	0.617243
22.3572	0.40775	108.163	0.5535	21.7806	0.35768	108.163	0.481986	21.7467	0.40696	108.163	0.552443	22.5007	0.37154	108.164	0.501786	22.0522	0.45245	108.164	0.617314
22.3739	0.40784	108.246	0.553629	21.7973	0.35758	108.246	0.481843	21.7633	0.40697	108.246	0.552457	22.5173	0.37161	108.247	0.501886	22.0688	0.45248	108.247	0.617357
22.3905	0.40795	108.329	0.553786	21.814	0.35779	108.33	0.482143	21.78	0.4069	108.33	0.552357	22.534	0.37137	108.33	0.501543	22.0855	0.45265	108.33	0.6176
22.4071	0.40812	108.412	0.554029	21.8307	0.35806	108.413	0.482529	21.7967	0.40722	108.413	0.552814	22.5507	0.3716	108.414	0.501871	22.1022	0.45264	108.414	0.617586
22.4238	0.40838	108.496	0.5544	21.8473	0.35779	108.497	0.482143	21.8133	0.40732	108.497	0.552957	22.5673	0.37199	108.497	0.502429	22.1188	0.45253	108.497	0.617429
22.4405	0.40824	108.579	0.5542	21.864	0.35784	108.58	0.482214	21.83	0.40722	108.58	0.552814	22.5841	0.37186	108.581	0.502243	22.1355	0.45293	108.58	0.618
22.4571	0.40848	108.663	0.554543	21.8806	0.3582	108.663	0.482729	21.8466	0.40709	108.663	0.552629	22.6007	0.37161	108.663	0.501886	22.1522	0.45286	108.663	0.6179
22.4738	0.40861	108.746	0.554729	21.8973	0.35813	108.747	0.482629	21.8633	0.40734	108.746	0.552986	22.6173	0.37224	108.747	0.502786	22.1689	0.45282	108.747	0.617843
22.4905	0.40874	108.829	0.554914	21.914	0.35821	108.83	0.482743	21.88	0.40751	108.83	0.553229	22.634	0.37208	108.83	0.502557	22.1855	0.45275	108.83	0.617743
22.5071	0.40857	108.913	0.554671	21.9307	0.35856	108.913	0.483243	21.8967	0.40733	108.913	0.552971	22.6507	0.37197	108.914	0.5024	22.2021	0.45328	108.913	0.6185
22.5238	0.40872	108.996	0.554886	21.9474	0.35864	108.997	0.483357	21.9134	0.40743	108.997	0.553114	22.6673	0.37213	108.997	0.502629	22.2188	0.45327	108.997	0.618486
22.5405	0.40917	109.08	0.555529	21.9641	0.3587	109.08	0.483443	21.93	0.40794	109.08	0.553843	22.6839	0.37231	109.08	0.502886	22.2355	0.45299	109.08	0.618086
22.5572	0.40906	109.163	0.555371	21.9806	0.35848	109.163	0.483129	21.9467	0.4078	109.164	0.553643	22.7007	0.37248	109.164	0.503129	22.2522	0.45368	109.164	0.619071
22.5739	0.40911	109.246	0.555443	21.9973	0.35863	109.247	0.483343	21.9634	0.40788	109.247	0.553757	22.7173	0.3723	109.247	0.502871	22.2688	0.45349	109.247	0.6188
22.5905	0.40935	109.33	0.555786	22.014	0.35898	109.33	0.483843	21.9799	0.40766	109.33	0.553443	22.7339	0.37263	109.33	0.503343	22.2855	0.45372	109.33	0.619129
22.6071	0.40957	109.413	0.5561	22.0307	0.35889	109.413	0.483714	21.9967	0.40822	109.413	0.554243	22.7508	0.37284	109.414	0.503643	22.3022	0.45346	109.414	0.618757
22.6238	0.40942	109.496	0.555886	22.0474	0.35908	109.497	0.483986	22.0133	0.40822	109.497	0.554243	22.7674	0.37277	109.497	0.503543	22.3189	0.45377	109.497	0.6192
22.6405	0.40947	109.579	0.555957	22.064	0.35921	109.58	0.484171	22.03	0.40819	109.58	0.5542	22.7839	0.37275	109.58	0.503514	22.3355	0.45371	109.58	0.619114
22.6571	0.40975	109.663	0.556357	22.0806	0.35929	109.663	0.484286	22.0467	0.40794	109.663	0.553843	22.8007	0.37307	109.664	0.503971	22.3521	0.45381	109.663	0.619257
22.6738	0.40971	109.746	0.5563	22.0973	0.35929	109.746	0.484286	22.0633	0.40866	109.747	0.554871	22.8174	0.37308	109.747	0.503986	22.3689	0.45379	109.747	0.619229
22.6905	0.40985	109.829	0.5565	22.114	0.35934	109.83	0.484357	22.0799	0.40841	109.83	0.554514	22.834	0.37275	109.83	0.503514	22.3855	0.45394	109.83	0.619443
22.7072	0.40998	109.913	0.556686	22.1307	0.3594	109.913	0.484443	22.0966	0.40815	109.913	0.554143	22.8507	0.3727	109.914	0.503443	22.4022	0.45433	109.914	0.62
22.7238	0.41012	109.996	0.556886	22.1473	0.35968	109.996	0.484843	22.1133	0.40836	109.997	0.554443	22.8673	0.3732	109.997	0.504157	22.4188	0.45412	109.997	0.6197
22.7405	0.41026	110.079	0.557086	22.164	0.35952	110.08	0.484614	22.13	0.40854	110.08	0.5547	22.884	0.3734	110.08	0.504443	22.4355	0.45398	110.08	0.6195
22.7572	0.41041	110.163	0.5573	22.1807	0.35954	110.163	0.484643	22.1466	0.40856	110.163	0.554729	22.9006	0.37294	110.163	0.503786	22.4522	0.45437	110.163	0.620057
22.7738	0.41035	110.246	0.557214	22.1973	0.36002	110.246	0.485329	22.1634	0.40844	110.247	0.554557	22.9173	0.37305	110.247	0.503943	22.4688	0.4545	110.247	0.620243
22.7905	0.41062	110.329	0.5576	22.214	0.35984	110.33	0.485071	22.1801	0.40863	110.331	0.554829	22.934	0.37342	110.33	0.504471	22.4855	0.45447	110.33	0.6202
22.8072	0.41067	110.413	0.557671	22.2308	0.35952	110.414	0.484614	22.1966	0.4086	110.413	0.554786	22.9506	0.37348	110.413	0.504557	22.5021	0.4545	110.413	0.620243
22.8238	0.41064	110.496	0.557629	22.2473	0.36035	110.496	0.4858	22.2133	0.40836	110.497	0.554443	22.9674	0.37328	110.497	0.504271	22.5188	0.45471	110.496	0.620543
22.8404	0.41091	110.579	0.558014	22.264	0.36012	110.58	0.485471	22.23	0.40852	110.58	0.554671	22.984	0.37357	110.58	0.504686	22.5356	0.45476	110.581	0.620614
22.8572	0.41108	110.663	0.558257	22.2806	0.3601	110.663	0.485443	22.2466	0.40848	110.663	0.554614	23.0007	0.37339	110.664	0.504429	22.5522	0.45475	110.664	0.6206
22.8738	0.41113	110.746	0.558329	22.2973	0.36032	110.746	0.485757	22.2633	0.40861	110.747	0.5548	23.0174	0.3736	110.747	0.504729	22.5688	0.45473	110.747	0.620571
22.8904	0.41115	110.829	0.558357	22.314	0.36036	110.83	0.485814	22.28	0.40845	110.83	0.554571	23.0341	0.37332	110.83	0.504329	22.5856	0.45499	110.83	0.620943
22.9071	0.41141	110.913	0.558729	22.3307	0.36053	110.913	0.486057	22.2966	0.40866	110.913	0.554871	23.0506	0.37325	110.913	0.504229	22.6022	0.45518	110.913	0.621214
22.9239	0.41146	110.996	0.5588	22.3474	0.36042	110.997	0.4859	22.3133	0.40884	110.997	0.555129	23.0674	0.37385	110.997	0.505086	22.6189	0.4548	110.997	0.620671
22.9405	0.41157	111.08	0.558957	22.364	0.36062	111.08	0.486186	22.33	0.40891	111.08	0.555229	23.084	0.37308	111.08	0.503986	22.6355	0.45514	111.08	0.621157
22.9572	0.41189	111.163	0.559414	22.3807	0.36079	111.163	0.486429	22.3467	0.40863	111.163	0.554829	23.1006	0.37353	111.163	0.504629	22.6521	0.45513	111.163	0.621143
22.9739	0.41214	111.247	0.559771	22.3973	0.36056	111.246	0.4861	22.3634	0.40908	111.247	0.555471	23.1173	0.37388	111.247	0.505129	22.6688	0.45494	111.247	0.620871
22.9905	0.41191	111.33	0.559443	22.414	0.36081	111.33	0.486457	22.38	0.40904	111.33	0.555414	23.134	0.3739	111.33	0.505157	22.6855	0.45509	111.33	0.621086
23.0071	0.41207	111.413	0.559671	22.4306	0.36097	111.413	0.486686	22.3967	0.40887	111.413	0.555171	23.1507	0.37365	111.414	0.5048	22.7022	0.4554	111.414	0.621529
23.0238	0.41188	111.496	0.5594	22.4473	0.36097	111.497	0.486686	22.4133	0.40904	111.497	0.555414	23.1673	0.37368	111.497	0.504843	22.7188	0.45526	111.497	0.621329
23.0405	0.41237	111.579	0.5601	22.4639	0.36124	111.58	0.487071	22.43	0.40899	111.58	0.555343	23.184	0.37416	111.58	0.505529	22.7354	0.45532	111.58	0.621414
23.0571	0.41258	111.662	0.5604	22.4807	0.36132	111.663	0.487186	22.4467	0.40914	111.663	0.555557	23.2007	0.37412	111.664	0.505471	22.7522	0.45525	111.664	0.621314
23.0739	0.41266	111.746	0.560514	22.4973	0.36113	111.746	0.486914	22.4632	0.4092	111.746	0.555643	23.2174	0.37412	111.747	0.505471	22.7689	0.45561	111.747	0.621829
23.0905	0.41268	111.83	0.560543	22.5139	0.36157	111.83	0.487543	22.48	0.40915	111.83	0.555571	23.234	0.37399	111.83	0.505286	22.7855	0.45561	111.83	0.621829
23.1071	0.41287	111.913	0.560814	22.5307	0.36181	111.913	0.487886	22.4967	0.40931	111.913	0.5558	23.2508	0.37455	111.914	0.506086	22.8022	0.45538	111.914	0.6215
23.1239	0.41263	111.996	0.560471	22.5474	0.36156	111.997	0.487529	22.5133	0.40928	111.996	0.555757	23.2673	0.37439	111.996	0.505857	22.8188	0.45558	111.997	0.621786
23.1405	0.41278	112.079	0.560686	22.564	0.36161	112.08	0.4876	22.53	0.40906	112.08	0.555443	23.284	0.37409	112.08	0.505429	22.8354	0.45556	112.08	0.621757
23.1572	0.41315	112.163	0.561214	22.5807	0.36187	112.164	0.487971	22.5467	0.40919	112.164	0.555629	23.3007	0.3742	112.164	0.505586	22.8522	0.45553	112.164	0.621714
23.1739	0.41327	112.246	0.561386	22.5973	0.36168	112.247	0.4877	22.5634	0.40953	112.247	0.556114	23.3173	0.37433	112.247	0.505771	22.8688	0.45558	112.247	0.621786
23.1905	0.41329	112.33	0.561414	22.6139	0.3617	112.33	0.487729	22.58	0.40926	112.33	0.555729	23.3341	0.37435	112.33	0.5058	22.8854	0.45577	112.33	0.622057
23.2072	0.41341	112.413	0.561586	22.6307	0.36203	112.413	0.4882	22.5966	0.4092	112.413	0.555643	23.3507	0.37435	112.414	0.5058	22.9021	0.45573	112.413	0.622
23.2238	0.41379	112.496	0.562129	22.6473	0.36207	112.496	0.488257	22.6133	0.4096	112.496	0.556214	23.3673	0.37501	112.497	0.506743	22.9189	0.45537	112.497	0.621486
23.2406	0.41353	112.58	0.561757	22.664	0.36179	112.58	0.487857	22.63	0.40982	112.58	0.556529	23.384	0.37511	112.58	0.506886	22.9355	0.45568	112.58	0.621929
23.2572	0.41372	112.663	0.562029	22.6806	0.36237	112.663	0.488686	22.6466	0.40941	112.663	0.555943	23.4007	0.37461	112.664	0.506171	22.9521	0.45577	112.663	0.622057
23.2738	0.41381	112.746	0.562157	22.6974	0.36247	112.747	0.488829	22.6633	0.40947	112.746	0.556029	23.4173	0.37467	112.747	0.506257	22.9689	0.45583	112.747	0.622143
23.2905	0.41381	112.829	0.562157	22.714	0.36233	112.83	0.488629	22.68	0.40966	112.83	0.5563	23.434	0.37489	112.83	0.506571	22.9856	0.45559	112.831	0.6218
23.3072	0.41383	112.913	0.562186	22.7306	0.36255	112.913	0.488943	22.6967	0.40957	112.913	0.556171	23.4507	0.37489	112.914	0.506571	23.0022	0.45596	112.914	0.622329
23.3238	0.41389	112.996	0.562271	22.7473	0.36277	112.997	0.489257	22.7133	0.4097	112.997	0.556357	23.4673	0.37475	112.997	0.506371	23.0189	0.45595	112.997	0.622314
23.3405	0.41446	113.08	0.563086	22.764	0.36251	113.08	0.488886	22.7299	0.40944	113.08	0.555986	23.484	0.37499	113.08	0.506714	23.0356	0.45599	113.08	0.622371
23.3572	0.41445	113.163	0.563071	22.7807	0.36287	113.163	0.4894	22.7467	0.40994	113.163	0.5567	23.5007	0.37544	113.163	0.507357	23.0521	0.45573	113.163	0.622
23.3738	0.41452	113.246	0.563171	22.7974	0.36297	113.247	0.489543	22.7633	0.40973	113.247	0.5564	23.5174	0.37519	113.247	0.507	23.0688	0.45593	113.247	0.622286
23.3905	0.41455	113.329	0.563214	22.814	0.3635	113.33	0.4903	22.78	0.40954	113.33	0.556129	23.5339	0.37496	113.33	0.506671	23.0855	0.45599	113.33	0.622371
23.4071	0.41485	113.413	0.563643	22.8306	0.36348	113.413	0.490271	22.7967	0.40989	113.414	0.556629	23.5506	0.37514	113.413	0.506929	23.1021	0.45575	113.413	0.622029
23.4239	0.415	113.496	0.563857	22.8473	0.36334	113.496	0.490071	22.8134	0.40984	113.497	0.556557	23.5674	0.37558	113.497	0.507557	23.1188	0.45577	113.497	0.622057
23.4406	0.41494	113.58	0.563771	22.864	0.36365	113.58	0.490514	22.83	0.4099	113.58	0.556643	23.584	0.37546	113.58	0.507386	23.1355	0.45577	113.58	0.622057
23.4572	0.41525	113.663	0.564214	22.8806	0.36378	113.663	0.4907	22.8467	0.40963	113.663	0.556257	23.6007	0.37542	113.664	0.507329	23.1522	0.45639	113.664	0.622943
23.4738	0.41557	113.746	0.564671	22.8973	0.36404	113.746	0.491071	22.8634	0.41006	113.747	0.556871	23.6174	0.37531	113.747	0.507171	23.1688	0.45608	113.747	0.6225
23.4905	0.41547	113.829	0.564529	22.914	0.36394	113.83	0.490929	22.8799	0.4099	113.83	0.556643	23.634	0.3752	113.83	0.507014	23.1855	0.45581	113.83	0.622114
23.5072	0.41553	113.913	0.564614	22.9307	0.36409	113.913	0.491143	22.8966	0.40993	113.913	0.556686	23.6507	0.37544	113.913	0.507357	23.2022	0.45619	113.914	0.622657
23.5238	0.41575	113.996	0.564929	22.9473	0.36438	113.997	0.491557	22.9134	0.40985	113.997	0.556571	23.6674	0.37544	113.997	0.507357	23.2189	0.45607	113.997	0.622486
23.5404	0.41596	114.079	0.565229	22.964	0.36414	114.08	0.491214	22.93	0.41016	114.08	0.557014	23.684	0.37532	114.08	0.507186	23.2355	0.45605	114.08	0.622457
23.5572	0.41594	114.163	0.5652	22.9807	0.36453	114.163	0.491771	22.9467	0.40991	114.163	0.556657	23.7006	0.37557	114.163	0.507543	23.2523	0.45644	114.164	0.623014
23.5738	0.41594	114.246	0.5652	22.9973	0.36455	114.246	0.4918	22.9633	0.40997	114.247	0.556743	23.7173	0.37544	114.247	0.507357	23.2688	0.4565	114.247	0.6231
23.5904	0.41619	114.329	0.565557	23.014	0.36466	114.33	0.491957	22.98	0.40988	114.33	0.556614	23.734	0.37588	114.33	0.507986	23.2855	0.45628	114.33	0.622786
23.6073	0.41621	114.413	0.565586	23.0307	0.36483	114.413	0.4922	22.9967	0.41034	114.413	0.557271	23.7506	0.37591	114.413	0.508029	23.3022	0.45615	114.414	0.6226
23.6239	0.41631	114.496	0.565729	23.0473	0.36475	114.497	0.492086	23.0134	0.4103	114.497	0.557214	23.7673	0.37592	114.497	0.508043	23.3187	0.4566	114.496	0.623243
23.6405	0.41631	114.579	0.565729	23.0639	0.36509	114.58	0.492571	23.03	0.41003	114.58	0.556829	23.7841	0.37533	114.58	0.5072	23.3355	0.45661	114.58	0.623257
23.6572	0.41649	114.663	0.565986	23.0806	0.36515	114.663	0.492657	23.0466	0.41034	114.663	0.557271	23.8006	0.37618	114.663	0.508414	23.3522	0.45656	114.664	0.623186
23.6739	0.41673	114.746	0.566329	23.0973	0.36506	114.746	0.492529	23.0633	0.41046	114.746	0.557443	23.8174	0.37585	114.747	0.507943	23.3688	0.45652	114.747	0.623129
23.6905	0.41673	114.829	0.566329	23.114	0.36509	114.83	0.492571	23.08	0.41021	114.83	0.557086	23.8341	0.37551	114.831	0.507457	23.3855	0.45699	114.83	0.6238
23.7071	0.41683	114.913	0.566471	23.1307	0.36529	114.913	0.492857	23.0966	0.41034	114.913	0.557271	23.8506	0.3757	114.913	0.507729	23.4022	0.45716	114.914	0.624043
23.7238	0.41702	114.996	0.566743	23.1473	0.36553	114.996	0.4932	23.1133	0.41034	114.997	0.557271	23.8673	0.37621	114.997	0.508457	23.4188	0.45691	114.997	0.623686
23.7404	0.4173	115.079	0.567143	23.164	0.36518	115.08	0.4927	23.1301	0.41072	115.08	0.557814	23.884	0.37588	115.08	0.507986	23.4355	0.45691	115.08	0.623686
23.7571	0.41704	115.162	0.566771	23.1807	0.36554	115.164	0.493214	23.1467	0.41018	115.163	0.557043	23.9006	0.37542	115.163	0.507329	23.4522	0.45652	115.164	0.623129
23.7738	0.41742	115.246	0.567314	23.1974	0.36584	115.247	0.493643	23.1633	0.41051	115.247	0.557514	23.9173	0.3758	115.247	0.507871	23.4688	0.45643	115.247	0.623
23.7905	0.41755	115.33	0.5675	23.214	0.36573	115.33	0.493486	23.18	0.41087	115.33	0.558029	23.934	0.37609	115.33	0.508286	23.4855	0.45634	115.33	0.622871
23.8071	0.41725	115.413	0.567071	23.2307	0.36569	115.413	0.493429	23.1967	0.41076	115.413	0.557871	23.9506	0.37591	115.413	0.508029	23.5022	0.45669	115.413	0.623371
23.8239	0.41758	115.497	0.567543	23.2474	0.36586	115.497	0.493671	23.2133	0.41064	115.497	0.5577	23.9673	0.37563	115.497	0.507629	23.5188	0.45699	115.497	0.6238
23.8406	0.4179	115.58	0.568	23.2639	0.36607	115.58	0.493971	23.2301	0.41063	115.58	0.557686	23.984	0.37611	115.58	0.508314	23.5354	0.45688	115.58	0.623643
23.8571	0.41778	115.663	0.567829	23.2806	0.36587	115.663	0.493686	23.2467	0.41086	115.664	0.558014	24.0007	0.37611	115.664	0.508314	23.5521	0.45681	115.663	0.623543
23.8739	0.41773	115.746	0.567757	23.2974	0.36604	115.747	0.493929	23.2633	0.41091	115.746	0.558086	24.0173	0.37606	115.747	0.508243	23.5689	0.45725	115.747	0.624171
23.8905	0.41794	115.829	0.568057	23.314	0.36619	115.83	0.494143	23.2799	0.4108	115.83	0.557929	24.034	0.37584	115.83	0.507929	23.5854	0.45739	115.83	0.624371
23.9072	0.41788	115.913	0.567971	23.3307	0.36623	115.913	0.4942	23.2966	0.41094	115.913	0.558129	24.0507	0.37607	115.914	0.508257	23.6022	0.45729	115.914	0.624229
23.9239	0.41813	115.996	0.568329	23.3473	0.36607	115.997	0.493971	23.3133	0.4114	115.997	0.558786	24.0673	0.37614	115.997	0.508357	23.6189	0.45751	115.997	0.624543
23.9405	0.41798	116.08	0.568114	23.364	0.36607	116.08	0.493971	23.33	0.41109	116.08	0.558343	24.0841	0.37626	116.08	0.508529	23.6355	0.45773	116.08	0.624857
23.9571	0.4183	116.163	0.568571	23.3806	0.3662	116.163	0.494157	23.3467	0.41096	116.163	0.558157	24.1007	0.37613	116.164	0.508343	23.6522	0.45783	116.164	0.625
23.9738	0.41844	116.246	0.568771	23.3974	0.36652	116.247	0.494614	23.3633	0.41123	116.246	0.558543	24.1173	0.37642	116.247	0.508757	23.6689	0.45775	116.247	0.624886
23.9905	0.41817	116.33	0.568386	23.414	0.36631	116.33	0.494314	23.38	0.41152	116.33	0.558957	24.134	0.37649	116.33	0.508857	23.6855	0.45763	116.33	0.624714
24.0071	0.41823	116.413	0.568471	23.4307	0.36666	116.413	0.494814	23.3967	0.41115	116.414	0.558429	24.1507	0.37644	116.414	0.508786	23.7021	0.458	116.413	0.625243
24.0238	0.41837	116.496	0.568671	23.4474	0.36659	116.497	0.494714	23.4133	0.41137	116.497	0.558743	24.1673	0.37628	116.497	0.508557	23.7188	0.45814	116.497	0.625443
24.0405	0.41838	116.58	0.568686	23.464	0.36664	116.58	0.494786	23.4301	0.41156	116.58	0.559014	24.184	0.37644	116.58	0.508786	23.7355	0.4579	116.58	0.6251
24.0572	0.41862	116.663	0.569029	23.4806	0.36651	116.663	0.4946	23.4467	0.4117	116.664	0.559214	24.2007	0.37654	116.664	0.508929	23.7521	0.45806	116.663	0.625329
24.0738	0.41856	116.746	0.568943	23.4973	0.36678	116.746	0.494986	23.4633	0.41143	116.747	0.558829	24.2173	0.37651	116.747	0.508886	23.7688	0.45867	116.747	0.6262
24.0905	0.41863	116.83	0.569043	23.514	0.36691	116.83	0.495171	23.48	0.41144	116.83	0.558843	24.234	0.37661	116.83	0.509029	23.7856	0.45844	116.83	0.625871
24.1073	0.41883	116.913	0.569329	23.5307	0.36669	116.913	0.494857	23.4966	0.41202	116.913	0.559671	24.2507	0.37666	116.914	0.5091	23.8022	0.45844	116.913	0.625871
24.1238	0.41881	116.996	0.5693	23.5473	0.36686	116.996	0.4951	23.5133	0.41174	116.996	0.559271	24.2673	0.37687	116.997	0.5094	23.8189	0.45868	116.997	0.626214
24.1405	0.41888	117.079	0.5694	23.564	0.36684	117.08	0.495071	23.53	0.4116	117.08	0.559071	24.284	0.37621	117.08	0.508457	23.8355	0.45863	117.08	0.626143
24.1572	0.41902	117.163	0.5696	23.5806	0.36705	117.163	0.495371	23.5467	0.4118	117.163	0.559357	24.3007	0.37669	117.164	0.509143	23.8521	0.4585	117.163	0.625957
24.1738	0.419	117.246	0.569571	23.5973	0.36701	117.246	0.495314	23.5634	0.41216	117.247	0.559871	24.3174	0.37689	117.247	0.509429	23.8688	0.45877	117.247	0.626343
24.1906	0.41905	117.33	0.569643	23.6141	0.3672	117.33	0.495586	23.58	0.4118	117.33	0.559357	24.334	0.37668	117.33	0.509129	23.8855	0.45878	117.33	0.626357
24.2072	0.41926	117.413	0.569943	23.6307	0.36722	117.413	0.495614	23.5966	0.41166	117.413	0.559157	24.3506	0.3767	117.413	0.509157	23.9022	0.45893	117.414	0.626571
24.2238	0.41945	117.496	0.570214	23.6473	0.36722	117.497	0.495614	23.6134	0.41192	117.497	0.559529	24.3674	0.37708	117.497	0.5097	23.9188	0.45882	117.497	0.626414
24.2405	0.41947	117.579	0.570243	23.664	0.36725	117.58	0.495657	23.63	0.41213	117.58	0.559829	24.384	0.37709	117.58	0.509714	23.9355	0.45904	117.58	0.626729
24.2571	0.41933	117.663	0.570043	23.6806	0.36727	117.663	0.495686	23.6466	0.41202	117.663	0.559671	24.4007	0.37684	117.663	0.509357	23.9521	0.45893	117.663	0.626571
24.2738	0.41962	117.746	0.570457	23.6973	0.36746	117.747	0.495957	23.6634	0.41199	117.747	0.559629	24.4174	0.37688	117.747	0.509414	23.9688	0.45905	117.747	0.626743
24.2905	0.41961	117.83	0.570443	23.714	0.3675	117.83	0.496014	23.68	0.41236	117.83	0.560157	24.4339	0.37724	117.83	0.509929	23.9855	0.45886	117.83	0.626471
24.3072	0.41967	117.913	0.570529	23.7306	0.36761	117.913	0.496171	23.6966	0.41232	117.913	0.5601	24.4506	0.3771	117.913	0.509729	24.0022	0.45882	117.914	0.626414
24.3239	0.41989	117.996	0.570843	23.7473	0.36771	117.996	0.496314	23.7133	0.41228	117.997	0.560043	24.4673	0.37683	117.997	0.509343	24.0188	0.45922	117.997	0.626986
24.3404	0.4201	118.079	0.571143	23.764	0.36793	118.08	0.496629	23.73	0.41229	118.08	0.560057	24.484	0.37714	118.08	0.509786	24.0356	0.45905	118.081	0.626743
24.3572	0.41994	118.163	0.570914	23.7807	0.36779	118.163	0.496429	23.7466	0.4126	118.163	0.5605	24.5007	0.37703	118.164	0.509629	24.0522	0.45895	118.164	0.6266
24.3739	0.4201	118.246	0.571143	23.7973	0.36787	118.247	0.496543	23.7633	0.41272	118.247	0.560671	24.5174	0.37728	118.247	0.509986	24.0688	0.45944	118.247	0.6273
24.3904	0.42023	118.329	0.571329	23.814	0.36818	118.33	0.496986	23.78	0.41234	118.33	0.560129	24.534	0.37689	118.33	0.509429	24.0856	0.459	118.33	0.626671
24.4072	0.42034	118.413	0.571486	23.8307	0.36807	118.413	0.496829	23.7967	0.41264	118.413	0.560557	24.5506	0.37721	118.413	0.509886	24.1022	0.45903	118.413	0.626714
24.4239	0.42026	118.496	0.571371	23.8473	0.36783	118.496	0.496486	23.8133	0.41294	118.496	0.560986	24.5673	0.37733	118.497	0.510057	24.1189	0.45933	118.497	0.627143
24.4405	0.42036	118.579	0.571514	23.864	0.36798	118.58	0.4967	23.8301	0.413	118.58	0.561071	24.584	0.37729	118.58	0.51	24.1355	0.45912	118.58	0.626843
24.4572	0.42067	118.663	0.571957	23.8807	0.36804	118.663	0.496786	23.8466	0.4125	118.663	0.560357	24.6006	0.37735	118.663	0.510086	24.1522	0.45911	118.664	0.626829
24.4738	0.42043	118.746	0.571614	23.8973	0.36829	118.746	0.497143	23.8633	0.41327	118.746	0.561457	24.6173	0.37748	118.747	0.510271	24.1688	0.45921	118.747	0.626971
24.4905	0.42054	118.83	0.571771	23.9141	0.3683	118.83	0.497157	23.8801	0.41303	118.83	0.561114	24.634	0.37765	118.83	0.510514	24.1855	0.45931	118.83	0.627114
24.5072	0.42085	118.913	0.572214	23.9307	0.36838	118.914	0.497271	23.8967	0.41343	118.913	0.561686	24.6506	0.3776	118.913	0.510443	24.2022	0.45928	118.914	0.627071
24.5238	0.42097	118.996	0.572386	23.9473	0.36862	118.997	0.497614	23.9134	0.41323	118.997	0.5614	24.6672	0.37736	118.996	0.5101	24.2188	0.45922	118.997	0.626986
24.5405	0.42094	119.079	0.572343	23.9639	0.36893	119.08	0.498057	23.93	0.41331	119.08	0.561514	24.684	0.37772	119.08	0.510614	24.2355	0.45911	119.08	0.626829
24.5572	0.4209	119.163	0.572286	23.9807	0.36856	119.163	0.497529	23.9467	0.4138	119.163	0.562214	24.7007	0.37771	119.163	0.5106	24.2522	0.45933	119.164	0.627143
24.5739	0.42095	119.246	0.572357	23.9973	0.36872	119.246	0.497757	23.9632	0.41318	119.246	0.561329	24.7174	0.37756	119.247	0.510386	24.2689	0.45949	119.247	0.627371
24.5905	0.42125	119.329	0.572786	24.0139	0.36907	119.33	0.498257	23.98	0.41326	119.33	0.561443	24.7341	0.37745	119.331	0.510229	24.2855	0.4594	119.33	0.627243
24.6071	0.42127	119.413	0.572814	24.0307	0.36928	119.413	0.498557	23.9967	0.41387	119.413	0.562314	24.7507	0.37802	119.414	0.511043	24.3022	0.45945	119.414	0.627314
24.6238	0.42095	119.496	0.572357	24.0474	0.36893	119.497	0.498057	24.0133	0.41366	119.496	0.562014	24.7673	0.37782	119.497	0.510757	24.3189	0.45958	119.497	0.6275
24.6405	0.42128	119.579	0.572829	24.064	0.36944	119.58	0.498786	24.03	0.41355	119.58	0.561857	24.784	0.37753	119.58	0.510343	24.3355	0.45976	119.58	0.627757
24.6571	0.42147	119.662	0.5731	24.0807	0.36927	119.663	0.498543	24.0468	0.41407	119.664	0.5626	24.8006	0.37741	119.663	0.510171	24.3522	0.45982	119.664	0.627843
24.6739	0.42161	119.746	0.5733	24.0974	0.36942	119.747	0.498757	24.0634	0.41377	119.747	0.562171	24.8173	0.37791	119.747	0.510886	24.3689	0.45959	119.747	0.627514
24.6905	0.42154	119.83	0.5732	24.114	0.36943	119.83	0.498771	24.08	0.41375	119.83	0.562143	24.834	0.37772	119.83	0.510614	24.3854	0.45997	119.83	0.628057
24.7071	0.42176	119.913	0.573514	24.1307	0.36951	119.913	0.498886	24.0967	0.41369	119.914	0.562057	24.8507	0.37741	119.913	0.510171	24.4022	0.46013	119.913	0.628286
24.7238	0.42214	119.996	0.574057	24.1474	0.36982	119.997	0.499329	24.1134	0.4138	119.997	0.562214	24.8674	0.37783	119.997	0.510771	24.4189	0.45997	119.997	0.628057
24.7405	0.4218	120.08	0.573571	24.164	0.36968	120.08	0.499129	24.13	0.41394	120.08	0.562414	24.884	0.37819	120.08	0.511286	24.4354	0.46008	120.08	0.628214
24.7572	0.42194	120.163	0.573771	24.1806	0.36993	120.163	0.499486	24.1467	0.41375	120.163	0.562143	24.9007	0.37792	120.164	0.5109	24.4521	0.46015	120.163	0.628314
24.7738	0.42212	120.246	0.574029	24.1974	0.36994	120.247	0.4995	24.1633	0.41358	120.247	0.5619	24.9173	0.37794	120.247	0.510929	24.4688	0.46038	120.247	0.628643
24.7905	0.42232	120.329	0.574314	24.214	0.36984	120.33	0.499357	24.18	0.41414	120.33	0.5627	24.934	0.37814	120.33	0.511214	24.4855	0.46041	120.33	0.628686
24.8072	0.42206	120.413	0.573943	24.2306	0.36991	120.413	0.499457	24.1967	0.41413	120.413	0.562686	24.9507	0.37836	120.414	0.511529	24.5022	0.46059	120.414	0.628943
24.8238	0.42232	120.496	0.574314	24.2473	0.37027	120.497	0.499971	24.2133	0.41366	120.497	0.562014	24.9673	0.378	120.497	0.511014	24.5188	0.46078	120.497	0.629214
24.8405	0.42249	120.58	0.574557	24.264	0.37	120.58	0.499586	24.23	0.4137	120.58	0.562071	24.984	0.37851	120.58	0.511743	24.5356	0.46077	120.58	0.6292
24.8572	0.42269	120.663	0.574843	24.2807	0.37014	120.663	0.499786	24.2466	0.41422	120.663	0.562814	25.0007	0.37859	120.664	0.511857	24.5522	0.46067	120.663	0.629057
24.8738	0.42271	120.746	0.574871	24.2974	0.37045	120.747	0.500229	24.2633	0.41407	120.747	0.5626	25.0174	0.37842	120.747	0.511614	24.5688	0.46086	120.747	0.629329
24.8905	0.42273	120.83	0.5749	24.314	0.37069	120.83	0.500571	24.28	0.41388	120.83	0.562329	25.034	0.37823	120.83	0.511343	24.5855	0.46123	120.83	0.629857
24.9072	0.42283	120.913	0.575043	24.3307	0.37078	120.913	0.5007	24.2967	0.41423	120.913	0.562829	25.0506	0.37863	120.913	0.511914	24.6021	0.46083	120.913	0.629286
24.9238	0.42291	120.996	0.575157	24.3473	0.37049	120.996	0.500286	24.3134	0.41435	120.997	0.563	25.0674	0.3788	120.997	0.512157	24.6188	0.46105	120.997	0.6296
24.9406	0.42283	121.08	0.575043	24.364	0.37075	121.08	0.500657	24.33	0.41415	121.08	0.562714	25.084	0.37838	121.08	0.511557	24.6355	0.46134	121.08	0.630014
24.9572	0.42303	121.163	0.575329	24.3806	0.37093	121.163	0.500914	24.3466	0.41395	121.163	0.562429	25.1006	0.37872	121.163	0.512043	24.6521	0.46144	121.163	0.630157
24.9738	0.42339	121.246	0.575843	24.3973	0.3709	121.246	0.500871	24.3634	0.41478	121.247	0.563614	25.1174	0.37899	121.247	0.512429	24.6688	0.46159	121.247	0.630371
24.9905	0.42315	121.329	0.5755	24.414	0.37108	121.33	0.501129	24.38	0.41447	121.33	0.563171	25.134	0.37886	121.33	0.512243	24.6855	0.46151	121.33	0.630257
25.0072	0.42317	121.413	0.575529	24.4307	0.3711	121.413	0.501157	24.3966	0.41435	121.413	0.563	25.1507	0.37866	121.413	0.511957	24.7022	0.46144	121.413	0.630157
25.0238	0.42321	121.496	0.575586	24.4473	0.37114	121.496	0.501214	24.4134	0.41455	121.497	0.563286	25.1674	0.37895	121.497	0.512371	24.7189	0.46179	121.497	0.630657
25.0405	0.42347	121.579	0.575957	24.464	0.37116	121.58	0.501243	24.43	0.41459	121.58	0.563343	25.184	0.37907	121.58	0.512543	24.7355	0.46159	121.58	0.630371
25.0572	0.42368	121.663	0.576257	24.4806	0.37115	121.663	0.501229	24.4466	0.41465	121.663	0.563429	25.2006	0.37902	121.663	0.512471	24.7522	0.46156	121.664	0.630329
25.0738	0.42364	121.746	0.5762	24.4974	0.37152	121.747	0.501757	24.4633	0.41458	121.747	0.563329	25.2173	0.37878	121.747	0.512129	24.7689	0.46203	121.747	0.631
25.0904	0.42394	121.829	0.576629	24.5141	0.37168	121.83	0.501986	24.48	0.41456	121.83	0.5633	25.234	0.37887	121.83	0.512257	24.7855	0.46185	121.83	0.630743
25.1072	0.42389	121.913	0.576557	24.5306	0.37143	121.913	0.501629	24.4967	0.41494	121.914	0.563843	25.2506	0.37924	121.913	0.512786	24.8022	0.46188	121.914	0.630786
25.1239	0.4239	121.996	0.576571	24.5474	0.37168	121.997	0.501986	24.5134	0.41471	121.997	0.563514	25.2673	0.37892	121.997	0.512329	24.8188	0.46194	121.997	0.630871
25.1405	0.42377	122.079	0.576386	24.564	0.37171	122.08	0.502029	24.53	0.41477	122.08	0.5636	25.2839	0.37909	122.08	0.512571	24.8354	0.46206	122.08	0.631043
25.1573	0.42408	122.163	0.576829	24.5807	0.37168	122.163	0.501986	24.5467	0.41497	122.163	0.563886	25.3006	0.37921	122.163	0.512743	24.8522	0.46187	122.164	0.630771
25.1739	0.42394	122.246	0.576629	24.5973	0.37178	122.247	0.502129	24.5633	0.41513	122.247	0.564114	25.3173	0.37934	122.247	0.512929	24.8688	0.46224	122.247	0.6313
25.1905	0.42396	122.329	0.576657	24.6139	0.37175	122.329	0.502086	24.58	0.41501	122.33	0.563943	25.334	0.37885	122.33	0.512229	24.8855	0.46247	122.33	0.631629
25.2072	0.42423	122.413	0.577043	24.6307	0.37184	122.413	0.502214	24.5966	0.41478	122.413	0.563614	25.3507	0.37915	122.414	0.512657	24.9022	0.4622	122.414	0.631243
25.2238	0.42451	122.496	0.577443	24.6472	0.37209	122.496	0.502571	24.6132	0.41511	122.496	0.564086	25.3673	0.37932	122.497	0.5129	24.9188	0.46215	122.497	0.631171
25.2404	0.42433	122.579	0.577186	24.664	0.37192	122.58	0.502329	24.63	0.41518	122.58	0.564186	25.3841	0.37929	122.581	0.512857	24.9355	0.46206	122.58	0.631043
25.2571	0.42436	122.663	0.577229	24.6808	0.37218	122.664	0.5027	24.6466	0.41484	122.663	0.5637	25.4007	0.37916	122.664	0.512671	24.9522	0.46222	122.664	0.631271
25.2738	0.4246	122.746	0.577571	24.6973	0.37246	122.747	0.5031	24.6633	0.41507	122.746	0.564029	25.4173	0.37921	122.747	0.512743	24.9688	0.46239	122.747	0.631514
25.2904	0.42454	122.829	0.577486	24.714	0.37247	122.83	0.503114	24.6801	0.41518	122.83	0.564186	25.434	0.37968	122.83	0.513414	24.9855	0.46223	122.83	0.631286
25.3071	0.42469	122.913	0.5777	24.7308	0.37242	122.914	0.503043	24.6967	0.41535	122.913	0.564429	25.4506	0.37936	122.913	0.512957	25.0022	0.46223	122.914	0.631286
25.3239	0.42477	122.996	0.577814	24.7473	0.37254	122.996	0.503214	24.7133	0.41526	122.996	0.5643	25.4673	0.37923	122.996	0.512771	25.0189	0.46275	122.997	0.632029
25.3405	0.42502	123.08	0.578171	24.764	0.3727	123.08	0.503443	24.7301	0.41508	123.08	0.564043	25.484	0.37938	123.08	0.512986	25.0355	0.46254	123.08	0.631729
25.3572	0.4249	123.163	0.578	24.7807	0.37263	123.163	0.503343	24.7467	0.41525	123.163	0.564286	25.5007	0.37964	123.164	0.513357	25.0522	0.46238	123.164	0.6315
25.3738	0.42508	123.246	0.578257	24.7974	0.37265	123.247	0.503371	24.7633	0.41559	123.247	0.564771	25.5173	0.37947	123.247	0.513114	25.0688	0.46251	123.247	0.631686
25.3906	0.42493	123.33	0.578043	24.814	0.37302	123.33	0.5039	24.78	0.41512	123.33	0.5641	25.534	0.37927	123.33	0.512829	25.0854	0.463	123.33	0.632386
25.4072	0.42516	123.413	0.578371	24.8306	0.37345	123.413	0.504514	24.7967	0.41538	123.413	0.564471	25.5506	0.37947	123.413	0.513114	25.1022	0.46282	123.414	0.632129
25.4239	0.4253	123.496	0.578571	24.8473	0.37293	123.497	0.503771	24.8134	0.41579	123.497	0.565057	25.5674	0.37974	123.497	0.5135	25.1189	0.46272	123.497	0.631986
25.4405	0.42535	123.58	0.578643	24.864	0.37315	123.58	0.504086	24.83	0.41534	123.58	0.564414	25.5841	0.37955	123.58	0.513229	25.1355	0.46285	123.58	0.632171
25.4571	0.42541	123.662	0.578729	24.8806	0.37325	123.663	0.504229	24.8466	0.41514	123.663	0.564129	25.6007	0.37937	123.664	0.512971	25.1521	0.46326	123.663	0.632757
25.4738	0.42578	123.746	0.579257	24.8974	0.37337	123.747	0.5044	24.8634	0.41558	123.747	0.564757	25.6174	0.37972	123.747	0.513471	25.1689	0.46292	123.747	0.632271
25.4905	0.42542	123.83	0.578743	24.9141	0.37307	123.83	0.503971	24.8799	0.41563	123.83	0.564829	25.634	0.37962	123.83	0.513329	25.1855	0.46307	123.83	0.632486
25.5072	0.42566	123.913	0.579086	24.9307	0.37358	123.913	0.5047	24.8967	0.41505	123.914	0.564	25.6507	0.37979	123.914	0.513571	25.2021	0.46318	123.913	0.632643
25.5238	0.42574	123.996	0.5792	24.9474	0.37364	123.997	0.504786	24.9134	0.41537	123.997	0.564457	25.6673	0.37941	123.997	0.513029	25.2188	0.46324	123.997	0.632729
25.5405	0.4258	124.08	0.579286	24.9641	0.37364	124.08	0.504786	24.9301	0.41564	124.08	0.564843	25.6839	0.3796	124.08	0.5133	25.2355	0.46299	124.08	0.632371
25.5572	0.42586	124.163	0.579371	24.9806	0.37344	124.163	0.5045	24.9467	0.41577	124.164	0.565029	25.7007	0.37976	124.164	0.513529	25.2521	0.46332	124.163	0.632843
25.5739	0.42584	124.246	0.579343	24.9973	0.37393	124.247	0.5052	24.9634	0.41565	124.247	0.564857	25.7173	0.37954	124.247	0.513214	25.2688	0.46332	124.247	0.632843
25.5905	0.42622	124.33	0.579886	25.014	0.37393	124.33	0.5052	24.9799	0.41546	124.33	0.564586	25.7339	0.3796	124.33	0.5133	25.2855	0.46312	124.33	0.632557
25.6072	0.42644	124.413	0.5802	25.0307	0.37366	124.413	0.504814	24.9967	0.41597	124.413	0.565314	25.7508	0.37996	124.414	0.513814	25.3022	0.46274	124.413	0.632014
25.6238	0.42628	124.496	0.579971	25.0474	0.37372	124.497	0.5049	25.0133	0.41596	124.497	0.5653	25.7673	0.37981	124.497	0.5136	25.3188	0.46285	124.497	0.632171
25.6405	0.42625	124.579	0.579929	25.064	0.37394	124.58	0.505214	25.03	0.41569	124.58	0.564914	25.7839	0.37957	124.58	0.513257	25.3355	0.46307	124.58	0.632486
25.6572	0.42639	124.663	0.580129	25.0806	0.37421	124.663	0.5056	25.0467	0.41599	124.663	0.565343	25.8008	0.37986	124.664	0.513671	25.3522	0.46294	124.664	0.6323
25.6738	0.42643	124.746	0.580186	25.0973	0.37407	124.746	0.5054	25.0633	0.41645	124.747	0.566	25.8174	0.38024	124.747	0.514214	25.3688	0.4629	124.747	0.632243
25.6905	0.4267	124.829	0.580571	25.114	0.37419	124.83	0.505571	25.0799	0.41594	124.83	0.565271	25.834	0.37968	124.83	0.513414	25.3855	0.46326	124.83	0.632757
25.7072	0.42679	124.913	0.5807	25.1307	0.37431	124.913	0.505743	25.0966	0.41586	124.913	0.565157	25.8507	0.37981	124.914	0.5136	25.4022	0.46331	124.914	0.632829
25.7238	0.42686	124.996	0.5808	25.1473	0.37454	124.997	0.506071	25.1134	0.41614	124.997	0.565557	25.8673	0.38017	124.997	0.514114	25.4188	0.46309	124.997	0.632514
25.7405	0.42703	125.079	0.581043	25.1641	0.37422	125.08	0.505614	25.13	0.41632	125.08	0.565814	25.884	0.38001	125.08	0.513886	25.4355	0.46316	125.08	0.632614
25.7572	0.42698	125.163	0.580971	25.1807	0.37428	125.163	0.5057	25.1466	0.41626	125.163	0.565729	25.9007	0.37977	125.163	0.513543	25.4521	0.46333	125.163	0.632857
25.7738	0.4271	125.246	0.581143	25.1973	0.37461	125.246	0.506171	25.1634	0.41614	125.247	0.565557	25.9173	0.3797	125.247	0.513443	25.4688	0.46356	125.247	0.633186
25.7905	0.42726	125.33	0.581371	25.214	0.37447	125.33	0.505971	25.1801	0.41653	125.33	0.566114	25.934	0.38049	125.33	0.514571	25.4856	0.46334	125.331	0.632871
25.8072	0.42717	125.413	0.581243	25.2307	0.37456	125.413	0.5061	25.1966	0.41659	125.413	0.5662	25.9506	0.37991	125.413	0.513743	25.5022	0.46347	125.414	0.633057
25.8238	0.42735	125.496	0.5815	25.2472	0.37472	125.496	0.506329	25.2133	0.41631	125.497	0.5658	25.9673	0.38006	125.497	0.513957	25.5188	0.46337	125.497	0.632914
25.8405	0.42742	125.579	0.5816	25.264	0.37499	125.58	0.506714	25.23	0.41646	125.58	0.566014	25.9841	0.38021	125.581	0.514171	25.5356	0.46351	125.581	0.633114
25.8572	0.42769	125.663	0.581986	25.2807	0.37487	125.663	0.506543	25.2466	0.41657	125.663	0.566171	26.0007	0.38044	125.664	0.5145	25.5522	0.46341	125.664	0.632971
25.8739	0.42763	125.746	0.5819	25.2973	0.37499	125.746	0.506714	25.2634	0.41652	125.747	0.5661	26.0174	0.38018	125.747	0.514129	25.5688	0.46352	125.747	0.633129
25.8905	0.42795	125.829	0.582357	25.314	0.37526	125.83	0.5071	25.28	0.4164	125.83	0.565929	26.034	0.38019	125.83	0.514143	25.5856	0.46382	125.83	0.633557
25.9071	0.42788	125.913	0.582257	25.3307	0.3754	125.913	0.5073	25.2966	0.4166	125.913	0.566214	26.0506	0.38039	125.913	0.514429	25.6022	0.46356	125.913	0.633186
25.9239	0.42815	125.996	0.582643	25.3474	0.37511	125.997	0.506886	25.3133	0.41672	125.996	0.566386	26.0674	0.38067	125.997	0.514829	25.6189	0.46346	125.997	0.633043
25.9405	0.42817	126.08	0.582671	25.364	0.37518	126.08	0.506986	25.33	0.41685	126.08	0.566571	26.084	0.38032	126.08	0.514329	25.6355	0.46374	126.08	0.633443
25.9572	0.42846	126.163	0.583086	25.3806	0.37562	126.163	0.507614	25.3466	0.41643	126.163	0.565971	26.1006	0.38028	126.163	0.514271	25.6521	0.46396	126.163	0.633757
25.9739	0.42853	126.246	0.583186	25.3973	0.37533	126.247	0.5072	25.3633	0.41687	126.247	0.5666	26.1173	0.38072	126.247	0.5149	25.6688	0.46386	126.247	0.633614
25.9905	0.42851	126.33	0.583157	25.414	0.37557	126.33	0.507543	25.3801	0.41694	126.33	0.5667	26.134	0.38082	126.33	0.515043	25.6855	0.46386	126.33	0.633614
26.0071	0.42849	126.413	0.583129	25.4307	0.37559	126.414	0.507571	25.3967	0.41671	126.414	0.566371	26.1507	0.38063	126.414	0.514771	25.7022	0.46384	126.414	0.633586
26.0239	0.42883	126.496	0.583614	25.4473	0.37576	126.497	0.507814	25.4133	0.41681	126.497	0.566514	26.1673	0.38049	126.497	0.514571	25.7188	0.46381	126.497	0.633543
26.0405	0.42894	126.579	0.583771	25.4639	0.37548	126.579	0.507414	25.43	0.41695	126.58	0.566714	26.184	0.3809	126.58	0.515157	25.7354	0.46378	126.58	0.6335
26.0571	0.42885	126.663	0.583643	25.4807	0.376	126.663	0.508157	25.4467	0.41694	126.663	0.5667	26.2006	0.38102	126.663	0.515329	25.7523	0.4638	126.664	0.633529
26.0739	0.42918	126.746	0.584114	25.4974	0.37606	126.747	0.508243	25.4632	0.41677	126.746	0.566457	26.2173	0.38074	126.747	0.514929	25.7689	0.46424	126.747	0.634157
26.0905	0.42939	126.829	0.584414	25.5139	0.37591	126.83	0.508029	25.48	0.41673	126.83	0.5664	26.234	0.38083	126.83	0.515057	25.7855	0.46412	126.83	0.633986
26.1071	0.42955	126.913	0.584643	25.5307	0.37608	126.913	0.508271	25.4967	0.41705	126.913	0.566857	26.2507	0.38137	126.914	0.515829	25.8023	0.46408	126.914	0.633929
26.1238	0.42935	126.996	0.584357	25.5474	0.37611	126.997	0.508314	25.5133	0.41709	126.996	0.566914	26.2673	0.38112	126.996	0.515471	25.8189	0.46418	126.997	0.634071
26.1405	0.42993	127.079	0.585186	25.5641	0.37642	127.08	0.508757	25.53	0.41673	127.08	0.5664	26.284	0.38108	127.08	0.515414	25.8355	0.46411	127.08	0.633971
26.1571	0.4299	127.162	0.585143	25.5807	0.37663	127.164	0.509057	25.5467	0.41689	127.164	0.566629	26.3007	0.38111	127.164	0.515457	25.8522	0.46415	127.164	0.634029
26.1738	0.42982	127.246	0.585029	25.5973	0.37623	127.247	0.508486	25.5634	0.41722	127.247	0.5671	26.3173	0.38135	127.247	0.5158	25.8688	0.464	127.247	0.633814
26.1906	0.43	127.33	0.585286	25.614	0.37659	127.33	0.509	25.58	0.41699	127.33	0.566771	26.3341	0.38121	127.33	0.5156	25.8855	0.46432	127.33	0.634271
26.2071	0.4302	127.413	0.585571	25.6307	0.37671	127.413	0.509171	25.5966	0.41691	127.413	0.566657	26.3507	0.38101	127.413	0.515314	25.9022	0.46448	127.413	0.6345
26.2238	0.43024	127.496	0.585629	25.6473	0.37665	127.497	0.509086	25.6133	0.41714	127.496	0.566986	26.3673	0.38161	127.497	0.516171	25.9189	0.46409	127.497	0.633943
26.2405	0.43048	127.579	0.585971	25.664	0.37683	127.58	0.509343	25.63	0.41741	127.58	0.567371	26.384	0.38174	127.58	0.516357	25.9355	0.46419	127.58	0.634086
26.2571	0.43021	127.662	0.585586	25.6806	0.3771	127.663	0.509729	25.6467	0.41724	127.663	0.567129	26.4007	0.38139	127.664	0.515857	25.9521	0.46484	127.663	0.635014
26.2738	0.43079	127.746	0.586414	25.6974	0.37692	127.747	0.509471	25.6633	0.41703	127.747	0.566829	26.4173	0.38145	127.747	0.515943	25.9688	0.46455	127.747	0.6346
26.2905	0.4307	127.829	0.586286	25.714	0.3772	127.83	0.509871	25.6799	0.41738	127.83	0.567329	26.434	0.38196	127.83	0.516671	25.9856	0.46465	127.831	0.634743
26.3072	0.43093	127.913	0.586614	25.7306	0.37744	127.913	0.510214	25.6967	0.41731	127.913	0.567229	26.4507	0.38177	127.914	0.5164	26.0022	0.46497	127.914	0.6352
26.3238	0.43088	127.996	0.586543	25.7474	0.37684	127.997	0.509357	25.7134	0.41709	127.997	0.566914	26.4674	0.38143	127.997	0.515914	26.0189	0.46489	127.997	0.635086
26.3405	0.43139	128.08	0.587271	25.764	0.3775	128.08	0.5103	25.7299	0.41723	128.08	0.567114	26.4839	0.38191	128.08	0.5166	26.0356	0.46513	128.08	0.635429
26.3572	0.43126	128.163	0.587086	25.7807	0.3774	128.163	0.510157	25.7467	0.41768	128.164	0.567757	26.5007	0.38214	128.164	0.516929	26.0521	0.46493	128.163	0.635143
26.3738	0.43131	128.246	0.587157	25.7974	0.37739	128.247	0.510143	25.7633	0.41742	128.247	0.567386	26.5174	0.38223	128.247	0.517057	26.0688	0.46516	128.247	0.635471
26.3905	0.43127	128.329	0.5871	25.814	0.3776	128.33	0.510443	25.78	0.41741	128.33	0.567371	26.5339	0.38187	128.33	0.516543	26.0855	0.46554	128.33	0.636014
26.4071	0.4316	128.413	0.587571	25.8307	0.3779	128.413	0.510871	25.7968	0.41771	128.414	0.5678	26.5507	0.38218	128.414	0.516986	26.1021	0.46535	128.413	0.635743
26.4238	0.43159	128.496	0.587557	25.8473	0.37756	128.497	0.510386	25.8133	0.41793	128.497	0.568114	26.5674	0.38233	128.497	0.5172	26.1188	0.4654	128.497	0.635814
26.4406	0.43155	128.58	0.5875	25.864	0.37796	128.58	0.510957	25.8299	0.41742	128.58	0.567386	26.584	0.38212	128.58	0.5169	26.1355	0.46579	128.58	0.636371
26.4572	0.43181	128.663	0.587871	25.8806	0.3777	128.663	0.510586	25.8466	0.41754	128.663	0.567557	26.6007	0.3821	128.664	0.516871	26.1522	0.46584	128.664	0.636443
26.4738	0.43197	128.746	0.5881	25.8973	0.37772	128.746	0.510614	25.8633	0.41787	128.747	0.568029	26.6174	0.38246	128.747	0.517386	26.1688	0.46583	128.747	0.636429
26.4905	0.43206	128.829	0.588229	25.914	0.37775	128.83	0.510657	25.88	0.41804	128.83	0.568271	26.634	0.38226	128.83	0.5171	26.1855	0.46598	128.83	0.636643
26.5072	0.43198	128.913	0.588114	25.9307	0.37802	128.913	0.511043	25.8966	0.41755	128.913	0.567571	26.6507	0.38217	128.914	0.516971	26.2022	0.46631	128.913	0.637114
26.5238	0.43234	128.996	0.588629	25.9473	0.37815	128.996	0.511229	25.9134	0.41783	128.997	0.567971	26.6673	0.38222	128.997	0.517043	26.2189	0.46644	128.997	0.6373
26.5405	0.43219	129.079	0.588414	25.964	0.37817	129.08	0.511257	25.9301	0.41809	129.08	0.568343	26.684	0.38272	129.08	0.517757	26.2355	0.46642	129.08	0.637271
26.5572	0.43237	129.163	0.588671	25.9807	0.37838	129.163	0.511557	25.9466	0.41807	129.163	0.568314	26.7007	0.38266	129.164	0.517671	26.2521	0.46661	129.163	0.637543
26.5738	0.43263	129.246	0.589043	25.9973	0.37859	129.246	0.511857	25.9633	0.41782	129.247	0.567957	26.7173	0.3824	129.247	0.5173	26.2688	0.4667	129.246	0.637671
26.5905	0.43278	129.329	0.589257	26.0141	0.3787	129.33	0.512014	25.98	0.41808	129.33	0.568329	26.734	0.38277	129.33	0.517829	26.2855	0.46699	129.33	0.638086
26.6073	0.43287	129.413	0.589386	26.0307	0.37841	129.413	0.5116	25.9967	0.41834	129.413	0.5687	26.7506	0.38294	129.413	0.518071	26.3022	0.46685	129.414	0.637886
26.6239	0.43269	129.496	0.589129	26.0473	0.379	129.497	0.512443	26.0134	0.41818	129.497	0.568471	26.7673	0.38271	129.497	0.517743	26.3188	0.46706	129.497	0.638186
26.6405	0.43261	129.579	0.589014	26.0639	0.37909	129.58	0.512571	26.03	0.41787	129.58	0.568029	26.784	0.38268	129.58	0.5177	26.3355	0.46741	129.58	0.638686
26.6572	0.43303	129.663	0.589614	26.0807	0.37899	129.663	0.512429	26.0467	0.41825	129.663	0.568571	26.8006	0.38317	129.663	0.5184	26.3522	0.46738	129.663	0.638643
26.6739	0.43306	129.746	0.589657	26.0973	0.37842	129.746	0.511614	26.0633	0.41838	129.746	0.568757	26.8174	0.38305	129.747	0.518229	26.3688	0.4674	129.747	0.638671
26.6905	0.4331	129.829	0.589714	26.1139	0.37906	129.829	0.512529	26.08	0.41806	129.83	0.5683	26.834	0.38289	129.83	0.518	26.3855	0.46769	129.83	0.639086
26.7072	0.43329	129.913	0.589986	26.1307	0.37928	129.913	0.512843	26.0966	0.41822	129.913	0.568529	26.8507	0.3831	129.914	0.5183	26.4022	0.46752	129.914	0.638843
26.7238	0.43346	129.996	0.590229	26.1473	0.37861	129.997	0.511886	26.1133	0.41856	129.996	0.569014	26.8673	0.38346	129.997	0.518814	26.4188	0.46749	129.997	0.6388
26.7405	0.43349	130.079	0.590271	26.164	0.37905	130.08	0.512514	26.13	0.41848	130.08	0.5689	26.884	0.38323	130.08	0.518486	26.4355	0.46725	130.08	0.638457
26.7571	0.43343	130.162	0.590186	26.1807	0.37955	130.164	0.513229	26.1467	0.41807	130.163	0.568314	26.9006	0.38302	130.163	0.518186	26.4522	0.46763	130.164	0.639
26.7738	0.43387	130.246	0.590814	26.1974	0.3794	130.247	0.513014	26.1633	0.41858	130.247	0.569043	26.9173	0.38331	130.247	0.5186	26.4688	0.46777	130.247	0.6392
26.7905	0.43389	130.329	0.590843	26.214	0.37944	130.33	0.513071	26.18	0.4188	130.33	0.569357	26.934	0.38366	130.33	0.5191	26.4855	0.46765	130.33	0.639029
26.8071	0.43422	130.413	0.591314	26.2307	0.37954	130.413	0.513214	26.1967	0.41852	130.413	0.568957	26.9507	0.38359	130.413	0.519	26.5022	0.46772	130.413	0.639129
26.8239	0.4344	130.497	0.591571	26.2473	0.37975	130.496	0.513514	26.2133	0.4184	130.496	0.568786	26.9673	0.38344	130.497	0.518786	26.5189	0.46796	130.497	0.639471
26.8405	0.43461	130.579	0.591871	26.2639	0.37972	130.579	0.513471	26.23	0.41855	130.58	0.569	26.984	0.38406	130.58	0.519671	26.5354	0.46823	130.58	0.639857
26.8572	0.43475	130.663	0.592071	26.2807	0.37995	130.663	0.5138	26.2466	0.4187	130.663	0.569214	27.0007	0.38408	130.664	0.5197	26.5522	0.46786	130.664	0.639329
26.8739	0.43451	130.746	0.591729	26.2974	0.37969	130.747	0.513429	26.2632	0.41872	130.746	0.569243	27.0173	0.38386	130.747	0.519386	26.5689	0.46823	130.747	0.639857
26.8905	0.43499	130.829	0.592414	26.314	0.37974	130.83	0.5135	26.28	0.41841	130.83	0.5688	27.034	0.38393	130.83	0.519486	26.5854	0.46821	130.83	0.639829
26.9071	0.43502	130.912	0.592457	26.3307	0.38026	130.913	0.514243	26.2967	0.41887	130.914	0.569457	27.0507	0.38425	130.914	0.519943	26.6022	0.4683	130.914	0.639957
26.9238	0.43512	130.996	0.5926	26.3474	0.37988	130.997	0.5137	26.3133	0.4191	130.997	0.569786	27.0673	0.38428	130.997	0.519986	26.6189	0.46832	130.997	0.639986
26.9405	0.43513	131.079	0.592614	26.364	0.38007	131.08	0.513971	26.33	0.41878	131.08	0.569329	27.0841	0.38413	131.08	0.519771	26.6355	0.46857	131.08	0.640343
26.9571	0.43554	131.163	0.5932	26.3806	0.38007	131.163	0.513971	26.3467	0.41854	131.163	0.568986	27.1007	0.38421	131.163	0.519886	26.6522	0.46861	131.164	0.6404
26.9738	0.43565	131.246	0.593357	26.3973	0.38054	131.246	0.514643	26.3633	0.41877	131.246	0.569314	27.1173	0.38457	131.247	0.5204	26.6689	0.46865	131.247	0.640457
26.9905	0.43572	131.329	0.593457	26.414	0.3802	131.33	0.514157	26.38	0.41896	131.33	0.569586	27.134	0.38454	131.33	0.520357	26.6855	0.46858	131.33	0.640357
27.0071	0.43569	131.413	0.593414	26.4307	0.38021	131.413	0.514171	26.3967	0.41891	131.413	0.569514	27.1507	0.38419	131.414	0.519857	26.7021	0.46854	131.413	0.6403
27.0237	0.436	131.496	0.593857	26.4474	0.38067	131.497	0.514829	26.4134	0.41894	131.497	0.569557	27.1673	0.38445	131.497	0.520229	26.7188	0.46878	131.497	0.640643
27.0405	0.43613	131.579	0.594043	26.4641	0.38066	131.58	0.514814	26.4301	0.4192	131.58	0.569929	27.1839	0.38475	131.58	0.520657	26.7355	0.46842	131.58	0.640129
27.0572	0.43605	131.663	0.593929	26.4806	0.38049	131.663	0.514571	26.4467	0.41938	131.664	0.570186	27.2007	0.38467	131.664	0.520543	26.7521	0.46849	131.663	0.640229
27.0738	0.43633	131.746	0.594329	26.4973	0.38064	131.747	0.514786	26.4634	0.41902	131.747	0.569671	27.2173	0.38446	131.747	0.520243	26.7688	0.46895	131.747	0.640886
27.0906	0.43634	131.83	0.594343	26.5141	0.38101	131.83	0.515314	26.4799	0.41931	131.83	0.570086	27.2339	0.38466	131.83	0.520529	26.7856	0.46891	131.83	0.640829
27.1072	0.43638	131.913	0.5944	26.5306	0.38085	131.913	0.515086	26.4966	0.41952	131.913	0.570386	27.2507	0.38496	131.913	0.520957	26.8022	0.46853	131.913	0.640286
27.1237	0.43645	131.996	0.5945	26.5474	0.3808	131.997	0.515014	26.5133	0.41939	131.997	0.5702	27.2674	0.38492	131.997	0.5209	26.8189	0.46885	131.997	0.640743
27.1405	0.43649	132.079	0.594557	26.564	0.38115	132.08	0.515514	26.5299	0.41931	132.08	0.570086	27.284	0.38465	132.08	0.520514	26.8355	0.46891	132.08	0.640829
27.1571	0.43676	132.163	0.594943	26.5806	0.38144	132.163	0.515929	26.5467	0.41945	132.164	0.570286	27.3007	0.38483	132.164	0.520771	26.8521	0.46875	132.163	0.6406
27.1738	0.43683	132.246	0.595043	26.5973	0.38112	132.247	0.515471	26.5633	0.41958	132.247	0.570471	27.3174	0.38477	132.247	0.520686	26.8689	0.469	132.247	0.640957
27.1905	0.4367	132.329	0.594857	26.614	0.38114	132.33	0.5155	26.5799	0.41963	132.33	0.570543	27.334	0.38475	132.33	0.520657	26.8855	0.46926	132.33	0.641329
27.2071	0.43717	132.412	0.595529	26.6307	0.38182	132.413	0.516471	26.5967	0.41941	132.413	0.570229	27.3507	0.38506	132.414	0.5211	26.9022	0.46914	132.414	0.641157
27.2238	0.43716	132.496	0.595514	26.6474	0.38151	132.497	0.516029	26.6134	0.41965	132.497	0.570571	27.3673	0.38493	132.497	0.520914	26.9188	0.4688	132.497	0.640671
27.2405	0.43723	132.579	0.595614	26.664	0.38147	132.58	0.515971	26.63	0.4199	132.58	0.570929	27.384	0.38509	132.58	0.521143	26.9355	0.46917	132.58	0.6412
27.2572	0.43707	132.663	0.595386	26.6807	0.38181	132.663	0.516457	26.6467	0.41975	132.663	0.570714	27.4007	0.38478	132.663	0.5207	26.9521	0.46927	132.663	0.641343
27.2738	0.43743	132.746	0.5959	26.6973	0.38198	132.747	0.5167	26.6634	0.41965	132.747	0.570571	27.4173	0.38508	132.747	0.521129	26.9688	0.46935	132.746	0.641457
27.2905	0.43762	132.829	0.596171	26.714	0.38209	132.83	0.516857	26.6801	0.42005	132.83	0.571143	27.434	0.38484	132.83	0.520786	26.9855	0.4693	132.83	0.641386
27.3072	0.43736	132.913	0.5958	26.7307	0.38197	132.913	0.516686	26.6966	0.42005	132.913	0.571143	27.4506	0.38534	132.913	0.5215	27.0022	0.46923	132.914	0.641286
27.3239	0.43772	132.996	0.596314	26.7473	0.38219	132.996	0.517	26.7133	0.41976	132.997	0.570729	27.4673	0.3849	132.997	0.520871	27.0188	0.46957	132.997	0.641771
27.3404	0.43772	133.079	0.596314	26.764	0.38224	133.08	0.517071	26.73	0.42002	133.08	0.5711	27.484	0.38514	133.08	0.521214	27.0355	0.46965	133.08	0.641886
27.3572	0.43785	133.163	0.5965	26.7807	0.38212	133.163	0.5169	26.7466	0.4202	133.163	0.571357	27.5007	0.38534	133.164	0.5215	27.0522	0.46938	133.164	0.6415
27.3739	0.4379	133.246	0.596571	26.7973	0.38231	133.246	0.517171	26.7633	0.42017	133.247	0.571314	27.5174	0.3852	133.247	0.5213	27.0688	0.46944	133.247	0.641586
27.3904	0.43781	133.329	0.596443	26.814	0.38245	133.33	0.517371	26.78	0.42007	133.33	0.571171	27.5341	0.38507	133.33	0.521114	27.0856	0.4697	133.331	0.641957
27.4072	0.43815	133.413	0.596929	26.8307	0.38242	133.413	0.517329	26.7966	0.42043	133.413	0.571686	27.5506	0.38524	133.413	0.521357	27.1022	0.46959	133.413	0.6418
27.4238	0.4382	133.496	0.597	26.8474	0.38226	133.497	0.5171	26.8133	0.42046	133.497	0.571729	27.5673	0.38543	133.497	0.521629	27.1188	0.46959	133.497	0.6418
27.4405	0.43831	133.579	0.597157	26.864	0.38237	133.58	0.517257	26.83	0.42042	133.58	0.571671	27.584	0.3853	133.58	0.521443	27.1355	0.46989	133.58	0.642229
27.4572	0.43823	133.663	0.597043	26.8807	0.38252	133.663	0.517471	26.8467	0.42041	133.663	0.571657	27.6006	0.38557	133.663	0.521829	27.1521	0.47001	133.663	0.6424
27.4739	0.43869	133.746	0.5977	26.8973	0.38275	133.746	0.5178	26.8633	0.4206	133.747	0.571929	27.6173	0.3857	133.747	0.522014	27.1688	0.46998	133.747	0.642357
27.4905	0.4384	133.83	0.597286	26.914	0.38258	133.83	0.517557	26.88	0.42071	133.83	0.572086	27.634	0.3856	133.83	0.521871	27.1854	0.46991	133.83	0.642257
27.5071	0.43869	133.913	0.5977	26.9307	0.38306	133.913	0.518243	26.8967	0.42054	133.913	0.571843	27.6506	0.38534	133.913	0.5215	27.2021	0.46977	133.913	0.642057
27.5239	0.43868	133.996	0.597686	26.9473	0.38324	133.997	0.5185	26.9133	0.42074	133.997	0.572129	27.6673	0.38526	133.997	0.521386	27.2188	0.4702	133.997	0.642671
27.5405	0.43878	134.079	0.597829	26.9639	0.38295	134.08	0.518086	26.93	0.42098	134.08	0.572471	27.684	0.38533	134.08	0.521486	27.2355	0.46989	134.08	0.642229
27.5571	0.43898	134.163	0.598114	26.9807	0.38304	134.163	0.518214	26.9467	0.42107	134.163	0.5726	27.7007	0.3855	134.164	0.521729	27.2522	0.47003	134.164	0.642429
27.5739	0.43898	134.246	0.598114	26.9973	0.38311	134.246	0.518314	26.9633	0.42077	134.246	0.572171	27.7174	0.38527	134.247	0.5214	27.2689	0.47024	134.247	0.642729
27.5906	0.43944	134.33	0.598771	27.014	0.38304	134.33	0.518214	26.98	0.42089	134.33	0.572343	27.7341	0.38573	134.331	0.522057	27.2855	0.47024	134.33	0.642729
27.6071	0.4394	134.413	0.598714	27.0306	0.38306	134.413	0.518243	26.9967	0.42121	134.413	0.5728	27.7507	0.3857	134.414	0.522014	27.3022	0.47019	134.414	0.642657
27.6238	0.43917	134.496	0.598386	27.0474	0.38335	134.497	0.518657	27.0133	0.42105	134.496	0.572571	27.7673	0.38568	134.497	0.521986	27.3189	0.47037	134.497	0.642914
27.6405	0.43941	134.579	0.598729	27.064	0.38329	134.58	0.518571	27.0299	0.421	134.58	0.5725	27.784	0.38546	134.58	0.521671	27.3354	0.47034	134.58	0.642871
27.6571	0.43987	134.662	0.599386	27.0807	0.38344	134.664	0.518786	27.0467	0.42152	134.664	0.573243	27.8007	0.38568	134.664	0.521986	27.3522	0.4705	134.664	0.6431
27.6739	0.43973	134.746	0.599186	27.0974	0.38359	134.747	0.519	27.0633	0.42144	134.747	0.573129	27.8173	0.38591	134.747	0.522314	27.3689	0.47026	134.747	0.642757
27.6905	0.43952	134.83	0.598886	27.1139	0.38341	134.83	0.518743	27.08	0.4211	134.83	0.572643	27.834	0.38597	134.83	0.5224	27.3855	0.47063	134.83	0.643286
27.7072	0.44007	134.913	0.599671	27.1307	0.3839	134.913	0.519443	27.0967	0.42128	134.913	0.5729	27.8507	0.3858	134.913	0.522157	27.4022	0.47059	134.914	0.643229
27.7239	0.43998	134.996	0.599543	27.1473	0.3838	134.996	0.5193	27.1133	0.42139	134.996	0.573057	27.8673	0.38607	134.997	0.522543	27.4188	0.47047	134.997	0.643057
27.7406	0.44006	135.08	0.599657	27.164	0.38366	135.08	0.5191	27.13	0.42146	135.08	0.573157	27.884	0.38609	135.08	0.522571	27.4355	0.47045	135.08	0.643029
27.7572	0.44007	135.163	0.599671	27.1806	0.38396	135.163	0.519529	27.1467	0.42146	135.163	0.573157	27.9007	0.38603	135.164	0.522486	27.4521	0.47066	135.163	0.643329
27.7738	0.44036	135.246	0.600086	27.1973	0.3842	135.246	0.519871	27.1633	0.42132	135.246	0.572957	27.9173	0.38594	135.247	0.522357	27.4688	0.47074	135.247	0.643443
27.7904	0.44049	135.329	0.600271	27.214	0.38427	135.33	0.519971	27.18	0.42157	135.33	0.573314	27.9341	0.38613	135.331	0.522629	27.4856	0.47026	135.331	0.642757
27.8072	0.44045	135.413	0.600214	27.2306	0.38403	135.413	0.519629	27.1967	0.42142	135.413	0.5731	27.9507	0.38636	135.414	0.522957	27.5022	0.47032	135.414	0.642843
27.8238	0.4407	135.496	0.600571	27.2473	0.38419	135.496	0.519857	27.2133	0.42162	135.497	0.573386	27.9673	0.38618	135.497	0.5227	27.5189	0.47049	135.497	0.643086
27.8405	0.44074	135.579	0.600629	27.264	0.38437	135.58	0.520114	27.23	0.42154	135.58	0.573271	27.984	0.38642	135.58	0.523043	27.5356	0.47044	135.581	0.643014
27.8571	0.44094	135.663	0.600914	27.2807	0.38457	135.663	0.5204	27.2466	0.42204	135.663	0.573986	28.0007	0.38643	135.663	0.523057	27.5521	0.47037	135.663	0.642914
27.8737	0.44072	135.746	0.6006	27.2974	0.38433	135.747	0.520057	27.2633	0.42185	135.746	0.573714	28.0174	0.38654	135.747	0.523214	27.5688	0.47056	135.747	0.643186
27.8905	0.4412	135.829	0.601286	27.314	0.38463	135.83	0.520486	27.28	0.42173	135.83	0.573543	28.0339	0.38608	135.83	0.522557	27.5855	0.47071	135.83	0.6434
27.9072	0.44129	135.913	0.601414	27.3306	0.38479	135.913	0.520714	27.2967	0.42183	135.914	0.573686	28.0506	0.38644	135.913	0.523071	27.6021	0.47061	135.913	0.643257
27.9238	0.44135	135.996	0.6015	27.3473	0.38486	135.997	0.520814	27.3134	0.42196	135.997	0.573871	28.0674	0.38662	135.997	0.523329	27.6188	0.47061	135.997	0.643257
27.9406	0.44097	136.08	0.600957	27.3641	0.38471	136.08	0.5206	27.33	0.42147	136.08	0.573171	28.084	0.38634	136.08	0.522929	27.6355	0.47075	136.08	0.643457
27.9572	0.44165	136.163	0.601929	27.3806	0.38514	136.163	0.521214	27.3467	0.4212	136.163	0.572786	28.1007	0.38635	136.164	0.522943	27.6521	0.47062	136.163	0.643271
27.9738	0.44188	136.246	0.602257	27.3973	0.38511	136.246	0.521171	27.3634	0.42168	136.247	0.573471	28.1174	0.38672	136.247	0.523471	27.6688	0.47069	136.247	0.643371
27.9905	0.44143	136.329	0.601614	27.414	0.38494	136.33	0.520929	27.38	0.42134	136.33	0.572986	28.134	0.38649	136.33	0.523143	27.6855	0.47059	136.33	0.643229
28.0072	0.4415	136.413	0.601714	27.4306	0.3852	136.413	0.5213	27.3966	0.4213	136.413	0.572929	28.1507	0.38635	136.413	0.522943	27.7021	0.47097	136.413	0.643771
28.0238	0.44166	136.496	0.601943	27.4473	0.3855	136.497	0.521729	27.4134	0.42144	136.497	0.573129	28.1673	0.38645	136.497	0.523086	27.7188	0.4711	136.497	0.643957
28.0405	0.44199	136.579	0.602414	27.464	0.38511	136.58	0.521171	27.43	0.42164	136.58	0.573414	28.184	0.38629	136.58	0.522857	27.7356	0.47084	136.581	0.643586
28.0572	0.44187	136.663	0.602243	27.4807	0.38554	136.663	0.521786	27.4466	0.42189	136.663	0.573771	28.2006	0.38648	136.663	0.523129	27.7522	0.47102	136.664	0.643843
28.0738	0.44181	136.746	0.602157	27.4973	0.38587	136.746	0.522257	27.4634	0.42153	136.747	0.573257	28.2173	0.38628	136.747	0.522843	27.7688	0.4712	136.747	0.6441
28.0904	0.44216	136.829	0.602657	27.5141	0.38596	136.83	0.522386	27.48	0.42167	136.83	0.573457	28.234	0.38642	136.83	0.523043	27.7855	0.47092	136.83	0.6437
28.1072	0.44219	136.913	0.6027	27.5307	0.38579	136.914	0.522143	27.4967	0.4219	136.913	0.573786	28.2507	0.38682	136.914	0.523614	27.8022	0.47087	136.914	0.643629
28.1239	0.44196	136.996	0.602371	27.5473	0.38586	136.997	0.522243	27.5134	0.42208	136.997	0.574043	28.2673	0.38641	136.997	0.523029	27.8187	0.47096	136.996	0.643757
28.1405	0.44206	137.079	0.602514	27.5639	0.38628	137.08	0.522843	27.53	0.42169	137.08	0.573486	28.2839	0.38622	137.08	0.522757	27.8354	0.47107	137.08	0.643914
28.1572	0.44255	137.163	0.603214	27.5807	0.38597	137.163	0.5224	27.5467	0.42191	137.163	0.5738	28.3007	0.38623	137.163	0.522771	27.8522	0.4711	137.163	0.643957
28.1739	0.44226	137.246	0.6028	27.5973	0.38621	137.246	0.522743	27.5633	0.42204	137.246	0.573986	28.3173	0.38645	137.247	0.523086	27.8688	0.47098	137.247	0.643786
28.1905	0.44219	137.329	0.6027	27.6139	0.3862	137.33	0.522729	27.5801	0.42201	137.33	0.573943	28.334	0.38653	137.33	0.5232	27.8855	0.47133	137.33	0.644286
28.2071	0.44253	137.413	0.603186	27.6307	0.38659	137.413	0.523286	27.5966	0.42189	137.413	0.573771	28.3507	0.38653	137.414	0.5232	27.9022	0.47135	137.414	0.644314
28.2238	0.44279	137.496	0.603557	27.6472	0.38659	137.496	0.523286	27.6133	0.42217	137.496	0.574171	28.3673	0.38668	137.497	0.523414	27.9188	0.47131	137.497	0.644257
28.2405	0.44277	137.579	0.603529	27.664	0.3866	137.58	0.5233	27.6301	0.42225	137.58	0.574286	28.3841	0.3868	137.581	0.523586	27.9356	0.47135	137.581	0.644314
28.2571	0.44273	137.662	0.603471	27.6808	0.38708	137.664	0.523986	27.6466	0.42199	137.663	0.573914	28.4006	0.38639	137.663	0.523	27.9522	0.47135	137.664	0.644314
28.2738	0.44278	137.746	0.603543	27.6973	0.38688	137.747	0.5237	27.6633	0.42216	137.747	0.574157	28.4173	0.38649	137.747	0.523143	27.9688	0.47145	137.747	0.644457
28.2905	0.44302	137.829	0.603886	27.714	0.38695	137.83	0.5238	27.6801	0.4224	137.83	0.5745	28.434	0.38675	137.83	0.523514	27.9855	0.47114	137.83	0.644014
28.3071	0.44286	137.913	0.603657	27.7308	0.38732	137.914	0.524329	27.6967	0.42237	137.913	0.574457	28.4507	0.3868	137.913	0.523586	28.0022	0.47164	137.913	0.644729
28.3239	0.44281	137.996	0.603586	27.7473	0.38725	137.996	0.524229	27.7133	0.4221	137.997	0.574071	28.4673	0.38643	137.997	0.523057	28.0188	0.47189	137.997	0.645086
28.3406	0.44316	138.08	0.604086	27.764	0.38752	138.08	0.524614	27.7301	0.42246	138.08	0.574586	28.4841	0.38682	138.081	0.523614	28.0355	0.47191	138.08	0.645114
28.3572	0.44327	138.163	0.604243	27.7806	0.38726	138.163	0.524243	27.7467	0.42272	138.163	0.574957	28.5007	0.3871	138.164	0.524014	28.0521	0.47149	138.163	0.644514
28.3739	0.44325	138.246	0.604214	27.7973	0.38763	138.246	0.524771	27.7633	0.42243	138.246	0.574543	28.5173	0.38692	138.247	0.523757	28.0688	0.47157	138.247	0.644629
28.3906	0.44328	138.33	0.604257	27.814	0.38765	138.33	0.5248	27.78	0.42228	138.33	0.574329	28.534	0.38681	138.33	0.5236	28.0854	0.47175	138.33	0.644886
28.4071	0.44368	138.412	0.604829	27.8306	0.38779	138.413	0.525	27.7966	0.4226	138.413	0.574786	28.5507	0.38707	138.414	0.523971	28.1022	0.47204	138.414	0.6453
28.4238	0.44365	138.496	0.604786	27.8473	0.38762	138.497	0.524757	27.8133	0.42255	138.497	0.574714	28.5674	0.3872	138.497	0.524157	28.1189	0.47186	138.497	0.645043
28.4405	0.44348	138.58	0.604543	27.864	0.38758	138.58	0.5247	27.8299	0.42266	138.58	0.574871	28.5841	0.38692	138.58	0.523757	28.1355	0.47228	138.58	0.645643
28.4571	0.44372	138.663	0.604886	27.8806	0.38794	138.663	0.525214	27.8467	0.42234	138.663	0.574414	28.6007	0.38711	138.664	0.524029	28.1522	0.47218	138.664	0.6455
28.4738	0.444	138.746	0.605286	27.8974	0.38823	138.747	0.525629	27.8634	0.42291	138.747	0.575229	28.6173	0.38752	138.747	0.524614	28.1689	0.47228	138.747	0.645643
28.4905	0.44356	138.829	0.604657	27.914	0.38788	138.83	0.525129	27.88	0.42286	138.83	0.575157	28.6339	0.38726	138.83	0.524243	28.1855	0.47205	138.83	0.645314
28.5071	0.44395	138.913	0.605214	27.9307	0.38832	138.913	0.525757	27.8967	0.42272	138.914	0.574957	28.6507	0.38717	138.914	0.524114	28.2021	0.47258	138.913	0.646071
28.5238	0.44441	138.996	0.605871	27.9474	0.38852	138.997	0.526043	27.9134	0.4229	138.997	0.575214	28.6673	0.38742	138.997	0.524471	28.2188	0.47243	138.997	0.645857
28.5405	0.44434	139.079	0.605771	27.964	0.38851	139.08	0.526029	27.9301	0.42318	139.08	0.575614	28.684	0.38747	139.08	0.524543	28.2355	0.47239	139.08	0.6458
28.5572	0.44445	139.163	0.605929	27.9806	0.38846	139.163	0.525957	27.9468	0.42317	139.164	0.5756	28.7007	0.38763	139.164	0.524771	28.2521	0.47237	139.163	0.645771
28.5739	0.44484	139.246	0.606486	27.9973	0.38883	139.247	0.526486	27.9633	0.42292	139.247	0.575243	28.7173	0.38754	139.247	0.524643	28.2688	0.47274	139.247	0.6463
28.5905	0.44517	139.33	0.606957	28.0139	0.389	139.33	0.526729	27.9799	0.42276	139.33	0.575014	28.7339	0.38783	139.33	0.525057	28.2856	0.47257	139.33	0.646057
28.6073	0.44504	139.413	0.606771	28.0307	0.38873	139.413	0.526343	27.9967	0.42322	139.413	0.575671	28.7508	0.38769	139.414	0.524857	28.3022	0.47275	139.414	0.646314
28.6237	0.44498	139.496	0.606686	28.0473	0.3888	139.496	0.526443	28.0133	0.42325	139.496	0.575714	28.7673	0.38765	139.497	0.5248	28.3188	0.47274	139.497	0.6463
28.6405	0.44531	139.579	0.607157	28.064	0.38929	139.58	0.527143	28.03	0.42286	139.58	0.575157	28.784	0.38759	139.58	0.524714	28.3355	0.4728	139.58	0.646386
28.6572	0.44545	139.663	0.607357	28.0806	0.38966	139.663	0.527671	28.0467	0.42328	139.663	0.575757	28.8007	0.38794	139.664	0.525214	28.3522	0.47288	139.664	0.6465
28.6738	0.4456	139.746	0.607571	28.0973	0.38908	139.746	0.526843	28.0633	0.42347	139.747	0.576029	28.8174	0.38804	139.747	0.525357	28.3688	0.47269	139.747	0.646229
28.6906	0.44586	139.83	0.607943	28.114	0.38941	139.83	0.527314	28.08	0.42344	139.83	0.575986	28.834	0.38799	139.83	0.525286	28.3856	0.47285	139.831	0.646457
28.7071	0.44596	139.913	0.608086	28.1307	0.38969	139.913	0.527714	28.0966	0.42308	139.913	0.575471	28.8506	0.38805	139.913	0.525371	28.4022	0.47314	139.914	0.646871
28.7238	0.44582	139.996	0.607886	28.1473	0.38933	139.997	0.5272	28.1134	0.42327	139.997	0.575743	28.8673	0.38801	139.997	0.525314	28.4188	0.4728	139.997	0.646386
28.7405	0.44632	140.079	0.6086	28.164	0.38953	140.08	0.527486	28.13	0.42329	140.08	0.575771	28.884	0.38831	140.08	0.525743	28.4355	0.47298	140.08	0.646643
28.7572	0.4463	140.163	0.608571	28.1807	0.38985	140.163	0.527943	28.1466	0.42338	140.163	0.5759	28.9006	0.38824	140.163	0.525643	28.4521	0.47293	140.163	0.646571
28.7738	0.44642	140.246	0.608743	28.1973	0.39007	140.246	0.528257	28.1634	0.4232	140.247	0.575643	28.9173	0.38802	140.247	0.525329	28.4688	0.47313	140.246	0.646857
28.7905	0.4469	140.33	0.609429	28.214	0.38994	140.33	0.528071	28.18	0.42359	140.33	0.5762	28.934	0.3881	140.33	0.525443	28.4856	0.47316	140.331	0.6469
28.8072	0.44676	140.413	0.609229	28.2307	0.39008	140.413	0.528271	28.1966	0.4234	140.413	0.575929	28.9506	0.3883	140.413	0.525729	28.5021	0.47323	140.413	0.647
28.8238	0.44677	140.496	0.609243	28.2473	0.39001	140.496	0.528171	28.2133	0.42357	140.497	0.576171	28.9674	0.38803	140.497	0.525343	28.5188	0.47336	140.497	0.647186
28.8404	0.44722	140.579	0.609886	28.264	0.39032	140.58	0.528614	28.23	0.42329	140.58	0.575771	28.984	0.3883	140.58	0.525729	28.5355	0.47334	140.58	0.647157
28.8571	0.44709	140.662	0.6097	28.2806	0.3905	140.663	0.528871	28.2466	0.42344	140.663	0.575986	29.0007	0.38835	140.664	0.5258	28.5522	0.47313	140.664	0.646857
28.8739	0.44706	140.746	0.609657	28.2973	0.39031	140.747	0.5286	28.2633	0.42327	140.747	0.575743	29.0174	0.38805	140.747	0.525371	28.5688	0.47344	140.747	0.6473
28.8904	0.44713	140.829	0.609757	28.314	0.39062	140.83	0.529043	28.28	0.42292	140.83	0.575243	29.0339	0.38748	140.83	0.524557	28.5856	0.47376	140.83	0.647757
28.9071	0.4476	140.913	0.610429	28.3307	0.39061	140.913	0.529029	28.2967	0.42302	140.913	0.575386	29.0506	0.38788	140.913	0.525129	28.6023	0.47349	140.914	0.647371
28.9239	0.44769	140.997	0.610557	28.3474	0.39046	140.997	0.528814	28.3133	0.42343	140.997	0.575971	29.0673	0.38828	140.997	0.5257	28.6188	0.47371	140.997	0.647686
28.9405	0.44761	141.079	0.610443	28.364	0.39072	141.08	0.529186	28.33	0.42303	141.08	0.5754	29.084	0.38768	141.08	0.524843	28.6355	0.47353	141.08	0.647429
28.9572	0.44796	141.163	0.610943	28.3807	0.39078	141.163	0.529271	28.3467	0.42307	141.164	0.575457	29.1006	0.38772	141.163	0.5249	28.6522	0.47359	141.164	0.647514
28.9739	0.4479	141.246	0.610857	28.3973	0.39092	141.247	0.529471	28.3633	0.42322	141.247	0.575671	29.1173	0.3881	141.247	0.525443	28.6688	0.47366	141.247	0.647614
28.9905	0.44794	141.329	0.610914	28.414	0.39086	141.33	0.529386	28.3801	0.4235	141.33	0.576071	29.134	0.38812	141.33	0.525471	28.6855	0.47376	141.33	0.647757
29.0072	0.44785	141.413	0.610786	28.4307	0.39099	141.413	0.529571	28.3967	0.4229	141.413	0.575214	29.1506	0.38794	141.413	0.525214	28.7022	0.4737	141.414	0.647671
29.0238	0.44805	141.496	0.611071	28.4473	0.39123	141.497	0.529914	28.4133	0.42329	141.497	0.575771	29.1673	0.38776	141.497	0.524957	28.7188	0.47377	141.497	0.647771
29.0405	0.44825	141.579	0.611357	28.4639	0.39125	141.58	0.529943	28.43	0.42341	141.58	0.575943	29.184	0.38831	141.58	0.525743	28.7355	0.47382	141.58	0.647843
29.0572	0.44813	141.663	0.611186	28.4807	0.3912	141.663	0.529871	28.4467	0.42352	141.663	0.5761	29.2007	0.38816	141.664	0.525529	28.7523	0.47404	141.664	0.648157
29.0739	0.44845	141.746	0.611643	28.4973	0.3914	141.746	0.530157	28.4632	0.42328	141.746	0.575757	29.2173	0.38815	141.747	0.525514	28.7688	0.47397	141.747	0.648057
29.0905	0.44868	141.829	0.611971	28.5139	0.39156	141.829	0.530386	28.48	0.42307	141.83	0.575457	29.234	0.38834	141.83	0.525786	28.7855	0.47404	141.83	0.648157
29.1071	0.44863	141.913	0.6119	28.5307	0.39166	141.913	0.530529	28.4967	0.42332	141.913	0.575814	29.2508	0.38853	141.914	0.526057	28.8023	0.47405	141.914	0.648171
29.1238	0.44871	141.996	0.612014	28.5474	0.3916	141.997	0.530443	28.5133	0.42329	141.996	0.575771	29.2673	0.3884	141.997	0.525871	28.8189	0.47415	141.997	0.648314
29.1405	0.44836	142.079	0.611514	28.5641	0.39207	142.08	0.531114	28.53	0.42306	142.08	0.575443	29.284	0.38812	142.08	0.525471	28.8355	0.47402	142.08	0.648129
29.1571	0.44884	142.162	0.6122	28.5807	0.39202	142.163	0.531043	28.5467	0.42369	142.164	0.576343	29.3007	0.38875	142.164	0.526371	28.8521	0.47414	142.163	0.6483
29.1738	0.44879	142.246	0.612129	28.5974	0.39182	142.247	0.530757	28.5634	0.42375	142.247	0.576429	29.3173	0.3889	142.247	0.526586	28.8688	0.47413	142.247	0.648286
29.1906	0.44899	142.33	0.612414	28.614	0.39218	142.33	0.531271	28.58	0.42354	142.33	0.576129	29.3341	0.38876	142.33	0.526386	28.8855	0.47448	142.33	0.648786
29.2071	0.44921	142.413	0.612729	28.6306	0.39242	142.413	0.531614	28.5967	0.42355	142.413	0.576143	29.3507	0.38805	142.414	0.525371	28.9021	0.47446	142.413	0.648757
29.2238	0.44933	142.496	0.6129	28.6473	0.39239	142.496	0.531571	28.6134	0.42383	142.497	0.576543	29.3674	0.38897	142.497	0.526686	28.9189	0.4743	142.497	0.648529
29.2406	0.44967	142.58	0.613386	28.664	0.39244	142.58	0.531643	28.6299	0.42381	142.58	0.576514	29.384	0.38994	142.58	0.528071	28.9355	0.47454	142.58	0.648871
29.2572	0.44914	142.663	0.612629	28.6806	0.39241	142.663	0.5316	28.6467	0.42356	142.663	0.576157	29.4007	0.38833	142.664	0.525771	28.9521	0.4747	142.663	0.6491
29.2738	0.44926	142.746	0.6128	28.6974	0.39265	142.747	0.531943	28.6633	0.4236	142.747	0.576214	29.4173	0.38908	142.747	0.526843	28.9689	0.47455	142.747	0.648886
29.2905	0.44979	142.829	0.613557	28.714	0.39257	142.83	0.531829	28.68	0.42402	142.83	0.576814	29.434	0.38944	142.83	0.527357	28.9855	0.47384	142.83	0.647871
29.3072	0.44945	142.913	0.613071	28.7306	0.39254	142.913	0.531786	28.6967	0.42394	142.914	0.5767	29.4507	0.38918	142.914	0.526986	29.0022	0.47413	142.914	0.648286
29.3239	0.44952	142.996	0.613171	28.7473	0.39292	142.997	0.532329	28.7133	0.42362	142.997	0.576243	29.4674	0.38891	142.997	0.5266	29.0188	0.47451	142.997	0.648829
29.3405	0.44996	143.08	0.6138	28.764	0.39324	143.08	0.532786	28.7299	0.42369	143.08	0.576343	29.4839	0.38939	143.08	0.527286	29.0355	0.47427	143.08	0.648486
29.3572	0.44999	143.163	0.613843	28.7807	0.39291	143.163	0.532314	28.7467	0.42421	143.163	0.577086	29.5007	0.38944	143.164	0.527357	29.0522	0.47422	143.163	0.648414
29.3738	0.44984	143.246	0.613629	28.7974	0.39321	143.247	0.532743	28.7633	0.42403	143.247	0.576829	29.5174	0.3895	143.247	0.527443	29.0688	0.47441	143.247	0.648686
29.3905	0.45022	143.329	0.614171	28.814	0.3934	143.33	0.533014	28.78	0.42387	143.33	0.5766	29.5339	0.38928	143.33	0.527129	29.0855	0.4746	143.33	0.648957
29.4071	0.45002	143.413	0.613886	28.8307	0.3936	143.413	0.5333	28.7967	0.42386	143.414	0.576586	29.5506	0.38959	143.413	0.527571	29.1021	0.47433	143.413	0.648571
29.4238	0.45014	143.496	0.614057	28.8473	0.39362	143.496	0.533329	28.8133	0.42412	143.497	0.576957	29.5674	0.38994	143.497	0.528071	29.1188	0.47441	143.497	0.648686
29.4405	0.45035	143.579	0.614357	28.864	0.3938	143.58	0.533586	28.83	0.4239	143.58	0.576643	29.584	0.38943	143.58	0.527343	29.1355	0.47452	143.58	0.648843
29.4572	0.45061	143.663	0.614729	28.8807	0.39383	143.663	0.533629	28.8467	0.4241	143.663	0.576929	29.6007	0.38971	143.664	0.527743	29.1522	0.47476	143.664	0.649186
29.4738	0.45065	143.746	0.614786	28.8973	0.39398	143.746	0.533843	28.8634	0.42395	143.747	0.576714	29.6173	0.39026	143.747	0.528529	29.1688	0.47469	143.747	0.649086
29.4905	0.45083	143.829	0.615043	28.914	0.39401	143.83	0.533886	28.88	0.42429	143.83	0.5772	29.634	0.39008	143.83	0.528271	29.1855	0.47455	143.83	0.648886
29.5072	0.45082	143.913	0.615029	28.9307	0.39398	143.913	0.533843	28.8966	0.42425	143.913	0.577143	29.6507	0.38977	143.914	0.527829	29.2022	0.47487	143.913	0.649343
29.5238	0.45089	143.996	0.615129	28.9473	0.39431	143.996	0.534314	28.9134	0.42425	143.997	0.577143	29.6674	0.39004	143.997	0.528214	29.2188	0.47503	143.997	0.649571
29.5405	0.45099	144.079	0.615271	28.964	0.39394	144.08	0.533786	28.9301	0.4245	144.08	0.5775	29.684	0.39029	144.08	0.528571	29.2355	0.47485	144.08	0.649314
29.5572	0.45138	144.163	0.615829	28.9807	0.3942	144.163	0.534157	28.9466	0.4245	144.163	0.5775	29.7006	0.38989	144.163	0.528	29.2522	0.47495	144.164	0.649457
29.5738	0.45192	144.246	0.6166	28.9973	0.39441	144.246	0.534457	28.9633	0.42439	144.247	0.577343	29.7173	0.39037	144.247	0.528686	29.2688	0.47538	144.247	0.650071
29.5904	0.45211	144.329	0.616871	29.0141	0.39449	144.33	0.534571	28.98	0.42453	144.33	0.577543	29.734	0.39017	144.33	0.5284	29.2856	0.47511	144.331	0.649686
29.6072	0.45239	144.413	0.617271	29.0306	0.39435	144.413	0.534371	28.9967	0.42491	144.413	0.578086	29.7506	0.39022	144.413	0.528471	29.3022	0.47491	144.414	0.6494
29.6238	0.4525	144.496	0.617429	29.0473	0.39451	144.497	0.5346	29.0134	0.42479	144.497	0.577914	29.7673	0.39039	144.497	0.528714	29.3188	0.47511	144.497	0.649686
29.6405	0.45288	144.579	0.617971	29.064	0.39488	144.58	0.535129	29.03	0.42474	144.58	0.577843	29.784	0.39001	144.58	0.528171	29.3355	0.47535	144.58	0.650029
29.6572	0.45312	144.663	0.618314	29.0807	0.39491	144.663	0.535171	29.0467	0.42504	144.663	0.578271	29.8006	0.39065	144.663	0.529086	29.3522	0.47541	144.663	0.650114
29.6739	0.4537	144.746	0.619143	29.0973	0.39502	144.746	0.535329	29.0633	0.42535	144.746	0.578714	29.8173	0.39058	144.747	0.528986	29.3688	0.47527	144.747	0.649914
29.6905	0.45395	144.83	0.6195	29.1139	0.39479	144.83	0.535	29.08	0.42527	144.83	0.5786	29.834	0.39039	144.83	0.528714	29.3855	0.47537	144.83	0.650057
29.7071	0.45439	144.913	0.620129	29.1306	0.39523	144.913	0.535629	29.0966	0.42527	144.913	0.5786	29.8507	0.39039	144.914	0.528714	29.4022	0.47555	144.914	0.650314
29.7238	0.45479	144.996	0.6207	29.1473	0.39507	144.996	0.5354	29.1132	0.42527	144.996	0.5786	29.8674	0.3908	144.997	0.5293	29.4188	0.47554	144.997	0.6503
29.7405	0.45486	145.079	0.6208	29.164	0.39489	145.08	0.535143	29.13	0.42572	145.08	0.579243	29.8841	0.39078	145.081	0.529271	29.4355	0.4754	145.08	0.6501
29.7571	0.45489	145.162	0.620843	29.1807	0.39515	145.164	0.535514	29.1467	0.42522	145.163	0.578529	29.9006	0.3906	145.163	0.529014	29.4522	0.47536	145.164	0.650043
29.7739	0.45567	145.246	0.621957	29.1974	0.39537	145.247	0.535829	29.1633	0.42543	145.246	0.578829	29.9173	0.39066	145.247	0.5291	29.4688	0.47583	145.247	0.650714
29.7905	0.45564	145.329	0.621914	29.214	0.39537	145.33	0.535829	29.1801	0.42608	145.33	0.579757	29.934	0.39091	145.33	0.529457	29.4855	0.47547	145.33	0.6502
29.8071	0.4554	145.413	0.621571	29.2307	0.39537	145.413	0.535829	29.1967	0.4259	145.413	0.5795	29.9506	0.39075	145.413	0.529229	29.5022	0.4758	145.414	0.650671
29.8239	0.45589	145.496	0.622271	29.2473	0.39566	145.496	0.536243	29.2133	0.42564	145.496	0.579129	29.9673	0.3906	145.496	0.529014	29.5189	0.47619	145.497	0.651229
29.8405	0.45608	145.579	0.622543	29.2639	0.39578	145.58	0.536414	29.2301	0.42579	145.58	0.579343	29.984	0.39105	145.58	0.529657	29.5354	0.47594	145.58	0.650871
29.8571	0.45598	145.663	0.6224	29.2807	0.39572	145.663	0.536329	29.2467	0.42612	145.663	0.579814	30.0008	0.3911	145.664	0.529729	29.5522	0.47576	145.664	0.650614
29.8739	0.45609	145.746	0.622557	29.2974	0.39582	145.747	0.536471	29.2633	0.42617	145.746	0.579886	30.0172	0.39085	145.746	0.529371	29.5688	0.47583	145.747	0.650714
29.8905	0.45608	145.829	0.622543	29.314	0.39601	145.83	0.536743	29.28	0.4257	145.83	0.579214	30.0341	0.39096	145.831	0.529529	29.5855	0.47618	145.83	0.651214
29.9071	0.45638	145.912	0.622971	29.3307	0.39648	145.914	0.537414	29.2967	0.42587	145.913	0.579457	30.0506	0.39105	145.913	0.529657	29.6022	0.47589	145.914	0.6508
29.9239	0.45675	145.996	0.6235	29.3473	0.39615	145.997	0.536943	29.3133	0.42653	145.997	0.5804	30.0673	0.39114	145.997	0.529786	29.6188	0.47603	145.997	0.651
29.9405	0.45695	146.08	0.623786	29.364	0.39629	146.08	0.537143	29.33	0.4263	146.08	0.580071	30.0841	0.39102	146.08	0.529614	29.6355	0.47642	146.08	0.651557
29.9571	0.4571	146.163	0.624	29.3806	0.39651	146.163	0.537457	29.3467	0.42611	146.163	0.5798	30.1007	0.39084	146.163	0.529357	29.6522	0.47622	146.164	0.651271
29.9738	0.45745	146.246	0.6245	29.3974	0.3964	146.247	0.5373	29.3633	0.42637	146.246	0.580171	30.1174	0.39101	146.247	0.5296	29.6689	0.47629	146.247	0.651371
29.9905	0.45718	146.329	0.624114	29.414	0.39593	146.33	0.536629	29.38	0.4267	146.33	0.580643	30.134	0.39098	146.33	0.529557	29.6855	0.47623	146.33	0.651286
30.0071	0.45716	146.413	0.624086	29.4306	0.39654	146.413	0.5375	29.3967	0.42627	146.413	0.580029	30.1507	0.39078	146.414	0.529271	29.7021	0.4761	146.413	0.6511
30.0238	0.45769	146.496	0.624843	29.4474	0.39705	146.497	0.538229	29.4133	0.42637	146.497	0.580171	30.1673	0.39074	146.497	0.529214	29.7188	0.47647	146.497	0.651629
30.0405	0.45777	146.58	0.624957	29.4641	0.39688	146.58	0.537986	29.43	0.42658	146.58	0.580471	30.1839	0.39097	146.58	0.529543	29.7355	0.47591	146.58	0.650829
30.0572	0.45787	146.663	0.6251	29.4806	0.39646	146.663	0.537386	29.4467	0.42656	146.664	0.580443	30.2007	0.39095	146.664	0.529514	29.7521	0.47636	146.663	0.651471
30.0738	0.45799	146.746	0.625271	29.4973	0.39694	146.747	0.538071	29.4634	0.42617	146.747	0.579886	30.2173	0.39103	146.747	0.529629	29.7689	0.47671	146.747	0.651971
30.0905	0.45837	146.83	0.625814	29.5141	0.39679	146.83	0.537857	29.4799	0.42651	146.83	0.580371	30.2339	0.39109	146.83	0.529714	29.7855	0.47658	146.83	0.651786
30.1072	0.45875	146.913	0.626357	29.5307	0.39693	146.913	0.538057	29.4967	0.42665	146.913	0.580571	30.2508	0.39149	146.914	0.530286	29.8021	0.47671	146.913	0.651971
30.1238	0.45871	146.996	0.6263	29.5473	0.39688	146.996	0.537986	29.5133	0.42646	146.997	0.5803	30.2674	0.39148	146.997	0.530271	29.8189	0.4767	146.997	0.651957
30.1405	0.45868	147.079	0.626257	29.564	0.39755	147.08	0.538943	29.53	0.4262	147.08	0.579929	30.2839	0.39128	147.08	0.529986	29.8355	0.47693	147.08	0.652286
30.1572	0.45871	147.163	0.6263	29.5806	0.3972	147.163	0.538443	29.5467	0.42659	147.163	0.580486	30.3007	0.39125	147.164	0.529943	29.8521	0.47671	147.163	0.651971
30.1738	0.45895	147.246	0.626643	29.5973	0.39692	147.246	0.538043	29.5633	0.42682	147.247	0.580814	30.3174	0.39144	147.247	0.530214	29.8689	0.47699	147.247	0.652371
30.1906	0.45883	147.33	0.626471	29.614	0.39765	147.33	0.539086	29.5799	0.42639	147.33	0.5802	30.334	0.39123	147.33	0.529914	29.8855	0.47701	147.33	0.6524
30.2072	0.45887	147.413	0.626529	29.6307	0.3974	147.413	0.538729	29.5967	0.42651	147.413	0.580371	30.3507	0.39138	147.414	0.530129	29.9022	0.4773	147.414	0.652814
30.2238	0.45912	147.496	0.626886	29.6474	0.39782	147.497	0.539329	29.6134	0.42674	147.497	0.5807	30.3673	0.39156	147.497	0.530386	29.9188	0.47703	147.497	0.652429
30.2405	0.45896	147.579	0.626657	29.664	0.39723	147.58	0.538486	29.63	0.427	147.58	0.581071	30.384	0.3916	147.58	0.530443	29.9355	0.47713	147.58	0.652571
30.2572	0.45909	147.663	0.626843	29.6807	0.39793	147.663	0.539486	29.6467	0.42642	147.663	0.580243	30.4007	0.3915	147.663	0.5303	29.9522	0.47732	147.663	0.652843
30.2738	0.45927	147.746	0.6271	29.6973	0.39823	147.746	0.539914	29.6634	0.42664	147.747	0.580557	30.4173	0.39158	147.747	0.530414	29.9688	0.47745	147.747	0.653029
30.2905	0.45943	147.83	0.627329	29.714	0.39808	147.83	0.5397	29.6801	0.42689	147.83	0.580914	30.434	0.39157	147.83	0.5304	29.9856	0.47732	147.831	0.652843
30.3072	0.45955	147.913	0.6275	29.7308	0.39794	147.914	0.5395	29.6966	0.42684	147.913	0.580843	30.4506	0.39155	147.913	0.530371	30.0022	0.47745	147.914	0.653029
30.3238	0.45967	147.996	0.627671	29.7472	0.398	147.996	0.539586	29.7133	0.42639	147.996	0.5802	30.4673	0.39175	147.997	0.530657	30.0188	0.47799	147.997	0.6538
30.3404	0.45988	148.079	0.627971	29.764	0.39821	148.08	0.539886	29.73	0.42675	148.08	0.580714	30.4841	0.39176	148.081	0.530671	30.0356	0.4778	148.081	0.653529
30.3572	0.4598	148.163	0.627857	29.7807	0.39819	148.163	0.539857	29.7466	0.42701	148.163	0.581086	30.5007	0.39185	148.164	0.5308	30.0522	0.47772	148.164	0.653414
30.3738	0.45994	148.246	0.628057	29.7973	0.39817	148.246	0.539829	29.7633	0.42688	148.247	0.5809	30.5174	0.3918	148.247	0.530729	30.0688	0.47771	148.247	0.6534
30.3904	0.45982	148.329	0.627886	29.814	0.39863	148.33	0.540486	29.78	0.42659	148.33	0.580486	30.5341	0.39184	148.33	0.530786	30.0856	0.47824	148.33	0.654157
30.4072	0.45975	148.413	0.627786	29.8307	0.39876	148.413	0.540671	29.7966	0.42702	148.413	0.5811	30.5506	0.39185	148.413	0.5308	30.1022	0.47788	148.413	0.653643
30.4239	0.45996	148.496	0.628086	29.8473	0.39857	148.496	0.5404	29.8133	0.42704	148.496	0.581129	30.5674	0.39226	148.497	0.531386	30.1188	0.47806	148.497	0.6539
30.4405	0.45981	148.579	0.627871	29.864	0.39875	148.58	0.540657	29.83	0.42692	148.58	0.580957	30.584	0.39191	148.58	0.530886	30.1355	0.47831	148.58	0.654257
30.4572	0.46021	148.663	0.628443	29.8807	0.39884	148.663	0.540786	29.8466	0.42682	148.663	0.580814	30.6006	0.39225	148.663	0.531371	30.1522	0.47853	148.664	0.654571
30.4739	0.46	148.746	0.628143	29.8973	0.39881	148.746	0.540743	29.8633	0.42735	148.747	0.581571	30.6173	0.39231	148.747	0.531457	30.1688	0.47855	148.747	0.6546
30.4905	0.4602	148.829	0.628429	29.914	0.39909	148.83	0.541143	29.88	0.42706	148.83	0.581157	30.634	0.3924	148.83	0.531586	30.1854	0.47874	148.83	0.654871
30.5072	0.46007	148.913	0.628243	29.9307	0.39899	148.913	0.541	29.8967	0.42716	148.913	0.5813	30.6506	0.39201	148.913	0.531029	30.2022	0.47883	148.914	0.655
30.5239	0.46016	148.996	0.628371	29.9474	0.39947	148.997	0.541686	29.9134	0.42689	148.997	0.580914	30.6673	0.39203	148.997	0.531057	30.2188	0.479	148.997	0.655243
30.5405	0.45976	149.079	0.6278	29.9639	0.39949	149.08	0.541714	29.93	0.42724	149.08	0.581414	30.684	0.39229	149.08	0.531429	30.2354	0.47888	149.08	0.655071
30.5571	0.4598	149.163	0.627857	29.9807	0.39929	149.163	0.541429	29.9467	0.42735	149.163	0.581571	30.7007	0.39238	149.164	0.531557	30.2522	0.47893	149.164	0.655143
30.5739	0.46011	149.246	0.6283	29.9974	0.39979	149.247	0.542143	29.9633	0.42701	149.246	0.581086	30.7174	0.39226	149.247	0.531386	30.2689	0.47941	149.247	0.655829
30.5905	0.46002	149.329	0.628171	30.0139	0.39982	149.329	0.542186	29.98	0.42706	149.33	0.581157	30.734	0.39236	149.33	0.531529	30.2854	0.47938	149.33	0.655786
30.6071	0.46013	149.413	0.628329	30.0307	0.39948	149.413	0.5417	29.9967	0.42763	149.413	0.581971	30.7507	0.39279	149.414	0.532143	30.3022	0.47928	149.414	0.655643
30.6238	0.45963	149.496	0.627614	30.0474	0.3995	149.497	0.541729	30.0133	0.42736	149.496	0.581586	30.7673	0.39249	149.497	0.531714	30.3189	0.47946	149.497	0.6559
30.6405	0.45998	149.579	0.628114	30.064	0.40029	149.58	0.542857	30.03	0.4271	149.58	0.581214	30.784	0.3924	149.58	0.531586	30.3355	0.47979	149.58	0.656371
30.6571	0.45982	149.662	0.627886	30.0807	0.40003	149.663	0.542486	30.0467	0.42742	149.664	0.581671	30.8007	0.39268	149.664	0.531986	30.3522	0.47991	149.664	0.656543
30.6738	0.45974	149.746	0.627771	30.0973	0.39984	149.747	0.542214	30.0633	0.42776	149.747	0.582157	30.8173	0.39304	149.747	0.5325	30.3688	0.47995	149.747	0.6566
30.6905	0.45958	149.83	0.627543	30.1139	0.40007	149.83	0.542543	30.08	0.42777	149.83	0.582171	30.834	0.39246	149.83	0.531671	30.3855	0.48015	149.83	0.656886
30.7072	0.45984	149.913	0.627914	30.1307	0.40054	149.913	0.543214	30.0967	0.4274	149.913	0.581643	30.8507	0.39243	149.913	0.531629	30.4022	0.48037	149.914	0.6572
30.7238	0.4597	149.996	0.627714	30.1473	0.40037	149.996	0.542971	30.1133	0.42776	149.996	0.582157	30.8673	0.39292	149.997	0.532329	30.4189	0.48013	149.997	0.656857
30.7405	0.45967	150.079	0.627671	30.164	0.40029	150.08	0.542857	30.13	0.42788	150.08	0.582329	30.884	0.39276	150.08	0.5321	30.4355	0.48024	150.08	0.657014
30.7572	0.45977	150.163	0.627814	30.1806	0.4006	150.163	0.5433	30.1467	0.42757	150.163	0.581886	30.9007	0.39256	150.164	0.531814	30.4521	0.48052	150.163	0.657414
30.7738	0.4597	150.246	0.627714	30.1974	0.40071	150.247	0.543457	30.1633	0.42765	150.247	0.582	30.9173	0.39265	150.247	0.531943	30.4688	0.48055	150.247	0.657457
30.7905	0.45995	150.329	0.628071	30.214	0.40035	150.33	0.542943	30.18	0.42811	150.33	0.582657	30.934	0.39305	150.33	0.532514	30.4856	0.48058	150.331	0.6575
30.8072	0.45985	150.413	0.627929	30.2306	0.40042	150.413	0.543043	30.1967	0.42786	150.414	0.5823	30.9507	0.39317	150.414	0.532686	30.5022	0.48072	150.414	0.6577
30.8238	0.4599	150.496	0.628	30.2473	0.40083	150.497	0.543629	30.2133	0.42779	150.497	0.5822	30.9673	0.39271	150.497	0.532029	30.5189	0.48083	150.497	0.657857
30.8405	0.45983	150.58	0.6279	30.2641	0.40068	150.58	0.543414	30.2299	0.42784	150.58	0.582271	30.984	0.39313	150.58	0.532629	30.5356	0.48097	150.58	0.658057
30.8572	0.45998	150.663	0.628114	30.2807	0.40097	150.663	0.543829	30.2467	0.42821	150.663	0.5828	31.0007	0.39323	150.663	0.532771	30.5521	0.48088	150.663	0.657929
30.8738	0.45969	150.746	0.6277	30.2974	0.401	150.747	0.543871	30.2634	0.42805	150.747	0.582571	31.0173	0.39318	150.747	0.5327	30.5688	0.48083	150.747	0.657857
30.8905	0.46008	150.829	0.628257	30.314	0.40117	150.83	0.544114	30.28	0.42831	150.83	0.582943	31.0339	0.39306	150.83	0.532529	30.5855	0.48122	150.83	0.658414
30.9072	0.46005	150.913	0.628214	30.3306	0.40137	150.913	0.5444	30.2967	0.42837	150.914	0.583029	31.0506	0.39306	150.913	0.532529	30.6021	0.48117	150.913	0.658343
30.9238	0.46027	150.996	0.628529	30.3473	0.40101	150.996	0.543886	30.3133	0.42835	150.997	0.583	31.0674	0.3937	150.997	0.533443	30.6188	0.48114	150.997	0.6583
30.9406	0.46003	151.08	0.628186	30.364	0.40115	151.08	0.544086	30.3299	0.42845	151.08	0.583143	31.084	0.3932	151.08	0.532729	30.6355	0.48149	151.08	0.6588
30.9572	0.46029	151.163	0.628557	30.3806	0.40141	151.163	0.544457	30.3467	0.42824	151.163	0.582843	31.1007	0.39298	151.164	0.532414	30.6521	0.4816	151.163	0.658957
30.9738	0.46055	151.246	0.628929	30.3973	0.40158	151.247	0.5447	30.3634	0.4285	151.247	0.583214	31.1174	0.39373	151.247	0.533486	30.6688	0.48101	151.247	0.658114
30.9905	0.46056	151.329	0.628943	30.414	0.40156	151.33	0.544671	30.38	0.42847	151.33	0.583171	31.134	0.39354	151.33	0.533214	30.6855	0.4814	151.33	0.658671
31.0071	0.4604	151.413	0.628714	30.4307	0.40156	151.413	0.544671	30.3966	0.42798	151.413	0.582471	31.1507	0.39324	151.414	0.532786	30.7022	0.4818	151.413	0.659243
31.0237	0.46044	151.496	0.628771	30.4473	0.40185	151.496	0.545086	30.4134	0.42804	151.497	0.582557	31.1673	0.39334	151.497	0.532929	30.7189	0.48145	151.497	0.658743
31.0404	0.4608	151.579	0.629286	30.464	0.40191	151.58	0.545171	30.43	0.42839	151.58	0.583057	31.184	0.39385	151.58	0.533657	30.7355	0.48155	151.58	0.658886
31.0572	0.46048	151.663	0.628829	30.4807	0.4018	151.663	0.545014	30.4466	0.42821	151.663	0.5828	31.2007	0.39354	151.664	0.533214	30.7522	0.48195	151.664	0.659457
31.0738	0.46066	151.746	0.629086	30.4973	0.40199	151.746	0.545286	30.4633	0.42835	151.747	0.583	31.2173	0.39331	151.747	0.532886	30.7688	0.48192	151.747	0.659414
31.0905	0.46113	151.829	0.629757	30.5141	0.40223	151.83	0.545629	30.48	0.4284	151.83	0.583071	31.234	0.39355	151.83	0.533229	30.7855	0.48203	151.83	0.659571
31.1073	0.46104	151.913	0.629629	30.5307	0.40225	151.914	0.545657	30.4967	0.42839	151.913	0.583057	31.2507	0.39382	151.914	0.533614	30.8022	0.48201	151.914	0.659543
31.1239	0.46065	151.996	0.629071	30.5473	0.40218	151.997	0.545557	30.5134	0.42872	151.997	0.583529	31.2673	0.39363	151.997	0.533343	30.8187	0.48195	151.996	0.659457
31.1405	0.46087	152.079	0.629386	30.564	0.40257	152.08	0.546114	30.5301	0.42831	152.08	0.582943	31.2841	0.39361	152.08	0.533314	30.8355	0.48243	152.08	0.660143
31.1572	0.46112	152.163	0.629743	30.5807	0.40253	152.163	0.546057	30.5467	0.42876	152.163	0.583586	31.3006	0.39379	152.163	0.533571	30.8522	0.48222	152.164	0.659843
31.1739	0.46116	152.246	0.6298	30.5973	0.40249	152.246	0.546	30.5633	0.42877	152.246	0.5836	31.3174	0.39408	152.247	0.533986	30.8688	0.4821	152.247	0.659671
31.1905	0.46119	152.329	0.629843	30.614	0.40265	152.33	0.546229	30.58	0.42864	152.33	0.583414	31.334	0.39373	152.33	0.533486	30.8855	0.48235	152.33	0.660029
31.2072	0.46167	152.413	0.630529	30.6307	0.40276	152.413	0.546386	30.5966	0.4284	152.413	0.583071	31.3506	0.39363	152.413	0.533343	30.9022	0.48271	152.414	0.660543
31.2238	0.46138	152.496	0.630114	30.6473	0.40275	152.496	0.546371	30.6133	0.42877	152.496	0.5836	31.3673	0.39417	152.497	0.534114	30.9189	0.4823	152.497	0.659957
31.2405	0.46154	152.579	0.630343	30.664	0.40273	152.58	0.546343	30.63	0.42885	152.58	0.583714	31.384	0.39391	152.58	0.533743	30.9355	0.48257	152.58	0.660343
31.2571	0.46151	152.662	0.6303	30.6807	0.40311	152.664	0.546886	30.6467	0.42863	152.663	0.5834	31.4006	0.39365	152.663	0.533371	30.9522	0.4828	152.664	0.660671
31.2738	0.4618	152.746	0.630714	30.6973	0.40317	152.747	0.546971	30.6633	0.42895	152.747	0.583857	31.4173	0.39401	152.747	0.533886	30.9688	0.48293	152.747	0.660857
31.2905	0.46201	152.829	0.631014	30.7141	0.40324	152.83	0.547071	30.68	0.4291	152.83	0.584071	31.434	0.39431	152.83	0.534314	30.9855	0.48292	152.83	0.660843
31.3071	0.46178	152.913	0.630686	30.7308	0.40307	152.914	0.546829	30.6967	0.42901	152.913	0.583943	31.4506	0.39427	152.913	0.534257	31.0022	0.48291	152.913	0.660829
31.3239	0.46208	152.996	0.631114	30.7474	0.40335	152.997	0.547229	30.7133	0.42892	152.997	0.583814	31.4673	0.39393	152.997	0.533771	31.0188	0.4833	152.997	0.661386
31.3406	0.46209	153.08	0.631129	30.7639	0.40336	153.079	0.547243	30.7301	0.42902	153.08	0.583957	31.484	0.39432	153.08	0.534329	31.0354	0.48313	153.08	0.661143
31.3571	0.46231	153.163	0.631443	30.7806	0.40368	153.163	0.5477	30.7467	0.4291	153.163	0.584071	31.5007	0.39448	153.164	0.534557	31.0522	0.483	153.164	0.660957
31.3739	0.4621	153.246	0.631143	30.7974	0.40323	153.247	0.547057	30.7633	0.42888	153.246	0.583757	31.5173	0.39445	153.247	0.534514	31.0689	0.48311	153.247	0.661114
31.3905	0.46247	153.329	0.631671	30.814	0.40374	153.33	0.547786	30.7799	0.42888	153.33	0.583757	31.534	0.39418	153.33	0.534129	31.0854	0.4834	153.33	0.661529
31.4071	0.46272	153.412	0.632029	30.8306	0.40367	153.413	0.547686	30.7967	0.42901	153.413	0.583943	31.5507	0.39436	153.414	0.534386	31.1022	0.48323	153.414	0.661286
31.4239	0.46263	153.496	0.6319	30.8474	0.40356	153.497	0.547529	30.8133	0.42941	153.497	0.584514	31.5673	0.39472	153.497	0.5349	31.1189	0.48299	153.497	0.660943
31.4405	0.46238	153.58	0.631543	30.8639	0.4036	153.58	0.547586	30.83	0.42917	153.58	0.584171	31.5841	0.39441	153.58	0.534457	31.1355	0.48377	153.58	0.662057
31.4571	0.46282	153.663	0.632171	30.8805	0.40397	153.663	0.548114	30.8467	0.42901	153.663	0.583943	31.6007	0.39442	153.664	0.534471	31.1522	0.48387	153.664	0.6622
31.4738	0.46311	153.746	0.632586	30.8974	0.40404	153.747	0.548214	30.8633	0.42934	153.746	0.584414	31.6173	0.39486	153.747	0.5351	31.1689	0.4836	153.747	0.661814
31.4905	0.46297	153.829	0.632386	30.9141	0.40392	153.83	0.548043	30.8799	0.42936	153.83	0.584443	31.634	0.39486	153.83	0.5351	31.1855	0.48367	153.83	0.661914
31.5072	0.4631	153.913	0.632571	30.9307	0.4044	153.913	0.548729	30.8967	0.4289	153.913	0.583786	31.6507	0.39453	153.914	0.534629	31.2021	0.48378	153.913	0.662071
31.5238	0.46338	153.996	0.632971	30.9474	0.40435	153.997	0.548657	30.9134	0.42911	153.997	0.584086	31.6672	0.39472	153.996	0.5349	31.2188	0.48395	153.997	0.662314
31.5405	0.46345	154.079	0.633071	30.9641	0.40441	154.08	0.548743	30.9301	0.42939	154.08	0.584486	31.684	0.39486	154.08	0.5351	31.2355	0.48387	154.08	0.6622
31.5572	0.46342	154.163	0.633029	30.9806	0.40464	154.163	0.549071	30.9467	0.42946	154.164	0.584586	31.7007	0.39493	154.164	0.5352	31.2521	0.48387	154.163	0.6622
31.5739	0.46354	154.246	0.6332	30.9973	0.40472	154.246	0.549186	30.9634	0.42937	154.247	0.584457	31.7173	0.39476	154.247	0.534957	31.2688	0.48432	154.247	0.662843
31.5905	0.46386	154.33	0.633657	31.0139	0.40468	154.33	0.549129	30.9799	0.42911	154.33	0.584086	31.734	0.39492	154.33	0.535186	31.2856	0.48412	154.33	0.662557
31.6072	0.46391	154.413	0.633729	31.0306	0.40492	154.413	0.549471	30.9966	0.42924	154.413	0.584271	31.7507	0.39518	154.414	0.535557	31.3021	0.48412	154.413	0.662557
31.6238	0.46385	154.496	0.633643	31.0474	0.40483	154.497	0.549343	31.0133	0.42935	154.496	0.584429	31.7674	0.39503	154.497	0.535343	31.3188	0.4844	154.497	0.662957
31.6405	0.4638	154.579	0.633571	31.064	0.40525	154.58	0.549943	31.03	0.42929	154.58	0.584343	31.784	0.39487	154.58	0.535114	31.3355	0.48446	154.58	0.663043
31.6572	0.46427	154.663	0.634243	31.0806	0.40538	154.663	0.550129	31.0467	0.42942	154.663	0.584529	31.8007	0.39521	154.664	0.5356	31.3521	0.48392	154.663	0.662271
31.6738	0.46404	154.746	0.633914	31.0973	0.40522	154.747	0.5499	31.0634	0.4299	154.747	0.585214	31.8173	0.39514	154.747	0.5355	31.3689	0.48384	154.747	0.662157
31.6906	0.46434	154.83	0.634343	31.1141	0.40536	154.83	0.5501	31.08	0.4297	154.83	0.584929	31.834	0.39512	154.83	0.535471	31.3855	0.48409	154.83	0.662514
31.7071	0.46454	154.913	0.634629	31.1306	0.40568	154.913	0.550557	31.0967	0.4293	154.913	0.584357	31.8507	0.395	154.914	0.5353	31.4022	0.48451	154.914	0.663114
31.7238	0.46474	154.996	0.634914	31.1473	0.40572	154.997	0.550614	31.1134	0.42989	154.997	0.5852	31.8674	0.39552	154.997	0.536043	31.4188	0.48424	154.997	0.662729
31.7405	0.46454	155.079	0.634629	31.164	0.40553	155.08	0.550343	31.13	0.42976	155.08	0.585014	31.884	0.39553	155.08	0.536057	31.4355	0.48422	155.08	0.6627
31.7571	0.46453	155.163	0.634614	31.1807	0.40595	155.163	0.550943	31.1467	0.42953	155.163	0.584686	31.9006	0.39519	155.163	0.535571	31.4521	0.48426	155.163	0.662757
31.7738	0.46507	155.246	0.635386	31.1973	0.40628	155.247	0.551414	31.1634	0.42964	155.247	0.584843	31.9174	0.39509	155.247	0.535429	31.4688	0.48438	155.247	0.662929
31.7905	0.46505	155.329	0.635357	31.214	0.40617	155.33	0.551257	31.1801	0.43006	155.33	0.585443	31.934	0.3955	155.33	0.536014	31.4855	0.48442	155.33	0.662986
31.8072	0.46512	155.413	0.635457	31.2307	0.40627	155.413	0.5514	31.1966	0.42991	155.413	0.585229	31.9506	0.39558	155.413	0.536129	31.5022	0.48465	155.414	0.663314
31.8238	0.46514	155.496	0.635486	31.2473	0.40642	155.496	0.551614	31.2133	0.42967	155.497	0.584886	31.9673	0.39531	155.497	0.535743	31.5189	0.48507	155.497	0.663914
31.8404	0.46559	155.579	0.636129	31.264	0.40659	155.58	0.551857	31.23	0.42979	155.58	0.585057	31.984	0.39543	155.58	0.535914	31.5355	0.48485	155.58	0.6636
31.8572	0.46582	155.663	0.636457	31.2807	0.40628	155.663	0.551414	31.2466	0.42981	155.663	0.585086	32.0007	0.39577	155.664	0.5364	31.5522	0.48486	155.664	0.663614
31.8739	0.4657	155.746	0.636286	31.2973	0.40649	155.747	0.551714	31.2633	0.43001	155.747	0.585371	32.0174	0.39554	155.747	0.536071	31.5688	0.48491	155.747	0.663686
31.8904	0.46567	155.829	0.636243	31.314	0.40676	155.83	0.5521	31.28	0.42974	155.83	0.584986	32.034	0.39559	155.83	0.536143	31.5856	0.48514	155.83	0.664014
31.9072	0.46618	155.913	0.636971	31.3307	0.407	155.913	0.552443	31.2966	0.43	155.913	0.585357	32.0507	0.39548	155.913	0.535986	31.6022	0.48481	155.914	0.663543
31.9239	0.46628	155.996	0.637114	31.3473	0.40673	155.996	0.552057	31.3133	0.43039	155.996	0.585914	32.0674	0.39589	155.997	0.536571	31.6188	0.48525	155.997	0.664171
31.9405	0.46614	156.079	0.636914	31.364	0.40686	156.08	0.552243	31.33	0.43014	156.08	0.585557	32.084	0.39564	156.08	0.536214	31.6355	0.48531	156.08	0.664257
31.9572	0.4668	156.163	0.637857	31.3807	0.40714	156.163	0.552643	31.3467	0.42987	156.163	0.585171	32.1007	0.39557	156.164	0.536114	31.6522	0.48547	156.164	0.664486
31.9738	0.46673	156.246	0.637757	31.3973	0.40725	156.246	0.5528	31.3633	0.43029	156.247	0.585771	32.1174	0.39588	156.247	0.536557	31.6688	0.48533	156.247	0.664286
31.9905	0.46694	156.33	0.638057	31.414	0.40702	156.33	0.552471	31.3801	0.43033	156.33	0.585829	32.1341	0.39587	156.331	0.536543	31.6855	0.48509	156.33	0.663943
32.0072	0.46702	156.413	0.638171	31.4307	0.40752	156.414	0.553186	31.3967	0.43002	156.413	0.585386	32.1506	0.39568	156.413	0.536271	31.7022	0.48543	156.414	0.664429
32.0238	0.46709	156.496	0.638271	31.4473	0.40774	156.497	0.5535	31.4133	0.43032	156.497	0.585814	32.1673	0.39571	156.497	0.536314	31.7188	0.48554	156.497	0.664586
32.0405	0.46768	156.58	0.639114	31.4639	0.40755	156.58	0.553229	31.43	0.43033	156.58	0.585829	32.184	0.39605	156.58	0.5368	31.7355	0.48543	156.58	0.664429
32.0572	0.46745	156.663	0.638786	31.4807	0.40746	156.663	0.5531	31.4467	0.43028	156.663	0.585757	32.2007	0.39582	156.663	0.536471	31.7522	0.48553	156.664	0.664571
32.0739	0.46742	156.746	0.638743	31.4973	0.40784	156.746	0.553643	31.4633	0.43023	156.746	0.585686	32.2173	0.39587	156.747	0.536543	31.7689	0.48567	156.747	0.664771
32.0906	0.4677	156.83	0.639143	31.514	0.40792	156.83	0.553757	31.48	0.43022	156.83	0.585671	32.234	0.39587	156.83	0.536543	31.7855	0.48558	156.83	0.664643
32.1071	0.46809	156.913	0.6397	31.5306	0.40787	156.913	0.553686	31.4966	0.43018	156.913	0.585614	32.2507	0.39623	156.914	0.537057	31.8022	0.48555	156.914	0.6646
32.1238	0.46804	156.996	0.639629	31.5474	0.40792	156.997	0.553757	31.5133	0.43019	156.996	0.585629	32.2673	0.39617	156.997	0.536971	31.8188	0.48575	156.997	0.664886
32.1405	0.46849	157.079	0.640271	31.564	0.40846	157.08	0.554529	31.53	0.43031	157.08	0.5858	32.284	0.39577	157.08	0.5364	31.8355	0.48585	157.08	0.665029
32.1571	0.46868	157.162	0.640543	31.5807	0.40835	157.163	0.554371	31.5467	0.43034	157.164	0.585843	32.3006	0.39602	157.163	0.536757	31.8522	0.48557	157.164	0.664629
32.1739	0.46871	157.246	0.640586	31.5974	0.40843	157.247	0.554486	31.5634	0.43031	157.247	0.5858	32.3173	0.39611	157.247	0.536886	31.8689	0.48553	157.247	0.664571
32.1905	0.46879	157.33	0.6407	31.614	0.40837	157.33	0.5544	31.58	0.43046	157.33	0.586014	32.334	0.39616	157.33	0.536957	31.8855	0.48589	157.33	0.665086
32.2071	0.46915	157.413	0.641214	31.6306	0.40885	157.413	0.555086	31.5967	0.43035	157.413	0.585857	32.3507	0.39599	157.413	0.536714	31.9021	0.48596	157.413	0.665186
32.2238	0.46951	157.496	0.641729	31.6474	0.40854	157.497	0.554643	31.6133	0.43047	157.496	0.586029	32.3673	0.39634	157.497	0.537214	31.9189	0.48571	157.497	0.664829
32.2405	0.46936	157.579	0.641514	31.664	0.4086	157.58	0.554729	31.63	0.43079	157.58	0.586486	32.384	0.39625	157.58	0.537086	31.9355	0.48576	157.58	0.6649
32.2571	0.4695	157.663	0.641714	31.6806	0.40894	157.663	0.555214	31.6467	0.43054	157.663	0.586129	32.4007	0.39613	157.664	0.536914	31.9521	0.48595	157.663	0.665171
32.2738	0.46977	157.746	0.6421	31.6974	0.40916	157.747	0.555529	31.6633	0.43065	157.747	0.586286	32.4173	0.39618	157.747	0.536986	31.9688	0.48591	157.747	0.665114
32.2905	0.47032	157.829	0.642886	31.714	0.40897	157.83	0.555257	31.6799	0.43091	157.83	0.586657	32.434	0.39643	157.83	0.537343	31.9856	0.48587	157.831	0.665057
32.3072	0.4702	157.913	0.642714	31.7306	0.40889	157.913	0.555143	31.6967	0.43089	157.913	0.586629	32.4507	0.39634	157.914	0.537214	32.0022	0.48586	157.914	0.665043
32.3238	0.47075	157.996	0.6435	31.7473	0.40926	157.997	0.555671	31.7133	0.43081	157.997	0.586514	32.4673	0.39604	157.997	0.536786	32.0189	0.48612	157.997	0.665414
32.3405	0.47106	158.079	0.643943	31.764	0.40931	158.08	0.555743	31.73	0.43101	158.08	0.5868	32.484	0.39638	158.08	0.537271	32.0356	0.48621	158.08	0.665543
32.3572	0.47124	158.163	0.6442	31.7807	0.40953	158.163	0.556057	31.7466	0.431	158.163	0.586786	32.5007	0.39635	158.164	0.537229	32.0521	0.48582	158.163	0.664986
32.3738	0.47132	158.246	0.644314	31.7974	0.40949	158.247	0.556	31.7633	0.43115	158.247	0.587	32.5174	0.39633	158.247	0.5372	32.0688	0.48595	158.247	0.665171
32.3905	0.47134	158.33	0.644343	31.814	0.40981	158.33	0.556457	31.7801	0.431	158.33	0.586786	32.5339	0.39623	158.33	0.537057	32.0855	0.48613	158.33	0.665429
32.4072	0.4719	158.413	0.645143	31.8306	0.40987	158.413	0.556543	31.7967	0.43103	158.413	0.586829	32.5506	0.39638	158.413	0.537271	32.1021	0.48587	158.413	0.665057
32.4238	0.47202	158.496	0.645314	31.8473	0.40984	158.496	0.5565	31.8133	0.43141	158.497	0.587371	32.5673	0.39646	158.497	0.537386	32.1189	0.48604	158.497	0.6653
32.4406	0.47173	158.58	0.6449	31.864	0.40975	158.58	0.556371	31.83	0.43124	158.58	0.587129	32.584	0.39643	158.58	0.537343	32.1355	0.48605	158.58	0.665314
32.4572	0.47214	158.663	0.645486	31.8806	0.41017	158.663	0.556971	31.8466	0.43114	158.663	0.586986	32.6006	0.39659	158.663	0.537571	32.1522	0.48625	158.664	0.6656
32.4738	0.47261	158.746	0.646157	31.8973	0.41029	158.746	0.557143	31.8634	0.43141	158.747	0.587371	32.6174	0.39663	158.747	0.537629	32.1688	0.48585	158.747	0.665029
32.4904	0.44642	158.829	0.608743	31.9141	0.41007	158.83	0.556829	31.88	0.43146	158.83	0.587443	32.634	0.39689	158.83	0.538	32.1855	0.48599	158.83	0.665229
32.5072	0.41907	158.913	0.569671	31.9306	0.41026	158.913	0.5571	31.8966	0.43146	158.913	0.587443	32.6506	0.39657	158.913	0.537543	32.2021	0.48627	158.913	0.665629
32.5238	0.42432	158.996	0.577171	31.9473	0.41046	158.996	0.557386	31.9134	0.43136	158.997	0.5873	32.6674	0.39639	158.997	0.537286	32.2188	0.4862	158.997	0.665529
32.5405	0.42497	159.079	0.5781	31.964	0.41008	159.08	0.556843	31.93	0.43153	159.08	0.587543	32.684	0.3965	159.08	0.537443	32.2355	0.48597	159.08	0.6652
32.5572	0.42462	159.163	0.5776	31.9807	0.41041	159.163	0.557314	31.9466	0.43164	159.163	0.5877	32.7006	0.39646	159.163	0.537386	32.2522	0.48642	159.164	0.665843
32.5738	0.42583	159.246	0.579329	31.9973	0.41049	159.246	0.557429	31.9634	0.4315	159.247	0.5875	32.7174	0.39608	159.247	0.536843	32.2688	0.48651	159.247	0.665971
32.5904	0.42804	159.329	0.582486	32.0141	0.41083	159.33	0.557914	31.98	0.43186	159.33	0.588014	32.734	0.39611	159.33	0.536886	32.2854	0.48622	159.33	0.665557
32.6071	0.42776	159.413	0.582086	32.0307	0.4109	159.413	0.558014	31.9966	0.43175	159.413	0.587857	32.7507	0.39644	159.414	0.537357	32.3022	0.48613	159.414	0.665429
32.6239	0.42693	159.496	0.5809	32.0474	0.41103	159.497	0.5582	32.0134	0.43191	159.497	0.588086	32.7674	0.39656	159.497	0.537529	32.3188	0.48642	159.497	0.665843
32.6405	0.42789	159.579	0.582271	32.064	0.41117	159.58	0.5584	32.03	0.43186	159.58	0.588014	32.784	0.39613	159.58	0.536914	32.3354	0.48662	159.58	0.666129
32.6572	0.42896	159.663	0.5838	32.0807	0.41117	159.663	0.5584	32.0467	0.43192	159.664	0.5881	32.8006	0.39634	159.663	0.537214	32.3522	0.4863	159.664	0.665671
32.6739	0.42855	159.746	0.583214	32.0974	0.4114	159.747	0.558729	32.0633	0.43198	159.747	0.588186	32.8173	0.39673	159.747	0.537771	32.3688	0.48633	159.747	0.665714
32.6905	0.42871	159.83	0.583443	32.114	0.41127	159.83	0.558543	32.08	0.43206	159.83	0.5883	32.834	0.39644	159.83	0.537357	32.3855	0.48661	159.83	0.666114
32.7072	0.42949	159.913	0.584557	32.1307	0.41141	159.913	0.558743	32.0967	0.43186	159.913	0.588014	32.8507	0.39637	159.914	0.537257	32.4022	0.48652	159.914	0.665986
32.7238	0.42946	159.996	0.584514	32.1474	0.4115	159.997	0.558871	32.1133	0.43219	159.996	0.588486	32.8674	0.3967	159.997	0.537729	32.4188	0.48642	159.997	0.665843
32.7405	0.4294	160.079	0.584429	32.164	0.4117	160.08	0.559157	32.13	0.43225	160.08	0.588571	32.8841	0.39663	160.081	0.537629	32.4355	0.48631	160.08	0.665686
32.7572	0.42938	160.163	0.5844	32.1808	0.41185	160.164	0.559371	32.1467	0.43212	160.163	0.588386	32.9007	0.3965	160.164	0.537443	32.4522	0.4868	160.164	0.666386
32.7739	0.43013	160.246	0.585471	32.1973	0.41192	160.247	0.559471	32.1633	0.43223	160.246	0.588543	32.9173	0.39639	160.247	0.537286	32.4688	0.48649	160.247	0.665943
32.7905	0.42986	160.329	0.585086	32.2139	0.41193	160.33	0.559486	32.1801	0.43242	160.33	0.588814	32.934	0.39663	160.33	0.537629	32.4855	0.48638	160.33	0.665786
32.8071	0.43008	160.413	0.5854	32.2308	0.41188	160.414	0.559414	32.1967	0.43254	160.413	0.588986	32.9507	0.39672	160.413	0.537757	32.5022	0.48678	160.414	0.666357
32.8239	0.43058	160.496	0.586114	32.2473	0.41232	160.496	0.560043	32.2133	0.43203	160.496	0.588257	32.9673	0.39672	160.497	0.537757	32.5189	0.48664	160.497	0.666157
32.8405	0.43065	160.579	0.586214	32.2639	0.41224	160.579	0.559929	32.2301	0.43222	160.58	0.588529	32.9841	0.39681	160.581	0.537886	32.5355	0.48673	160.58	0.666286
32.8572	0.43063	160.663	0.586186	32.2807	0.41218	160.663	0.559843	32.2466	0.43274	160.663	0.589271	33.0007	0.3971	160.664	0.5383	32.5522	0.48645	160.664	0.665886
32.8739	0.43088	160.746	0.586543	32.2973	0.41241	160.746	0.560171	32.2633	0.43239	160.746	0.588771	33.0173	0.39673	160.747	0.537771	32.5688	0.48666	160.747	0.666186
32.8905	0.43069	160.83	0.586271	32.314	0.41266	160.83	0.560529	32.28	0.43238	160.83	0.588757	33.034	0.3967	160.83	0.537729	32.5854	0.48687	160.83	0.666486
32.9071	0.43087	160.912	0.586529	32.3306	0.41271	160.913	0.5606	32.2966	0.43272	160.913	0.589243	33.0506	0.3968	160.913	0.537871	32.6021	0.48689	160.913	0.666514
32.9238	0.4315	160.996	0.587429	32.3473	0.41256	160.997	0.560386	32.3133	0.4327	160.997	0.589214	33.0674	0.39735	160.997	0.538657	32.6189	0.48656	160.997	0.666043
32.9405	0.43102	161.08	0.586743	32.364	0.41266	161.08	0.560529	32.3299	0.43246	161.08	0.588871	33.084	0.39683	161.08	0.537914	32.6356	0.48672	161.08	0.666271
32.9571	0.43129	161.163	0.587129	32.3806	0.41287	161.163	0.560829	32.3466	0.43234	161.163	0.5887	33.1007	0.39685	161.163	0.537943	32.6521	0.48693	161.163	0.666571
32.9738	0.43163	161.246	0.587614	32.3974	0.41299	161.247	0.561	32.3633	0.4328	161.247	0.589357	33.1174	0.3973	161.247	0.538586	32.6689	0.48676	161.247	0.666329
32.9906	0.43157	161.33	0.587529	32.414	0.41263	161.33	0.560486	32.38	0.43286	161.33	0.589443	33.134	0.39709	161.33	0.538286	32.6855	0.48665	161.33	0.666171
33.0071	0.43153	161.413	0.587471	32.4306	0.41289	161.413	0.560857	32.3967	0.43253	161.414	0.588971	33.1507	0.39679	161.414	0.537857	32.7021	0.48708	161.413	0.666786
33.0238	0.43182	161.496	0.587886	32.4474	0.41321	161.497	0.561314	32.4133	0.43256	161.497	0.589014	33.1673	0.39699	161.497	0.538143	32.7189	0.48698	161.497	0.666643
33.0405	0.43213	161.579	0.588329	32.4641	0.41296	161.58	0.560957	32.43	0.43304	161.58	0.5897	33.1839	0.39726	161.58	0.538529	32.7355	0.48669	161.58	0.666229
33.0572	0.4318	161.663	0.587857	32.4806	0.41311	161.663	0.561171	32.4467	0.43306	161.664	0.589729	33.2007	0.39723	161.664	0.538486	32.7521	0.48683	161.663	0.666429
33.0739	0.43196	161.746	0.588086	32.4973	0.41354	161.747	0.561786	32.4634	0.43259	161.747	0.589057	33.2173	0.39692	161.747	0.538043	32.7689	0.4868	161.747	0.666386
33.0906	0.43235	161.83	0.588643	32.514	0.41328	161.83	0.561414	32.48	0.43296	161.83	0.589586	33.2339	0.39738	161.83	0.5387	32.7855	0.48708	161.83	0.666786
33.1072	0.43254	161.913	0.588914	32.5307	0.41361	161.913	0.561886	32.4967	0.43323	161.913	0.589971	33.2508	0.39734	161.914	0.538643	32.8021	0.48674	161.913	0.6663
33.1238	0.43217	161.996	0.588386	32.5474	0.41351	161.997	0.561743	32.5134	0.43307	161.997	0.589743	33.2673	0.39717	161.997	0.5384	32.8188	0.48688	161.997	0.6665
33.1405	0.4326	162.079	0.589	32.564	0.41389	162.08	0.562286	32.53	0.43264	162.08	0.589129	33.2839	0.39703	162.08	0.5382	32.8355	0.48669	162.08	0.666229
33.1572	0.43266	162.163	0.589086	32.5806	0.414	162.163	0.562443	32.5467	0.43308	162.163	0.589757	33.3007	0.39719	162.164	0.538429	32.8522	0.48659	162.164	0.666086
33.1738	0.4329	162.246	0.589429	32.5972	0.41415	162.246	0.562657	32.5633	0.4332	162.247	0.589929	33.3173	0.39744	162.247	0.538786	32.8689	0.4864	162.247	0.665814
33.1905	0.43288	162.329	0.5894	32.614	0.41396	162.33	0.562386	32.5799	0.4329	162.33	0.5895	33.334	0.39703	162.33	0.5382	32.8855	0.48679	162.33	0.666371
33.2072	0.43298	162.413	0.589543	32.6307	0.41468	162.413	0.563414	32.5966	0.43264	162.413	0.589129	33.3506	0.39733	162.413	0.538629	32.9022	0.48653	162.414	0.666
33.2238	0.43305	162.496	0.589643	32.6473	0.41427	162.497	0.562829	32.6134	0.43277	162.497	0.589314	33.3673	0.3975	162.497	0.538871	32.9188	0.48661	162.497	0.666114
33.2405	0.43296	162.579	0.589514	32.6641	0.41419	162.58	0.562714	32.63	0.43275	162.58	0.589286	33.384	0.39776	162.58	0.539243	32.9355	0.48665	162.58	0.666171
33.2572	0.43306	162.663	0.589657	32.6807	0.41441	162.663	0.563029	32.6466	0.43279	162.663	0.589343	33.4006	0.39721	162.663	0.538457	32.9521	0.48677	162.663	0.666343
33.2738	0.43358	162.746	0.5904	32.6973	0.41489	162.746	0.563714	32.6634	0.43255	162.747	0.589	33.4173	0.39738	162.747	0.5387	32.9688	0.4868	162.747	0.666386
33.2905	0.43353	162.829	0.590329	32.714	0.41499	162.83	0.563857	32.6801	0.43308	162.83	0.589757	33.434	0.39772	162.83	0.539186	32.9856	0.48675	162.831	0.666314
33.3072	0.43324	162.913	0.589914	32.7307	0.41417	162.913	0.562686	32.6966	0.43328	162.913	0.590043	33.4506	0.39757	162.913	0.538971	33.0022	0.48664	162.914	0.666157
33.3238	0.43352	162.996	0.590314	32.7472	0.41484	162.996	0.563643	32.7133	0.43275	162.997	0.589286	33.4674	0.3976	162.997	0.539014	33.0188	0.48703	162.997	0.666714
33.3404	0.4337	163.079	0.590571	32.764	0.41522	163.08	0.564186	32.73	0.43291	163.08	0.589514	33.484	0.39779	163.08	0.539286	33.0356	0.48675	163.08	0.666314
33.3571	0.43365	163.163	0.5905	32.7807	0.41474	163.163	0.5635	32.7466	0.43325	163.163	0.59	33.5007	0.39808	163.164	0.5397	33.0522	0.48659	163.164	0.666086
33.3739	0.43368	163.246	0.590543	32.7973	0.41532	163.247	0.564329	32.7634	0.43306	163.247	0.589729	33.5174	0.3977	163.247	0.539157	33.0688	0.48663	163.247	0.666143
33.3904	0.43374	163.329	0.590629	32.814	0.41541	163.33	0.564457	32.78	0.43288	163.33	0.589471	33.534	0.39746	163.33	0.538814	33.0855	0.48693	163.33	0.666571
33.4071	0.43371	163.413	0.590586	32.8306	0.41548	163.413	0.564557	32.7967	0.43318	163.413	0.5899	33.5505	0.39788	163.413	0.539414	33.1022	0.48651	163.413	0.665971
33.4239	0.43392	163.496	0.590886	32.8474	0.4154	163.497	0.564443	32.8133	0.43332	163.496	0.5901	33.5673	0.39806	163.497	0.539671	33.1189	0.4866	163.497	0.6661
33.4405	0.43381	163.58	0.590729	32.864	0.41563	163.58	0.564771	32.83	0.43331	163.58	0.590086	33.584	0.39765	163.58	0.539086	33.1355	0.48676	163.58	0.666329
33.4571	0.43395	163.663	0.590929	32.8807	0.41562	163.663	0.564757	32.8467	0.43331	163.663	0.590086	33.6006	0.39779	163.663	0.539286	33.1522	0.48672	163.664	0.666271
33.4738	0.43428	163.746	0.5914	32.8974	0.41565	163.747	0.5648	32.8633	0.43325	163.747	0.59	33.6174	0.39812	163.747	0.539757	33.1688	0.48679	163.747	0.666371
33.4905	0.4339	163.829	0.590857	32.914	0.41588	163.83	0.565129	32.88	0.43351	163.83	0.590371	33.634	0.39819	163.83	0.539857	33.1854	0.48655	163.83	0.666029
33.5072	0.43424	163.913	0.591343	32.9307	0.41594	163.913	0.565214	32.8967	0.43342	163.914	0.590243	33.6507	0.39792	163.914	0.539471	33.2022	0.48677	163.914	0.666343
33.5239	0.43418	163.996	0.591257	32.9474	0.41634	163.997	0.565786	32.9133	0.43339	163.997	0.5902	33.6673	0.39764	163.997	0.539071	33.2188	0.48672	163.997	0.666271
33.5405	0.43449	164.079	0.5917	32.9639	0.41635	164.08	0.5658	32.93	0.43344	164.08	0.590271	33.684	0.39807	164.08	0.539686	33.2354	0.48645	164.08	0.665886
33.5571	0.4344	164.163	0.591571	32.9807	0.41623	164.163	0.565629	32.9467	0.43385	164.164	0.590857	33.7007	0.39772	164.164	0.539186	33.2523	0.4865	164.164	0.665957
33.5739	0.4345	164.246	0.591714	32.9973	0.4165	164.246	0.566014	32.9632	0.43332	164.246	0.5901	33.7174	0.39769	164.247	0.539143	33.2689	0.48669	164.247	0.666229
33.5905	0.43436	164.33	0.591514	33.0139	0.41668	164.329	0.566271	32.98	0.43348	164.33	0.590329	33.7341	0.39785	164.331	0.539371	33.2855	0.48633	164.33	0.665714
33.6071	0.4347	164.413	0.592	33.0307	0.41635	164.413	0.5658	32.9967	0.43382	164.413	0.590814	33.7507	0.39815	164.414	0.5398	33.3022	0.48646	164.414	0.6659
33.6238	0.43449	164.496	0.5917	33.0474	0.41652	164.497	0.566043	33.0133	0.43386	164.496	0.590871	33.7673	0.39815	164.497	0.5398	33.3188	0.4863	164.497	0.665671
33.6405	0.4346	164.579	0.591857	33.0641	0.41691	164.58	0.5666	33.03	0.43349	164.58	0.590343	33.784	0.39782	164.58	0.539329	33.3355	0.48634	164.58	0.665729
33.6572	0.4346	164.663	0.591857	33.0807	0.41689	164.664	0.566571	33.0467	0.43372	164.664	0.590671	33.8006	0.3982	164.663	0.539871	33.3522	0.48611	164.664	0.6654
33.6739	0.43494	164.746	0.592343	33.0974	0.41679	164.747	0.566429	33.0634	0.43401	164.747	0.591086	33.8173	0.39821	164.747	0.539886	33.3688	0.48622	164.747	0.665557
33.6906	0.43484	164.83	0.5922	33.114	0.41716	164.83	0.566957	33.08	0.43384	164.83	0.590843	33.834	0.39785	164.83	0.539371	33.3854	0.48642	164.83	0.665843
33.7072	0.43501	164.913	0.592443	33.1307	0.41712	164.913	0.5669	33.0967	0.43397	164.913	0.591029	33.8507	0.39786	164.913	0.539386	33.4021	0.48633	164.913	0.665714
33.7238	0.43519	164.996	0.5927	33.1473	0.41722	164.996	0.567043	33.1133	0.43406	164.997	0.591157	33.8673	0.39825	164.997	0.539943	33.4188	0.48586	164.997	0.665043
33.7406	0.43493	165.08	0.592329	33.164	0.41723	165.08	0.567057	33.13	0.43409	165.08	0.5912	33.884	0.39849	165.08	0.540286	33.4355	0.48601	165.08	0.665257
33.7572	0.43495	165.163	0.592357	33.1806	0.41756	165.163	0.567529	33.1467	0.43412	165.163	0.591243	33.9006	0.39812	165.163	0.539757	33.4521	0.48589	165.163	0.665086
33.7738	0.43533	165.246	0.5929	33.1974	0.41749	165.247	0.567429	33.1634	0.43403	165.247	0.591114	33.9173	0.39823	165.247	0.539914	33.4689	0.48631	165.247	0.665686
33.7905	0.435	165.329	0.592429	33.214	0.41784	165.33	0.567929	33.1799	0.43441	165.33	0.591657	33.934	0.39847	165.33	0.540257	33.4856	0.48589	165.331	0.665086
33.8071	0.43496	165.412	0.592371	33.2306	0.41779	165.413	0.567857	33.1967	0.43423	165.413	0.5914	33.9507	0.39843	165.414	0.5402	33.5022	0.48617	165.414	0.665486
33.8238	0.43511	165.496	0.592586	33.2474	0.41775	165.497	0.5678	33.2134	0.43427	165.497	0.591457	33.9674	0.39827	165.497	0.539971	33.5189	0.4859	165.497	0.6651
33.8405	0.43543	165.58	0.593043	33.264	0.41797	165.58	0.568114	33.2299	0.43438	165.58	0.591614	33.9839	0.39827	165.58	0.539971	33.5356	0.48599	165.58	0.665229
33.8571	0.43546	165.663	0.593086	33.2807	0.4181	165.663	0.5683	33.2467	0.43463	165.663	0.591971	34.0007	0.39868	165.663	0.540557	33.5521	0.48554	165.663	0.664586
33.8738	0.43535	165.746	0.592929	33.2974	0.41829	165.747	0.568571	33.2633	0.43442	165.746	0.591671	34.0174	0.39859	165.747	0.540429	33.5688	0.48567	165.747	0.664771
33.8905	0.4354	165.829	0.593	33.314	0.41837	165.83	0.568686	33.28	0.43438	165.83	0.591614	34.0339	0.39835	165.83	0.540086	33.5855	0.48559	165.83	0.664657
33.9072	0.4358	165.913	0.593571	33.3306	0.41817	165.913	0.5684	33.2967	0.43466	165.914	0.592014	34.0507	0.39872	165.914	0.540614	33.6021	0.48554	165.913	0.664586
33.9238	0.43587	165.996	0.593671	33.3473	0.41862	165.996	0.569043	33.3133	0.43485	165.997	0.592286	34.0673	0.39875	165.997	0.540657	33.6189	0.48535	165.997	0.664314
33.9406	0.43573	166.08	0.593471	33.364	0.41873	166.08	0.5692	33.33	0.43473	166.08	0.592114	34.084	0.39854	166.08	0.540357	33.6355	0.48534	166.08	0.6643
33.9572	0.43599	166.163	0.593843	33.3806	0.41867	166.163	0.569114	33.3466	0.43452	166.163	0.591814	34.1007	0.3988	166.164	0.540729	33.6522	0.48521	166.164	0.664114
33.9739	0.43647	166.246	0.594529	33.3972	0.41884	166.246	0.569357	33.3633	0.43475	166.247	0.592143	34.1174	0.39913	166.247	0.5412	33.6688	0.48529	166.247	0.664229
[truncated: 9,551 more rows]
