# Supplementary material for: Modulating electrospun polycaprolactone scaffold morphology and composition to alter endothelial cell proliferation and angiogenic gene response
Source: PLoS One. 2020 Oct 8;15(10):e0240332. doi: 10.1371/journal.pone.0240332 (PMC7544109; doi:10.1371/journal.pone.0240332)
Supplement: S1 Data — (ZIP) [file pone.0240332.s002.zip › Cell TB graph.xlsx]

## Sheet: Sheet1
		12h
		Hypoxia		Normoxia
		ECM	PCL	ECM	PCL
	Mean	44730.6	42996.7	24129.6	52125.1
	STD Error	8651.43	7823.06	6251.87	3687.84
		24h
		Hypoxia		Normoxia
		ECM	PCL	ECM	PCL
	Mean	37509.6	53033.6	31396.7	29831.7
	STD Error	11361.1	10904.1	5206.61	3349.5
		48h
		Hypoxia		Normoxia
		ECM	PCL	ECM	PCL
	Mean	34463.6	36959.8	20695.5	42206.3
	STD Error	6213.7	5037.57	5072.57	6336.03
		12h
		24h
		48h
		12h
		24h
		48h
