# Supplementary material for: Modulating electrospun polycaprolactone scaffold morphology and composition to alter endothelial cell proliferation and angiogenic gene response
Source: PLoS One. 2020 Oct 8;15(10):e0240332. doi: 10.1371/journal.pone.0240332 (PMC7544109; doi:10.1371/journal.pone.0240332)
Supplement: S1 Data — (ZIP) [file pone.0240332.s002.zip › cell viability data.xlsx]

## Sheet: Sheet1
24h		Small				Medium				large				X Large										S
		28924.4	30064.6	32178.6	32941.7	58450	35210.8	34967.1	47181.3	27227	27546.8	26171.4	48375.5	52363.9	47937.7	34416.7	49660.7							M
		28411.8	30107	32262.7	32709	58653.9	33848.4	34672.7	45962.2	26834	28634.1	26448.2	48708.8	52165.9	47094.8	33406.2	49907.1							L
		28154.3	29142.8	31286	32400.7	56393.1	33704.9	35657.7	46355.8	26929.1	27644.9	27612.9	49367.5	52231.7	47055	34509	48023.3							XL
	Mean	28496.8	29771.5	31909.1	32683.8	57832.3	34254.7	35099.2	46499.8	26996.7	27941.9	26744.2	48817.3	52253.8	47362.5	34110.6	49197
	negative control	18806.1	18295.7	17555.8
	Mean	18219.2
	Means - negative control	10277.6	11552.3	13689.9	14464.6	39613.1	16035.5	16880	28280.6	8777.5	9722.73	8524.97	30598.1	34034.6	29143.3	15891.4	30977.8
																			Small fibres
		Small	Medium	Large	XL
	Mean	12496.1	25202.3	14405.8	27511.8
	SD	1924.63	11112.1	10807.1	8005.32
6D		Small				Medium				large				X Large
		29792.8	32777	33626.5	36949.3	40568.9	35528.8	46091	44751.7	49999.8	40219	44225.4	44375.9	47759.7	45847	51024.2	41659
		30250	33868	32997	37380.9	45720.9	35058.9	46102.3	45207	49225.2	40200.1	45341	44124.3	47666.8	45373	50445.3	42954.5
		29539.7	33435.2	32436.4	35622.9	39804	35041.6	45493.5	44370.7	49969	39374.6	46433.3	45441.7	48930.5	48324.1	51324.1	43385.9
	Mean	29860.8	33360.1	33020	36651	42031.3	35209.8	45895.6	44776.5	49731.3	39931.2	45333.2	44647.3	48119	46514.7	50931.2	42666.5
	negative control	19474.7	19371.8	18757
	Mean	19201.2
	Means - negative control	10659.7	14158.9	13818.8	17449.9	22830.1	16008.6	26694.4	25575.3	30530.2	20730.1	26132.1	25446.1	28917.8	27313.5	31730	23465.3
		Small	Medium	Large	XL
	Mean	14021.8	22777.1	25709.6	27856.7
	SD	2775.82	4795.51	4011.71	3450.03
12D		Small				Medium				large				X Large
		28198.2	27004.7	33809.5	33272.7	41122.3	37390.1	34854	33577.1	37753.7	22458.1	29805.5	28825.8	55539.2	54688.1	66352.1	49797.6
		29151.3	25785.9	33213.9	32180.1	39481	35846	33310.5	32367.6	38438.4	22130.3	30153.5	28158.9	53940.4	53628.4	69708.1	49679.1
		28763	26308.1	32615.5	31754.7	37871.4	34010.5	32949.7	31965.7	37958.1	22107.9	29716.7	29048.4	51623.8	53503.7	69983.2	47810.4
	Mean	28704.2	26366.2	33213	32402.5	39491.6	35748.9	33704.7	32636.8	38050.1	22232.1	29891.9	28677.7	53701.1	53940.1	68681.1	49095.7
	negative control	18886.6	18449.5	18623.4
	Mean	18653.2																			Small fibres
																					Medium fibres
	Means - negative control	10051	7713.07	14559.8	13749.3	20838.4	17095.7	15051.6	13983.6	19396.9	3578.93	11238.7	10024.5	35048	35286.9	50028	30442.5				Large fibres
																					Extra large fibres
		Small	Medium	Large	XL
	Mean	11518.3	16742.3	11059.8	37701.3
	SD	3207.34	3020.58	6495.5	8514.81
		1 day	6 days	12 days
