# Supplementary material for: Modulating electrospun polycaprolactone scaffold morphology and composition to alter endothelial cell proliferation and angiogenic gene response
Source: PLoS One. 2020 Oct 8;15(10):e0240332. doi: 10.1371/journal.pone.0240332 (PMC7544109; doi:10.1371/journal.pone.0240332)
Supplement: S1 Data — (ZIP) [file pone.0240332.s002.zip › Correlation between pore width and fibre diameter.xlsx]

## Sheet: Sheet1
	Fibre diameter	SD		Pore width	SD
	1.64	0.18	0.0254558	8.4	3.7	0.477668
	2.95	0.16	0.0226274	14.7	4.8	0.619677
	3.37	0.27	0.0381838	16.4	6.7	0.864966
	4.83	0.49	0.0692965	23.3	9	1.1619
	0.7689	0.142242		4.37397	1.29437
	2.05544	0.25604		10.0521	3.17887
	2.30018	0.370226		10.3329	3.34023
	3.44085	0.409052		13.7606	4.71423
	3.91054	0.397784		19.8452	7.44331
