# Supplementary material for: Modulating electrospun polycaprolactone scaffold morphology and composition to alter endothelial cell proliferation and angiogenic gene response
Source: PLoS One. 2020 Oct 8;15(10):e0240332. doi: 10.1371/journal.pone.0240332 (PMC7544109; doi:10.1371/journal.pone.0240332)
Supplement: S1 Data — (ZIP) [file pone.0240332.s002.zip › Fibre orientation.xlsx]

## Sheet: Sheet1
	0.08	0.12	0.14	0.19
X	Y	Y	Y	Y
0	68409	69403.8	54948.5	65671.2
1	67883.7	66576.8	55628.4	64534.9
2	68039.3	65334.1	55698.1	64927.5
3	68364.6	64020.2	54089	64485.3
4	69168.5	63624.8	55192.2	63347.3
5	69585.3	64521.4	52512.6	62491.5
6	67556.8	66099.6	54174.7	61811
7	67458.8	66136.8	53967.6	62546
8	66696.5	64920.6	54879.8	62338.2
9	66916.2	64142	54709.5	62483.6
10	69753.2	65255.6	54991.8	60279.6
11	72052	66591.1	56329.9	60667.1
12	73394.6	66653.1	55594.5	61446.1
13	74406.6	63403.5	56989.3	62202.2
14	71970.1	65038.3	57910.6	62299.8
15	72900.3	65160.7	56370.7	62116
16	68630.3	63493.6	59204.7	63831.8
17	65724.8	62862	57427.7	63741.8
18	63259.4	63667.8	55475.2	64370.9
19	63906.1	64125	57446.3	65249.7
20	63488.7	64348.3	55853.7	63045
21	66108.7	64779.3	54569.4	62468.4
22	66661.4	60807.8	53965.7	63010.7
23	67597.5	62692.7	52691.6	63777.6
24	69050.9	62212.9	52371	64573.1
25	69231.4	63899.1	53015.9	63041.2
26	67431.9	66195.8	52504.9	63382.1
27	68797.9	66263.2	54199.6	64401
28	71175	65376	54107.2	63100.7
29	72955.1	65241.4	54031.6	63084.2
30	71896.8	63456.1	54316.4	63223.4
31	71575.6	64801.8	54795.6	65077.9
32	70381.8	67470.3	55980	64658.7
33	69318.7	65364.3	56841.5	63999.3
34	68078.8	64959.1	56415.2	63725.2
35	68066.2	65515.8	57742.6	64901.8
36	65910.5	64534.2	60208.3	64565.6
37	67102.4	66635.1	61281.2	65006.3
38	68803.9	66985	61362.9	66625.5
39	72894	62956.1	57869	66235
40	70312.8	63954	56929.6	67181.4
41	70173.1	64832.5	56438.7	66317.4
42	68360.4	65689.2	55608.1	64332.8
43	68619.8	67672	58093.9	65023.7
44	71462	67146.5	59543.8	62780.9
45	71047.9	68012.2	58336.2	61968.6
46	67363.2	67341.3	60039.5	61792.9
47	67278.2	65107.8	59366.5	61390.9
48	70740.5	65550.8	58949.4	64185.8
49	72131.1	64029.8	59078.5	64252.8
50	70966.9	64535.3	59243.6	61948.7
51	70229.3	62821.1	58606.8	62354
52	69136.4	61276.8	58509.3	62437.8
53	68626.7	60203	57431.5	63510.4
54	67140.3	61938.1	57976.9	64673.2
55	68693.9	62815.7	56369.3	63362.2
56	67041.6	66461	58026.8	64400.7
57	67814.9	66256.2	58646.5	63231.8
58	67563.3	68292.5	60564.2	64889.2
59	66678.3	65313	61681.6	66892.5
60	67178.1	64702	61788.9	68976.9
61	65132.6	67377.6	59135.2	67948
62	67101.1	68440.4	60075.8	67788.4
63	70306.2	66013.7	58923.9	68661.7
64	68988.8	64824.6	59485	67017
65	68503.3	67610.7	59041.1	68284
66	67241.8	67046.9	59522.7	69131.5
67	66775.4	67715.3	58508	68300.7
68	67925.8	69353.7	59181.3	65699.9
69	69388.3	68011.1	57722.3	67880.2
70	69043.9	67980.3	57717.8	66886.3
71	69305.1	67684.2	57658	65670.6
72	68912.9	67041.1	58698.6	65993.9
73	68257.5	67848.3	59955.8	68533.9
74	67382.5	64756.3	59231.6	68993.4
75	65908.6	63019.5	61377.6	68569.8
76	64366.4	63070.3	61072.8	68013.5
77	65315.2	64086.2	61062.7	69306.7
78	64743.9	60936.9	61485.4	68168.4
79	63711.4	58900.8	62257.2	69506.6
80	64520.1	61226.3	62013.9	69169.9
81	63971.5	61417.9	61786.8	69322.5
82	65726.5	61752.3	62539	69022.5
83	65543.4	59580.4	63103.2	69715.3
84	62808.4	61809.1	62768.1	70506.8
85	64271.6	59466.8	64447.3	70008
86	65928.1	59086.2	64281.8	70404
87	65742.1	58968.7	65626.1	70646.8
88	66693	61408.8	65915.3	68535.6
89	66219.5	59374.1	65438.2	70325.1
90	66730	58158.2	65406	71350.5
91	67769.2	62793	65287.3	70803.4
92	68859.6	62190.8	64884.4	70465.7
93	69631.5	63476	64901.6	70264.7
94	67687.2	61732.2	65363.2	69681.7
95	66414.1	60609.4	66163.8	71098.6
96	68387.1	64127	64112.2	69032.8
97	69325.9	63832.8	64584.6	71760.1
98	67768	63335	63816.2	71578.5
99	70024.2	61363.3	66249.6	71105
100	68430.6	62550.9	67581	71356.6
101	68614.1	67263.7	64583.2	71828.8
102	69337.8	65571.6	65123.8	69918.6
103	67838.7	69488.9	65261.3	72619.4
104	65802.9	69267.1	67235.5	71195.8
105	65946.3	66283.4	67676.5	71775
106	67708.3	66068.3	67836.2	72091.6
107	66553.8	62081.1	66366.6	71963.2
108	68104.6	61200	66617.7	71010.6
109	65860.3	63633.8	67295.8	72573
110	67822.8	62578.1	65925.9	70971.7
111	65910.5	62852.4	66347.4	71634.6
112	65356.6	63964.2	67481.2	71312.5
113	64910.4	63245.4	66539.3	71307.8
114	65817.3	63712	66482.1	71049.4
115	68653.5	62827.3	66281.9	69079.8
116	67376.2	62932	64739.8	71266.6
117	67784	63569	63465.5	70344
118	68370.4	65182.4	64029.4	70948.2
119	67395.8	64890.7	63948.7	71777.6
120	67732.3	66969.4	63836.9	72341.7
121	69225.6	66247.6	64046.8	72843
122	70956.3	67134	63438.5	73630.8
123	69477.8	68258	61612.7	73400
124	70221.3	68052.1	63510.2	72765.4
125	70911.8	67230.2	61839.8	73081.3
126	70221.2	66177.8	62199.1	71765.7
127	70537.9	66571.3	61550.9	74087.3
128	70963.8	67287.1	62449	73877.6
129	72745.4	65849.8	62837.7	74000.2
130	73350.1	67080.3	61080.1	73655.7
131	72821.3	70758.4	61390.7	73320
132	73426.5	68966.4	61515.6	73578.9
133	71595	68178.2	61408.4	74194.1
134	70707.3	65568.8	61745.5	73670.8
135	68932.2	66327	61503.6	73875.5
136	67902.8	67640.1	61629.3	73954
137	67517.3	65268.1	60856.3	73311.3
138	67119.2	66682.9	60255.9	74132.3
139	67814.9	68862.7	58265.7	71913
140	67598.6	67932	59057.8	71005.5
141	64958.8	66161.9	58222.2	70137.8
142	65557.7	63951.3	57217.8	71774.6
143	66207.5	65136.7	56621.5	69361.8
144	65654.4	65765.2	56830.6	69130.2
145	63846.7	65619.8	56218.8	70125.8
146	62400	63666.4	56725.2	68195.3
147	64015.3	64365.4	56160.5	67041
148	64073	62963.7	57740.5	66597.6
149	64507.3	64109	56679.9	66924.1
150	63177.7	63587	57145	66999
151	65602.7	65382.3	57343.8	66913.3
152	67778.7	65504.6	58663.1	66105.1
153	70865.1	66536.8	58751.3	66257.3
154	71105.5	68114	58704.1	65678.4
155	68860.9	69961.8	57469.7	66014.9
156	67176.1	70098.6	56595.3	64837.1
157	66610.1	71172.4	55842.6	64223.6
158	66524.4	72586	56001.2	65585.6
159	66379.5	70450.2	57016	66415.4
160	66165.4	67801.2	54419.3	66331.2
161	68004.7	65806	56749.3	66013.3
162	69955.8	65917.1	57259.6	65565.5
163	70036.7	66008.3	57618	65635.9
164	69070.3	65355.3	58727.5	65583.1
165	69248.1	65411.5	60651.3	66862.2
166	70576.8	67404	60328.4	67424.8
167	70168.2	69348.5	60600.4	67055.7
168	72173.2	67603.5	60136.9	66612.9
169	72437.7	68251	60741.5	67223.7
170	70029.6	68849.7	59274.2	67372.9
171	72020.8	67992.3	60026.7	65972
172	75437.2	67920.1	60155.4	66218.3
173	75447.2	68853	61636.7	65325.3
174	74408.9	66273.6	61833.6	67595.4
175	72858	68430.7	61897.9	69265.8
176	73100.7	66602.5	63405.3	67630
177	72861.6	67003.6	62615.1	68387
178	71927.8	69075.1	63196	68009.4
179	70305.9	69235.3	64552.1	67989.6
180	70838	69549.2	64149	70187.5
181	72872.5	68791.7	63992	69382
182	70789.4	68792.8	62776.1	70621.2
183	71216.4	68413	61513.6	70268.5
184	70325.7	67976.6	65089.2	70489.5
185	70913.5	68353.5	62741.9	70951.3
186	72418.7	66984.5	64408.7	70326.1
187	70231.3	67087	63562.4	69674.4
188	72560.7	67401.2	62662.6	70461.8
189	69554.7	66931.1	63102.1	70766.6
190	69769.6	68143.2	63541.6	68846.5
191	70981	68266.2	63496.4	68949
192	74266.8	67447.1	62541.2	68897.7
193	76295.7	68733.2	63514.9	68146.7
194	78076.8	68558.3	64184.6	68614.9
195	77394.1	68379.4	64724.5	68595.8
196	76881.4	68094.3	64966.3	67673.7
197	71275.9	69044.7	67830.4	68850
198	69790.7	71038.3	67761.6	67484.8
199	67378	67407.7	67837	68059.3
200	66186.1	68729.1	66343.8	68651
201	67458.3	67619.6	64757.3	68742.8
202	70118.1	67423	63001.5	68044.4
203	70078.4	67090.7	62303.8	70350.1
204	71561.6	66163	61758.3	70468.5
205	70540.2	65292.3	61978.7	69227.6
206	71477.5	68071.2	63023.6	71262.5
207	71340.1	66096.4	62807.5	70762.6
208	75103.6	67141.5	62697.1	70937.2
209	76238.6	70940.7	64909.6	70190
210	75467.5	70385.2	64936.3	70560.9
211	75411.7	67766.5	65744.4	71048.1
212	72878.1	68621.3	67390.8	69685.2
213	72455.8	68354.8	67972.3	71091.1
214	70866.4	70517.5	69134.2	71028.7
215	71389.2	69362.4	68930.6	71079.1
216	70105.4	68327.7	67628.9	70871.7
217	71541	69717.9	63461.2	71490.9
218	76666.4	69081.1	64009.9	72994.2
219	72844.3	71000.1	65421.6	72131.3
220	74815	70178.6	68102.9	71045.7
221	72469.2	68945.9	66934	71782.3
222	72178.4	68585	67889.9	71888
223	73407.4	68551.8	68868.9	73753.2
224	74165.5	70755.4	68505	74010.4
225	71746.3	71557.2	66131.6	73972.1
226	72187.2	74175.4	66870.8	73139.3
227	75533.6	72238.7	67738	71648.7
228	77420.2	69866.6	66826.2	70092.6
229	73738.6	72025.6	64328.8	69663.2
230	73862.3	69577	65518.6	72017.9
231	75041.2	68288.6	65579.8	70739.3
232	69258.6	67700.8	66682.8	70954.9
233	69635.6	66651.5	66702.6	69276.5
234	70686.7	65527	67161.8	70143.6
235	70105.9	66912.8	67580	73017.5
236	69832.6	69251.1	65854.2	71736.6
237	70180.8	70216.4	64411.8	71406.4
238	69359.1	71383.3	64316	71716.4
239	70622	71135.9	65034.6	72211.1
240	72397.9	69014.7	65267.2	75119.9
241	72449.4	70457.2	66696.7	75089.1
242	73000	73135.9	66817.3	74622.6
243	72639.2	70371.7	65847.5	73942.3
244	71222.2	69052.5	65373.2	75131.4
245	69912.8	72029.3	65102.8	77008.4
246	71975.6	71326.8	66511.5	74727.9
247	73590	73177.7	67287.8	73370.9
248	72853	73480.3	67457.1	73383.8
249	70902.4	72187.5	68067.4	73486.2
250	70751.3	73110.5	68206.7	73497
251	68493.5	71028.3	66124.8	76022.3
252	68330.1	71584.7	67692.6	76223.8
253	67857.2	69171.6	68180.2	75898.9
254	66622.3	65758.9	70267.8	76029.9
255	66682.4	66367.8	70650.3	77068.4
256	66318.9	66737.9	70459.5	74642.2
257	67125.2	64104	70006.7	76493.7
258	67435	63767	71321.3	75978.8
259	66489.9	63873.2	70083.6	77380.3
260	68458.6	64753.7	69652.1	75675.8
261	67339.3	65877.9	69918.9	75336.9
262	65578.9	63470.1	68250.3	77057.6
263	67906.1	64496.7	67568.8	77157.8
264	67161.4	64404.3	68984.6	76736.7
265	68837.6	62665.8	67018	78091.2
266	68721.3	64326.1	67810.7	76878.3
267	70571.4	65894.8	68420.3	77640
268	69560.1	64695.6	67737.7	74350.7
269	69127.6	70162.7	69060	76061.5
270	68459	64815.2	66956.5	76913.8
271	71525	67192.4	66940.2	77632.9
272	69962.6	67361.6	68631.9	74905.9
273	70527.4	66407.3	67869.8	77218.5
274	71489	68883.9	68620.8	76912.3
275	71454.9	67943.1	68910.5	77916.3
276	69865	65799.5	68703.2	77320.6
277	69151.6	66453.2	68259.9	77037.1
278	69963.9	67518.6	66231.6	77777.1
279	68264.7	72596.4	67446.7	77145.2
280	67988.2	72721.8	67171.4	76896.6
281	66570.9	69439.1	65749.2	75302.5
282	66899	67934.1	64539.4	75853.2
283	67217.1	66716.7	64824	76240.6
284	68641.9	66093.4	64608	75708.2
285	69764.4	63100.4	64725.6	76894
286	66781.5	63597.5	63847.7	76095.6
287	67683.9	66168.2	62336.5	75452.4
288	66428.6	64897.9	61223.9	74557
289	67327.7	63875.3	59980.9	74996.4
290	67246.8	65632.5	59799.9	75199.1
291	67267.6	66057	59829.1	76490.1
292	68346.3	65216	60542.7	75842.3
293	69056.9	67133.6	60718.1	77588
294	67908.1	68732.3	59628.2	76448
295	68458.6	69875	59180.6	78308.4
296	68249.8	68894.1	59646.3	76869.6
297	70365.5	67695.3	57524.4	76398.8
298	69179.1	67598.1	59338.5	77711.9
299	69294.6	70551.5	59757.1	77026.2
300	70147.9	71501.8	60215.4	76571.7
301	69175.3	71947.6	58551.9	76434.9
302	70505.2	69314.2	57919.3	76381.5
303	70771.8	67229.7	59020.1	76413.8
304	70369.3	70077.1	57743.5	74727.2
305	71563.9	68905.5	57752.1	75547.4
306	71852.3	71071.7	57137.9	74623.9
307	72691.7	70762.5	56532.6	74274
308	70959.6	70608.3	56261.4	74544.3
309	69563.9	70418.6	53261.9	72943.2
310	68091.4	67404.5	53095.7	71243.4
311	66065.7	67792.5	52288	71983.5
312	66671.9	68956.2	51648.9	69103.7
313	64591.5	69927	51669	69731.4
314	65325.8	68540	50823.7	69796.7
315	65960.1	67989.3	51194.2	67789.6
316	64478.1	68477.7	50555	69060
317	64494.6	67255	50881.6	67559
318	63177.9	65253.3	51902.2	67505.2
319	62111.7	66752.8	52139.2	66083.7
320	63433.2	67093.1	52977.2	67144.2
321	62919.1	65487.2	52651	65612.3
322	60551.8	65101.4	52960.8	64775
323	60689.1	64441.1	51694.7	65358.2
324	61673.3	64862.5	51811.1	65871.4
325	62236.8	64464.5	51598.5	65423
326	62547.7	67137.6	52233.7	64635.6
327	64097.9	66070.5	51309.9	64453.9
328	64163.1	66703.8	51052.2	65822.2
329	67540.3	67699.2	48969.9	64433.3
330	66413.6	69595	49397.9	65772.9
331	66236	70352.1	49102.6	66162.5
332	66271.9	70598.8	49531.7	66223.1
333	63466.7	70401.6	50686.1	65615.7
334	63933.5	69394.7	51499.1	65983.1
335	64332.9	68539.5	53700	65982.1
336	64556.2	66776.6	54222.8	66232.8
337	66376.1	65354	54064	66139.6
338	66244.4	63249.8	53807.3	65557.1
339	66549.5	63453.3	54701.4	65968.8
340	67907.4	64880.7	54090.1	64008.8
341	67670.7	66938.3	51938.7	64802.6
342	68566.6	66369.7	50553.3	65491
343	68011.6	67097.4	51855	64764.2
344	69525.4	67378.8	50829.1	63870.2
345	68397.1	66185.9	51863.3	64435
346	68768.9	66160.8	53314.4	65527.5
347	70849.3	65450	52045.8	65733
348	70045.4	65004.9	53817.7	65420.6
349	68418.6	65979.4	54582.3	66370.6
350	70863.3	67581.4	54616.9	65037.9
351	70018.2	64379.4	54770.7	65488
352	70079.5	64559.8	55956.7	66619.6
353	69869.1	66522.4	55272	66154.8
354	68600.3	66905.8	54640.7	67130.4
355	69961.1	64837.8	55153.4	66006.1
356	69001	65479.9	55580.6	66328.1
357	67719.4	64968.6	54811.7	66712.7
358	66386.6	65544.8	53934.9	65918.5
359	69507.5	67100.2	54810.6	65257.3

## Sheet: Sheet2
	0.08	0.12	0.14	0.19		0.08	0.12	0.14	0.19
X	Y	Y	Y	Y
0	68409	69403.8	54948.5	65671.2		8409	33403.8	44948.5	67671.2
1	67883.7	66576.8	55628.4	64534.9		7883.7	30576.8	45628.4	66534.9
2	68039.3	65334.1	55698.1	64927.5		8039.32	29334.1	45698.1	66927.5
3	68364.6	64020.2	54089	64485.3		8364.55	28020.2	44089	66485.3
4	69168.5	63624.8	55192.2	63347.3		9168.52	27624.8	45192.2	65347.3
5	69585.3	64521.4	52512.6	62491.5		9585.34	28521.4	42512.6	64491.5
6	67556.8	66099.6	54174.7	61811		7556.76	30099.6	44174.7	63811
7	67458.8	66136.8	53967.6	62546		7458.76	30136.8	43967.6	64546
8	66696.5	64920.6	54879.8	62338.2		6696.51	28920.6	44879.8	64338.2
9	66916.2	64142	54709.5	62483.6		6916.22	28142	44709.5	64483.6
10	69753.2	65255.6	54991.8	60279.6		9753.21	29255.6	44991.8	62279.6
11	72052	66591.1	56329.9	60667.1		12052	30591.1	46329.9	62667.1
12	73394.6	66653.1	55594.5	61446.1		13394.6	30653.1	45594.5	63446.1
13	74406.6	63403.5	56989.3	62202.2		14406.6	27403.5	46989.3	64202.2
14	71970.1	65038.3	57910.6	62299.8		11970.1	29038.3	47910.6	64299.8
15	72900.3	65160.7	56370.7	62116		12900.3	29160.7	46370.7	64116
16	68630.3	63493.6	59204.7	63831.8		8630.28	27493.6	49204.7	65831.8
17	65724.8	62862	57427.7	63741.8		5724.76	26862	47427.7	65741.8
18	63259.4	63667.8	55475.2	64370.9		3259.37	27667.8	45475.2	66370.9
19	63906.1	64125	57446.3	65249.7		3906.08	28125	47446.3	67249.7
20	63488.7	64348.3	55853.7	63045		3488.66	28348.3	45853.7	65045
21	66108.7	64779.3	54569.4	62468.4		6108.66	28779.3	44569.4	64468.4
22	66661.4	60807.8	53965.7	63010.7		6661.37	24807.8	43965.7	65010.7
23	67597.5	62692.7	52691.6	63777.6		7597.46	26692.7	42691.6	65777.6
24	69050.9	62212.9	52371	64573.1		9050.85	26212.9	42371	66573.1
25	69231.4	63899.1	53015.9	63041.2		9231.42	27899.1	43015.9	65041.2
26	67431.9	66195.8	52504.9	63382.1		7431.86	30195.8	42504.9	65382.1
27	68797.9	66263.2	54199.6	64401		8797.92	30263.2	44199.6	66401
28	71175	65376	54107.2	63100.7		11175	29376	44107.2	65100.7
29	72955.1	65241.4	54031.6	63084.2		12955.1	29241.4	44031.6	65084.2
30	71896.8	63456.1	54316.4	63223.4		11896.8	27456.1	44316.4	65223.4
31	71575.6	64801.8	54795.6	65077.9		11575.6	28801.8	44795.6	67077.9
32	70381.8	67470.3	55980	64658.7		10381.8	31470.3	45980	66658.7
33	69318.7	65364.3	56841.5	63999.3		9318.74	29364.3	46841.5	65999.3
34	68078.8	64959.1	56415.2	63725.2		8078.8	28959.1	46415.2	65725.2
35	68066.2	65515.8	57742.6	64901.8		8066.23	29515.8	47742.6	66901.8
36	65910.5	64534.2	60208.3	64565.6		5910.45	28534.2	50208.3	66565.6
37	67102.4	66635.1	61281.2	65006.3		7102.36	30635.1	51281.2	67006.3
38	68803.9	66985	61362.9	66625.5		8803.91	30985	51362.9	68625.5
39	72894	62956.1	57869	66235		12894	26956.1	47869	68235
40	70312.8	63954	56929.6	67181.4		10312.8	27954	46929.6	69181.4
41	70173.1	64832.5	56438.7	66317.4		10173.1	28832.5	46438.7	68317.4
42	68360.4	65689.2	55608.1	64332.8		8360.4	29689.2	45608.1	66332.8
43	68619.8	67672	58093.9	65023.7		8619.77	31672	48093.9	67023.7
44	71462	67146.5	59543.8	62780.9		11462	31146.5	49543.8	64780.9
45	71047.9	68012.2	58336.2	61968.6		11047.9	32012.2	48336.2	63968.6
46	67363.2	67341.3	60039.5	61792.9		7363.21	31341.3	50039.5	63792.9
47	67278.2	65107.8	59366.5	61390.9		7278.21	29107.8	49366.5	63390.9
48	70740.5	65550.8	58949.4	64185.8		10740.5	29550.8	48949.4	66185.8
49	72131.1	64029.8	59078.5	64252.8		12131.1	28029.8	49078.5	66252.8
50	70966.9	64535.3	59243.6	61948.7		10966.9	28535.3	49243.6	63948.7
51	70229.3	62821.1	58606.8	62354		10229.3	26821.1	48606.8	64354
52	69136.4	61276.8	58509.3	62437.8		9136.42	25276.8	48509.3	64437.8
53	68626.7	60203	57431.5	63510.4		8626.69	24203	47431.5	65510.4
54	67140.3	61938.1	57976.9	64673.2		7140.27	25938.1	47976.9	66673.2
55	68693.9	62815.7	56369.3	63362.2		8693.91	26815.7	46369.3	65362.2
56	67041.6	66461	58026.8	64400.7		7041.55	30461	48026.8	66400.7
57	67814.9	66256.2	58646.5	63231.8		7814.87	30256.2	48646.5	65231.8
58	67563.3	68292.5	60564.2	64889.2		7563.3	32292.5	50564.2	66889.2
59	66678.3	65313	61681.6	66892.5		6678.34	29313	51681.6	68892.5
60	67178.1	64702	61788.9	68976.9		7178.05	28702	51788.9	70976.9
61	65132.6	67377.6	59135.2	67948		5132.59	31377.6	49135.2	69948
62	67101.1	68440.4	60075.8	67788.4		7101.11	32440.4	50075.8	69788.4
63	70306.2	66013.7	58923.9	68661.7		10306.2	30013.7	48923.9	70661.7
64	68988.8	64824.6	59485	67017		8988.76	28824.6	49485	69017
65	68503.3	67610.7	59041.1	68284		8503.27	31610.7	49041.1	70284
66	67241.8	67046.9	59522.7	69131.5		7241.83	31046.9	49522.7	71131.5
67	66775.4	67715.3	58508	68300.7		6775.42	31715.3	48508	70300.7
68	67925.8	69353.7	59181.3	65699.9		7925.78	33353.7	49181.3	67699.9
69	69388.3	68011.1	57722.3	67880.2		9388.32	32011.1	47722.3	69880.2
70	69043.9	67980.3	57717.8	66886.3		9043.87	31980.3	47717.8	68886.3
71	69305.1	67684.2	57658	65670.6		9305.06	31684.2	47658	67670.6
72	68912.9	67041.1	58698.6	65993.9		8912.9	31041.1	48698.6	67993.9
73	68257.5	67848.3	59955.8	68533.9		8257.51	31848.3	49955.8	70533.9
74	67382.5	64756.3	59231.6	68993.4		7382.49	28756.3	49231.6	70993.4
75	65908.6	63019.5	61377.6	68569.8		5908.58	27019.5	51377.6	70569.8
76	64366.4	63070.3	61072.8	68013.5		4366.4	27070.3	51072.8	70013.5
77	65315.2	64086.2	61062.7	69306.7		5315.15	28086.2	51062.7	71306.7
78	64743.9	60936.9	61485.4	68168.4		4743.95	24936.9	51485.4	70168.4
79	63711.4	58900.8	62257.2	69506.6		3711.36	22900.8	52257.2	71506.6
80	64520.1	61226.3	62013.9	69169.9		4520.08	25226.3	52013.9	71169.9
81	63971.5	61417.9	61786.8	69322.5		3971.55	25417.9	51786.8	71322.5
82	65726.5	61752.3	62539	69022.5		5726.55	25752.3	52539	71022.5
83	65543.4	59580.4	63103.2	69715.3		5543.43	23580.4	53103.2	71715.3
84	62808.4	61809.1	62768.1	70506.8		2808.41	25809.1	52768.1	72506.8
85	64271.6	59466.8	64447.3	70008		4271.65	23466.8	54447.3	72008
86	65928.1	59086.2	64281.8	70404		5928.08	23086.2	54281.8	72404
87	65742.1	58968.7	65626.1	70646.8		5742.09	22968.7	55626.1	72646.8
88	66693	61408.8	65915.3	68535.6		6692.96	25408.8	55915.3	70535.6
89	66219.5	59374.1	65438.2	70325.1		6219.48	23374.1	55438.2	72325.1
90	66730	58158.2	65406	71350.5		6730	22158.2	55406	73350.5
91	67769.2	62793	65287.3	70803.4		7769.18	26793	55287.3	72803.4
92	68859.6	62190.8	64884.4	70465.7		8859.57	26190.8	54884.4	72465.7
93	69631.5	63476	64901.6	70264.7		9631.46	27476	54901.6	72264.7
94	67687.2	61732.2	65363.2	69681.7		7687.16	25732.2	55363.2	71681.7
95	66414.1	60609.4	66163.8	71098.6		6414.05	24609.4	56163.8	73098.6
96	68387.1	64127	64112.2	69032.8		8387.1	28127	54112.2	71032.8
97	69325.9	63832.8	64584.6	71760.1		9325.89	27832.8	54584.6	73760.1
98	67768	63335	63816.2	71578.5		7767.98	27335	53816.2	73578.5
99	70024.2	61363.3	66249.6	71105		10024.2	25363.3	56249.6	73105
100	68430.6	62550.9	67581	71356.6		8430.57	26550.9	57581	73356.6
101	68614.1	67263.7	64583.2	71828.8		8614.15	31263.7	54583.2	73828.8
102	69337.8	65571.6	65123.8	69918.6		9337.77	29571.6	55123.8	71918.6
103	67838.7	69488.9	65261.3	72619.4		7838.7	33488.9	55261.3	74619.4
104	65802.9	69267.1	67235.5	71195.8		5802.87	33267.1	57235.5	73195.8
105	65946.3	66283.4	67676.5	71775		5946.26	30283.4	57676.5	73775
106	67708.3	66068.3	67836.2	72091.6		7708.29	30068.3	57836.2	74091.6
107	66553.8	62081.1	66366.6	71963.2		6553.77	26081.1	56366.6	73963.2
108	68104.6	61200	66617.7	71010.6		8104.6	25200	56617.7	73010.6
109	65860.3	63633.8	67295.8	72573		5860.34	27633.8	57295.8	74573
110	67822.8	62578.1	65925.9	70971.7		7822.8	26578.1	55925.9	72971.7
111	65910.5	62852.4	66347.4	71634.6		5910.45	26852.4	56347.4	73634.6
112	65356.6	63964.2	67481.2	71312.5		5356.59	27964.2	57481.2	73312.5
113	64910.4	63245.4	66539.3	71307.8		4910.41	27245.4	56539.3	73307.8
114	65817.3	63712	66482.1	71049.4		5817.28	27712	56482.1	73049.4
115	68653.5	62827.3	66281.9	69079.8		8653.46	26827.3	56281.9	71079.8
116	67376.2	62932	64739.8	71266.6		7376.16	26932	54739.8	73266.6
117	67784	63569	63465.5	70344		7783.95	27569	53465.5	72344
118	68370.4	65182.4	64029.4	70948.2		8370.36	29182.4	54029.4	72948.2
119	67395.8	64890.7	63948.7	71777.6		7395.8	28890.7	53948.7	73777.6
120	67732.3	66969.4	63836.9	72341.7		7732.34	30969.4	53836.9	74341.7
121	69225.6	66247.6	64046.8	72843		9225.63	30247.6	54046.8	74843
122	70956.3	67134	63438.5	73630.8		10956.3	31134	53438.5	75630.8
123	69477.8	68258	61612.7	73400		9477.77	32258	51612.7	75400
124	70221.3	68052.1	63510.2	72765.4		10221.3	32052.1	53510.2	74765.4
125	70911.8	67230.2	61839.8	73081.3		10911.8	31230.2	51839.8	75081.3
126	70221.2	66177.8	62199.1	71765.7		10221.2	30177.8	52199.1	73765.7
127	70537.9	66571.3	61550.9	74087.3		10537.9	30571.3	51550.9	76087.3
128	70963.8	67287.1	62449	73877.6		10963.8	31287.1	52449	75877.6
129	72745.4	65849.8	62837.7	74000.2		12745.4	29849.8	52837.7	76000.2
130	73350.1	67080.3	61080.1	73655.7		13350.1	31080.3	51080.1	75655.7
131	72821.3	70758.4	61390.7	73320		12821.3	34758.4	51390.7	75320
132	73426.5	68966.4	61515.6	73578.9		13426.5	32966.4	51515.6	75578.9
133	71595	68178.2	61408.4	74194.1		11595	32178.2	51408.4	76194.1
134	70707.3	65568.8	61745.5	73670.8		10707.3	29568.8	51745.5	75670.8
135	68932.2	66327	61503.6	73875.5		8932.23	30327	51503.6	75875.5
136	67902.8	67640.1	61629.3	73954		7902.76	31640.1	51629.3	75954
137	67517.3	65268.1	60856.3	73311.3		7517.34	29268.1	50856.3	75311.3
138	67119.2	66682.9	60255.9	74132.3		7119.24	30682.9	50255.9	76132.3
139	67814.9	68862.7	58265.7	71913		7814.86	32862.7	48265.7	73913
140	67598.6	67932	59057.8	71005.5		7598.63	31932	49057.8	73005.5
141	64958.8	66161.9	58222.2	70137.8		4958.8	30161.9	48222.2	72137.8
142	65557.7	63951.3	57217.8	71774.6		5557.71	27951.3	47217.8	73774.6
143	66207.5	65136.7	56621.5	69361.8		6207.52	29136.7	46621.5	71361.8
144	65654.4	65765.2	56830.6	69130.2		5654.39	29765.2	46830.6	71130.2
145	63846.7	65619.8	56218.8	70125.8		3846.68	29619.8	46218.8	72125.8
146	62400	63666.4	56725.2	68195.3		2399.97	27666.4	46725.2	70195.3
147	64015.3	64365.4	56160.5	67041		4015.33	28365.4	46160.5	69041
148	64073	62963.7	57740.5	66597.6		4073.04	26963.7	47740.5	68597.6
149	64507.3	64109	56679.9	66924.1		4507.3	28109	46679.9	68924.1
150	63177.7	63587	57145	66999		3177.7	27587	47145	68999
151	65602.7	65382.3	57343.8	66913.3		5602.67	29382.3	47343.8	68913.3
152	67778.7	65504.6	58663.1	66105.1		7778.73	29504.6	48663.1	68105.1
153	70865.1	66536.8	58751.3	66257.3		10865.1	30536.8	48751.3	68257.3
154	71105.5	68114	58704.1	65678.4		11105.5	32114	48704.1	67678.4
155	68860.9	69961.8	57469.7	66014.9		8860.89	33961.8	47469.7	68014.9
156	67176.1	70098.6	56595.3	64837.1		7176.12	34098.6	46595.3	66837.1
157	66610.1	71172.4	55842.6	64223.6		6610.11	35172.4	45842.6	66223.6
158	66524.4	72586	56001.2	65585.6		6524.43	36586	46001.2	67585.6
159	66379.5	70450.2	57016	66415.4		6379.5	34450.2	47016	68415.4
160	66165.4	67801.2	54419.3	66331.2		6165.38	31801.2	44419.3	68331.2
161	68004.7	65806	56749.3	66013.3		8004.74	29806	46749.3	68013.3
162	69955.8	65917.1	57259.6	65565.5		9955.83	29917.1	47259.6	67565.5
163	70036.7	66008.3	57618	65635.9		10036.7	30008.3	47618	67635.9
164	69070.3	65355.3	58727.5	65583.1		9070.33	29355.3	48727.5	67583.1
165	69248.1	65411.5	60651.3	66862.2		9248.11	29411.5	50651.3	68862.2
166	70576.8	67404	60328.4	67424.8		10576.8	31404	50328.4	69424.8
167	70168.2	69348.5	60600.4	67055.7		10168.2	33348.5	50600.4	69055.7
168	72173.2	67603.5	60136.9	66612.9		12173.2	31603.5	50136.9	68612.9
169	72437.7	68251	60741.5	67223.7		12437.7	32251	50741.5	69223.7
170	70029.6	68849.7	59274.2	67372.9		10029.6	32849.7	49274.2	69372.9
171	72020.8	67992.3	60026.7	65972		12020.8	31992.3	50026.7	67972
172	75437.2	67920.1	60155.4	66218.3		15437.2	31920.1	50155.4	68218.3
173	75447.2	68853	61636.7	65325.3		15447.2	32853	51636.7	67325.3
174	74408.9	66273.6	61833.6	67595.4		14408.9	30273.6	51833.6	69595.4
175	72858	68430.7	61897.9	69265.8		12858	32430.7	51897.9	71265.8
176	73100.7	66602.5	63405.3	67630		13100.7	30602.5	53405.3	69630
177	72861.6	67003.6	62615.1	68387		12861.6	31003.6	52615.1	70387
178	71927.8	69075.1	63196	68009.4		11927.8	33075.1	53196	70009.4
179	70305.9	69235.3	64552.1	67989.6		10305.9	33235.3	54552.1	69989.6
180	70838	69549.2	64149	70187.5		10838	33549.2	54149	72187.5
181	72872.5	68791.7	63992	69382		12872.5	32791.7	53992	71382
182	70789.4	68792.8	62776.1	70621.2		10789.4	32792.8	52776.1	72621.2
183	71216.4	68413	61513.6	70268.5		11216.4	32413	51513.6	72268.5
184	70325.7	67976.6	65089.2	70489.5		10325.7	31976.6	55089.2	72489.5
185	70913.5	68353.5	62741.9	70951.3		10913.5	32353.5	52741.9	72951.3
186	72418.7	66984.5	64408.7	70326.1		12418.7	30984.5	54408.7	72326.1
187	70231.3	67087	63562.4	69674.4		10231.3	31087	53562.4	71674.4
188	72560.7	67401.2	62662.6	70461.8		12560.7	31401.2	52662.6	72461.8
189	69554.7	66931.1	63102.1	70766.6		9554.69	30931.1	53102.1	72766.6
190	69769.6	68143.2	63541.6	68846.5		9769.65	32143.2	53541.6	70846.5
191	70981	68266.2	63496.4	68949		10981	32266.2	53496.4	70949
192	74266.8	67447.1	62541.2	68897.7		14266.8	31447.1	52541.2	70897.7
193	76295.7	68733.2	63514.9	68146.7		16295.7	32733.2	53514.9	70146.7
194	78076.8	68558.3	64184.6	68614.9		18076.8	32558.3	54184.6	70614.9
195	77394.1	68379.4	64724.5	68595.8		17394.1	32379.4	54724.5	70595.8
196	76881.4	68094.3	64966.3	67673.7		16881.4	32094.3	54966.3	69673.7
197	71275.9	69044.7	67830.4	68850		11275.9	33044.7	57830.4	70850
198	69790.7	71038.3	67761.6	67484.8		9790.68	35038.3	57761.6	69484.8
199	67378	67407.7	67837	68059.3		7378.03	31407.7	57837	70059.3
200	66186.1	68729.1	66343.8	68651		6186.09	32729.1	56343.8	70651
201	67458.3	67619.6	64757.3	68742.8		7458.32	31619.6	54757.3	70742.8
202	70118.1	67423	63001.5	68044.4		10118.1	31423	53001.5	70044.4
203	70078.4	67090.7	62303.8	70350.1		10078.4	31090.7	52303.8	72350.1
204	71561.6	66163	61758.3	70468.5		11561.6	30163	51758.3	72468.5
205	70540.2	65292.3	61978.7	69227.6		10540.2	29292.3	51978.7	71227.6
206	71477.5	68071.2	63023.6	71262.5		11477.5	32071.2	53023.6	73262.5
207	71340.1	66096.4	62807.5	70762.6		11340.1	30096.4	52807.5	72762.6
208	75103.6	67141.5	62697.1	70937.2		15103.6	31141.5	52697.1	72937.2
209	76238.6	70940.7	64909.6	70190		16238.6	34940.7	54909.6	72190
210	75467.5	70385.2	64936.3	70560.9		15467.5	34385.2	54936.3	72560.9
211	75411.7	67766.5	65744.4	71048.1		15411.7	31766.5	55744.4	73048.1
212	72878.1	68621.3	67390.8	69685.2		12878.1	32621.3	57390.8	71685.2
213	72455.8	68354.8	67972.3	71091.1		12455.8	32354.8	57972.3	73091.1
214	70866.4	70517.5	69134.2	71028.7		10866.4	34517.5	59134.2	73028.7
215	71389.2	69362.4	68930.6	71079.1		11389.2	33362.4	58930.6	73079.1
216	70105.4	68327.7	67628.9	70871.7		10105.4	32327.7	57628.9	72871.7
217	71541	69717.9	63461.2	71490.9		11541	33717.9	53461.2	73490.9
218	76666.4	69081.1	64009.9	72994.2		16666.4	33081.1	54009.9	74994.2
219	72844.3	71000.1	65421.6	72131.3		12844.3	35000.1	55421.6	74131.3
220	74815	70178.6	68102.9	71045.7		14815	34178.6	58102.9	73045.7
221	72469.2	68945.9	66934	71782.3		12469.2	32945.9	56934	73782.3
222	72178.4	68585	67889.9	71888		12178.4	32585	57889.9	73888
223	73407.4	68551.8	68868.9	73753.2		13407.4	32551.8	58868.9	75753.2
224	74165.5	70755.4	68505	74010.4		14165.5	34755.4	58505	76010.4
225	71746.3	71557.2	66131.6	73972.1		11746.3	35557.2	56131.6	75972.1
226	72187.2	74175.4	66870.8	73139.3		12187.2	38175.4	56870.8	75139.3
227	75533.6	72238.7	67738	71648.7		15533.6	36238.7	57738	73648.7
228	77420.2	69866.6	66826.2	70092.6		17420.2	33866.6	56826.2	72092.6
229	73738.6	72025.6	64328.8	69663.2		13738.6	36025.6	54328.8	71663.2
230	73862.3	69577	65518.6	72017.9		13862.3	33577	55518.6	74017.9
231	75041.2	68288.6	65579.8	70739.3		15041.2	32288.6	55579.8	72739.3
232	69258.6	67700.8	66682.8	70954.9		9258.62	31700.8	56682.8	72954.9
233	69635.6	66651.5	66702.6	69276.5		9635.58	30651.5	56702.6	71276.5
234	70686.7	65527	67161.8	70143.6		10686.7	29527	57161.8	72143.6
235	70105.9	66912.8	67580	73017.5		10105.9	30912.8	57580	75017.5
236	69832.6	69251.1	65854.2	71736.6		9832.59	33251.1	55854.2	73736.6
237	70180.8	70216.4	64411.8	71406.4		10180.8	34216.4	54411.8	73406.4
238	69359.1	71383.3	64316	71716.4		9359.07	35383.3	54316	73716.4
239	70622	71135.9	65034.6	72211.1		10622	35135.9	55034.6	74211.1
240	72397.9	69014.7	65267.2	75119.9		12397.9	33014.7	55267.2	77119.9
241	72449.4	70457.2	66696.7	75089.1		12449.4	34457.2	56696.7	77089.1
242	73000	73135.9	66817.3	74622.6		13000	37135.9	56817.3	76622.6
243	72639.2	70371.7	65847.5	73942.3		12639.2	34371.7	55847.5	75942.3
244	71222.2	69052.5	65373.2	75131.4		11222.2	33052.5	55373.2	77131.4
245	69912.8	72029.3	65102.8	77008.4		9912.76	36029.3	55102.8	79008.4
246	71975.6	71326.8	66511.5	74727.9		11975.6	35326.8	56511.5	76727.9
247	73590	73177.7	67287.8	73370.9		13590	37177.7	57287.8	75370.9
248	72853	73480.3	67457.1	73383.8		12853	37480.3	57457.1	75383.8
249	70902.4	72187.5	68067.4	73486.2		10902.4	36187.5	58067.4	75486.2
250	70751.3	73110.5	68206.7	73497		10751.3	37110.5	58206.7	75497
251	68493.5	71028.3	66124.8	76022.3		8493.48	35028.3	56124.8	78022.3
252	68330.1	71584.7	67692.6	76223.8		8330.15	35584.7	57692.6	78223.8
253	67857.2	69171.6	68180.2	75898.9		7857.17	33171.6	58180.2	77898.9
254	66622.3	65758.9	70267.8	76029.9		6622.27	29758.9	60267.8	78029.9
255	66682.4	66367.8	70650.3	77068.4		6682.35	30367.8	60650.3	79068.4
256	66318.9	66737.9	70459.5	74642.2		6318.9	30737.9	60459.5	76642.2
257	67125.2	64104	70006.7	76493.7		7125.24	28104	60006.7	78493.7
258	67435	63767	71321.3	75978.8		7434.97	27767	61321.3	77978.8
259	66489.9	63873.2	70083.6	77380.3		6489.85	27873.2	60083.6	79380.3
260	68458.6	64753.7	69652.1	75675.8		8458.63	28753.7	59652.1	77675.8
261	67339.3	65877.9	69918.9	75336.9		7339.3	29877.9	59918.9	77336.9
262	65578.9	63470.1	68250.3	77057.6		5578.88	27470.1	58250.3	79057.6
263	67906.1	64496.7	67568.8	77157.8		7906.13	28496.7	57568.8	79157.8
264	67161.4	64404.3	68984.6	76736.7		7161.43	28404.3	58984.6	78736.7
265	68837.6	62665.8	67018	78091.2		8837.59	26665.8	57018	80091.2
266	68721.3	64326.1	67810.7	76878.3		8721.33	28326.1	57810.7	78878.3
267	70571.4	65894.8	68420.3	77640		10571.4	29894.8	58420.3	79640
268	69560.1	64695.6	67737.7	74350.7		9560.12	28695.6	57737.7	76350.7
269	69127.6	70162.7	69060	76061.5		9127.58	34162.7	59060	78061.5
270	68459	64815.2	66956.5	76913.8		8459	28815.2	56956.5	78913.8
271	71525	67192.4	66940.2	77632.9		11525	31192.4	56940.2	79632.9
272	69962.6	67361.6	68631.9	74905.9		9962.59	31361.6	58631.9	76905.9
273	70527.4	66407.3	67869.8	77218.5		10527.4	30407.3	57869.8	79218.5
274	71489	68883.9	68620.8	76912.3		11489	32883.9	58620.8	78912.3
275	71454.9	67943.1	68910.5	77916.3		11454.9	31943.1	58910.5	79916.3
276	69865	65799.5	68703.2	77320.6		9864.99	29799.5	58703.2	79320.6
277	69151.6	66453.2	68259.9	77037.1		9151.57	30453.2	58259.9	79037.1
278	69963.9	67518.6	66231.6	77777.1		9963.93	31518.6	56231.6	79777.1
279	68264.7	72596.4	67446.7	77145.2		8264.67	36596.4	57446.7	79145.2
280	67988.2	72721.8	67171.4	76896.6		7988.23	36721.8	57171.4	78896.6
281	66570.9	69439.1	65749.2	75302.5		6570.93	33439.1	55749.2	77302.5
282	66899	67934.1	64539.4	75853.2		6898.96	31934.1	54539.4	77853.2
283	67217.1	66716.7	64824	76240.6		7217.08	30716.7	54824	78240.6
284	68641.9	66093.4	64608	75708.2		8641.87	30093.4	54608	77708.2
285	69764.4	63100.4	64725.6	76894		9764.43	27100.4	54725.6	78894
286	66781.5	63597.5	63847.7	76095.6		6781.48	27597.5	53847.7	78095.6
287	67683.9	66168.2	62336.5	75452.4		7683.91	30168.2	52336.5	77452.4
288	66428.6	64897.9	61223.9	74557		6428.59	28897.9	51223.9	76557
289	67327.7	63875.3	59980.9	74996.4		7327.66	27875.3	49980.9	76996.4
290	67246.8	65632.5	59799.9	75199.1		7246.77	29632.5	49799.9	77199.1
291	67267.6	66057	59829.1	76490.1		7267.58	30057	49829.1	78490.1
292	68346.3	65216	60542.7	75842.3		8346.3	29216	50542.7	77842.3
293	69056.9	67133.6	60718.1	77588		9056.87	31133.6	50718.1	79588
294	67908.1	68732.3	59628.2	76448		7908.06	32732.3	49628.2	78448
295	68458.6	69875	59180.6	78308.4		8458.56	33875	49180.6	80308.4
296	68249.8	68894.1	59646.3	76869.6		8249.75	32894.1	49646.3	78869.6
297	70365.5	67695.3	57524.4	76398.8		10365.5	31695.3	47524.4	78398.8
298	69179.1	67598.1	59338.5	77711.9		9179.05	31598.1	49338.5	79711.9
299	69294.6	70551.5	59757.1	77026.2		9294.59	34551.5	49757.1	79026.2
300	70147.9	71501.8	60215.4	76571.7		10147.9	35501.8	50215.4	78571.7
301	69175.3	71947.6	58551.9	76434.9		9175.26	35947.6	48551.9	78434.9
302	70505.2	69314.2	57919.3	76381.5		10505.2	33314.2	47919.3	78381.5
303	70771.8	67229.7	59020.1	76413.8		10771.8	31229.7	49020.1	78413.8
304	70369.3	70077.1	57743.5	74727.2		10369.3	34077.1	47743.5	76727.2
305	71563.9	68905.5	57752.1	75547.4		11563.9	32905.5	47752.1	77547.4
306	71852.3	71071.7	57137.9	74623.9		11852.3	35071.7	47137.9	76623.9
307	72691.7	70762.5	56532.6	74274		12691.7	34762.5	46532.6	76274
308	70959.6	70608.3	56261.4	74544.3		10959.6	34608.3	46261.4	76544.3
309	69563.9	70418.6	53261.9	72943.2		9563.88	34418.6	43261.9	74943.2
310	68091.4	67404.5	53095.7	71243.4		8091.42	31404.5	43095.7	73243.4
311	66065.7	67792.5	52288	71983.5		6065.68	31792.5	42288	73983.5
312	66671.9	68956.2	51648.9	69103.7		6671.88	32956.2	41648.9	71103.7
313	64591.5	69927	51669	69731.4		4591.5	33927	41669	71731.4
314	65325.8	68540	50823.7	69796.7		5325.78	32540	40823.7	71796.7
315	65960.1	67989.3	51194.2	67789.6		5960.1	31989.3	41194.2	69789.6
316	64478.1	68477.7	50555	69060		4478.08	32477.7	40555	71060
317	64494.6	67255	50881.6	67559		4494.56	31255	40881.6	69559
318	63177.9	65253.3	51902.2	67505.2		3177.88	29253.3	41902.2	69505.2
319	62111.7	66752.8	52139.2	66083.7		2111.74	30752.8	42139.2	68083.7
320	63433.2	67093.1	52977.2	67144.2		3433.2	31093.1	42977.2	69144.2
321	62919.1	65487.2	52651	65612.3		2919.15	29487.2	42651	67612.3
322	60551.8	65101.4	52960.8	64775		551.848	29101.4	42960.8	66775
323	60689.1	64441.1	51694.7	65358.2		689.129	28441.1	41694.7	67358.2
324	61673.3	64862.5	51811.1	65871.4		1673.27	28862.5	41811.1	67871.4
325	62236.8	64464.5	51598.5	65423		2236.82	28464.5	41598.5	67423
326	62547.7	67137.6	52233.7	64635.6		2547.73	31137.6	42233.7	66635.6
327	64097.9	66070.5	51309.9	64453.9		4097.89	30070.5	41309.9	66453.9
328	64163.1	66703.8	51052.2	65822.2		4163.06	30703.8	41052.2	67822.2
329	67540.3	67699.2	48969.9	64433.3		7540.3	31699.2	38969.9	66433.3
330	66413.6	69595	49397.9	65772.9		6413.57	33595	39397.9	67772.9
331	66236	70352.1	49102.6	66162.5		6235.97	34352.1	39102.6	68162.5
332	66271.9	70598.8	49531.7	66223.1		6271.91	34598.8	39531.7	68223.1
333	63466.7	70401.6	50686.1	65615.7		3466.71	34401.6	40686.1	67615.7
334	63933.5	69394.7	51499.1	65983.1		3933.54	33394.7	41499.1	67983.1
335	64332.9	68539.5	53700	65982.1		4332.86	32539.5	43700	67982.1
336	64556.2	66776.6	54222.8	66232.8		4556.18	30776.6	44222.8	68232.8
337	66376.1	65354	54064	66139.6		6376.07	29354	44064	68139.6
338	66244.4	63249.8	53807.3	65557.1		6244.44	27249.8	43807.3	67557.1
339	66549.5	63453.3	54701.4	65968.8		6549.48	27453.3	44701.4	67968.8
340	67907.4	64880.7	54090.1	64008.8		7907.41	28880.7	44090.1	66008.8
341	67670.7	66938.3	51938.7	64802.6		7670.74	30938.3	41938.7	66802.6
342	68566.6	66369.7	50553.3	65491		8566.55	30369.7	40553.3	67491
343	68011.6	67097.4	51855	64764.2		8011.55	31097.4	41855	66764.2
344	69525.4	67378.8	50829.1	63870.2		9525.4	31378.8	40829.1	65870.2
345	68397.1	66185.9	51863.3	64435		8397.09	30185.9	41863.3	66435
346	68768.9	66160.8	53314.4	65527.5		8768.92	30160.8	43314.4	67527.5
347	70849.3	65450	52045.8	65733		10849.3	29450	42045.8	67733
348	70045.4	65004.9	53817.7	65420.6		10045.4	29004.9	43817.7	67420.6
349	68418.6	65979.4	54582.3	66370.6		8418.57	29979.4	44582.3	68370.6
350	70863.3	67581.4	54616.9	65037.9		10863.3	31581.4	44616.9	67037.9
351	70018.2	64379.4	54770.7	65488		10018.2	28379.4	44770.7	67488
352	70079.5	64559.8	55956.7	66619.6		10079.5	28559.8	45956.7	68619.6
353	69869.1	66522.4	55272	66154.8		9869.12	30522.4	45272	68154.8
354	68600.3	66905.8	54640.7	67130.4		8600.31	30905.8	44640.7	69130.4
355	69961.1	64837.8	55153.4	66006.1		9961.12	28837.8	45153.4	68006.1
356	69001	65479.9	55580.6	66328.1		9001.01	29479.9	45580.6	68328.1
357	67719.4	64968.6	54811.7	66712.7		7719.41	28968.6	44811.7	68712.7
358	66386.6	65544.8	53934.9	65918.5		6386.59	29544.8	43934.9	67918.5
359	69507.5	67100.2	54810.6	65257.3		9507.48	31100.2	44810.6	67257.3
