# Supplementary material for: Modulating electrospun polycaprolactone scaffold morphology and composition to alter endothelial cell proliferation and angiogenic gene response
Source: PLoS One. 2020 Oct 8;15(10):e0240332. doi: 10.1371/journal.pone.0240332 (PMC7544109; doi:10.1371/journal.pone.0240332)
Supplement: S1 Data — (ZIP) [file pone.0240332.s002.zip › JR-PG-hypox_PicoGreen_4-13-2018_2-44-40 PM v2.xlsx]

## Sheet: JR-PG-hypox_PicoGreen_4-13-2018
;version	4
ProtocolHeader
	Version	1	Label	PicoGreen	ReaderType	2	FluoroFilter	Blue	DateRead	4/13/2018 2:44:39 PM	InstrumentSN	SN: 931001108B08	Result	0
	Prefix	JR-PG-hypox	WellMap	FFFFFFFFFFFF000000FFAFFA	RunCount	1	Kinetics	FALSE	MultiReadsPerWell	FALSE	PromptText	Enter Message
Steps
	Injector	0	1	Inject	FALSE	FALSE	Read	TRUE	FALSE	WavelengthCount	1	1
PlateResults
	Read 1
		1	2	3	4	5	6	7	8	9	10	11	12
	A	1190.98	1558.98	929.933	1595.27	770.003	1611.38	864.88	880.015	879.944	942.242	736.024	909.035	616.287	623.283
	B	948.197	1074.73	855.66	1458.73	1211.43	1654.24	1430.77	984.862	1148.52	912.015	794.167	1332.3
	C	879.774	938.874	906.716	1291.81	921.143	1620.22	975.649	1109.24	803.157	1043.29	738.24	990.44
	D	1178.79	1069.2	783.989	1265.72	1221.94	867.942	759.412	887.376	1044.95	982.449	898.437	863.486
	E	X	X	X	X	X	X	X	X	X	X	X	X
	F	X	X	X	X	X	X	X	X	X	X	X	X
	G	604.853	720.941	841.447	1174.45	1720.82	2749.92	11160.3	53332.2	111963	X	616.287	X
	H	598.103	717.894	846.103	1182.68	1715.36	2766.55	11288.5	55604.8	113603	X	623.283	X
_x000B_		0	1	2	5	10
		601.478	719.418	843.775	1178.57	1718.09
12h
24h
48h		12h				24h				48h
12h		Hypoxia		Normoxia		Hypoxia		Normoxia		Hypoxia		Normoxia
24h		ECM	PCL	ECM	PCL	ECM	PCL	ECM	PCL	ECM	PCL	ECM	PCL
48h	Mean	1049.44	1160.45	869.074	1402.88	1031.13	1438.45	1007.68	965.373	969.143	969.999	791.717	1023.82	616.287	623.283
	SE	79.4783	136.503	32.3266	77.0728	111.505	190.392	147.778	53.5779	78.2254	28.3713	38.0314	106.128
	SE%	7.57344	11.763	3.71966	5.49389	10.8139	13.236	14.6652	5.54996	8.07161	2.92488	4.80366	10.3659
	DNA conc	3.93367	4.9302	2.3146	7.10651	3.76934	7.42575	3.55882	3.17906	3.2129	3.22058	1.62018	3.70368	0.0453684	0.10817
	SE	0.297914	0.579938	0.0860953	0.390424	0.407612	0.98287	0.521908	0.176437	0.259333	0.0941982	0.0778278	0.38392
		5.20429	8.50777	2.86092	8.83354	1.42525	8.97816	2.27695	2.41281	2.41217	2.97141	1.12023	2.67332
		3.02487	4.16074	2.19418	7.60784	5.38787	9.36291	7.35685	3.35401	4.82314	2.70007	1.64217	6.4729
		2.41065	2.94118	2.6525	6.10943	2.78201	9.05751	3.2713	4.47053	1.72287	3.87851	1.14012	3.40408
		5.09487	4.1111	1.5508	5.87522	5.48222	2.30443	1.33018	2.47889	3.89341	3.33235	2.57818	2.26443
