# Supplementary material for: Modulating electrospun polycaprolactone scaffold morphology and composition to alter endothelial cell proliferation and angiogenic gene response
Source: PLoS One. 2020 Oct 8;15(10):e0240332. doi: 10.1371/journal.pone.0240332 (PMC7544109; doi:10.1371/journal.pone.0240332)
Supplement: S1 Data — (ZIP) [file pone.0240332.s002.zip › PCR calcs.xlsx]

## Sheet: GAPDH RAW
Experiment: JAMIE_fiberD_GAPDH_280119 Selected Filter: SYBR Green I / HRM Dye (465-510)
Include	Color	Pos	Name	Cp	Concentration	Standard	Status
TRUE	255	A1	SMALL	6.04		0
TRUE	255	A2	SMALL	29.53		0
TRUE	255	A3	SMALL	19.18		0
TRUE	255	A4	SMALL	23.68		0
TRUE	255	A5	SMALL	19.34		0
TRUE	255	A6	LARGE	16.57		0
TRUE	255	A7	LARGE	19.66		0
TRUE	255	A8	LARGE	16.85		0
TRUE	255	A9	LARGE	17.52		0
TRUE	255	A10	LARGE	15.85		0
TRUE	8388736	A11	CONTROLS			0
TRUE	8388736	A12	CONTROLS			0
TRUE	255	B1	SMALL	17.63		0
TRUE	255	B2	SMALL	17.98		0
TRUE	255	B3	SMALL	18.34		0
TRUE	255	B4	SMALL	17.76		0
TRUE	255	B5	SMALL	19.32		0
TRUE	255	B6	LARGE	17.61		0
TRUE	255	B7	LARGE	20.56		0
TRUE	255	B8	LARGE	18.68		0
TRUE	255	B9	LARGE	18.7		0
TRUE	255	B10	LARGE	18.32		0
TRUE	8388736	B11	CONTROLS			0
TRUE	8388736	B12	CONTROLS			0
TRUE	255	C1	SMALL	18.82		0
TRUE	255	C2	SMALL	23.46		0
TRUE	255	C3	SMALL	18.84		0
TRUE	255	C4	SMALL	31.21		0
TRUE	255	C5	SMALL	17.88		0
TRUE	255	C6	LARGE	17.45		0
TRUE	255	C7	LARGE	17.35		0
TRUE	255	C8	LARGE	17.96		0
TRUE	255	C9	LARGE	21.88		0
TRUE	255	C10	LARGE	17.77		0
TRUE	255	D1	Medium	18.28		0
TRUE	255	D2	Medium	18.35		0
TRUE	255	D3	Medium	18.47		0
TRUE	255	D4	Medium	19.49		0
TRUE	255	D5	Medium	20.83		0
TRUE	255	D6	XL	16.81		0
TRUE	255	D7	XL	17.38		0
TRUE	255	D8	XL	16.49		0
TRUE	255	D9	XL	18.82		0
TRUE	255	D10	XL	17.95		0
TRUE	255	E1	Medium	16.64		0
TRUE	255	E2	Medium	17.5		0
TRUE	255	E3	Medium	17.69		0
TRUE	255	E4	Medium	16.93		0
TRUE	255	E5	Medium	25.54		0
TRUE	255	E6	XL	22.62		0
TRUE	255	E7	XL	16.49		0
TRUE	255	E8	XL	16.33		0
TRUE	255	E9	XL	17.69		0
TRUE	255	E10	XL	15.64		0
TRUE	65280	F1	Medium			0
TRUE	255	F2	Medium	19.69		0
TRUE	255	F3	Medium	17.88		0
TRUE	255	F4	Medium	20.35		0
TRUE	255	F5	Medium	19.47		0
TRUE	255	F6	XL	19.56		0
TRUE	255	F7	XL	16.7		0
TRUE	255	F8	XL	18.36		0
TRUE	255	F9	XL	17.58		0
TRUE	255	F10	XL	16.67		0
TRUE	255	G1	70pct confl	14.64		0
TRUE	255	G2	70pct confl	14.99		0
TRUE	255	G3	70pct confl	15.77		0
TRUE	255	G4	70pct confl	14.72		0

## Sheet: CD31 raw
Experiment: JAMIE_fiberD_CD31_290119 Selected Filter: SYBR Green I / HRM Dye (465-510)
Include	Color	Pos	Name	Cp	Concentration	Standard	Status
TRUE	255	A1	Small	29.41		0
TRUE	255	A2	Small	28.8		0
TRUE	255	A3	Small	28.95		0
TRUE	255	A4	Small	28.99		0
TRUE	65280	A5	Small			0
TRUE	255	A6	Large	22.87		0
TRUE	255	A7	Large	28.29		0
TRUE	255	A8	Large	21.52		0
TRUE	255	A9	Large	23.47		0
TRUE	255	A10	Large	19.82		0
TRUE	8388736	A11	Controls	26.57		0
TRUE	8388736	A12	Controls	26.29		0
TRUE	255	B1	Small	23.92		0
TRUE	255	B2	Small	29.9		0
TRUE	255	B3	Small	28.64		0
TRUE	255	B4	Small	22.39		0
TRUE	255	B5	Small	24.76		0
TRUE	255	B6	Large	26.95		0
TRUE	255	B7	Large	23.74		0
TRUE	255	B8	Large	27.3		0
TRUE	255	B9	Large	28.69		0
TRUE	255	B10	Large	29.47		0
TRUE	8388736	B11	Controls	25.94		0
TRUE	8388736	B12	Controls	26.7		0
TRUE	255	C1	Small	26.59		0
TRUE	255	C2	Small	29.96		0
TRUE	255	C3	Small	30.65		0
TRUE	255	C4	Small	28.75		0
TRUE	255	C5	Small	8.93		0
TRUE	255	C6	Large	20.92		0
TRUE	255	C7	Large	28.86		0
TRUE	255	C8	Large	28.91		0
TRUE	255	C9	Large	29.73		0
TRUE	255	C10	Large	29.49		0
TRUE	255	D1	medium	26.29		0
TRUE	255	D2	medium	29.48		0
TRUE	255	D3	medium	28.88		0
TRUE	255	D4	medium	29.27		0
TRUE	255	D5	medium	29.63		0
TRUE	255	D6	XL	27.85		0
TRUE	255	D7	XL	30.37		0
TRUE	255	D8	XL	27.81		0
TRUE	255	D9	XL	25.57		0
TRUE	255	D10	XL	25.37		0
TRUE	255	E1	medium	28.47		0
TRUE	255	E2	medium	25.4		0
TRUE	255	E3	medium	27.3		0
TRUE	255	E4	medium	26.66		0
TRUE	255	E5	medium	7.85		0
TRUE	255	E6	XL	26.42		0
TRUE	255	E7	XL	24.57		0
TRUE	255	E8	XL	20.42		0
TRUE	255	E9	XL	21.98		0
TRUE	255	E10	XL	19.54		0
TRUE	255	F1	medium	28.28		0
TRUE	255	F2	medium	28.67		0
TRUE	255	F3	medium	29.59		0
TRUE	255	F4	medium	29.35		0
TRUE	255	F5	medium	9.56		0
TRUE	255	F6	XL	25.99		0
TRUE	255	F7	XL	21.49		0
TRUE	255	F8	XL	23.31		0
TRUE	255	F9	XL	21.6		0
TRUE	255	F10	XL	20.69		0
TRUE	255	G1	70pct conf	26.53		0
TRUE	255	G2	70pct conf	22.46		0
TRUE	255	G3	70pct conf	23.83		0
TRUE	255	G4	70pct conf	18.96		0

## Sheet: CD31
													2^-grCt Range st dev		Stabndard dev
Scaffold TG	Target gene	stdev (Ct)	Housekeeping gene	stdev (Ct)	DCtC	stdev (DCt)	DCtC Average	DDCt	DDCt average	stdev (DDCt)	St error (DDCt)	2^-DDCt average	+	-	+	-
HUVECS	26.53	3.14912	14.64	0.515558	11.89	3.19104	7.915					1			0.113664	8.7979
HUVECS	22.46		14.99		7.47										0.886336	7.7979						18.96		14.72		4.24
HUVECS	23.83		15.77		8.06
HUVECS	18.96		14.72		4.24
Scaffold TG					DCtE		DCtE Average
24h small		0.100167		2.55314		4.08795	8.18		0.265	4.08795	1.82819	0.832199	0.0489363	14.1522	0.14507	4.77393	0.303543	2.28157
24h small	28.8		19.18		9.62			1.705					0.783262	13.32	0.687129	3.94174	0.528655	1.44937
24h small	28.95		23.68		5.27			-2.645												1d	S	small
24h small	28.99		19.34		9.65			1.735												6d	M	medium
24h small																				12d	L	large
6 d small	23.92	3.20333	17.63	0.678366	6.29	4.57212	7.716	-1.625	-0.199	4.57212	2.04471	1.1479	0.048257	27.3055	0.124482	10.5853	0.425045	3.1001			XL	extra large
6 d small	29.9		17.98		11.92			4.005					1.09965	26.1576	1.02342	9.43736	0.722858	1.95219
6 d small	28.64		18.34		10.3			2.385
6 d small	22.39		17.76		4.63			-3.285
6 d small	24.76		19.32		5.44			-2.475
12d small	26.59	2.17243	18.82	2.67315	7.77	4.69552	8.69333	-0.145	0.778333	4.69552	2.0999	0.58304	0.0225012	15.1075	0.0853103	3.98469	0.192214	1.76852
12d small	29.96		23.46		6.5			-1.415					0.560539	14.5244	0.49773	3.40165	0.390826	1.18548
12d small	30.65		18.84		11.81			3.895
12d small
12d small
24h medium	26.29	1.38186	18.28	1.09265	8.01	3.64502	9.626	0.095	1.711	3.64502	1.6301	0.305448	0.0244161	3.82119	0.128925	0.723668	0.207688	0.449226
24h medium	29.48		18.35		11.13			3.215					0.281032	3.51575	0.176524	0.41822	0.0977606	0.143777
24h medium	28.88		18.47		10.41			2.495
24h medium	29.27		19.49		9.78			1.865
24h medium	29.63		20.83		8.8			0.885
6d medium	28.47	1.28053	16.64	0.488603	11.83	3.47293	9.7675	3.915	1.8525	3.47293	1.55314	0.276912	0.0249394	3.07467	0.0907721	0.844756	0.158543	0.483656
6d medium	25.4		17.5		7.9			-0.015					0.251973	2.79776	0.18614	0.567844	0.118369	0.206744
6d medium	27.3		17.69		9.61			1.695
6d medium	26.66		16.93		9.73			1.815
6d medium
12d medium	28.28	0.604118	19.69	1.04736	8.59	3.41243	9.625	0.675	1.71	3.41243	1.52609	0.30566	0.0287075	3.25449	0.159499	0.585761	0.220799	0.423136
12d medium	28.67		17.88		10.79			2.875					0.276953	2.94883	0.146162	0.280101	0.0848608	0.117476
12d medium	29.59		20.35		9.24			1.325
12d medium	29.35		19.47		9.88			1.965
12d medium
24h large	22.87	3.17555	16.57	1.45391	6.3	4.73083	5.904	-1.615	-2.011	4.73083	2.11569	4.03062	0.151792	107.027	1.16347	13.9632	2.31232	7.02578
24h large	28.29		19.66		8.63			0.715					3.87882	102.996	2.86714	9.93263	1.71829	2.99516
24h large	21.52		16.85		4.67			-3.245
24h large	23.47		17.52		5.95			-1.965
24h large	19.82		15.85		3.97			-3.945
6d large	26.95	2.20299	17.61	1.09146	9.34	4.0283	8.456	1.425	0.541	4.0283	1.80151	0.687294	0.0421215	11.2145	0.326476	1.44688	0.473693	0.997214
6d large	23.74		20.56		3.18								0.645173	10.5273	0.360818	0.759589	0.213601	0.309919
6d large	27.3		18.68		8.62			0.705
6d large	28.69		18.7		9.99			2.075
6d large	29.47		18.32		11.15			3.235
12 d large	20.92	3.74278	17.45	1.91522	3.47	5.27818	9.1	-4.445	1.185	5.27818	2.36047	0.439825	0.0113341	17.0675	0.0385364	5.01982	0.148044	1.30667
12 d large	28.86		17.35		11.51			3.595					0.42849	16.6277	0.401288	4.57999	0.29178	0.866848
12 d large	28.91		17.96		10.95			3.035
12 d large	29.73		21.88		7.85			-0.065
12 d large	29.49		17.77		11.72			3.805
24h XL	27.85	2.0409	16.81	0.929382	11.04	3.90023	10.525	3.125	2.61	3.90023	1.74424	0.163799	0.0109705	2.44567	0.025389	1.05676	0.0711571	0.377056
24h XL	30.37		17.38		12.99			5.075					0.152829	2.28187	0.13841	0.892964	0.0926421	0.213256
24h XL	27.81		16.49		11.32			3.405
24h XL	25.57		18.82		6.75			-1.165
24h XL	25.37		17.95		7.42			-0.495
6d XL	26.42	2.87109	22.62	2.81853	3.8	5.13518	4.832	-4.115	-3.083	5.13518	2.29652	8.47375	0.241119	297.796	2.39107	30.0302	4.81215	14.9215
6d XL	24.57		16.49		8.08			0.165					8.23263	289.322	6.08267	21.5564	3.66159	6.44772
6d XL	20.42		16.33		4.09			-3.825
6d XL	21.98		17.69		4.29			-3.625
6d XL	19.54		15.64		3.9			-4.015
12d XL	25.99	2.11395	19.56	1.21893	6.43	4.01713	4.842	-1.485	-3.073	4.01713	1.79651	8.41521	0.519743	136.252	4.24912	16.666	6.19937	11.4231
12d XL	21.49		16.7		4.79			-3.125					7.89547	127.836	4.16609	8.25077	2.21585	3.00786
12d XL	23.31		18.36		4.95			-2.965
12d XL	21.6		17.58		4.02			-3.895
12d XL	20.69		16.67		4.02			-3.895
Large Cryogenic

## Sheet: VEGF raw
Experiment: JAMIE_fiberD_VEGF_290119 Selected Filter: SYBR Green I / HRM Dye (465-510)
Include	Color	Pos	Name	Cp	Concentration	Standard	Status
TRUE	65280	A1	Small	27.91		0
TRUE	255	A2	Small	29.75		0
TRUE	65280	A3	Small	28.57		0
TRUE	255	A4	Small	28.65		0
TRUE	65280	A5	Small			0
TRUE	255	A6	large	25.35		0
TRUE	255	A7	large	31.62		0
TRUE	255	A8	large	26.86		0
TRUE	255	A9	large	28.39		0
TRUE	255	A10	large	25.69		0
TRUE	8388736	A11	controls			0
TRUE	8388736	A12	controls			0
TRUE	255	B1	Small	27.46		0
TRUE	255	B2	Small	26.81		0
TRUE	255	B3	Small	28.21		0
TRUE	255	B4	Small	27.3		0
TRUE	255	B5	Small	27.87		0
TRUE	255	B6	large	28.41		0
TRUE	255	B7	large	29.95		0
TRUE	255	B8	large	28.86		0
TRUE	255	B9	large	29.36		0
TRUE	255	B10	large	28.96		0
TRUE	8388736	B11	controls			0
TRUE	8388736	B12	controls			0
TRUE	255	C1	Small	28.49		0
TRUE	65280	C2	Small	29.26		0
TRUE	255	C3	Small	29.55		0
TRUE	255	C4	Small	27.7		0
TRUE	255	C5	Small	6.67		0
TRUE	255	C6	large	26.52		0
TRUE	255	C7	large	26.56		0
TRUE	255	C8	large	27.64		0
TRUE	65280	C9	large	29.76		0
TRUE	255	C10	large	27.77		0
TRUE	255	D1	medium	27.47		0
TRUE	255	D2	medium	27.59		0
TRUE	255	D3	medium	27.9		0
TRUE	255	D4	medium	29.58		0
TRUE	255	D5	medium	33.39		0
TRUE	65280	D6	XL			0
TRUE	255	D7	XL	27.61		0
TRUE	255	D8	XL	25.4		0
TRUE	255	D9	XL	29.95		0
TRUE	255	D10	XL	27.54		0
TRUE	255	E1	medium	26.6		0
TRUE	255	E2	medium	27.3		0
TRUE	255	E3	medium	29.44		0
TRUE	255	E4	medium	26.59		0
TRUE	65280	E5	medium			0
TRUE	65280	E6	XL	26.48		0
TRUE	255	E7	XL	25.78		0
TRUE	255	E8	XL	25.85		0
TRUE	255	E9	XL	28.55		0
TRUE	255	E10	XL	25.65		0
TRUE	255	F1	medium	28.93		0
TRUE	255	F2	medium	27.6		0
TRUE	255	F3	medium	29.77		0
TRUE	255	F4	medium	28.32		0
TRUE	255	F5	medium	8.08		0
TRUE	255	F6	XL	26.48		0
TRUE	255	F7	XL	25.78		0
TRUE	255	F8	XL	25.85		0
TRUE	255	F9	XL	28.55		0
TRUE	255	F10	XL	25.65		0
TRUE	255	G1	70 pct confluence	22.84		0
TRUE	255	G2	70 pct confluence	22.99		0
TRUE	255	G3	70 pct confluence	24.26		0
TRUE	255	G4	70 pct confluence	23.63		0

## Sheet: VEGF
													2^-grCt Range st dev		Stabndard dev
Scaffold TG	Target gene	stdev (Ct)	Housekeeping gene	stdev (Ct)	DCtC	stdev (DCt)	DCtC Average	DDCt	DDCt average	stdev (DDCt)	St error (DDCt)	2^-DDCt average	+	-	+	-
HUVECS	22.84	0.650794	14.64	0.515558	8.2	0.830261	8.4					1			0.760462	1.31499
HUVECS	22.99		14.99		8										0.239538	0.314991
HUVECS	24.26		15.77		8.49
HUVECS	23.63		14.72		8.91
Scaffold TG					DCtE		DCtE Average
24h small		0.659394		2.55314		2.76454	8.25667		-0.143333	2.76454	1.23634	1.10445	0.162532	7.5051	0.139702	8.73156
24h small	29.75		19.18		10.57			2.17					0.941922	6.40064	0.964752	7.62711
24h small	28.57		23.68		4.89			-3.51												1d	S	small
24h small	28.65		19.34		9.31			0.91												6d	M	medium
24h small																				12d	L	large
6 d small	27.46	0.537169	17.63	0.678366	9.83	1.19919	9.324	1.43	0.924	1.19919	0.536295	0.527046	0.229538	1.21016	0.347524	0.799304					XL	extra large
6 d small	26.81		17.98		8.83			0.43					0.297507	0.68311	0.179522	0.272258
6 d small	28.21		18.34		9.87			1.47
6 d small	27.3		17.76		9.54			1.14
6 d small	27.87		19.32		8.55			0.15
12d small	28.49	0.547814	18.82	2.67315	9.67	2.85222	8.72667	1.27	0.326667	2.85222	1.27555	0.797377	0.110423	5.75795	0.132675	4.79222
12d small	29.26		23.46		5.8			-2.6					0.686954	4.96057	0.664701	3.99484
12d small	29.55		18.84		10.71			2.31
12d small
12d small
24h medium	27.47	2.49873	18.28	1.09265	9.19	2.85076	10.102	0.79	1.702	2.85076	1.2749	0.30736	0.0426071	2.21724	0.114845	0.822585
24h medium	27.59		18.35		9.24			0.84					0.264753	1.90988	0.192514	0.515225
24h medium	27.9		18.47		9.43			1.03
24h medium	29.58		19.49		10.09			1.69
24h medium	33.39		20.83		12.56			4.16
6d medium	26.6	1.34666	16.64	0.488603	9.96	1.65577	10.2925	1.56	1.8925	1.65577	0.740481	0.26934	0.0854802	0.848664	0.13661	0.53103
6d medium	27.3		17.5		9.8			1.4					0.18386	0.579324	0.13273	0.26169
6d medium	29.44		17.69		11.75			3.35
6d medium	26.59		16.93		9.66			1.26
6d medium
12d medium	28.93	0.920887	19.69	1.04736	9.24	1.62306	9.3075	0.84	0.9075	1.62306	0.725855	0.533108	0.173071	1.64212	0.414336	0.685927
12d medium	27.6		17.88		9.72			1.32					0.360037	1.10901	0.118772	0.152819
12d medium	29.77		20.35		9.42			1.02
12d medium	28.32		19.47		8.85			0.45
12d medium
24h large	25.35	2.55152	16.57	1.45391	8.78	3.0518	10.292	0.38	1.892	3.0518	1.3648	0.269433	0.0324915	2.23426	0.117906	0.615699
24h large	31.62		19.66		11.96			3.56					0.236942	1.96482	0.151528	0.346265
24h large	26.86		16.85		10.01			1.61
24h large	28.39		17.52		10.87			2.47
24h large	25.69		15.85		9.84			1.44
6d large	28.41	0.579457	17.61	1.09146	10.8	1.48875	10.334	2.4	1.934	1.48875	0.66579	0.261703	0.09325	0.734458	0.2171	0.315468
6d large	29.95		20.56		9.39								0.168453	0.472756	0.0446024	0.0537659
6d large	28.86		18.68		10.18			1.78
6d large	29.36		18.7		10.66			2.26
6d large	28.96		18.32		10.64			2.24
12 d large	26.52	1.3164	17.45	1.91522	9.07	2.46785	9.168	0.67	0.768	2.46785	1.10366	0.587231	0.106148	3.24868	0.334936	1.02957
12 d large	26.56		17.35		9.21			0.81					0.481083	2.66145	0.252295	0.44234
12 d large	27.64		17.96		9.68			1.28
12 d large	29.76		21.88		7.88			-0.52
12 d large	27.77		17.77		10			1.6
24h XL		1.85865		0.979285		2.25896	10.09		1.69	2.25896	1.01024	0.309927	0.0647507	1.48345	0.160945	0.596816
24h XL	27.61		17.38		10.23			1.83					0.245176	1.17353	0.148982	0.286889
24h XL	25.4		16.49		8.91			0.51
24h XL	29.95		18.82		11.13			2.73
24h XL	27.54		17.95		9.59			1.19
6d XL	26.48	1.21028	22.62	2.81853	3.86	3.17777	8.708	-4.54	0.308	3.17777	1.42114	0.807761	0.0892644	7.3095	0.11792	5.53324
6d XL	25.78		16.49		9.29			0.89					0.718496	6.50173	0.689841	4.72548
6d XL	25.85		16.33		9.52			1.12
6d XL	28.55		17.69		10.86			2.46
6d XL	25.65		15.64		10.01			1.61
12d XL	26.48	1.21028	19.56	1.21893	6.92	1.90785	8.688	-1.48	0.288	1.90785	0.853215	0.819037	0.218265	3.07343	0.273625	2.45161
12d XL	25.78		16.7		9.08			0.68					0.600772	2.25439	0.545412	1.63257
12d XL	25.85		18.36		7.49			-0.91
12d XL	28.55		17.58		10.97			2.57
12d XL	25.65		16.67		8.98			0.58
Large Cryogenic

## Sheet: MMP1 raw
Experiment: JAMIE_fiberD_MMP1_290119 Selected Filter: SYBR Green I / HRM Dye (465-510)
Include	Color	Pos	Name	Cp	Concentration	Standard	Status
TRUE	65280	A1	small			0
TRUE	255	A2	small	19.46		0
TRUE	255	A3	small	25.56		0
TRUE	255	A4	small	19.5		0
TRUE	65280	A5	small			0
TRUE	255	A6	large	16.73		0
TRUE	255	A7	large	21.36		0
TRUE	255	A8	large	18.51		0
TRUE	255	A9	large	18.59		0
TRUE	255	A10	large	16.5		0
TRUE	8388736	A11	controls			0
TRUE	8388736	A12	controls	40.88		0
TRUE	255	B1	small	18.73		0
TRUE	255	B2	small	19.66		0
TRUE	255	B3	small	19.44		0
TRUE	255	B4	small	19.69		0
TRUE	255	B5	small	21.64		0
TRUE	255	B6	large	18.95		0
TRUE	255	B7	large	21.76		0
TRUE	255	B8	large	19.37		0
TRUE	255	B9	large	19.77		0
TRUE	255	B10	large	19.9		0
TRUE	8388736	B11	controls			0
TRUE	8388736	B12	controls			0
TRUE	255	C1	small	22.9		0
TRUE	255	C2	small	33.53		0
TRUE	255	C3	small	23.45		0
TRUE	255	C4	small	21.39		0
TRUE	65280	C5	small			0
TRUE	255	C6	large	19.43		0
TRUE	255	C7	large	19.37		0
TRUE	255	C8	large	19.61		0
TRUE	255	C9	large	27.47		0
TRUE	255	C10	large	18.73		0
TRUE	255	D1	medium	18.49		0
TRUE	255	D2	medium	18.84		0
TRUE	255	D3	medium	19		0
TRUE	255	D4	medium	20.51		0
TRUE	255	D5	medium	25.8		0
TRUE	255	D6	XL	17.53		0
TRUE	255	D7	XL	17.44		0
TRUE	255	D8	XL	16.84		0
TRUE	255	D9	XL	20.37		0
TRUE	255	D10	XL	18.62		0
TRUE	255	E1	medium	18.76		0
TRUE	255	E2	medium	19.38		0
TRUE	255	E3	medium	18.77		0
TRUE	255	E4	medium	18.41		0
TRUE	65280	E5	medium			0
TRUE	255	E6	XL	23.41		0
TRUE	255	E7	XL	17.75		0
TRUE	255	E8	XL	17.64		0
TRUE	255	E9	XL	19		0
TRUE	255	E10	XL	17.32		0
TRUE	255	F1	medium	22.45		0
TRUE	255	F2	medium	20.58		0
TRUE	255	F3	medium	20.72		0
TRUE	255	F4	medium	20.96		0
TRUE	65280	F5	medium			0
TRUE	255	F6	XL	22.74		0
TRUE	255	F7	XL	18.56		0
TRUE	255	F8	XL	19.5		0
TRUE	255	F9	XL	18.39		0
TRUE	255	F10	XL	18.29		0
TRUE	255	G1	70pct conf	16.47		0
TRUE	255	G2	70pct conf	16.4		0
TRUE	255	G3	70pct conf	17.3		0
TRUE	255	G4	70pct conf	15.87		0

## Sheet: MMP1
													2^-grCt Range st dev		Stabndard dev
Scaffold TG	Target gene	stdev (Ct)	Housekeeping gene	stdev (Ct)	DCtC	stdev (DCt)	DCtC Average	DDCt	DDCt average	stdev (DDCt)	St error (DDCt)	2^-DDCt average	+	-	+	-
HUVECS	16.47	0.590875	14.64	0.515558	1.83	0.784177	1.48					1			0.822373	1.21599
HUVECS	16.4		14.99		1.41										0.177627	0.215993
HUVECS	17.3		15.77		1.53
HUVECS	15.87		14.72		1.15
Scaffold TG					DCtE		DCtE Average
24h small		3.51035		2.55314		4.4109	0.773333		-0.706667	4.4109	1.97261	1.63203	0.0767213	34.7168	0.838794	3.17541
24h small	19.46		19.18		0.28			-1.2					1.55531	33.0848	0.793235	1.54338
24h small	25.56		23.68		1.88			0.4												1d	S	small
24h small	19.5		19.34		0.16			-1.32												6d	M	medium
24h small																				12d	L	large
6 d small	18.73	1.08244	17.63	0.678366	1.1	1.49893	1.626	-0.38	0.146	1.49893	0.670341	0.903753	0.319762	2.5543	0.625212	1.30639					XL	extra large
6 d small	19.66		17.98		1.68			0.2					0.58399	1.65055	0.278541	0.402634
6 d small	19.44		18.34		1.1			-0.38
6 d small	19.69		17.76		1.93			0.45
6 d small	21.64		19.32		2.32			0.84
12d small	22.9	5.98478	18.82	2.67315	4.08	6.60139	6.25333	2.6	4.77333	6.60139	2.95223	0.0365665	0.00037659	3.55058	0.00367187	0.36415
12d small	33.53		23.46		10.07			8.59					0.0361899	3.51401	0.0328946	0.327583
12d small	23.45		18.84		4.61			3.13
12d small
12d small
24h medium	18.49	3.0468	18.28	1.09265	0.21	3.33043	1.444	-1.27	-0.036	3.33043	1.48941	1.02527	0.101924	10.3133	0.257647	4.07989
24h medium	18.84		18.35		0.49			-0.99					0.923343	9.28802	0.76762	3.05463
24h medium	19		18.47		0.53			-0.95
24h medium	20.51		19.49		1.02			-0.46
24h medium	25.8		20.83		4.97			3.49
6d medium	18.76	0.403072	16.64	0.488603	2.12	1.00803	1.64	0.64	0.16	1.00803	0.450807	0.895025	0.445027	1.80005	0.651918	1.22879
6d medium	19.38		17.5		1.88			0.4					0.449998	0.905022	0.243107	0.333765
6d medium	18.77		17.69		1.08			-0.4
6d medium	18.41		16.93		1.48			1.33227e-15
6d medium
12d medium	22.45	0.862723	19.69	1.04736	2.76	1.56722	1.83	1.28	0.35	1.56722	0.700883	0.784584	0.264764	2.32499	0.357091	1.72385
12d medium	20.58		17.88		2.7			1.22					0.51982	1.5404	0.427493	0.939267
12d medium	20.72		20.35		0.37			-1.11
12d medium	20.96		19.47		1.49			0.01
12d medium
24h large	16.73	1.94868	16.57	1.45391	0.16	2.55463	1.048	-1.32	-0.432	2.55463	1.14247	1.3491	0.229627	7.92622	0.853294	2.133
24h large	21.36		19.66		1.7			0.22					1.11948	6.57712	0.495809	0.7839
24h large	18.51		16.85		1.66			0.18
24h large	18.59		17.52		1.07			-0.41
24h large	16.5		15.85		0.65			-0.83
6d large	18.95	1.07789	17.61	1.09146	1.34	1.72281	1.176	-0.14	-0.304	1.72281	0.770463	1.23456	0.374022	4.07502	0.947477	1.60864
6d large	21.76		20.56		1.2								0.860541	2.84046	0.287086	0.374073
6d large	19.37		18.68		0.69			-0.79
6d large	19.77		18.7		1.07			-0.41
6d large	19.9		18.32		1.58			0.1
12 d large	19.43	3.6755	17.45	1.91522	1.98	4.21809	2.44	0.5	0.96	4.21809	1.88639	0.514057	0.0276209	9.56719	0.14646	1.80428
12 d large	19.37		17.35		2.02			0.54					0.486436	9.05313	0.367597	1.29022
12 d large	19.61		17.96		1.65			0.17
12 d large	27.47		21.88		5.59			4.11
12 d large	18.73		17.77		0.96			-0.52
24h XL	17.53	1.39225	16.81	0.929382	0.72	1.84852	0.67	-0.76	-0.81	1.84852	0.826684	1.75321	0.486826	6.31386	1.18976	2.58351
24h XL	17.44		17.38		0.06			-1.42					1.26639	4.56065	0.563452	0.830294
24h XL	16.84		16.49		0.35			-1.13
24h XL	20.37		18.82		1.55			0.07
24h XL	18.62		17.95		0.67			-0.81
6d XL	23.41	2.53376	22.62	2.81853	0.79	3.87027	1.27	-0.69	-0.21	3.87027	1.73084	1.15669	0.079095	16.9155	0.928556	1.44087
6d XL	17.75		16.49		1.26			-0.22					1.07759	15.7588	0.228132	0.28418
6d XL	17.64		16.33		1.31			-0.17
6d XL	19		17.69		1.31			-0.17
6d XL	17.32		15.64		1.68			0.2
12d XL	22.74	1.87599	19.56	1.21893	3.18	2.37066	1.722	1.7	0.242	2.37066	1.06019	0.845572	0.163497	4.37312	0.449433	1.59088
12d XL	18.56		16.7		1.86			0.38					0.682075	3.52755	0.396139	0.745305
12d XL	19.5		18.36		1.14			-0.34
12d XL	18.39		17.58		0.81			-0.67
12d XL	18.29		16.67		1.62			0.14
Large Cryogenic

## Sheet: MMP2 raw
Experiment: JAMIE_fiberD_mmp2_290119 Selected Filter: SYBR Green I / HRM Dye (465-510)
Include	Color	Pos	Name	Cp	Concentration	Standard	Status
TRUE	65280	A1	Small			0
TRUE	255	A2	Small	22.76		0
TRUE	255	A3	Small	28.38		0
TRUE	255	A4	Small	22.93		0
TRUE	255	A5	Small	27.2		0
TRUE	255	A6	large	19.89		0
TRUE	255	A7	large	25.35		0
TRUE	255	A8	large	21.53		0
TRUE	255	A9	large	22.65		0
TRUE	255	A10	large	19.91		0
TRUE	8388736	A11	controls	35.7		0
TRUE	8388736	A12	controls			0
TRUE	255	B1	Small	20.54		0
TRUE	255	B2	Small	21.81		0
TRUE	255	B3	Small	21.69		0
TRUE	255	B4	Small	21.45		0
TRUE	255	B5	Small	22.97		0
TRUE	255	B6	large	21.93		0
TRUE	255	B7	large	24.64		0
TRUE	255	B8	large	22.62		0
TRUE	255	B9	large	22.37		0
TRUE	255	B10	large	22.67		0
TRUE	8388736	B11	controls	38.98		0
TRUE	8388736	B12	controls			0
TRUE	255	C1	Small	23.94		0
TRUE	255	C2	Small	31.45		0
TRUE	255	C3	Small	23.66		0
TRUE	255	C4	Small	21.97		0
TRUE	65280	C5	Small			0
TRUE	255	C6	large	20.85		0
TRUE	255	C7	large	20.49		0
TRUE	255	C8	large	21.8		0
TRUE	255	C9	large	29.29		0
TRUE	255	C10	large	22.59		0
TRUE	255	D1	medium	21.57		0
TRUE	255	D2	medium	22.71		0
TRUE	255	D3	medium	22.46		0
TRUE	255	D4	medium	23.88		0
TRUE	255	D5	medium	27.75		0
TRUE	255	D6	XL	19.86		0
TRUE	255	D7	XL	21.41		0
TRUE	255	D8	XL	19.94		0
TRUE	255	D9	XL	23.67		0
TRUE	255	D10	XL	22.31		0
TRUE	255	D12	VEGF samples	26.48		0
TRUE	255	E1	medium	20.99		0
TRUE	255	E2	medium	21.37		0
TRUE	255	E3	medium	21.75		0
TRUE	255	E4	medium	21		0
TRUE	65280	E5	medium			0
TRUE	255	E6	XL	25.69		0
TRUE	255	E7	XL	19.73		0
TRUE	255	E8	XL	19.84		0
TRUE	255	E9	XL	22.38		0
TRUE	255	E10	XL	19.79		0
TRUE	255	E12	VEGF samples	29.76		0
TRUE	255	F1	medium	23.62		0
TRUE	255	F2	medium	22.19		0
TRUE	255	F3	medium	24.6		0
TRUE	255	F4	medium	23.42		0
TRUE	255	F5	medium	6.81		0
TRUE	255	F6	XL	27		0
TRUE	255	F7	XL	21.93		0
TRUE	255	F8	XL	23.76		0
TRUE	255	F9	XL	21.53		0
TRUE	255	F10	XL	21.4		0
TRUE	255	F12	VEGF samples	29.26		0
TRUE	255	G1	70pct conf	17.59		0
TRUE	255	G2	70pct conf	17.76		0
TRUE	255	G3	70pct conf	19.28		0
TRUE	255	G4	70pct conf	17.61		0
TRUE	255	G12	VEGF samples	28.57		0
TRUE	255	H12	VEGF samples	27.91		0

## Sheet: MMP2
													2^-grCt Range st dev		Stabndard dev
Scaffold TG	Target gene	stdev (Ct)	Housekeeping gene	stdev (Ct)	DCtC	stdev (DCt)	DCtC Average	DDCt	DDCt average	stdev (DDCt)	St error (DDCt)	2^-DDCt average	+	-	+	-
HUVECS	17.59	0.816864	14.64	0.515558	2.95	0.965954	3.03					1			0.79629	1.25582
HUVECS	17.76		14.99		2.77										0.20371	0.255823
HUVECS	19.28		15.77		3.51
HUVECS	17.61		14.72		2.89
Scaffold TG					DCtE		DCtE Average
24h small		3.19676		2.55314		4.20368	3.95667		0.926667	4.20368	1.87994	0.526072	0.0285504	9.69345	0.336708	0.821936
24h small	22.76		19.18		3.58			0.55					0.497522	9.16738	0.189365	0.295864
24h small	28.38		23.68		4.7			1.67												1d	S	small
24h small	22.93		19.34		3.59			0.56												6d	M	medium
24h small																				12d	L	large
6 d small	20.54	0.870758	17.63	0.678366	2.91	1.46679	3.486	-0.12	0.456	1.46679	0.655967	0.729005	0.263744	2.01501	0.565484	0.939811					XL	extra large
6 d small	21.81		17.98		3.83			0.8					0.46526	1.28601	0.163521	0.210806
6 d small	21.69		18.34		3.35			0.32
6 d small	21.45		17.76		3.69			0.66
6 d small	22.97		19.32		3.65			0.62
12d small	23.94	4.41895	18.82	2.67315	5.12	5.25413	5.97667	2.09	2.94667	5.25413	2.34972	0.129707	0.00339871	4.95013	0.0385612	0.436294
12d small	31.45		23.46		7.99			4.96					0.126309	4.82042	0.0911462	0.306586
12d small	23.66		18.84		4.82			1.79
12d small
12d small
24h medium	21.57	2.42312	18.28	1.09265	3.29	2.82816	4.59	0.26	1.56	2.82816	1.26479	0.339151	0.0477565	2.40854	0.130684	0.880165
24h medium	22.71		18.35		4.36			1.33					0.291395	2.06939	0.208467	0.541013
24h medium	22.46		18.47		3.99			0.96
24h medium	23.88		19.49		4.39			1.36
24h medium	27.75		20.83		6.92			3.89
6d medium	20.99	0.361236	16.64	0.488603	4.35	1.14118	4.0875	1.32	1.0575	1.14118	0.510351	0.480464	0.217837	1.05972	0.418931	0.551035
6d medium	21.37		17.5		3.87			0.84					0.262627	0.579254	0.0615331	0.0705712
6d medium	21.75		17.69		4.06			1.03
6d medium	21		16.93		4.07			1.04
6d medium
12d medium	23.62	0.989895	19.69	1.04736	3.93	1.73491	4.11	0.9	1.08	1.73491	0.775876	0.473029	0.142111	1.57452	0.41237	0.542611
12d medium	22.19		17.88		4.31			1.28					0.330918	1.10149	0.0606592	0.0695821
12d medium	24.6		20.35		4.25			1.22
12d medium	23.42		19.47		3.95			0.92
12d medium
24h large	19.89	2.26916	16.57	1.45391	3.32	2.86287	4.576	0.29	1.546	2.86287	1.28031	0.342458	0.047076	2.49124	0.180704	0.649003
24h large	25.35		19.66		5.69			2.66					0.295382	2.14878	0.161754	0.306544
24h large	21.53		16.85		4.68			1.65
24h large	22.65		17.52		5.13			2.1
24h large	19.91		15.85		4.06			1.03
6d large	21.93	1.04476	17.61	1.09146	4.32	1.79329	4.072	1.29	1.042	1.79329	0.801982	0.485654	0.140118	1.68329	0.387569	0.608561
6d large	24.64		20.56		4.08								0.345536	1.19764	0.0980845	0.122907
6d large	22.62		18.68		3.94			0.91
6d large	22.37		18.7		3.67			0.64
6d large	22.67		18.32		4.35			1.32
12 d large	20.85	3.60883	17.45	1.91522	3.4	4.19819	4.522	0.37	1.492	4.19819	1.87749	0.355519	0.0193679	6.52597	0.106682	1.18477
12 d large	20.49		17.35		3.14			0.11					0.336151	6.17045	0.248837	0.829254
12 d large	21.8		17.96		3.84			0.81
12 d large	29.29		21.88		7.41			4.38
12 d large	22.59		17.77		4.82			1.79
24h XL	19.86	1.61842	16.81	0.929382	3.05	2.10145	3.845	0.02	0.815	2.10145	0.939796	0.568408	0.132453	2.43927	0.346295	0.932986
24h XL	21.41		17.38		4.03			1					0.435956	1.87086	0.222113	0.364577
24h XL	19.94		16.49		3.45			0.42
24h XL	23.67		18.82		4.85			1.82
24h XL	22.31		17.95		4.36			1.33
6d XL	25.69	2.6049	22.62	2.81853	3.07	3.95762	3.732	0.04	0.702	3.95762	1.7699	0.614719	0.0395654	9.55076	0.385039	0.981406
6d XL	19.73		16.49		3.24			0.21					0.575154	8.93605	0.22968	0.366687
6d XL	19.84		16.33		3.51			0.48
6d XL	22.38		17.69		4.69			1.66
6d XL	19.79		15.64		4.15			1.12
12d XL	27	2.36466	19.56	1.21893	7.44	2.83028	5.35	4.41	2.32	2.83028	1.26574	0.200267	0.0281586	1.42433	0.0815001	0.492111
12d XL	21.93		16.7		5.23			2.2					0.172109	1.22406	0.118767	0.291843
12d XL	23.76		18.36		5.4			2.37
12d XL	21.53		17.58		3.95			0.92
12d XL	21.4		16.67		4.73			1.7
Large Cryogenic

## Sheet: TIMP2 raw
Experiment: JAMIE_fiberD_TIMP2_290119 Selected Filter: SYBR Green I / HRM Dye (465-510)
Include	Color	Pos	Name	Cp	Concentration	Standard	Status
TRUE	255	A1	small	34.81		0
TRUE	255	A2	small	24.43		0
TRUE	255	A3	small	29.45		0
TRUE	255	A4	small	24.76		0
TRUE	65280	A5	small			0
TRUE	255	A6	large	21.3		0
TRUE	255	A7	large	26.52		0
TRUE	255	A8	large	22.66		0
TRUE	255	A9	large	23.97		0
TRUE	255	A10	large	21.57		0
TRUE	8388736	A11	controls	40.62		0
TRUE	8388736	A12	controls			0
TRUE	255	B1	small	21.9		0
TRUE	255	B2	small	23.08		0
TRUE	255	B3	small	23.42		0
TRUE	255	B4	small	23.28		0
TRUE	255	B5	small	23.42		0
TRUE	255	B6	large	23.81		0
TRUE	255	B7	large	25.69		0
TRUE	255	B8	large	24.23		0
TRUE	255	B9	large	22.92		0
TRUE	255	B10	large	24.35		0
TRUE	8388736	B11	controls	39.02		0
TRUE	8388736	B12	controls	32.84		0
TRUE	255	C1	small	25.36		0
TRUE	255	C2	small	30.87		0
TRUE	255	C3	small	26.36		0
TRUE	255	C4	small	23.88		0
TRUE	255	C5	small	7.72		0
TRUE	255	C6	large	21.86		0
TRUE	255	C7	large	21.87		0
TRUE	255	C8	large	22.72		0
TRUE	255	C9	large	30.74		0
TRUE	255	C10	large	23.44		0
TRUE	255	D1	medium	22.59		0
TRUE	255	D2	medium	23.99		0
TRUE	255	D3	medium	23.64		0
TRUE	255	D4	medium	25.77		0
TRUE	255	D5	medium	27.23		0
TRUE	255	D6	XL	21.29		0
TRUE	255	D7	XL	21.98		0
TRUE	255	D8	XL	20.78		0
TRUE	255	D9	XL	25.59		0
TRUE	255	D10	XL	23.18		0
TRUE	255	E1	medium	22.65		0
TRUE	255	E2	medium	22.39		0
TRUE	255	E3	medium	23.24		0
TRUE	255	E4	medium	22.25		0
TRUE	255	E5	medium	6.5		0
TRUE	255	E6	XL	27.31		0
TRUE	255	E7	XL	21.56		0
TRUE	255	E8	XL	21.5		0
TRUE	255	E9	XL	23.41		0
TRUE	255	E10	XL	20.97		0
TRUE	255	F1	medium	25.32		0
TRUE	255	F2	medium	23.67		0
TRUE	255	F3	medium	25.78		0
TRUE	255	F4	medium	24.51		0
TRUE	255	F5	medium	7.88		0
TRUE	255	F6	XL	28.5		0
TRUE	255	F7	XL	22.68		0
TRUE	255	F8	XL	24.36		0
TRUE	255	F9	XL	22.69		0
TRUE	255	F10	XL	21.66		0
TRUE	255	G1	70 pct conf	18.97		0
TRUE	255	G2	70 pct conf	19.33		0
TRUE	255	G3	70 pct conf	19.94		0
TRUE	255	G4	70 pct conf	19.44		0

[truncated: 1 more sheets: TIMP2]
