# Supplementary material for: Modulating electrospun polycaprolactone scaffold morphology and composition to alter endothelial cell proliferation and angiogenic gene response
Source: PLoS One. 2020 Oct 8;15(10):e0240332. doi: 10.1371/journal.pone.0240332 (PMC7544109; doi:10.1371/journal.pone.0240332)
Supplement: S1 Data — (ZIP) [file pone.0240332.s002.zip › Pore diameters.xlsx]

## Sheet: Sheet1
	Pore width (um)
	Small	Medium	Large	XL
	14.1894	17.4486	8.0967	15.6271
	6.7881	9.5993	8.798	28.0628
	9.2734	7.4958	17.921	16.1867
	12.8373	15.5996	21.1776	17.8722
	11.4516	18.1272	9.4192	19.4512
	5.7675	13.377	19.6295	50.8969
	8.9113	19.143	8.4468	21.9943
	14.0706	19.143	19.7497	39.5249
	11.8665	19.143	17.8522	12.4121
	9.2473	17.0941	28.9746	26.4938
	5.4137	16.5692	14.8396	24.7911
	6.2112	15.5061	14.1275	23.4675
	6.1707	9.6937	12.0324	18.6988
	3.2798	11.6474	18.0263	17.1946
	3.0769	11.6856	14.7975	33.871
	12.1066	13.5469	20.726	24.1631
	3.4437	12.2995	12.2506	15.6485
	19.6585	23.1881	17.8671	33.7469
	9.9966	4.4975	9.9906	26.7508
	16.674	14.5042	25.8754	55.2822
	4.8377	16.2385	12.4331	31.6891
	6.39	9.0336	28.1671	45.9731
	7.1551	10.6006	9.983	23.8626
	10.3487	16.3775	11.4389	25.0702
	7.7786	16.1608	11.4389	8.4012
	11.634	24.9152	11.4389	33.8101
	8.5627	13.9638	21.2846	15.2782
	14.8807	14.6159	27.1629	22.1303
	5.9075	11.8126	12.8301	19.8888
	6.0344	31.6192	15.3141	19.8888
	7.7925	10.4793	13.1564	26.229
	19.1958	18.3587	10.0961	13.2095
	12.2054	14.7532	11.7152	17.8194
	11.298	21.7043	22.563	19.4794
	7.3659	10.1085	12.8139	22.0584
	9.3789	10.4996	23.6363	26.1654
	9.082	5.1067	10.4589	29.1033
	6.5842	17.7655	14.8281	16.7135
	9.4166	10.4793	15.8354	14.3901
	7.0777	12.8556	25.1597	21.3097
	3.0237	10.1621	8.0967	21.3097
	6.0474	18.0168	12.8816	20.8757
	2.8769	13.6622	10.1466	17.9804
	5.3772	11.8519	15.9212	14.4567
	2.7795	12.8179	39.1287	27.1285
	6.1097	15.0895	17.6657	21.0701
	7.631	10.6971	9.2816	19.052
	7.1427	14.0592	13.493	14.6185
	3.6111	22.6889	7.7161	17.1031
	9.8007	11.6541	20.4511	18.8378
	6.3692	22.659	16.0349	20.7919
	9.4375	11.1355	23.5344	13.2376
	7.0239	17.0487	10.6312	11.755
	6.7137	17.0487	21.0485	28.6689
	7.4059	20.3365	11.9819	18.0892
	6.4848	13.8691	31.8026	28.7365
	6.691	15.8289	13.6976	26.3066
	9.4056	10.5732	23.8412	27.2
	6.9443	12.2062	10.6365	33.6095
	9.5422	13.3814	24.1574	25.3749
MEAN	8.39632	14.6924	16.4084	23.3468
SD	3.73331	4.82364	6.72485	9.01096
SE	0.481968	0.622729	0.868174	1.16331
FIBRE DIA	1.64	2.95	3.37	4.83
ratio	5.11971	4.98048	4.86895	4.83371
