# Supplementary material for: Modulating electrospun polycaprolactone scaffold morphology and composition to alter endothelial cell proliferation and angiogenic gene response
Source: PLoS One. 2020 Oct 8;15(10):e0240332. doi: 10.1371/journal.pone.0240332 (PMC7544109; doi:10.1371/journal.pone.0240332)
Supplement: S1 Data — (ZIP) [file pone.0240332.s002.zip › scaffold porosity.xlsx]

## Sheet: Sheet1
		Masses (mg)							thickness (mm)	thickness SD		Area (mm2)	28.274
		Small	Medium	Large	XL			small	0.14	0.009
	1	0.51	0.9	2.83	3.01			medium	0.336	0.037
	2	0.31	1.54	2.68	3.27			large	0.549	0.034
	3	0.41	1.02	2.87	3.06			XL	0.598	0.06
	4	0.43	0.99	2.74	3.34
	5	0.37	1.23	3.18	3.44
	MEAN	0.406	1.136	2.86	3.224							PCL density (kg/m3)	1.145
	SD	0.074027	0.256184	0.193778	0.183657
		Porosity (%)
		Small	Medium	Large	XL
	1	88.7475	91.7261	84.0771	84.4521
	2	93.1602	85.8424	84.9211	83.1091
	3	90.9539	90.6229	83.8521	84.1938
	4	90.5126	90.8987	84.5835	82.7475
	5	91.8364	88.6923	82.1079	82.2309
	MEAN	91.0421	89.5565	83.9083	83.3467
	SD	1.63331	2.35515	1.09028	0.948668
