# Supplementary material for: Modulating electrospun polycaprolactone scaffold morphology and composition to alter endothelial cell proliferation and angiogenic gene response
Source: PLoS One. 2020 Oct 8;15(10):e0240332. doi: 10.1371/journal.pone.0240332 (PMC7544109; doi:10.1371/journal.pone.0240332)
Supplement: S1 Data — (ZIP) [file pone.0240332.s002.zip › thicknesses.xlsx]

## Sheet: Sheet1
Thickness in mm		Scaffold PCL concentration
		0.19	0.14	0.12	0.08
1	1	0.64	0.53	0.33	0.13
	2	0.64	0.56	0.34	0.14
2	1	0.63	0.57	0.3	0.14
	2	0.62	0.59	0.32	0.15
3	1	0.61	0.5	0.28	0.13
	2	0.64	0.51	0.32	0.14
4	1	0.58	0.53	0.35	0.16
	2	0.62	0.6	0.33	0.14
5	1	0.55	0.57	0.39	0.13
	2	0.45	0.53	0.4	0.14
	MEAN	0.598	0.549	0.336	0.14
	STDEV	0.0595912	0.0338132	0.0368782	0.00942809
