# Supplementary material for: Modulating electrospun polycaprolactone scaffold morphology and composition to alter endothelial cell proliferation and angiogenic gene response
Source: PLoS One. 2020 Oct 8;15(10):e0240332. doi: 10.1371/journal.pone.0240332 (PMC7544109; doi:10.1371/journal.pone.0240332)
Supplement: S1 Data — (ZIP) [file pone.0240332.s002.zip › Youngs Mod analysis.xlsx]

## Sheet: Sheet1
											Youngs Modulii
		0	0.05	0.1	0.15	0.2		failure	failure strain		0-5	5-10	10-15	15-20	0-20
0.08	1	0	1.081	1.674	1.942	2.092		0.819957	592.413		4.15271	2.01	1.03457	0.61	1.951
	2	0	0.943	1.412	1.64	1.78		1.0882	891.497		3.86648	1.84429	0.846857	0.46	1.75364
	3	0	0.893	1.397	1.64	1.781		1.18747	918.496		4.46381	2.26914	0.940571	0.495714	2.04143
	4	0	0.877	1.376	1.622	1.763		1.02299	943.413		3.67462	2.25886	1.04971	0.512571	1.87321
	5	0	0.92	1.377	1.609	1.746		1.27869	870.83		4.33142	2.47886	1.21057	0.666286	2.17093
								1.07946	843.33		4.09781	2.17223	1.01646	0.548914	1.95804
0.12	1	0	0.975	1.471	1.739	1.915		1.52073	1116.83		7.01054	3.1175	1.2525	0.639762	3.00369
	2	0	0.758	1.167	1.392	1.536		1.4194	1234.58		5.23854	3.74429	1.34214	0.573571	2.7236
	3	0	0.789	1.187	1.403	1.538		1.45112	1197		6.60188	2.58702	0.970476	0.45131	2.65137
	4	0	0.757	1.162	1.393	1.544		1.61949	1258.33		6.71948	2.73976	1.02714	0.491071	2.74304
	5	0	0.758	1.17	1.393	1.535					6.91975	2.77286	0.971905	0.482619	2.78542
								1.50268	1201.68		6.49804	2.99229	1.11283	0.527667	2.78142
0.14	1	0	0.646	1.024	1.226	1.37		1.39042	1047.93		5.23968	2.53719	1.38791	0.861202	2.50974
	2	0	0.656	1.021	1.226	1.384		1.65821	1063.83		6.08742	3.36539	1.80459	0.965902	3.0596
	3	0	0.635	1.007	1.225	1.387		1.76569	1063.08		6.14505	3.82164	1.89625	1.07971	3.23947
	4	0	0.671	1.009	1.199	1.345		1.4557	1078.83		5.78878	3.09705	1.52911	0.889107	2.8296
	5	0	0.693	1.038	1.233	1.382		1.48348	1102.75		5.73136	2.96401	1.4773	0.839417	2.75658
								1.5507	1071.28		5.79846	3.15706	1.61903	0.927067	2.879
0.19	1	0	0.646	1.024	1.226	1.37		1.19423	753.163		5.08446	3.77726	1.96301	1.09612	2.97935
	2	0	0.656	1.021	1.226	1.384		1.28125	778.58		6.02376	3.89171	2.00849	1.11906	3.25973
	3	0	0.635	1.007	1.225	1.387		1.30367	897.08		5.89705	3.58355	1.84207	1.01666	3.08383
	4	0	0.671	1.009	1.199	1.345		1.20761	800.334		5.88862	3.34656	1.6907	0.947759	2.96741
	5	0	0.693	1.038	1.233	1.382		1.33357	1045.67		5.97035	3.22716	1.62381	0.878261	2.92388
								1.26406	854.966		5.77285	3.56524	1.82562	1.01157	3.04284
		UTS	UTS SD	Fail strain	fail strain SD			0-5	5-10	10-15	15-20	0-20
	0.08	1.07946	0.174617	843.33	142.918		0.08	4.09781	2.17223	1.01646	0.548914	1.95804
	0.12	1.50268	0.0886256	1201.68	61.9496		SD	0.325634	0.247378	0.135681	0.0859714	0.159137
	0.14	1.5507	0.155736	1071.28	20.7069		0.12	6.49804	2.99229	1.11283	0.527667	2.78142
	0.19	1.26406	0.0607417	854.966	119.714		SD	0.722261	0.462962	0.172886	0.077252	0.13337
							0.14	5.79846	3.15706	1.61903	0.927067	2.879
							SD	0.360711	0.477014	0.219587	0.0978125	0.281218
							0.19	5.77285	3.56524	1.82562	1.01157	3.04284
							SD	0.388803	0.280174	0.166972	0.100713	0.134718

## Sheet: Compliance
													1/E x 1000
							1/E						0-5	5%-10%	10%-15%	15-20	0-20
	19.2233	10.1133	4.86	2.82	9.25417		0.0520201	0.0988794	0.205761	0.35461	0.108059		52.0201	98.8794	205.761	354.61	108.059
	1.70994	0.956131	0.280571	0.0954987	0.690126		0.00462726	0.00934822	0.0118787	0.0120088	0.00805849		4.62726	9.34822	11.8787	12.0088	8.05849
																				0-5	5-10	10-15	15-20
	16.148	8.48	4.652	2.992	8.068		0.0619272	0.117925	0.214961	0.334225	0.123946		61.9272	117.925	214.961	334.225	123.946
	1.89339	0.811788	0.410024	0.316417	0.842619		0.0072611	0.0112889	0.0189466	0.0353458	0.0129449		7.2611	11.2889	18.9466	35.3458	12.9449
	13.4533	7.36333	4.12333	3.10333	7.01083		0.074331	0.135808	0.242522	0.322234	0.142636		74.331	135.808	242.522	322.234	142.636
	0.73263	0.521753	0.279833	0.216302	0.358265		0.00404785	0.00962313	0.016459	0.0224597	0.00728896		4.04785	9.62313	16.459	22.4597	7.28896
